# Supplementary material for: Adenovirus maturation establishes the transcription competent packaging of its genome
Source: EMBO Rep. 2025 Oct 21;26(22):5589–611. doi: 10.1038/s44319-025-00598-z (PMC12635127; doi:10.1038/s44319-025-00598-z)
Supplement: Supplementary file 3 — Source data Fig. 2 [file 44319_2025_598_MOESM3_ESM.zip › figure2/CDE/yeast_bar1delta_free/Mito.wig]

variableStep chrom=chrMito
1 1.0910799999999998
2 0.5455399999999999
3 0.81831
4 4.90986
5 0.27276999999999996
6 10.0925
7 2.1821599999999997
8 0.27276999999999996
9 0.0
10 9.00141
11 0.5455399999999999
12 0.0
13 0.0
14 0.27276999999999996
15 0.5455399999999999
16 0.0
17 0.0
18 2.45493
19 0.27276999999999996
20 2.45493
21 0.81831
22 1.9093900000000001
23 0.81831
24 9.54695
25 0.27276999999999996
26 3.54601
27 0.0
28 0.27276999999999996
29 5.4554
30 0.27276999999999996
31 4.364319999999999
32 0.27276999999999996
33 0.27276999999999996
34 1.63662
35 0.27276999999999996
36 14.7296
37 10.9108
38 0.27276999999999996
39 0.27276999999999996
40 0.0
41 0.0
42 11.4563
43 3.27324
44 0.0
45 0.0
46 1.9093900000000001
47 3.00047
48 0.27276999999999996
49 3.54601
50 0.5455399999999999
51 0.0
52 1.0910799999999998
53 0.5455399999999999
54 5.1826300000000005
55 20.7305
56 16.639
57 28.6408
58 4.90986
59 0.0
60 16.0934
61 12.0019
62 0.81831
63 3.00047
64 0.0
65 0.5455399999999999
66 0.27276999999999996
67 6.81925
68 0.27276999999999996
69 0.27276999999999996
70 1.9093900000000001
71 0.0
72 0.5455399999999999
73 7.09202
74 11.1836
75 41.7338
76 6.81925
77 0.5455399999999999
78 1.9093900000000001
79 0.5455399999999999
80 1.0910799999999998
81 0.81831
82 1.63662
83 0.81831
84 4.63709
85 0.81831
86 1.0910799999999998
87 1.36385
88 0.0
89 0.0
90 0.0
91 0.27276999999999996
92 0.5455399999999999
93 1.36385
94 4.90986
95 8.1831
96 1.63662
97 1.0910799999999998
98 0.0
99 0.5455399999999999
100 0.0
101 3.8187800000000003
102 12.0019
103 0.5455399999999999
104 1.36385
105 0.5455399999999999
106 0.27276999999999996
107 0.27276999999999996
108 1.36385
109 0.0
110 0.0
111 0.27276999999999996
112 0.27276999999999996
113 0.0
114 3.27324
115 1.36385
116 15.0023
117 1.36385
118 0.5455399999999999
119 1.36385
120 0.81831
121 6.00094
122 4.90986
123 10.9108
124 11.1836
125 0.27276999999999996
126 1.36385
127 2.45493
128 0.27276999999999996
129 2.1821599999999997
130 7.637560000000001
131 4.364319999999999
132 0.5455399999999999
133 2.45493
134 14.184000000000001
135 12.5474
136 0.27276999999999996
137 8.1831
138 3.27324
139 1.63662
140 6.81925
141 11.4563
142 3.54601
143 2.7277
144 4.63709
145 5.4554
146 2.45493
147 3.8187800000000003
148 3.00047
149 3.00047
150 3.27324
151 10.9108
152 4.90986
153 0.5455399999999999
154 10.3653
155 10.0925
156 3.00047
157 3.27324
158 7.364789999999999
159 1.0910799999999998
160 7.637560000000001
161 3.00047
162 1.63662
163 1.36385
164 6.54648
165 2.45493
166 3.27324
167 10.3653
168 3.54601
169 4.09155
170 2.1821599999999997
171 2.1821599999999997
172 10.638
173 0.5455399999999999
174 2.45493
175 4.364319999999999
176 5.4554
177 6.81925
178 16.639
179 4.364319999999999
180 0.81831
181 1.9093900000000001
182 1.9093900000000001
183 1.63662
184 1.63662
185 1.9093900000000001
186 22.3671
187 1.63662
188 2.1821599999999997
189 2.7277
190 4.63709
191 4.63709
192 5.1826300000000005
193 14.4568
194 4.09155
195 1.36385
196 1.0910799999999998
197 4.364319999999999
198 13.6385
199 3.8187800000000003
200 5.4554
201 5.7281699999999995
202 11.1836
203 4.09155
204 17.4573
205 4.90986
206 2.45493
207 6.00094
208 8.1831
209 10.9108
210 11.4563
211 12.8202
212 16.9117
213 23.730999999999998
214 5.7281699999999995
215 0.5455399999999999
216 16.3662
217 10.0925
218 7.09202
219 44.4615
220 32.7324
221 18.8211
222 6.81925
223 5.1826300000000005
224 3.00047
225 29.4592
226 15.2751
227 4.90986
228 9.27418
229 3.54601
230 3.54601
231 3.27324
232 0.5455399999999999
233 3.00047
234 8.455869999999999
235 19.3667
236 6.2737099999999995
237 1.63662
238 10.3653
239 1.36385
240 2.45493
241 3.00047
242 9.00141
243 3.8187800000000003
244 5.7281699999999995
245 1.36385
246 2.45493
247 5.1826300000000005
248 3.27324
249 2.1821599999999997
250 3.8187800000000003
251 1.0910799999999998
252 3.27324
253 10.3653
254 1.63662
255 2.7277
256 11.1836
257 4.63709
258 2.7277
259 1.9093900000000001
260 6.81925
261 5.1826300000000005
262 2.45493
263 3.54601
264 4.63709
265 4.09155
266 2.45493
267 3.27324
268 5.1826300000000005
269 4.364319999999999
270 2.7277
271 3.00047
272 3.8187800000000003
273 6.54648
274 3.27324
275 3.54601
276 6.2737099999999995
277 9.00141
278 4.364319999999999
279 2.7277
280 6.81925
281 1.63662
282 5.7281699999999995
283 3.27324
284 15.0023
285 15.8207
286 28.0953
287 3.27324
288 3.8187800000000003
289 1.0910799999999998
290 2.1821599999999997
291 16.0934
292 7.364789999999999
293 10.638
294 20.7305
295 2.45493
296 3.00047
297 3.00047
298 14.7296
299 4.364319999999999
300 3.8187800000000003
301 11.1836
302 4.364319999999999
303 7.637560000000001
304 1.36385
305 6.2737099999999995
306 4.90986
307 34.6418
308 11.4563
309 6.00094
310 3.27324
311 12.0019
312 15.0023
313 2.7277
314 4.364319999999999
315 24.5493
316 15.5479
317 16.3662
318 16.3662
319 5.7281699999999995
320 1.36385
321 4.63709
322 13.9113
323 7.637560000000001
324 2.45493
325 1.9093900000000001
326 7.09202
327 3.8187800000000003
328 6.2737099999999995
329 5.4554
330 1.0910799999999998
331 6.81925
332 2.7277
333 3.00047
334 2.1821599999999997
335 8.455869999999999
336 3.54601
337 6.81925
338 1.36385
339 1.0910799999999998
340 1.63662
341 3.27324
342 2.1821599999999997
343 5.4554
344 16.9117
345 0.27276999999999996
346 1.63662
347 1.63662
348 3.00047
349 12.2746
350 9.27418
351 30.823
352 21.8216
353 2.1821599999999997
354 3.54601
355 20.185
356 7.637560000000001
357 11.4563
358 3.00047
359 1.36385
360 2.7277
361 6.2737099999999995
362 5.4554
363 0.5455399999999999
364 0.27276999999999996
365 1.36385
366 9.81972
367 12.2746
368 20.185
369 1.36385
370 3.00047
371 3.27324
372 8.728639999999999
373 16.9117
374 40.37
375 2.45493
376 18.0028
377 32.1869
378 4.09155
379 4.09155
380 1.63662
381 3.8187800000000003
382 5.1826300000000005
383 3.27324
384 4.364319999999999
385 1.9093900000000001
386 3.27324
387 7.09202
388 7.91033
389 4.09155
390 8.728639999999999
391 19.6394
392 3.00047
393 3.27324
394 0.27276999999999996
395 1.63662
396 3.00047
397 8.455869999999999
398 13.6385
399 0.81831
400 6.00094
401 10.3653
402 0.81831
403 8.728639999999999
404 12.2746
405 2.7277
406 5.4554
407 11.4563
408 1.0910799999999998
409 3.8187800000000003
410 11.4563
411 4.09155
412 1.36385
413 2.1821599999999997
414 2.7277
415 4.09155
416 4.90986
417 1.36385
418 4.09155
419 13.6385
420 1.36385
421 3.8187800000000003
422 10.638
423 3.00047
424 1.0910799999999998
425 4.09155
426 2.7277
427 1.63662
428 3.00047
429 2.7277
430 0.5455399999999999
431 4.364319999999999
432 10.3653
433 6.54648
434 1.63662
435 1.9093900000000001
436 0.27276999999999996
437 5.7281699999999995
438 2.45493
439 1.63662
440 2.1821599999999997
441 0.27276999999999996
442 6.81925
443 15.2751
444 3.54601
445 0.27276999999999996
446 0.27276999999999996
447 0.27276999999999996
448 2.45493
449 3.8187800000000003
450 7.637560000000001
451 0.81831
452 4.364319999999999
453 32.4596
454 10.3653
455 4.09155
456 0.81831
457 1.36385
458 1.63662
459 4.09155
460 1.9093900000000001
461 0.5455399999999999
462 2.1821599999999997
463 4.63709
464 9.81972
465 22.9127
466 4.63709
467 1.0910799999999998
468 6.2737099999999995
469 3.00047
470 6.54648
471 1.9093900000000001
472 7.09202
473 19.9122
474 36.8239
475 17.73
476 13.093
477 3.8187800000000003
478 4.09155
479 15.5479
480 4.364319999999999
481 10.3653
482 5.1826300000000005
483 1.0910799999999998
484 5.7281699999999995
485 5.7281699999999995
486 6.00094
487 1.0910799999999998
488 3.54601
489 2.1821599999999997
490 4.90986
491 3.8187800000000003
492 3.54601
493 0.5455399999999999
494 2.7277
495 5.4554
496 4.63709
497 4.63709
498 81.831
499 11.1836
500 6.00094
501 5.7281699999999995
502 1.63662
503 4.09155
504 3.8187800000000003
505 3.00047
506 2.7277
507 3.00047
508 0.81831
509 1.9093900000000001
510 1.9093900000000001
511 1.9093900000000001
512 0.0
513 0.5455399999999999
514 1.0910799999999998
515 1.63662
516 12.8202
517 1.9093900000000001
518 0.0
519 0.27276999999999996
520 12.8202
521 2.7277
522 4.63709
523 0.81831
524 0.81831
525 0.5455399999999999
526 2.1821599999999997
527 0.27276999999999996
528 0.5455399999999999
529 0.5455399999999999
530 1.63662
531 1.36385
532 1.0910799999999998
533 6.54648
534 4.364319999999999
535 6.2737099999999995
536 7.09202
537 1.36385
538 1.36385
539 0.27276999999999996
540 0.0
541 1.63662
542 15.0023
543 2.1821599999999997
544 1.36385
545 1.36385
546 0.5455399999999999
547 0.81831
548 1.36385
549 0.5455399999999999
550 1.36385
551 2.45493
552 7.09202
553 1.63662
554 0.81831
555 6.2737099999999995
556 3.27324
557 9.00141
558 1.0910799999999998
559 2.45493
560 4.364319999999999
561 1.0910799999999998
562 2.45493
563 9.81972
564 2.1821599999999997
565 3.27324
566 4.90986
567 2.45493
568 1.63662
569 3.8187800000000003
570 2.45493
571 11.4563
572 3.27324
573 2.1821599999999997
574 5.1826300000000005
575 1.9093900000000001
576 2.1821599999999997
577 6.54648
578 1.63662
579 2.45493
580 8.1831
581 2.1821599999999997
582 0.5455399999999999
583 3.8187800000000003
584 7.637560000000001
585 15.0023
586 2.7277
587 1.9093900000000001
588 3.54601
589 1.36385
590 2.1821599999999997
591 3.27324
592 3.00047
593 1.9093900000000001
594 10.3653
595 2.7277
596 1.63662
597 4.90986
598 5.4554
599 16.639
600 1.63662
601 1.63662
602 5.7281699999999995
603 2.7277
604 1.63662
605 7.637560000000001
606 1.63662
607 2.7277
608 7.09202
609 2.1821599999999997
610 1.36385
611 2.1821599999999997
612 3.8187800000000003
613 13.093
614 1.63662
615 0.27276999999999996
616 1.36385
617 1.0910799999999998
618 0.81831
619 3.54601
620 0.81831
621 1.36385
622 6.00094
623 2.7277
624 0.27276999999999996
625 2.1821599999999997
626 4.09155
627 7.637560000000001
628 0.27276999999999996
629 1.0910799999999998
630 0.81831
631 0.27276999999999996
632 3.27324
633 6.81925
634 2.7277
635 2.45493
636 9.27418
637 13.3657
638 9.00141
639 22.0944
640 8.455869999999999
641 5.4554
642 3.8187800000000003
643 0.81831
644 1.0910799999999998
645 1.63662
646 2.7277
647 1.0910799999999998
648 11.1836
649 2.45493
650 2.1821599999999997
651 0.27276999999999996
652 3.54601
653 12.8202
654 16.3662
655 19.6394
656 10.9108
657 10.3653
658 4.63709
659 1.63662
660 4.364319999999999
661 0.27276999999999996
662 3.00047
663 5.1826300000000005
664 1.36385
665 7.09202
666 4.09155
667 2.45493
668 7.637560000000001
669 3.54601
670 1.36385
671 5.4554
672 3.27324
673 1.9093900000000001
674 5.4554
675 2.7277
676 1.9093900000000001
677 6.00094
678 4.364319999999999
679 1.9093900000000001
680 5.4554
681 2.7277
682 1.0910799999999998
683 9.00141
684 0.81831
685 3.00047
686 2.1821599999999997
687 12.8202
688 4.09155
689 4.09155
690 2.1821599999999997
691 11.1836
692 1.63662
693 2.1821599999999997
694 2.45493
695 0.5455399999999999
696 8.1831
697 6.81925
698 6.54648
699 1.0910799999999998
700 1.9093900000000001
701 0.5455399999999999
702 4.09155
703 1.9093900000000001
704 2.7277
705 7.364789999999999
706 3.00047
707 3.27324
708 0.81831
709 0.81831
710 3.8187800000000003
711 1.63662
712 0.81831
713 2.7277
714 3.54601
715 2.45493
716 0.5455399999999999
717 2.45493
718 0.0
719 0.0
720 1.36385
721 2.1821599999999997
722 2.7277
723 2.45493
724 0.27276999999999996
725 3.00047
726 7.09202
727 4.364319999999999
728 0.5455399999999999
729 0.5455399999999999
730 1.63662
731 15.2751
732 0.81831
733 4.90986
734 0.81831
735 0.81831
736 0.27276999999999996
737 2.1821599999999997
738 2.1821599999999997
739 3.27324
740 14.4568
741 20.185
742 4.364319999999999
743 1.0910799999999998
744 1.63662
745 1.0910799999999998
746 0.5455399999999999
747 2.7277
748 1.36385
749 7.637560000000001
750 7.364789999999999
751 1.36385
752 1.9093900000000001
753 8.728639999999999
754 16.9117
755 32.7324
756 10.638
757 0.27276999999999996
758 2.7277
759 0.5455399999999999
760 2.1821599999999997
761 2.7277
762 7.637560000000001
763 2.45493
764 4.63709
765 3.00047
766 10.3653
767 3.8187800000000003
768 1.63662
769 0.81831
770 6.54648
771 6.2737099999999995
772 6.81925
773 10.9108
774 9.00141
775 15.5479
776 4.90986
777 2.7277
778 1.36385
779 19.6394
780 2.7277
781 4.364319999999999
782 1.63662
783 10.9108
784 3.27324
785 4.09155
786 5.1826300000000005
787 3.54601
788 2.1821599999999997
789 10.0925
790 3.8187800000000003
791 1.36385
792 0.5455399999999999
793 0.5455399999999999
794 3.54601
795 4.09155
796 1.36385
797 1.0910799999999998
798 0.0
799 4.364319999999999
800 2.1821599999999997
801 10.9108
802 2.1821599999999997
803 0.0
804 5.7281699999999995
805 3.54601
806 0.0
807 7.09202
808 1.63662
809 1.0910799999999998
810 10.3653
811 3.00047
812 3.8187800000000003
813 0.27276999999999996
814 2.45493
815 4.09155
816 2.7277
817 9.00141
818 2.1821599999999997
819 4.90986
820 0.5455399999999999
821 0.81831
822 3.8187800000000003
823 3.27324
824 3.27324
825 3.8187800000000003
826 6.00094
827 5.1826300000000005
828 3.8187800000000003
829 6.00094
830 6.54648
831 21.0033
832 11.7291
833 2.45493
834 3.27324
835 2.45493
836 3.8187800000000003
837 2.7277
838 2.45493
839 1.0910799999999998
840 1.63662
841 1.36385
842 3.00047
843 1.36385
844 0.27276999999999996
845 12.5474
846 0.0
847 4.09155
848 9.81972
849 4.90986
850 0.81831
851 5.7281699999999995
852 3.27324
853 1.63662
854 1.0910799999999998
855 10.638
856 4.90986
857 19.0939
858 2.45493
859 5.1826300000000005
860 19.3667
861 11.1836
862 2.7277
863 1.0910799999999998
864 0.27276999999999996
865 7.91033
866 9.27418
867 16.0934
868 0.0
869 1.9093900000000001
870 5.7281699999999995
871 6.00094
872 7.364789999999999
873 1.36385
874 12.0019
875 3.54601
876 1.0910799999999998
877 7.364789999999999
878 4.364319999999999
879 14.4568
880 8.455869999999999
881 27.5498
882 18.5484
883 11.4563
884 4.90986
885 1.36385
886 2.1821599999999997
887 4.09155
888 0.5455399999999999
889 8.728639999999999
890 1.9093900000000001
891 1.0910799999999998
892 1.0910799999999998
893 3.54601
894 2.45493
895 9.81972
896 2.45493
897 0.81831
898 0.5455399999999999
899 1.0910799999999998
900 7.09202
901 8.455869999999999
902 16.9117
903 2.1821599999999997
904 0.0
905 1.0910799999999998
906 1.9093900000000001
907 7.91033
908 3.54601
909 25.6404
910 16.9117
911 7.364789999999999
912 8.455869999999999
913 0.5455399999999999
914 1.36385
915 0.5455399999999999
916 2.1821599999999997
917 1.36385
918 3.00047
919 3.8187800000000003
920 0.5455399999999999
921 2.7277
922 0.5455399999999999
923 0.81831
924 8.1831
925 1.0910799999999998
926 0.0
927 0.5455399999999999
928 0.81831
929 0.5455399999999999
930 1.36385
931 1.0910799999999998
932 3.00047
933 2.7277
934 0.5455399999999999
935 0.81831
936 7.09202
937 5.1826300000000005
938 1.36385
939 1.9093900000000001
940 3.00047
941 0.27276999999999996
942 6.54648
943 7.09202
944 33.2779
945 1.0910799999999998
946 1.9093900000000001
947 2.7277
948 1.0910799999999998
949 0.0
950 0.27276999999999996
951 3.8187800000000003
952 0.5455399999999999
953 8.455869999999999
954 1.63662
955 1.0910799999999998
956 2.1821599999999997
957 1.63662
958 2.7277
959 10.9108
960 4.09155
961 3.00047
962 8.455869999999999
963 2.7277
964 0.5455399999999999
965 0.5455399999999999
966 6.00094
967 2.45493
968 3.54601
969 1.36385
970 1.0910799999999998
971 8.455869999999999
972 3.54601
973 3.54601
974 10.638
975 5.7281699999999995
976 1.63662
977 0.0
978 4.09155
979 2.45493
980 4.364319999999999
981 1.0910799999999998
982 1.36385
983 6.54648
984 4.09155
985 3.00047
986 6.00094
987 2.7277
988 0.81831
989 0.81831
990 5.7281699999999995
991 2.7277
992 4.63709
993 1.0910799999999998
994 0.81831
995 6.81925
996 4.63709
997 3.00047
998 10.9108
999 2.7277
1000 3.54601
1001 0.0
1002 3.54601
1003 1.36385
1004 6.00094
1005 1.63662
1006 0.5455399999999999
1007 7.364789999999999
1008 2.7277
1009 1.36385
1010 11.4563
1011 1.9093900000000001
1012 0.81831
1013 6.00094
1014 2.45493
1015 3.00047
1016 5.1826300000000005
1017 3.27324
1018 5.1826300000000005
1019 1.0910799999999998
1020 5.1826300000000005
1021 10.3653
1022 6.00094
1023 23.730999999999998
1024 12.5474
1025 9.54695
1026 3.8187800000000003
1027 3.27324
1028 9.00141
1029 1.9093900000000001
1030 1.63662
1031 4.90986
1032 4.90986
1033 4.63709
1034 14.4568
1035 3.00047
1036 0.5455399999999999
1037 4.90986
1038 3.00047
1039 22.6399
1040 4.90986
1041 1.0910799999999998
1042 2.45493
1043 4.364319999999999
1044 14.4568
1045 3.54601
1046 1.63662
1047 1.63662
1048 5.1826300000000005
1049 16.9117
1050 2.1821599999999997
1051 0.27276999999999996
1052 0.0
1053 12.5474
1054 0.81831
1055 3.27324
1056 3.27324
1057 5.1826300000000005
1058 6.2737099999999995
1059 14.4568
1060 4.364319999999999
1061 5.1826300000000005
1062 11.7291
1063 39.5516
1064 3.27324
1065 8.728639999999999
1066 5.1826300000000005
1067 0.81831
1068 1.36385
1069 5.1826300000000005
1070 3.27324
1071 0.27276999999999996
1072 8.455869999999999
1073 1.63662
1074 1.36385
1075 3.27324
1076 1.36385
1077 7.637560000000001
1078 1.0910799999999998
1079 4.09155
1080 9.27418
1081 2.1821599999999997
1082 3.00047
1083 1.63662
1084 12.2746
1085 1.36385
1086 2.1821599999999997
1087 0.81831
1088 7.09202
1089 5.1826300000000005
1090 2.7277
1091 3.54601
1092 2.7277
1093 4.63709
1094 0.5455399999999999
1095 1.63662
1096 4.364319999999999
1097 13.9113
1098 4.90986
1099 0.81831
1100 3.00047
1101 7.364789999999999
1102 9.00141
1103 12.8202
1104 6.81925
1105 9.00141
1106 6.54648
1107 21.5488
1108 10.9108
1109 0.27276999999999996
1110 6.54648
1111 4.09155
1112 12.2746
1113 3.8187800000000003
1114 2.45493
1115 4.63709
1116 4.364319999999999
1117 1.9093900000000001
1118 4.09155
1119 5.7281699999999995
1120 6.2737099999999995
1121 0.81831
1122 9.54695
1123 2.1821599999999997
1124 2.1821599999999997
1125 7.09202
1126 19.3667
1127 18.5484
1128 1.63662
1129 4.364319999999999
1130 6.00094
1131 11.7291
1132 6.2737099999999995
1133 1.36385
1134 2.45493
1135 3.54601
1136 17.4573
1137 6.00094
1138 3.27324
1139 12.0019
1140 1.9093900000000001
1141 2.45493
1142 5.7281699999999995
1143 2.7277
1144 3.00047
1145 3.00047
1146 7.91033
1147 6.2737099999999995
1148 2.45493
1149 4.364319999999999
1150 5.1826300000000005
1151 10.9108
1152 0.0
1153 1.9093900000000001
1154 5.1826300000000005
1155 1.63662
1156 5.1826300000000005
1157 4.90986
1158 11.7291
1159 2.7277
1160 1.63662
1161 1.0910799999999998
1162 5.7281699999999995
1163 19.9122
1164 0.0
1165 1.36385
1166 2.1821599999999997
1167 3.54601
1168 1.9093900000000001
1169 2.45493
1170 1.9093900000000001
1171 0.5455399999999999
1172 1.36385
1173 1.36385
1174 2.1821599999999997
1175 1.36385
1176 2.45493
1177 2.7277
1178 3.54601
1179 1.36385
1180 4.63709
1181 0.81831
1182 1.63662
1183 1.36385
1184 1.63662
1185 7.09202
1186 3.8187800000000003
1187 10.3653
1188 6.2737099999999995
1189 4.364319999999999
1190 0.81831
1191 1.36385
1192 3.54601
1193 9.54695
1194 22.6399
1195 4.09155
1196 0.81831
1197 18.8211
1198 4.364319999999999
1199 3.00047
1200 0.27276999999999996
1201 3.27324
1202 4.09155
1203 14.7296
1204 8.455869999999999
1205 3.8187800000000003
1206 6.2737099999999995
1207 2.1821599999999997
1208 1.0910799999999998
1209 7.91033
1210 0.81831
1211 0.5455399999999999
1212 6.54648
1213 3.27324
1214 7.637560000000001
1215 9.27418
1216 1.36385
1217 2.45493
1218 9.54695
1219 1.9093900000000001
1220 1.0910799999999998
1221 1.63662
1222 2.1821599999999997
1223 0.5455399999999999
1224 1.9093900000000001
1225 2.45493
1226 5.1826300000000005
1227 0.5455399999999999
1228 13.6385
1229 41.461000000000006
1230 5.1826300000000005
1231 7.364789999999999
1232 21.8216
1233 2.45493
1234 11.7291
1235 9.00141
1236 0.81831
1237 1.63662
1238 7.09202
1239 2.1821599999999997
1240 2.45493
1241 11.4563
1242 3.8187800000000003
1243 2.45493
1244 2.45493
1245 5.4554
1246 16.9117
1247 6.81925
1248 7.364789999999999
1249 2.45493
1250 2.1821599999999997
1251 13.093
1252 0.27276999999999996
1253 4.09155
1254 8.728639999999999
1255 21.2761
1256 24.2765
1257 9.00141
1258 7.364789999999999
1259 7.91033
1260 3.27324
1261 10.3653
1262 2.7277
1263 1.0910799999999998
1264 8.455869999999999
1265 0.5455399999999999
1266 3.00047
1267 3.54601
1268 16.0934
1269 2.7277
1270 19.9122
1271 3.54601
1272 3.27324
1273 1.63662
1274 4.63709
1275 1.63662
1276 0.81831
1277 7.637560000000001
1278 4.09155
1279 2.7277
1280 3.27324
1281 3.8187800000000003
1282 11.1836
1283 0.5455399999999999
1284 1.0910799999999998
1285 1.36385
1286 1.0910799999999998
1287 15.8207
1288 12.8202
1289 5.7281699999999995
1290 3.00047
1291 3.00047
1292 7.364789999999999
1293 6.2737099999999995
1294 0.81831
1295 2.7277
1296 6.2737099999999995
1297 21.0033
1298 5.4554
1299 3.8187800000000003
1300 0.81831
1301 1.9093900000000001
1302 5.7281699999999995
1303 9.00141
1304 1.63662
1305 3.54601
1306 7.364789999999999
1307 3.27324
1308 8.728639999999999
1309 9.00141
1310 2.1821599999999997
1311 3.54601
1312 10.9108
1313 8.1831
1314 5.4554
1315 21.5488
1316 9.54695
1317 0.27276999999999996
1318 1.36385
1319 4.09155
1320 9.81972
1321 1.0910799999999998
1322 0.5455399999999999
1323 1.63662
1324 3.27324
1325 9.54695
1326 0.27276999999999996
1327 1.63662
1328 2.1821599999999997
1329 4.90986
1330 4.63709
1331 3.27324
1332 0.5455399999999999
1333 4.364319999999999
1334 3.54601
1335 12.8202
1336 4.63709
1337 1.63662
1338 2.7277
1339 4.90986
1340 7.637560000000001
1341 9.81972
1342 2.1821599999999997
1343 4.63709
1344 6.00094
1345 8.455869999999999
1346 1.36385
1347 4.09155
1348 0.27276999999999996
1349 2.1821599999999997
1350 2.1821599999999997
1351 3.27324
1352 2.7277
1353 1.36385
1354 4.364319999999999
1355 1.63662
1356 2.45493
1357 4.63709
1358 1.36385
1359 2.7277
1360 8.455869999999999
1361 1.9093900000000001
1362 3.00047
1363 17.4573
1364 7.637560000000001
1365 0.0
1366 1.36385
1367 2.45493
1368 6.54648
1369 1.36385
1370 0.5455399999999999
1371 1.9093900000000001
1372 5.7281699999999995
1373 10.638
1374 1.63662
1375 2.7277
1376 2.7277
1377 7.91033
1378 3.8187800000000003
1379 1.36385
1380 7.91033
1381 4.63709
1382 21.2761
1383 5.4554
1384 1.9093900000000001
1385 3.8187800000000003
1386 4.364319999999999
1387 10.638
1388 6.54648
1389 4.63709
1390 3.27324
1391 6.00094
1392 17.4573
1393 3.54601
1394 2.7277
1395 1.36385
1396 1.0910799999999998
1397 3.27324
1398 0.5455399999999999
1399 4.09155
1400 6.00094
1401 4.364319999999999
1402 2.45493
1403 5.1826300000000005
1404 0.81831
1405 2.45493
1406 6.54648
1407 21.2761
1408 7.09202
1409 0.81831
1410 1.0910799999999998
1411 5.1826300000000005
1412 7.364789999999999
1413 1.36385
1414 2.45493
1415 10.0925
1416 11.1836
1417 17.73
1418 3.8187800000000003
1419 2.7277
1420 8.728639999999999
1421 4.63709
1422 20.7305
1423 5.7281699999999995
1424 4.364319999999999
1425 1.63662
1426 2.45493
1427 1.36385
1428 6.54648
1429 2.7277
1430 3.00047
1431 9.00141
1432 2.7277
1433 10.0925
1434 11.4563
1435 24.2765
1436 50.4624
1437 14.184000000000001
1438 12.0019
1439 4.09155
1440 1.36385
1441 0.5455399999999999
1442 18.2756
1443 4.63709
1444 2.45493
1445 7.09202
1446 4.63709
1447 2.7277
1448 1.9093900000000001
1449 8.1831
1450 1.9093900000000001
1451 3.00047
1452 3.54601
1453 8.728639999999999
1454 6.81925
1455 2.1821599999999997
1456 3.54601
1457 6.2737099999999995
1458 3.00047
1459 11.7291
1460 4.90986
1461 6.81925
1462 1.36385
1463 5.4554
1464 1.63662
1465 3.27324
1466 6.81925
1467 6.54648
1468 1.0910799999999998
1469 11.4563
1470 3.8187800000000003
1471 6.81925
1472 3.27324
1473 10.0925
1474 3.27324
1475 2.7277
1476 10.638
1477 4.63709
1478 4.09155
1479 6.00094
1480 42.8249
1481 3.00047
1482 4.63709
1483 6.00094
1484 0.81831
1485 1.0910799999999998
1486 1.0910799999999998
1487 1.36385
1488 1.9093900000000001
1489 1.9093900000000001
1490 13.6385
1491 11.1836
1492 2.7277
1493 3.27324
1494 0.81831
1495 4.364319999999999
1496 1.63662
1497 2.45493
1498 1.9093900000000001
1499 2.7277
1500 1.0910799999999998
1501 2.7277
1502 1.9093900000000001
1503 3.00047
1504 21.8216
1505 0.81831
1506 3.8187800000000003
1507 4.09155
1508 0.81831
1509 0.81831
1510 0.81831
1511 12.8202
1512 16.0934
1513 1.63662
1514 5.7281699999999995
1515 3.00047
1516 3.8187800000000003
1517 18.5484
1518 4.63709
1519 7.637560000000001
1520 4.364319999999999
1521 0.0
1522 4.90986
1523 1.63662
1524 5.4554
1525 4.364319999999999
1526 0.5455399999999999
1527 5.1826300000000005
1528 1.36385
1529 0.81831
1530 9.00141
1531 0.81831
1532 2.1821599999999997
1533 5.7281699999999995
1534 0.81831
1535 1.9093900000000001
1536 1.9093900000000001
1537 3.27324
1538 3.8187800000000003
1539 3.27324
1540 3.27324
1541 1.63662
1542 0.0
1543 0.5455399999999999
1544 2.45493
1545 11.7291
1546 1.0910799999999998
1547 3.00047
1548 13.3657
1549 6.81925
1550 4.63709
1551 7.364789999999999
1552 3.00047
1553 3.8187800000000003
1554 3.54601
1555 42.5521
1556 1.0910799999999998
1557 2.7277
1558 11.4563
1559 5.7281699999999995
1560 1.0910799999999998
1561 1.36385
1562 1.0910799999999998
1563 5.1826300000000005
1564 2.7277
1565 1.9093900000000001
1566 3.27324
1567 10.0925
1568 14.4568
1569 19.6394
1570 2.1821599999999997
1571 1.63662
1572 3.27324
1573 3.8187800000000003
1574 8.455869999999999
1575 5.4554
1576 3.54601
1577 1.63662
1578 3.54601
1579 7.09202
1580 3.00047
1581 3.8187800000000003
1582 10.638
1583 5.4554
1584 2.45493
1585 1.36385
1586 7.09202
1587 15.5479
1588 1.63662
1589 7.364789999999999
1590 2.7277
1591 4.09155
1592 1.63662
1593 4.09155
1594 6.2737099999999995
1595 3.00047
1596 3.54601
1597 8.1831
1598 2.1821599999999997
1599 3.00047
1600 3.27324
1601 5.7281699999999995
1602 14.7296
1603 0.0
1604 5.4554
1605 15.0023
1606 3.8187800000000003
1607 12.0019
1608 4.63709
1609 3.00047
1610 3.8187800000000003
1611 3.8187800000000003
1612 15.0023
1613 27.8225
1614 15.0023
1615 6.00094
1616 12.0019
1617 15.5479
1618 4.63709
1619 4.90986
1620 16.0934
1621 3.00047
1622 4.63709
1623 2.45493
1624 10.9108
1625 0.81831
1626 2.7277
1627 9.81972
1628 8.1831
1629 1.0910799999999998
1630 3.27324
1631 6.54648
1632 0.27276999999999996
1633 3.8187800000000003
1634 1.36385
1635 4.63709
1636 8.455869999999999
1637 1.36385
1638 1.9093900000000001
1639 0.5455399999999999
1640 4.63709
1641 10.9108
1642 0.81831
1643 1.9093900000000001
1644 8.455869999999999
1645 11.1836
1646 9.27418
1647 19.6394
1648 3.8187800000000003
1649 3.8187800000000003
1650 2.45493
1651 1.36385
1652 3.27324
1653 12.8202
1654 3.8187800000000003
1655 0.5455399999999999
1656 7.09202
1657 1.9093900000000001
1658 6.54648
1659 6.2737099999999995
1660 0.5455399999999999
1661 3.8187800000000003
1662 9.27418
1663 0.5455399999999999
1664 5.1826300000000005
1665 20.185
1666 8.1831
1667 8.455869999999999
1668 1.0910799999999998
1669 21.8216
1670 1.9093900000000001
1671 0.81831
1672 6.00094
1673 3.00047
1674 1.36385
1675 8.455869999999999
1676 1.9093900000000001
1677 7.637560000000001
1678 1.63662
1679 1.63662
1680 1.9093900000000001
1681 4.90986
1682 12.5474
1683 6.54648
1684 19.6394
1685 11.1836
1686 1.63662
1687 3.00047
1688 2.45493
1689 0.5455399999999999
1690 1.36385
1691 2.45493
1692 0.0
1693 0.5455399999999999
1694 2.1821599999999997
1695 0.5455399999999999
1696 4.364319999999999
1697 0.81831
1698 4.364319999999999
1699 3.54601
1700 0.5455399999999999
1701 4.09155
1702 7.91033
1703 1.0910799999999998
1704 0.27276999999999996
1705 4.90986
1706 16.639
1707 4.90986
1708 1.9093900000000001
1709 2.45493
1710 4.63709
1711 1.36385
1712 1.9093900000000001
1713 6.00094
1714 26.7315
1715 3.27324
1716 0.81831
1717 8.728639999999999
1718 4.63709
1719 4.09155
1720 13.093
1721 1.36385
1722 6.2737099999999995
1723 6.81925
1724 8.1831
1725 2.45493
1726 1.36385
1727 1.63662
1728 13.9113
1729 4.09155
1730 2.1821599999999997
1731 5.1826300000000005
1732 2.1821599999999997
1733 2.45493
1734 3.54601
1735 9.27418
1736 9.81972
1737 1.63662
1738 0.81831
1739 5.7281699999999995
1740 5.7281699999999995
1741 5.7281699999999995
1742 6.2737099999999995
1743 2.1821599999999997
1744 2.7277
1745 28.6408
1746 10.9108
1747 2.1821599999999997
1748 1.63662
1749 0.81831
1750 12.2746
1751 4.63709
1752 2.45493
1753 1.36385
1754 3.8187800000000003
1755 2.7277
1756 1.36385
1757 2.7277
1758 21.2761
1759 4.364319999999999
1760 3.8187800000000003
1761 10.0925
1762 2.45493
1763 2.45493
1764 10.9108
1765 3.27324
1766 4.364319999999999
1767 8.1831
1768 7.09202
1769 1.63662
1770 2.1821599999999997
1771 3.54601
1772 15.0023
1773 4.90986
1774 3.27324
1775 2.7277
1776 3.27324
1777 1.63662
1778 1.9093900000000001
1779 5.4554
1780 15.8207
1781 2.7277
1782 4.09155
1783 10.9108
1784 5.1826300000000005
1785 3.00047
1786 1.36385
1787 4.09155
1788 8.1831
1789 3.27324
1790 1.9093900000000001
1791 3.27324
1792 5.7281699999999995
1793 2.45493
1794 7.09202
1795 10.3653
1796 0.5455399999999999
1797 1.9093900000000001
1798 1.36385
1799 9.54695
1800 10.638
1801 15.2751
1802 4.09155
1803 3.54601
1804 2.7277
1805 3.54601
1806 11.4563
1807 5.7281699999999995
1808 5.1826300000000005
1809 12.0019
1810 5.1826300000000005
1811 6.81925
1812 10.0925
1813 4.90986
1814 3.00047
1815 8.455869999999999
1816 5.4554
1817 5.7281699999999995
1818 0.27276999999999996
1819 6.00094
1820 2.7277
1821 3.27324
1822 11.4563
1823 1.0910799999999998
1824 11.7291
1825 16.9117
1826 4.364319999999999
1827 7.637560000000001
1828 24.0038
1829 6.81925
1830 2.7277
1831 6.00094
1832 3.8187800000000003
1833 10.3653
1834 6.00094
1835 4.63709
1836 9.27418
1837 6.81925
1838 10.638
1839 18.8211
1840 6.54648
1841 3.8187800000000003
1842 1.9093900000000001
1843 14.184000000000001
1844 1.36385
1845 6.54648
1846 3.54601
1847 11.7291
1848 10.638
1849 22.9127
1850 7.637560000000001
1851 1.0910799999999998
1852 4.63709
1853 2.7277
1854 16.0934
1855 7.09202
1856 2.7277
1857 14.4568
1858 4.90986
1859 10.638
1860 12.2746
1861 7.364789999999999
1862 4.364319999999999
1863 4.63709
1864 11.1836
1865 1.0910799999999998
1866 5.4554
1867 3.54601
1868 16.0934
1869 16.639
1870 24.8221
1871 4.09155
1872 3.27324
1873 3.54601
1874 1.36385
1875 15.8207
1876 3.54601
1877 5.1826300000000005
1878 9.81972
1879 3.54601
1880 7.364789999999999
1881 16.0934
1882 51.2808
1883 24.8221
1884 14.4568
1885 13.093
1886 3.27324
1887 6.2737099999999995
1888 11.7291
1889 2.45493
1890 4.63709
1891 5.1826300000000005
1892 7.91033
1893 12.8202
1894 6.00094
1895 27.0042
1896 3.27324
1897 4.63709
1898 14.7296
1899 6.00094
1900 10.638
1901 3.54601
1902 11.1836
1903 3.00047
1904 3.00047
1905 2.7277
1906 0.5455399999999999
1907 0.81831
1908 5.4554
1909 21.8216
1910 4.90986
1911 1.63662
1912 11.1836
1913 1.63662
1914 1.9093900000000001
1915 2.45493
1916 22.0944
1917 6.54648
1918 1.9093900000000001
1919 7.364789999999999
1920 2.7277
1921 4.09155
1922 3.54601
1923 15.5479
1924 5.7281699999999995
1925 7.91033
1926 10.9108
1927 3.27324
1928 5.7281699999999995
1929 3.8187800000000003
1930 18.5484
1931 7.09202
1932 4.63709
1933 5.1826300000000005
1934 2.1821599999999997
1935 8.728639999999999
1936 3.54601
1937 13.6385
1938 6.81925
1939 3.54601
1940 7.09202
1941 0.5455399999999999
1942 7.364789999999999
1943 4.09155
1944 16.9117
1945 1.63662
1946 5.4554
1947 0.27276999999999996
1948 11.4563
1949 12.2746
1950 4.90986
1951 11.7291
1952 23.730999999999998
1953 2.45493
1954 7.09202
1955 10.3653
1956 9.00141
1957 10.638
1958 14.4568
1959 3.00047
1960 6.00094
1961 4.63709
1962 1.63662
1963 0.81831
1964 2.1821599999999997
1965 6.81925
1966 9.81972
1967 18.8211
1968 2.1821599999999997
1969 4.63709
1970 6.2737099999999995
1971 0.5455399999999999
1972 1.63662
1973 3.00047
1974 2.1821599999999997
1975 13.6385
1976 13.9113
1977 0.27276999999999996
1978 4.63709
1979 1.36385
1980 4.364319999999999
1981 5.4554
1982 14.7296
1983 2.7277
1984 1.63662
1985 6.2737099999999995
1986 2.45493
1987 5.7281699999999995
1988 27.5498
1989 4.364319999999999
1990 18.2756
1991 15.2751
1992 1.63662
1993 10.0925
1994 33.2779
1995 3.00047
1996 10.0925
1997 7.91033
1998 13.6385
1999 4.09155
2000 4.63709
2001 5.4554
2002 4.364319999999999
2003 12.5474
2004 0.5455399999999999
2005 8.455869999999999
2006 44.7343
2007 9.81972
2008 6.81925
2009 6.54648
2010 5.7281699999999995
2011 0.5455399999999999
2012 11.4563
2013 23.1854
2014 3.8187800000000003
2015 11.7291
2016 1.9093900000000001
2017 9.54695
2018 16.639
2019 4.09155
2020 10.638
2021 1.36385
2022 2.7277
2023 9.81972
2024 80.7399
2025 4.364319999999999
2026 2.1821599999999997
2027 2.7277
2028 17.4573
2029 11.7291
2030 1.63662
2031 1.63662
2032 0.27276999999999996
2033 8.1831
2034 7.364789999999999
2035 3.54601
2036 7.364789999999999
2037 29.4592
2038 7.364789999999999
2039 4.364319999999999
2040 5.7281699999999995
2041 39.5516
2042 7.364789999999999
2043 11.7291
2044 24.5493
2045 6.00094
2046 2.7277
2047 1.9093900000000001
2048 2.45493
2049 1.63662
2050 1.63662
2051 19.0939
2052 5.4554
2053 2.45493
2054 22.6399
2055 18.0028
2056 8.728639999999999
2057 4.90986
2058 16.0934
2059 5.4554
2060 2.7277
2061 5.1826300000000005
2062 3.27324
2063 4.364319999999999
2064 7.364789999999999
2065 25.0948
2066 9.54695
2067 8.455869999999999
2068 2.45493
2069 1.9093900000000001
2070 0.5455399999999999
2071 4.09155
2072 16.0934
2073 8.455869999999999
2074 3.27324
2075 1.0910799999999998
2076 13.3657
2077 7.637560000000001
2078 4.09155
2079 0.27276999999999996
2080 0.27276999999999996
2081 5.7281699999999995
2082 6.81925
2083 15.0023
2084 1.36385
2085 3.00047
2086 7.91033
2087 1.63662
2088 23.730999999999998
2089 4.63709
2090 6.54648
2091 29.7319
2092 7.637560000000001
2093 0.27276999999999996
2094 1.36385
2095 3.27324
2096 1.63662
2097 40.6427
2098 9.81972
2099 3.00047
2100 2.45493
2101 1.0910799999999998
2102 1.9093900000000001
2103 0.27276999999999996
2104 2.1821599999999997
2105 12.8202
2106 0.27276999999999996
2107 3.27324
2108 0.27276999999999996
2109 3.27324
2110 0.81831
2111 0.0
2112 1.36385
2113 1.36385
2114 2.1821599999999997
2115 0.27276999999999996
2116 0.27276999999999996
2117 0.81831
2118 1.63662
2119 13.093
2120 1.36385
2121 0.5455399999999999
2122 1.63662
2123 2.7277
2124 15.5479
2125 1.0910799999999998
2126 6.81925
2127 3.27324
2128 1.36385
2129 4.09155
2130 1.36385
2131 6.81925
2132 3.00047
2133 1.9093900000000001
2134 6.81925
2135 7.91033
2136 9.00141
2137 31.0958
2138 11.7291
2139 4.364319999999999
2140 2.1821599999999997
2141 1.63662
2142 10.3653
2143 3.27324
2144 1.63662
2145 0.0
2146 3.8187800000000003
2147 1.9093900000000001
2148 0.5455399999999999
2149 1.9093900000000001
2150 6.00094
2151 0.5455399999999999
2152 1.9093900000000001
2153 4.63709
2154 0.81831
2155 2.1821599999999997
2156 2.1821599999999997
2157 18.0028
2158 8.1831
2159 6.2737099999999995
2160 1.63662
2161 0.0
2162 0.81831
2163 2.1821599999999997
2164 9.27418
2165 11.7291
2166 1.63662
2167 2.45493
2168 13.6385
2169 3.54601
2170 5.7281699999999995
2171 1.63662
2172 1.0910799999999998
2173 6.81925
2174 1.0910799999999998
2175 3.54601
2176 10.9108
2177 3.27324
2178 3.8187800000000003
2179 3.54601
2180 11.1836
2181 2.45493
2182 5.4554
2183 3.8187800000000003
2184 0.5455399999999999
2185 0.81831
2186 0.81831
2187 4.364319999999999
2188 4.90986
2189 14.4568
2190 0.81831
2191 3.00047
2192 3.27324
2193 0.5455399999999999
2194 1.63662
2195 4.364319999999999
2196 10.638
2197 1.9093900000000001
2198 13.093
2199 28.9136
2200 7.637560000000001
2201 4.364319999999999
2202 3.00047
2203 0.27276999999999996
2204 0.27276999999999996
2205 1.63662
2206 2.45493
2207 2.45493
2208 4.364319999999999
2209 5.4554
2210 8.455869999999999
2211 16.0934
2212 5.4554
2213 3.54601
2214 1.63662
2215 1.63662
2216 6.54648
2217 22.0944
2218 4.90986
2219 1.9093900000000001
2220 0.5455399999999999
2221 12.2746
2222 0.81831
2223 3.54601
2224 1.0910799999999998
2225 2.7277
2226 1.9093900000000001
2227 0.5455399999999999
2228 2.45493
2229 0.81831
2230 3.8187800000000003
2231 1.0910799999999998
2232 3.00047
2233 0.81831
2234 2.7277
2235 4.63709
2236 1.36385
2237 5.1826300000000005
2238 4.09155
2239 0.81831
2240 1.9093900000000001
2241 0.5455399999999999
2242 1.36385
2243 3.27324
2244 1.0910799999999998
2245 1.9093900000000001
2246 1.63662
2247 4.63709
2248 0.5455399999999999
2249 2.45493
2250 1.0910799999999998
2251 1.36385
2252 1.0910799999999998
2253 3.00047
2254 0.5455399999999999
2255 1.9093900000000001
2256 1.0910799999999998
2257 7.637560000000001
2258 5.1826300000000005
2259 0.5455399999999999
2260 1.9093900000000001
2261 1.0910799999999998
2262 1.0910799999999998
2263 3.00047
2264 0.81831
2265 2.7277
2266 3.8187800000000003
2267 3.54601
2268 8.728639999999999
2269 1.0910799999999998
2270 4.364319999999999
2271 7.637560000000001
2272 16.9117
2273 15.8207
2274 27.5498
2275 17.4573
2276 8.728639999999999
2277 6.81925
2278 1.0910799999999998
2279 1.9093900000000001
2280 11.4563
2281 1.36385
2282 1.63662
2283 1.0910799999999998
2284 2.7277
2285 1.9093900000000001
2286 2.7277
2287 6.2737099999999995
2288 4.364319999999999
2289 1.63662
2290 1.0910799999999998
2291 5.1826300000000005
2292 1.63662
2293 7.09202
2294 17.1845
2295 1.63662
2296 7.09202
2297 15.8207
2298 7.637560000000001
2299 1.63662
2300 1.9093900000000001
2301 6.81925
2302 0.5455399999999999
2303 7.637560000000001
2304 11.7291
2305 1.36385
2306 4.63709
2307 4.63709
2308 0.5455399999999999
2309 4.90986
2310 6.00094
2311 8.728639999999999
2312 1.36385
2313 27.276999999999997
2314 3.54601
2315 3.27324
2316 21.2761
2317 9.00141
2318 4.09155
2319 2.1821599999999997
2320 3.54601
2321 2.7277
2322 0.5455399999999999
2323 2.7277
2324 0.5455399999999999
2325 1.0910799999999998
2326 3.8187800000000003
2327 2.7277
2328 3.27324
2329 15.0023
2330 4.09155
2331 0.81831
2332 2.45493
2333 1.0910799999999998
2334 8.455869999999999
2335 1.63662
2336 0.27276999999999996
2337 3.27324
2338 2.45493
2339 1.36385
2340 1.36385
2341 2.45493
2342 1.63662
2343 9.00141
2344 5.7281699999999995
2345 1.9093900000000001
2346 3.00047
2347 1.36385
2348 6.81925
2349 4.90986
2350 0.27276999999999996
2351 3.27324
2352 1.36385
2353 1.9093900000000001
2354 4.364319999999999
2355 0.27276999999999996
2356 2.45493
2357 1.36385
2358 5.1826300000000005
2359 2.7277
2360 0.5455399999999999
2361 4.63709
2362 2.7277
2363 3.00047
2364 10.0925
2365 3.27324
2366 0.81831
2367 2.7277
2368 2.1821599999999997
2369 7.91033
2370 1.36385
2371 1.0910799999999998
2372 3.27324
2373 1.36385
2374 18.0028
2375 6.00094
2376 0.5455399999999999
2377 1.9093900000000001
2378 0.81831
2379 5.4554
2380 4.90986
2381 1.9093900000000001
2382 4.364319999999999
2383 3.8187800000000003
2384 3.54601
2385 1.0910799999999998
2386 4.09155
2387 0.81831
2388 0.27276999999999996
2389 0.5455399999999999
2390 2.45493
2391 19.3667
2392 4.364319999999999
2393 0.81831
2394 8.728639999999999
2395 2.1821599999999997
2396 1.63662
2397 9.00141
2398 2.7277
2399 1.9093900000000001
2400 0.81831
2401 6.00094
2402 0.27276999999999996
2403 1.9093900000000001
2404 0.0
2405 0.27276999999999996
2406 1.36385
2407 3.27324
2408 24.5493
2409 4.364319999999999
2410 2.1821599999999997
2411 0.27276999999999996
2412 2.1821599999999997
2413 1.9093900000000001
2414 19.6394
2415 4.90986
2416 2.45493
2417 0.81831
2418 2.7277
2419 1.9093900000000001
2420 2.7277
2421 19.3667
2422 4.09155
2423 1.36385
2424 2.7277
2425 4.63709
2426 7.09202
2427 3.00047
2428 5.4554
2429 12.5474
2430 0.5455399999999999
2431 1.63662
2432 11.4563
2433 1.9093900000000001
2434 1.63662
2435 1.36385
2436 2.7277
2437 0.81831
2438 2.1821599999999997
2439 1.63662
2440 7.364789999999999
2441 3.00047
2442 1.36385
2443 1.0910799999999998
2444 1.63662
2445 11.4563
2446 3.54601
2447 2.1821599999999997
2448 1.0910799999999998
2449 1.63662
2450 8.455869999999999
2451 1.0910799999999998
2452 1.36385
2453 0.5455399999999999
2454 3.27324
2455 7.637560000000001
2456 0.0
2457 1.0910799999999998
2458 2.45493
2459 13.093
2460 5.7281699999999995
2461 0.81831
2462 1.63662
2463 4.09155
2464 9.81972
2465 6.2737099999999995
2466 3.54601
2467 0.81831
2468 8.728639999999999
2469 6.00094
2470 7.637560000000001
2471 3.27324
2472 2.7277
2473 0.0
2474 3.54601
2475 0.81831
2476 4.09155
2477 0.81831
2478 0.5455399999999999
2479 4.63709
2480 4.364319999999999
2481 3.00047
2482 7.364789999999999
2483 6.81925
2484 4.09155
2485 3.00047
2486 3.27324
2487 0.81831
2488 1.9093900000000001
2489 1.36385
2490 6.81925
2491 6.00094
2492 2.7277
2493 1.63662
2494 0.27276999999999996
2495 1.63662
2496 1.0910799999999998
2497 6.00094
2498 7.637560000000001
2499 3.27324
2500 2.7277
2501 0.5455399999999999
2502 2.45493
2503 1.0910799999999998
2504 10.9108
2505 10.0925
2506 4.09155
2507 3.8187800000000003
2508 0.81831
2509 4.09155
2510 1.36385
2511 12.2746
2512 7.637560000000001
2513 3.8187800000000003
2514 3.8187800000000003
2515 1.63662
2516 0.81831
2517 2.1821599999999997
2518 12.5474
2519 5.7281699999999995
2520 3.00047
2521 1.36385
2522 0.27276999999999996
2523 2.45493
2524 0.5455399999999999
2525 14.184000000000001
2526 8.1831
2527 0.0
2528 4.09155
2529 10.3653
2530 6.81925
2531 1.0910799999999998
2532 2.1821599999999997
2533 15.0023
2534 1.0910799999999998
2535 1.9093900000000001
2536 3.54601
2537 21.5488
2538 3.27324
2539 9.27418
2540 9.27418
2541 0.27276999999999996
2542 3.27324
2543 5.7281699999999995
2544 3.8187800000000003
2545 3.8187800000000003
2546 6.2737099999999995
2547 1.63662
2548 2.1821599999999997
2549 1.0910799999999998
2550 1.63662
2551 0.5455399999999999
2552 0.81831
2553 2.7277
2554 5.4554
2555 3.27324
2556 52.6446
2557 9.54695
2558 3.27324
2559 2.45493
2560 1.0910799999999998
2561 2.7277
2562 2.1821599999999997
2563 3.00047
2564 2.1821599999999997
2565 2.45493
2566 1.36385
2567 0.5455399999999999
2568 0.81831
2569 0.81831
2570 2.45493
2571 0.27276999999999996
2572 0.5455399999999999
2573 2.7277
2574 3.00047
2575 4.364319999999999
2576 5.7281699999999995
2577 0.0
2578 0.27276999999999996
2579 1.63662
2580 3.00047
2581 8.728639999999999
2582 0.0
2583 1.63662
2584 0.81831
2585 2.45493
2586 1.63662
2587 0.0
2588 1.0910799999999998
2589 0.5455399999999999
2590 3.27324
2591 4.364319999999999
2592 3.54601
2593 8.728639999999999
2594 2.45493
2595 1.9093900000000001
2596 1.0910799999999998
2597 0.27276999999999996
2598 0.81831
2599 9.27418
2600 0.5455399999999999
2601 1.63662
2602 2.7277
2603 0.5455399999999999
2604 0.81831
2605 2.1821599999999997
2606 1.36385
2607 1.0910799999999998
2608 1.36385
2609 2.45493
2610 0.5455399999999999
2611 5.7281699999999995
2612 0.81831
2613 1.0910799999999998
2614 6.54648
2615 0.5455399999999999
2616 0.27276999999999996
2617 0.81831
2618 1.63662
2619 0.81831
2620 0.27276999999999996
2621 0.0
2622 0.5455399999999999
2623 1.0910799999999998
2624 1.36385
2625 0.5455399999999999
2626 1.36385
2627 11.4563
2628 1.9093900000000001
2629 0.81831
2630 2.1821599999999997
2631 2.45493
2632 0.81831
2633 7.91033
2634 1.63662
2635 16.9117
2636 0.27276999999999996
2637 1.36385
2638 4.09155
2639 0.0
2640 1.0910799999999998
2641 1.63662
2642 0.5455399999999999
2643 5.7281699999999995
2644 7.09202
2645 15.2751
2646 4.09155
2647 0.81831
2648 8.455869999999999
2649 3.8187800000000003
2650 2.7277
2651 6.2737099999999995
2652 1.0910799999999998
2653 2.7277
2654 0.5455399999999999
2655 16.0934
2656 7.09202
2657 4.09155
2658 7.637560000000001
2659 1.63662
2660 2.45493
2661 0.27276999999999996
2662 3.00047
2663 2.45493
2664 4.63709
2665 9.81972
2666 2.45493
2667 0.5455399999999999
2668 0.5455399999999999
2669 5.4554
2670 7.364789999999999
2671 3.00047
2672 0.5455399999999999
2673 2.7277
2674 1.36385
2675 1.36385
2676 1.36385
2677 6.00094
2678 1.36385
2679 3.54601
2680 0.81831
2681 1.36385
2682 1.36385
2683 13.6385
2684 3.54601
2685 1.0910799999999998
2686 3.27324
2687 2.1821599999999997
2688 17.1845
2689 4.90986
2690 1.63662
2691 2.1821599999999997
2692 3.00047
2693 11.4563
2694 7.09202
2695 1.0910799999999998
2696 2.45493
2697 1.9093900000000001
2698 12.0019
2699 4.90986
2700 1.0910799999999998
2701 1.0910799999999998
2702 4.09155
2703 3.00047
2704 4.09155
2705 1.9093900000000001
2706 4.90986
2707 6.2737099999999995
2708 2.45493
2709 1.63662
2710 19.9122
2711 4.09155
2712 4.63709
2713 0.27276999999999996
2714 0.81831
2715 0.27276999999999996
2716 1.36385
2717 0.5455399999999999
2718 1.0910799999999998
2719 3.54601
2720 12.8202
2721 3.54601
2722 0.5455399999999999
2723 1.0910799999999998
2724 1.0910799999999998
2725 15.2751
2726 3.00047
2727 1.36385
2728 1.0910799999999998
2729 2.1821599999999997
2730 16.0934
2731 6.00094
2732 1.36385
2733 2.1821599999999997
2734 3.54601
2735 11.1836
2736 3.8187800000000003
2737 0.0
2738 1.9093900000000001
2739 2.1821599999999997
2740 2.1821599999999997
2741 1.9093900000000001
2742 1.0910799999999998
2743 5.1826300000000005
2744 4.09155
2745 3.54601
2746 1.0910799999999998
2747 10.638
2748 11.7291
2749 10.9108
2750 3.27324
2751 2.7277
2752 2.7277
2753 2.45493
2754 1.36385
2755 1.0910799999999998
2756 1.36385
2757 1.36385
2758 0.5455399999999999
2759 0.5455399999999999
2760 1.0910799999999998
2761 2.45493
2762 4.09155
2763 0.5455399999999999
2764 6.54648
2765 2.1821599999999997
2766 0.27276999999999996
2767 0.27276999999999996
2768 1.63662
2769 8.728639999999999
2770 1.36385
2771 1.36385
2772 0.81831
2773 0.27276999999999996
2774 0.5455399999999999
2775 1.36385
2776 0.0
2777 0.5455399999999999
2778 0.81831
2779 1.63662
2780 0.81831
2781 0.27276999999999996
2782 0.81831
2783 4.09155
2784 1.9093900000000001
2785 0.5455399999999999
2786 2.1821599999999997
2787 0.5455399999999999
2788 1.9093900000000001
2789 1.36385
2790 4.364319999999999
2791 23.4582
2792 1.36385
2793 2.7277
2794 0.5455399999999999
2795 0.27276999999999996
2796 3.27324
2797 6.54648
2798 3.8187800000000003
2799 1.63662
2800 1.36385
2801 3.54601
2802 3.27324
2803 8.455869999999999
2804 4.90986
2805 10.0925
2806 4.63709
2807 4.90986
2808 6.00094
2809 1.36385
2810 12.2746
2811 15.5479
2812 21.0033
2813 28.0953
2814 12.5474
2815 5.7281699999999995
2816 8.1831
2817 9.81972
2818 4.09155
2819 1.36385
2820 4.09155
2821 0.81831
2822 1.9093900000000001
2823 10.3653
2824 2.1821599999999997
2825 4.364319999999999
2826 2.45493
2827 18.5484
2828 4.63709
2829 6.00094
2830 3.8187800000000003
2831 13.3657
2832 3.54601
2833 4.364319999999999
2834 2.1821599999999997
2835 13.6385
2836 5.4554
2837 0.27276999999999996
2838 3.00047
2839 11.1836
2840 6.81925
2841 4.09155
2842 6.2737099999999995
2843 1.36385
2844 0.81831
2845 1.0910799999999998
2846 3.00047
2847 10.638
2848 7.09202
2849 9.54695
2850 0.81831
2851 0.0
2852 3.00047
2853 5.7281699999999995
2854 3.00047
2855 12.0019
2856 3.54601
2857 1.9093900000000001
2858 5.1826300000000005
2859 2.1821599999999997
2860 8.1831
2861 2.7277
2862 0.0
2863 0.27276999999999996
2864 1.63662
2865 0.0
2866 0.5455399999999999
2867 0.5455399999999999
2868 1.63662
2869 1.63662
2870 1.36385
2871 2.45493
2872 8.728639999999999
2873 1.36385
2874 4.09155
2875 1.0910799999999998
2876 1.0910799999999998
2877 2.1821599999999997
2878 3.8187800000000003
2879 1.36385
2880 1.9093900000000001
2881 7.364789999999999
2882 12.5474
2883 40.0972
2884 12.2746
2885 0.81831
2886 0.81831
2887 4.63709
2888 11.1836
2889 6.81925
2890 1.0910799999999998
2891 10.9108
2892 4.09155
2893 6.54648
2894 17.73
2895 6.2737099999999995
2896 0.81831
2897 7.09202
2898 3.8187800000000003
2899 4.364319999999999
2900 13.3657
2901 3.54601
2902 1.36385
2903 0.81831
2904 17.4573
2905 3.8187800000000003
2906 7.09202
2907 2.45493
2908 0.81831
2909 4.364319999999999
2910 4.09155
2911 16.0934
2912 8.1831
2913 0.27276999999999996
2914 7.09202
2915 0.81831
2916 2.45493
2917 5.4554
2918 6.00094
2919 5.7281699999999995
2920 4.364319999999999
2921 4.364319999999999
2922 1.0910799999999998
2923 1.9093900000000001
2924 3.00047
2925 9.27418
2926 0.81831
2927 3.00047
2928 1.9093900000000001
2929 8.455869999999999
2930 5.4554
2931 13.6385
2932 4.09155
2933 3.27324
2934 5.4554
2935 1.36385
2936 1.36385
2937 4.364319999999999
2938 1.0910799999999998
2939 5.1826300000000005
2940 8.728639999999999
2941 14.7296
2942 11.1836
2943 2.1821599999999997
2944 0.81831
2945 9.54695
2946 2.45493
2947 10.3653
2948 5.4554
2949 4.364319999999999
2950 10.9108
2951 4.90986
2952 7.364789999999999
2953 1.63662
2954 2.1821599999999997
2955 0.27276999999999996
2956 3.54601
2957 2.7277
2958 10.3653
2959 9.00141
2960 13.9113
2961 1.0910799999999998
2962 2.1821599999999997
2963 3.8187800000000003
2964 12.8202
2965 3.8187800000000003
2966 2.7277
2967 3.54601
2968 8.455869999999999
2969 13.093
2970 1.0910799999999998
2971 3.27324
2972 0.5455399999999999
2973 5.1826300000000005
2974 3.8187800000000003
2975 1.63662
2976 6.00094
2977 18.5484
2978 9.54695
2979 2.7277
2980 6.2737099999999995
2981 10.638
2982 1.63662
2983 3.00047
2984 10.0925
2985 3.27324
2986 0.27276999999999996
2987 3.54601
2988 3.8187800000000003
2989 0.81831
2990 3.00047
2991 1.36385
2992 2.45493
2993 5.7281699999999995
2994 18.5484
2995 3.27324
2996 1.36385
2997 2.1821599999999997
2998 7.91033
2999 26.1859
3000 4.90986
3001 2.45493
3002 3.8187800000000003
3003 16.9117
3004 2.7277
3005 4.09155
3006 5.1826300000000005
3007 3.27324
3008 0.0
3009 3.27324
3010 3.8187800000000003
3011 1.63662
3012 22.6399
3013 12.2746
3014 10.638
3015 9.54695
3016 4.90986
3017 0.81831
3018 1.0910799999999998
3019 3.00047
3020 3.8187800000000003
3021 0.5455399999999999
3022 4.63709
3023 4.90986
3024 7.637560000000001
3025 25.0948
3026 14.184000000000001
3027 12.2746
3028 6.2737099999999995
3029 1.36385
3030 1.63662
3031 3.8187800000000003
3032 6.54648
3033 11.1836
3034 14.4568
3035 10.3653
3036 3.8187800000000003
3037 1.0910799999999998
3038 12.8202
3039 3.54601
3040 2.1821599999999997
3041 1.36385
3042 1.0910799999999998
3043 7.09202
3044 4.09155
3045 2.45493
3046 3.27324
3047 6.81925
3048 2.1821599999999997
3049 2.45493
3050 7.09202
3051 3.00047
3052 3.54601
3053 2.45493
3054 9.00141
3055 25.3676
3056 4.90986
3057 0.0
3058 0.81831
3059 3.8187800000000003
3060 7.09202
3061 2.1821599999999997
3062 31.9141
3063 5.7281699999999995
3064 3.00047
3065 4.364319999999999
3066 0.27276999999999996
3067 2.1821599999999997
3068 0.81831
3069 3.54601
3070 8.1831
3071 0.27276999999999996
3072 2.1821599999999997
3073 1.63662
3074 4.364319999999999
3075 1.36385
3076 0.0
3077 2.45493
3078 0.5455399999999999
3079 2.7277
3080 0.5455399999999999
3081 2.1821599999999997
3082 1.63662
3083 3.8187800000000003
3084 13.3657
3085 1.0910799999999998
3086 0.5455399999999999
3087 1.63662
3088 4.90986
3089 21.2761
3090 2.7277
3091 6.2737099999999995
3092 7.09202
3093 1.9093900000000001
3094 7.364789999999999
3095 2.1821599999999997
3096 14.7296
3097 10.638
3098 4.09155
3099 13.9113
3100 14.7296
3101 34.6418
3102 24.0038
3103 6.54648
3104 2.7277
3105 1.63662
3106 11.1836
3107 5.1826300000000005
3108 3.00047
3109 1.0910799999999998
3110 3.8187800000000003
3111 1.9093900000000001
3112 5.1826300000000005
3113 4.364319999999999
3114 3.27324
3115 1.0910799999999998
3116 2.7277
3117 1.63662
3118 16.0934
3119 5.7281699999999995
3120 1.36385
3121 10.3653
3122 4.90986
3123 1.63662
3124 26.4587
3125 6.00094
3126 2.1821599999999997
3127 15.2751
3128 6.54648
3129 5.7281699999999995
3130 6.00094
3131 1.36385
3132 6.2737099999999995
3133 25.9131
3134 10.638
3135 1.0910799999999998
3136 2.7277
3137 4.364319999999999
3138 3.54601
3139 15.2751
3140 1.63662
3141 5.1826300000000005
3142 1.63662
3143 6.2737099999999995
3144 2.7277
3145 2.7277
3146 3.00047
3147 9.00141
3148 0.81831
3149 9.81972
3150 1.63662
3151 1.0910799999999998
3152 2.1821599999999997
3153 42.2793
3154 11.7291
3155 1.63662
3156 3.27324
3157 5.1826300000000005
3158 5.7281699999999995
3159 2.1821599999999997
3160 0.81831
3161 6.00094
3162 6.54648
3163 7.09202
3164 1.63662
3165 2.7277
3166 0.27276999999999996
3167 1.0910799999999998
3168 1.36385
3169 19.3667
3170 10.3653
3171 2.1821599999999997
3172 6.00094
3173 6.00094
3174 2.7277
3175 6.2737099999999995
3176 0.5455399999999999
3177 2.7277
3178 2.7277
3179 3.54601
3180 4.09155
3181 13.093
3182 32.1869
3183 48.8258
3184 6.00094
3185 7.91033
3186 3.54601
3187 1.63662
3188 3.00047
3189 1.9093900000000001
3190 26.1859
3191 16.639
3192 2.45493
3193 5.7281699999999995
3194 2.7277
3195 1.36385
3196 10.9108
3197 1.36385
3198 5.4554
3199 3.27324
3200 18.2756
3201 2.45493
3202 33.0052
3203 13.9113
3204 0.81831
3205 2.1821599999999997
3206 7.637560000000001
3207 7.91033
3208 3.8187800000000003
3209 1.0910799999999998
3210 6.81925
3211 4.90986
3212 7.364789999999999
3213 4.09155
3214 4.63709
3215 1.36385
3216 2.1821599999999997
3217 0.81831
3218 15.8207
3219 9.81972
3220 4.09155
3221 10.0925
3222 5.1826300000000005
3223 3.00047
3224 7.09202
3225 1.63662
3226 1.36385
3227 3.54601
3228 4.90986
3229 6.81925
3230 1.63662
3231 8.455869999999999
3232 2.7277
3233 7.09202
3234 3.8187800000000003
3235 10.3653
3236 1.9093900000000001
3237 6.54648
3238 2.45493
3239 9.81972
3240 3.8187800000000003
3241 6.81925
3242 2.1821599999999997
3243 9.27418
3244 3.00047
3245 1.63662
3246 1.9093900000000001
3247 10.3653
3248 3.54601
3249 3.54601
3250 2.1821599999999997
3251 15.8207
3252 2.7277
3253 5.4554
3254 19.3667
3255 14.184000000000001
3256 33.0052
3257 11.7291
3258 4.63709
3259 1.0910799999999998
3260 2.45493
3261 8.728639999999999
3262 4.09155
3263 2.7277
3264 21.8216
3265 10.0925
3266 4.90986
3267 11.1836
3268 2.45493
3269 2.1821599999999997
3270 11.7291
3271 2.1821599999999997
3272 7.91033
3273 5.4554
3274 19.6394
3275 3.27324
3276 27.5498
3277 8.455869999999999
3278 1.63662
3279 4.364319999999999
3280 6.2737099999999995
3281 10.3653
3282 6.2737099999999995
3283 1.36385
3284 18.0028
3285 5.7281699999999995
3286 27.0042
3287 4.63709
3288 2.7277
3289 7.364789999999999
3290 4.90986
3291 5.4554
3292 3.54601
3293 16.0934
3294 8.455869999999999
3295 6.00094
3296 4.09155
3297 1.63662
3298 6.00094
3299 2.1821599999999997
3300 7.637560000000001
3301 3.27324
3302 7.364789999999999
3303 4.364319999999999
3304 3.00047
3305 7.09202
3306 5.7281699999999995
3307 29.1864
3308 11.1836
3309 14.184000000000001
3310 2.45493
3311 3.8187800000000003
3312 1.63662
3313 2.1821599999999997
3314 9.27418
3315 25.6404
3316 3.8187800000000003
3317 1.36385
3318 16.3662
3319 3.54601
3320 3.8187800000000003
3321 0.81831
3322 1.36385
3323 1.9093900000000001
3324 2.1821599999999997
3325 2.1821599999999997
3326 4.364319999999999
3327 1.63662
3328 0.5455399999999999
3329 2.7277
3330 5.7281699999999995
3331 19.6394
3332 9.81972
3333 5.4554
3334 28.3681
3335 9.00141
3336 11.1836
3337 1.36385
3338 2.45493
3339 4.90986
3340 1.0910799999999998
3341 4.364319999999999
3342 2.7277
3343 3.54601
3344 3.8187800000000003
3345 2.1821599999999997
3346 4.364319999999999
3347 1.9093900000000001
3348 3.8187800000000003
3349 3.54601
3350 5.4554
3351 3.54601
3352 2.45493
3353 4.09155
3354 2.45493
3355 1.63662
3356 3.27324
3357 6.2737099999999995
3358 1.9093900000000001
3359 4.63709
3360 1.63662
3361 0.5455399999999999
3362 1.36385
3363 7.364789999999999
3364 48.8258
3365 16.0934
3366 2.7277
3367 4.63709
3368 5.7281699999999995
3369 17.73
3370 9.81972
3371 9.00141
3372 3.00047
3373 12.8202
3374 3.00047
3375 5.4554
3376 8.1831
3377 3.00047
3378 5.1826300000000005
3379 5.4554
3380 31.9141
3381 3.27324
3382 2.7277
3383 1.9093900000000001
3384 13.6385
3385 6.54648
3386 6.2737099999999995
3387 13.3657
3388 1.9093900000000001
3389 4.63709
3390 10.3653
3391 4.09155
3392 4.09155
3393 18.2756
3394 5.1826300000000005
3395 3.27324
3396 9.00141
3397 3.00047
3398 4.09155
3399 20.4577
3400 0.0
3401 5.4554
3402 4.90986
3403 14.184000000000001
3404 21.8216
3405 22.6399
3406 7.364789999999999
3407 3.00047
3408 0.27276999999999996
3409 12.0019
3410 7.09202
3411 6.00094
3412 3.54601
3413 2.1821599999999997
3414 3.8187800000000003
3415 0.5455399999999999
3416 7.637560000000001
3417 5.1826300000000005
3418 3.8187800000000003
3419 4.364319999999999
3420 2.45493
3421 2.45493
3422 3.27324
3423 8.728639999999999
3424 14.4568
3425 6.00094
3426 0.5455399999999999
3427 1.0910799999999998
3428 7.637560000000001
3429 4.09155
3430 3.54601
3431 4.63709
3432 4.63709
3433 4.364319999999999
3434 4.90986
3435 3.27324
3436 3.27324
3437 3.8187800000000003
3438 0.0
3439 0.5455399999999999
3440 5.4554
3441 8.455869999999999
3442 4.09155
3443 3.27324
3444 24.5493
3445 4.90986
3446 0.27276999999999996
3447 1.9093900000000001
3448 6.2737099999999995
3449 7.637560000000001
3450 9.54695
3451 10.638
3452 0.5455399999999999
3453 1.0910799999999998
3454 12.2746
3455 3.00047
3456 1.0910799999999998
3457 9.81972
3458 1.36385
3459 0.0
3460 4.90986
3461 20.7305
3462 15.8207
3463 2.45493
3464 2.45493
3465 8.1831
3466 8.1831
3467 14.184000000000001
3468 0.81831
3469 4.63709
3470 9.27418
3471 3.00047
3472 4.09155
3473 23.4582
3474 9.00141
3475 13.093
3476 3.54601
3477 10.9108
3478 3.8187800000000003
3479 1.0910799999999998
3480 6.81925
3481 4.09155
3482 2.7277
3483 7.09202
3484 3.00047
3485 3.00047
3486 14.4568
3487 6.2737099999999995
3488 3.00047
3489 1.0910799999999998
3490 10.638
3491 2.1821599999999997
3492 6.00094
3493 22.3671
3494 4.63709
3495 3.8187800000000003
3496 0.81831
3497 12.0019
3498 8.1831
3499 2.45493
3500 2.1821599999999997
3501 6.2737099999999995
3502 1.36385
3503 1.0910799999999998
3504 2.7277
3505 6.54648
3506 0.81831
3507 3.54601
3508 3.00047
3509 1.63662
3510 3.8187800000000003
3511 18.5484
3512 0.0
3513 5.1826300000000005
3514 2.45493
3515 2.45493
3516 6.54648
3517 0.0
3518 2.7277
3519 10.638
3520 13.3657
3521 3.27324
3522 3.27324
3523 2.7277
3524 7.09202
3525 5.1826300000000005
3526 5.1826300000000005
3527 3.27324
3528 0.5455399999999999
3529 0.5455399999999999
3530 2.1821599999999997
3531 13.9113
3532 5.1826300000000005
3533 3.54601
3534 7.09202
3535 4.364319999999999
3536 2.45493
3537 9.81972
3538 12.0019
3539 29.7319
3540 40.6427
3541 11.1836
3542 2.45493
3543 0.81831
3544 3.27324
3545 1.0910799999999998
3546 10.638
3547 5.1826300000000005
3548 10.0925
3549 2.1821599999999997
3550 4.90986
3551 9.54695
3552 10.9108
3553 6.2737099999999995
3554 4.90986
3555 9.00141
3556 4.63709
3557 5.4554
3558 24.5493
3559 3.27324
3560 4.364319999999999
3561 2.45493
3562 9.81972
3563 2.1821599999999997
3564 7.364789999999999
3565 8.1831
3566 2.7277
3567 4.09155
3568 18.5484
3569 10.3653
3570 5.7281699999999995
3571 3.27324
3572 3.54601
3573 1.63662
3574 4.364319999999999
3575 9.00141
3576 4.09155
3577 7.637560000000001
3578 2.45493
3579 4.09155
3580 6.00094
3581 7.91033
3582 4.364319999999999
3583 2.7277
3584 4.90986
3585 5.1826300000000005
3586 4.63709
3587 18.2756
3588 3.54601
3589 3.27324
3590 2.7277
3591 6.81925
3592 2.7277
3593 2.7277
3594 4.90986
3595 1.63662
3596 0.5455399999999999
3597 10.9108
3598 5.7281699999999995
3599 2.45493
3600 1.63662
3601 1.63662
3602 1.9093900000000001
3603 1.36385
3604 5.4554
3605 2.7277
3606 12.8202
3607 0.5455399999999999
3608 3.8187800000000003
3609 1.36385
3610 6.81925
3611 2.45493
3612 2.7277
3613 4.09155
3614 2.7277
3615 1.9093900000000001
3616 10.9108
3617 5.1826300000000005
3618 3.27324
3619 0.5455399999999999
3620 1.9093900000000001
3621 0.0
3622 1.63662
3623 2.7277
3624 3.27324
3625 1.0910799999999998
3626 0.81831
3627 3.8187800000000003
3628 6.81925
3629 1.9093900000000001
3630 10.9108
3631 3.27324
3632 1.0910799999999998
3633 5.1826300000000005
3634 0.27276999999999996
3635 1.0910799999999998
3636 1.36385
3637 3.54601
3638 7.364789999999999
3639 1.0910799999999998
3640 0.5455399999999999
3641 1.63662
3642 5.1826300000000005
3643 0.0
3644 1.0910799999999998
3645 4.09155
3646 5.7281699999999995
3647 15.2751
3648 0.27276999999999996
3649 1.36385
3650 1.63662
3651 4.63709
3652 0.27276999999999996
3653 1.36385
3654 0.27276999999999996
3655 0.5455399999999999
3656 12.5474
3657 16.3662
3658 9.81972
3659 17.1845
3660 5.4554
3661 3.27324
3662 4.90986
3663 7.09202
3664 0.81831
3665 7.09202
3666 1.36385
3667 2.1821599999999997
3668 0.81831
3669 6.54648
3670 2.7277
3671 4.63709
3672 22.0944
3673 4.364319999999999
3674 6.2737099999999995
3675 7.637560000000001
3676 12.2746
3677 7.364789999999999
3678 0.81831
3679 13.9113
3680 2.1821599999999997
3681 0.27276999999999996
3682 12.8202
3683 8.728639999999999
3684 2.7277
3685 7.09202
3686 0.27276999999999996
3687 1.36385
3688 11.1836
3689 10.9108
3690 0.5455399999999999
3691 1.36385
3692 4.09155
3693 3.8187800000000003
3694 5.1826300000000005
3695 10.3653
3696 2.45493
3697 8.455869999999999
3698 4.63709
3699 10.638
3700 22.6399
3701 6.54648
3702 0.0
3703 1.63662
3704 2.1821599999999997
3705 4.63709
3706 1.63662
3707 2.45493
3708 2.45493
3709 1.36385
3710 7.09202
3711 71.193
3712 14.4568
3713 1.63662
3714 0.5455399999999999
3715 1.63662
3716 3.00047
3717 13.3657
3718 8.455869999999999
3719 1.9093900000000001
3720 6.54648
3721 2.7277
3722 3.00047
3723 0.81831
3724 2.7277
3725 1.63662
3726 4.63709
3727 3.00047
3728 8.728639999999999
3729 6.81925
3730 2.45493
3731 6.00094
3732 5.7281699999999995
3733 1.0910799999999998
3734 3.8187800000000003
3735 5.1826300000000005
3736 6.00094
3737 2.45493
3738 5.1826300000000005
3739 0.81831
3740 0.5455399999999999
3741 4.63709
3742 2.7277
3743 6.2737099999999995
3744 1.36385
3745 1.36385
3746 2.45493
3747 4.63709
3748 1.36385
3749 2.7277
3750 1.0910799999999998
3751 2.1821599999999997
3752 3.8187800000000003
3753 10.3653
3754 4.09155
3755 2.45493
3756 4.09155
3757 2.7277
3758 9.27418
3759 2.45493
3760 1.36385
3761 3.27324
3762 4.63709
3763 15.5479
3764 8.1831
3765 3.27324
3766 2.45493
3767 5.1826300000000005
3768 7.91033
3769 5.1826300000000005
3770 1.36385
3771 4.364319999999999
3772 3.27324
3773 7.364789999999999
3774 4.90986
3775 1.0910799999999998
3776 4.63709
3777 3.00047
3778 12.5474
3779 5.1826300000000005
3780 0.5455399999999999
3781 6.2737099999999995
3782 5.7281699999999995
3783 11.4563
3784 4.63709
3785 1.36385
3786 5.7281699999999995
3787 3.8187800000000003
3788 7.09202
3789 3.27324
3790 3.00047
3791 6.00094
3792 2.45493
3793 2.45493
3794 2.45493
3795 4.63709
3796 4.63709
3797 7.637560000000001
3798 7.364789999999999
3799 8.455869999999999
3800 5.4554
3801 8.455869999999999
3802 10.3653
3803 20.185
3804 6.00094
3805 1.0910799999999998
3806 16.9117
3807 4.364319999999999
3808 6.2737099999999995
3809 2.45493
3810 9.27418
3811 26.7315
3812 25.9131
3813 11.7291
3814 0.81831
3815 1.9093900000000001
3816 0.81831
3817 7.09202
3818 3.54601
3819 8.1831
3820 4.90986
3821 6.2737099999999995
3822 3.8187800000000003
3823 2.7277
3824 1.63662
3825 1.63662
3826 3.54601
3827 15.8207
3828 6.54648
3829 2.7277
3830 4.90986
3831 4.364319999999999
3832 3.00047
3833 1.9093900000000001
3834 6.00094
3835 27.8225
3836 7.364789999999999
3837 2.1821599999999997
3838 9.00141
3839 2.1821599999999997
3840 4.364319999999999
3841 12.2746
3842 3.00047
3843 6.00094
3844 3.00047
3845 3.00047
3846 1.9093900000000001
3847 12.5474
3848 9.27418
3849 1.9093900000000001
3850 8.455869999999999
3851 1.9093900000000001
3852 2.1821599999999997
3853 1.0910799999999998
3854 16.0934
3855 4.90986
3856 6.81925
3857 8.455869999999999
3858 4.63709
3859 3.00047
3860 1.9093900000000001
3861 4.09155
3862 0.5455399999999999
3863 11.7291
3864 3.00047
3865 6.00094
3866 1.36385
3867 5.4554
3868 2.45493
3869 9.27418
3870 4.09155
3871 7.637560000000001
3872 3.00047
3873 3.27324
3874 7.364789999999999
3875 2.1821599999999997
3876 2.45493
3877 9.27418
3878 2.45493
3879 7.364789999999999
3880 5.7281699999999995
3881 4.364319999999999
3882 5.1826300000000005
3883 1.63662
3884 1.36385
3885 3.8187800000000003
3886 3.00047
3887 1.36385
3888 14.184000000000001
3889 15.0023
3890 1.9093900000000001
3891 1.9093900000000001
3892 8.455869999999999
3893 0.0
3894 2.45493
3895 0.5455399999999999
3896 3.00047
3897 3.8187800000000003
3898 4.09155
3899 1.9093900000000001
3900 3.27324
3901 1.63662
3902 3.54601
3903 1.36385
3904 4.364319999999999
3905 1.36385
3906 1.63662
3907 2.7277
3908 0.0
3909 4.63709
3910 2.1821599999999997
3911 5.7281699999999995
3912 3.54601
3913 5.1826300000000005
3914 3.00047
3915 18.0028
3916 10.9108
3917 7.91033
3918 7.637560000000001
3919 3.00047
3920 3.54601
3921 5.1826300000000005
3922 2.7277
3923 6.2737099999999995
3924 6.00094
3925 3.27324
3926 2.45493
3927 1.9093900000000001
3928 0.5455399999999999
3929 10.0925
3930 2.45493
3931 1.9093900000000001
3932 3.54601
3933 1.9093900000000001
3934 1.9093900000000001
3935 3.8187800000000003
3936 9.27418
3937 1.63662
3938 0.81831
3939 0.0
3940 4.63709
3941 3.27324
3942 1.36385
3943 1.0910799999999998
3944 0.81831
3945 1.0910799999999998
3946 6.81925
3947 19.0939
3948 1.63662
3949 0.5455399999999999
3950 5.1826300000000005
3951 30.0047
3952 5.1826300000000005
3953 3.27324
3954 6.54648
3955 3.27324
3956 3.54601
3957 5.4554
3958 8.728639999999999
3959 7.09202
3960 4.09155
3961 4.09155
3962 7.09202
3963 12.8202
3964 3.27324
3965 0.81831
3966 1.9093900000000001
3967 3.27324
3968 17.73
3969 5.7281699999999995
3970 9.27418
3971 3.00047
3972 2.7277
3973 1.0910799999999998
3974 1.9093900000000001
3975 0.81831
3976 6.81925
3977 2.45493
3978 2.1821599999999997
3979 2.1821599999999997
3980 2.1821599999999997
3981 3.54601
3982 3.8187800000000003
3983 7.637560000000001
3984 1.0910799999999998
3985 7.637560000000001
3986 9.81972
3987 6.54648
3988 3.8187800000000003
3989 1.63662
3990 7.637560000000001
3991 1.36385
3992 4.63709
3993 9.54695
3994 1.9093900000000001
3995 3.54601
3996 20.4577
3997 7.91033
3998 5.4554
3999 4.63709
4000 2.1821599999999997
4001 0.5455399999999999
4002 13.093
4003 10.3653
4004 8.455869999999999
4005 1.63662
4006 0.81831
4007 0.81831
4008 0.5455399999999999
4009 7.91033
4010 4.63709
4011 1.36385
4012 0.0
4013 0.27276999999999996
4014 2.1821599999999997
4015 0.0
4016 9.27418
4017 0.5455399999999999
4018 0.81831
4019 3.00047
4020 7.637560000000001
4021 3.54601
4022 4.63709
4023 1.0910799999999998
4024 0.81831
4025 0.81831
4026 4.90986
4027 6.54648
4028 0.27276999999999996
4029 4.90986
4030 0.27276999999999996
4031 1.0910799999999998
4032 5.1826300000000005
4033 0.5455399999999999
4034 2.7277
4035 16.639
4036 6.00094
4037 3.8187800000000003
4038 3.8187800000000003
4039 9.54695
4040 3.54601
4041 0.0
4042 5.1826300000000005
4043 2.7277
4044 1.0910799999999998
4045 2.7277
4046 1.63662
4047 2.45493
4048 6.54648
4049 0.81831
4050 3.8187800000000003
4051 11.4563
4052 0.5455399999999999
4053 3.54601
4054 8.728639999999999
4055 3.00047
4056 2.45493
4057 1.0910799999999998
4058 10.638
4059 3.54601
4060 8.1831
4061 4.90986
4062 7.09202
4063 9.81972
4064 3.8187800000000003
4065 0.5455399999999999
4066 2.7277
4067 1.36385
4068 6.54648
4069 0.0
4070 6.00094
4071 2.1821599999999997
4072 1.63662
4073 8.455869999999999
4074 27.8225
4075 13.093
4076 2.7277
4077 1.63662
4078 5.4554
4079 0.27276999999999996
4080 9.27418
4081 6.54648
4082 5.7281699999999995
4083 5.1826300000000005
4084 1.63662
4085 3.00047
4086 0.81831
4087 5.4554
4088 1.63662
4089 1.9093900000000001
4090 12.8202
4091 2.7277
4092 4.90986
4093 0.27276999999999996
4094 1.63662
4095 4.63709
4096 4.90986
4097 24.5493
4098 8.1831
4099 3.27324
4100 9.27418
4101 2.7277
4102 4.90986
4103 1.0910799999999998
4104 4.364319999999999
4105 1.36385
4106 4.364319999999999
4107 3.8187800000000003
4108 4.364319999999999
4109 1.63662
4110 5.7281699999999995
4111 4.90986
4112 5.1826300000000005
4113 1.9093900000000001
4114 7.364789999999999
4115 4.90986
4116 0.27276999999999996
4117 6.81925
4118 2.1821599999999997
4119 3.27324
4120 0.81831
4121 2.1821599999999997
4122 0.27276999999999996
4123 9.81972
4124 1.36385
4125 1.36385
4126 0.27276999999999996
4127 3.00047
4128 1.9093900000000001
4129 2.45493
4130 1.9093900000000001
4131 0.27276999999999996
4132 5.4554
4133 1.36385
4134 6.81925
4135 0.81831
4136 3.27324
4137 4.63709
4138 4.364319999999999
4139 1.0910799999999998
4140 1.0910799999999998
4141 4.364319999999999
4142 2.45493
4143 2.7277
4144 0.27276999999999996
4145 1.0910799999999998
4146 7.637560000000001
4147 6.54648
4148 7.91033
4149 1.63662
4150 1.36385
4151 0.27276999999999996
4152 0.27276999999999996
4153 10.3653
4154 3.8187800000000003
4155 1.63662
4156 3.54601
4157 0.0
4158 0.81831
4159 1.9093900000000001
4160 0.81831
4161 0.27276999999999996
4162 3.54601
4163 6.00094
4164 1.36385
4165 4.09155
4166 1.36385
4167 1.0910799999999998
4168 0.5455399999999999
4169 0.27276999999999996
4170 0.27276999999999996
4171 1.0910799999999998
4172 0.0
4173 0.0
4174 1.9093900000000001
4175 0.0
4176 2.45493
4177 6.81925
4178 1.0910799999999998
4179 4.364319999999999
4180 4.09155
4181 3.00047
4182 15.2751
4183 1.9093900000000001
4184 5.1826300000000005
4185 3.8187800000000003
4186 0.0
4187 1.36385
4188 0.81831
4189 3.00047
4190 3.27324
4191 14.7296
4192 5.4554
4193 1.36385
4194 1.9093900000000001
4195 1.0910799999999998
4196 6.00094
4197 2.7277
4198 2.45493
4199 2.45493
4200 1.36385
4201 13.3657
4202 3.54601
4203 1.63662
4204 3.00047
4205 2.45493
4206 0.5455399999999999
4207 2.7277
4208 3.8187800000000003
4209 1.63662
4210 3.27324
4211 1.63662
4212 3.54601
4213 8.455869999999999
4214 3.00047
4215 3.00047
4216 3.00047
4217 3.27324
4218 1.0910799999999998
4219 4.09155
4220 3.00047
4221 1.63662
4222 0.81831
4223 0.5455399999999999
4224 2.7277
4225 1.9093900000000001
4226 11.1836
4227 3.54601
4228 0.27276999999999996
4229 1.0910799999999998
4230 7.09202
4231 4.63709
4232 1.63662
4233 0.5455399999999999
4234 2.1821599999999997
4235 1.63662
4236 1.0910799999999998
4237 11.1836
4238 6.54648
4239 1.0910799999999998
4240 0.27276999999999996
4241 1.36385
4242 2.1821599999999997
4243 6.81925
4244 11.7291
4245 2.1821599999999997
4246 2.45493
4247 13.6385
4248 4.364319999999999
4249 3.00047
4250 0.27276999999999996
4251 8.728639999999999
4252 7.637560000000001
4253 4.90986
4254 0.0
4255 0.81831
4256 3.54601
4257 4.63709
4258 13.9113
4259 7.91033
4260 21.8216
4261 5.7281699999999995
4262 0.81831
4263 1.63662
4264 0.27276999999999996
4265 3.54601
4266 0.27276999999999996
4267 1.63662
4268 0.81831
4269 1.9093900000000001
4270 0.5455399999999999
4271 2.45493
4272 0.81831
4273 0.27276999999999996
4274 2.7277
4275 0.81831
4276 0.81831
4277 1.63662
4278 0.0
4279 5.4554
4280 7.637560000000001
4281 3.54601
4282 3.27324
4283 1.0910799999999998
4284 0.27276999999999996
4285 10.3653
4286 3.27324
4287 0.0
4288 0.81831
4289 0.81831
4290 0.0
4291 0.81831
4292 4.63709
4293 4.364319999999999
4294 3.54601
4295 5.4554
4296 3.00047
4297 7.09202
4298 0.5455399999999999
4299 1.9093900000000001
4300 1.0910799999999998
4301 0.5455399999999999
4302 0.27276999999999996
4303 1.0910799999999998
4304 0.5455399999999999
4305 1.9093900000000001
4306 1.36385
4307 0.81831
4308 0.81831
4309 0.27276999999999996
4310 0.0
4311 0.27276999999999996
4312 1.0910799999999998
4313 2.1821599999999997
4314 1.9093900000000001
4315 0.27276999999999996
4316 1.0910799999999998
4317 0.0
4318 0.0
4319 0.81831
4320 0.27276999999999996
4321 0.27276999999999996
4322 1.9093900000000001
4323 8.455869999999999
4324 1.0910799999999998
4325 3.00047
4326 0.81831
4327 1.0910799999999998
4328 0.27276999999999996
4329 6.54648
4330 3.54601
4331 2.1821599999999997
4332 1.63662
4333 1.0910799999999998
4334 0.0
4335 1.9093900000000001
4336 1.9093900000000001
4337 1.63662
4338 0.5455399999999999
4339 1.0910799999999998
4340 0.81831
4341 3.54601
4342 7.364789999999999
4343 1.9093900000000001
4344 3.8187800000000003
4345 6.2737099999999995
4346 5.7281699999999995
4347 1.63662
4348 24.8221
4349 2.1821599999999997
4350 4.90986
4351 1.9093900000000001
4352 1.36385
4353 0.5455399999999999
4354 1.9093900000000001
4355 1.63662
4356 1.9093900000000001
4357 0.81831
4358 6.2737099999999995
4359 0.5455399999999999
4360 0.81831
4361 0.5455399999999999
4362 2.7277
4363 19.0939
4364 3.8187800000000003
4365 0.81831
4366 1.0910799999999998
4367 0.0
4368 4.09155
4369 18.5484
4370 4.63709
4371 1.63662
4372 3.27324
4373 1.36385
4374 3.8187800000000003
4375 15.8207
4376 1.0910799999999998
4377 5.4554
4378 2.7277
4379 5.7281699999999995
4380 2.7277
4381 0.27276999999999996
4382 1.0910799999999998
4383 3.8187800000000003
4384 1.36385
4385 0.0
4386 9.00141
4387 4.364319999999999
4388 3.27324
4389 7.09202
4390 0.27276999999999996
4391 4.364319999999999
4392 18.2756
4393 3.27324
4394 0.27276999999999996
4395 10.638
4396 3.8187800000000003
4397 1.63662
4398 4.364319999999999
4399 2.7277
4400 12.5474
4401 12.2746
4402 9.00141
4403 3.8187800000000003
4404 0.27276999999999996
4405 2.7277
4406 1.36385
4407 1.63662
4408 4.09155
4409 9.54695
4410 3.8187800000000003
4411 1.63662
4412 0.81831
4413 0.81831
4414 6.2737099999999995
4415 16.639
4416 1.9093900000000001
4417 1.63662
4418 3.8187800000000003
4419 9.54695
4420 8.1831
4421 12.2746
4422 1.9093900000000001
4423 0.81831
4424 4.364319999999999
4425 3.54601
4426 2.1821599999999997
4427 7.09202
4428 4.09155
4429 2.7277
4430 9.81972
4431 13.6385
4432 12.0019
4433 7.637560000000001
4434 2.45493
4435 1.36385
4436 1.0910799999999998
4437 3.54601
4438 5.7281699999999995
4439 2.1821599999999997
4440 2.7277
4441 0.27276999999999996
4442 11.4563
4443 2.1821599999999997
4444 1.9093900000000001
4445 3.27324
4446 3.8187800000000003
4447 0.5455399999999999
4448 3.54601
4449 1.9093900000000001
4450 3.54601
4451 1.9093900000000001
4452 13.9113
4453 5.1826300000000005
4454 1.9093900000000001
4455 11.4563
4456 6.81925
4457 2.45493
4458 1.63662
4459 3.54601
4460 3.27324
4461 3.00047
4462 0.5455399999999999
4463 4.63709
4464 1.9093900000000001
4465 1.9093900000000001
4466 3.00047
4467 0.5455399999999999
4468 1.0910799999999998
4469 1.9093900000000001
4470 10.3653
4471 6.54648
4472 25.6404
4473 5.7281699999999995
4474 0.5455399999999999
4475 10.638
4476 7.637560000000001
4477 4.09155
4478 3.27324
4479 5.7281699999999995
4480 3.27324
4481 7.637560000000001
4482 14.4568
4483 3.54601
4484 13.6385
4485 2.7277
4486 6.00094
4487 4.09155
4488 7.637560000000001
4489 3.8187800000000003
4490 4.364319999999999
4491 7.637560000000001
4492 7.637560000000001
4493 5.1826300000000005
4494 1.0910799999999998
4495 3.54601
4496 3.27324
4497 3.27324
4498 0.27276999999999996
4499 6.81925
4500 4.364319999999999
4501 1.63662
4502 2.45493
4503 7.364789999999999
4504 3.54601
4505 0.27276999999999996
4506 3.54601
4507 5.4554
4508 4.09155
4509 1.63662
4510 4.09155
4511 6.2737099999999995
4512 3.00047
4513 2.7277
4514 3.27324
4515 12.0019
4516 4.63709
4517 1.36385
4518 3.27324
4519 3.8187800000000003
4520 11.1836
4521 5.7281699999999995
4522 2.45493
4523 0.27276999999999996
4524 1.36385
4525 6.54648
4526 19.6394
4527 15.8207
4528 16.9117
4529 1.9093900000000001
4530 0.81831
4531 2.7277
4532 1.63662
4533 2.1821599999999997
4534 3.8187800000000003
4535 27.276999999999997
4536 6.81925
4537 11.1836
4538 4.364319999999999
4539 8.728639999999999
4540 2.1821599999999997
4541 2.7277
4542 2.45493
4543 3.27324
4544 1.36385
4545 1.9093900000000001
4546 4.90986
4547 9.00141
4548 2.7277
4549 18.2756
4550 3.00047
4551 1.9093900000000001
4552 0.5455399999999999
4553 1.36385
4554 15.8207
4555 2.1821599999999997
4556 0.27276999999999996
4557 1.36385
4558 0.27276999999999996
4559 2.1821599999999997
4560 0.5455399999999999
4561 0.5455399999999999
4562 0.0
4563 0.5455399999999999
4564 8.455869999999999
4565 0.27276999999999996
4566 1.9093900000000001
4567 1.36385
4568 1.36385
4569 7.364789999999999
4570 5.7281699999999995
4571 1.36385
4572 3.54601
4573 5.7281699999999995
4574 7.364789999999999
4575 8.1831
4576 21.8216
4577 3.27324
4578 4.63709
4579 5.4554
4580 21.2761
4581 1.9093900000000001
4582 4.09155
4583 7.637560000000001
4584 11.4563
4585 31.9141
4586 6.2737099999999995
4587 3.54601
4588 5.1826300000000005
4589 6.54648
4590 6.2737099999999995
4591 6.2737099999999995
4592 14.4568
4593 3.54601
4594 6.54648
4595 12.8202
4596 8.455869999999999
4597 5.4554
4598 1.9093900000000001
4599 16.0934
4600 8.728639999999999
4601 1.63662
4602 2.1821599999999997
4603 3.27324
4604 14.184000000000001
4605 2.1821599999999997
4606 1.9093900000000001
4607 3.27324
4608 3.54601
4609 16.9117
4610 6.81925
4611 4.364319999999999
4612 3.54601
4613 3.54601
4614 13.093
4615 9.54695
4616 3.8187800000000003
4617 9.81972
4618 3.8187800000000003
4619 3.00047
4620 16.0934
4621 8.455869999999999
4622 3.54601
4623 7.637560000000001
4624 0.0
4625 10.3653
4626 1.9093900000000001
4627 3.54601
4628 15.5479
4629 5.7281699999999995
4630 1.36385
4631 21.2761
4632 12.5474
4633 5.7281699999999995
4634 4.09155
4635 2.45493
4636 1.0910799999999998
4637 3.27324
4638 9.27418
4639 4.09155
4640 6.2737099999999995
4641 0.81831
4642 1.9093900000000001
4643 3.8187800000000003
4644 3.27324
4645 3.27324
4646 3.00047
4647 5.4554
4648 2.45493
4649 7.637560000000001
4650 2.7277
4651 1.63662
4652 5.4554
4653 2.1821599999999997
4654 1.9093900000000001
4655 6.81925
4656 15.0023
4657 11.1836
4658 19.3667
4659 2.1821599999999997
4660 4.90986
4661 15.0023
4662 14.7296
4663 24.8221
4664 10.9108
4665 4.364319999999999
4666 13.093
4667 1.36385
4668 2.7277
4669 15.0023
4670 5.7281699999999995
4671 4.63709
4672 22.0944
4673 14.184000000000001
4674 3.00047
4675 1.63662
4676 2.1821599999999997
4677 7.364789999999999
4678 2.1821599999999997
4679 3.27324
4680 4.09155
4681 4.364319999999999
4682 12.8202
4683 19.3667
4684 8.1831
4685 1.9093900000000001
4686 12.2746
4687 5.4554
4688 1.63662
4689 2.7277
4690 7.09202
4691 28.3681
4692 10.3653
4693 12.2746
4694 3.54601
4695 6.00094
4696 10.3653
4697 10.3653
4698 6.54648
4699 2.45493
4700 1.9093900000000001
4701 1.36385
4702 0.5455399999999999
4703 2.7277
4704 9.00141
4705 6.54648
4706 8.1831
4707 1.63662
4708 1.0910799999999998
4709 1.0910799999999998
4710 1.9093900000000001
4711 0.5455399999999999
4712 6.81925
4713 0.81831
4714 0.81831
4715 1.63662
4716 9.27418
4717 4.90986
4718 14.7296
4719 0.27276999999999996
4720 1.63662
4721 2.45493
4722 4.90986
4723 13.3657
4724 13.9113
4725 5.4554
4726 2.1821599999999997
4727 2.1821599999999997
4728 1.63662
4729 2.45493
4730 0.81831
4731 1.9093900000000001
4732 2.7277
4733 1.0910799999999998
4734 0.5455399999999999
4735 3.54601
4736 0.81831
4737 5.7281699999999995
4738 1.9093900000000001
4739 1.0910799999999998
4740 3.8187800000000003
4741 0.27276999999999996
4742 5.7281699999999995
4743 1.0910799999999998
4744 1.36385
4745 0.5455399999999999
4746 1.36385
4747 4.63709
4748 2.1821599999999997
4749 14.7296
4750 3.8187800000000003
4751 4.364319999999999
4752 21.2761
4753 3.8187800000000003
4754 3.54601
4755 7.91033
4756 10.0925
4757 3.00047
4758 1.0910799999999998
4759 19.6394
4760 5.4554
4761 15.8207
4762 1.0910799999999998
4763 2.1821599999999997
4764 4.09155
4765 12.2746
4766 3.00047
4767 6.54648
4768 33.5507
4769 4.90986
4770 7.91033
4771 2.45493
4772 5.4554
4773 8.728639999999999
4774 0.81831
4775 5.4554
4776 7.364789999999999
4777 1.0910799999999998
4778 6.00094
4779 16.3662
4780 1.0910799999999998
4781 2.7277
4782 6.81925
4783 28.9136
4784 36.2784
4785 21.5488
4786 19.3667
4787 1.0910799999999998
4788 5.7281699999999995
4789 7.91033
4790 6.81925
4791 7.09202
4792 9.81972
4793 0.5455399999999999
4794 1.36385
4795 3.54601
4796 12.5474
4797 16.639
4798 0.81831
4799 5.4554
4800 4.09155
4801 0.5455399999999999
4802 1.9093900000000001
4803 3.00047
4804 1.63662
4805 7.91033
4806 4.63709
4807 6.00094
4808 3.27324
4809 6.2737099999999995
4810 1.36385
4811 3.27324
4812 1.63662
4813 3.27324
4814 1.63662
4815 2.1821599999999997
4816 0.27276999999999996
4817 2.45493
4818 3.8187800000000003
4819 9.00141
4820 22.9127
4821 16.9117
4822 3.27324
4823 3.54601
4824 17.1845
4825 9.27418
4826 1.0910799999999998
4827 2.45493
4828 12.0019
4829 3.54601
4830 7.637560000000001
4831 5.1826300000000005
4832 2.7277
4833 0.81831
4834 2.7277
4835 1.0910799999999998
4836 6.00094
4837 4.364319999999999
4838 2.1821599999999997
4839 8.728639999999999
4840 5.4554
4841 15.5479
4842 6.00094
4843 4.364319999999999
4844 7.91033
4845 0.27276999999999996
4846 1.63662
4847 2.1821599999999997
4848 12.5474
4849 4.90986
4850 2.1821599999999997
4851 1.63662
4852 6.81925
4853 16.3662
4854 6.2737099999999995
4855 1.0910799999999998
4856 2.1821599999999997
4857 2.45493
4858 12.0019
4859 4.09155
4860 1.9093900000000001
4861 1.0910799999999998
4862 7.09202
4863 10.9108
4864 2.7277
4865 3.8187800000000003
4866 2.1821599999999997
4867 5.1826300000000005
4868 9.00141
4869 10.0925
4870 4.63709
4871 5.4554
4872 2.7277
4873 0.27276999999999996
4874 6.2737099999999995
4875 3.27324
4876 4.364319999999999
4877 2.7277
4878 14.4568
4879 11.7291
4880 2.1821599999999997
4881 3.54601
4882 5.1826300000000005
4883 2.45493
4884 1.9093900000000001
4885 0.81831
4886 5.4554
4887 22.6399
4888 9.27418
4889 3.8187800000000003
4890 6.81925
4891 12.8202
4892 14.7296
4893 0.0
4894 2.45493
4895 0.81831
4896 0.81831
4897 6.2737099999999995
4898 3.00047
4899 3.8187800000000003
4900 9.54695
4901 7.637560000000001
4902 3.27324
4903 0.5455399999999999
4904 0.5455399999999999
4905 3.54601
4906 5.7281699999999995
4907 6.54648
4908 1.63662
4909 0.81831
4910 10.9108
4911 12.8202
4912 0.0
4913 4.364319999999999
4914 8.728639999999999
4915 0.27276999999999996
4916 0.5455399999999999
4917 0.81831
4918 3.00047
4919 3.8187800000000003
4920 10.638
4921 3.54601
4922 8.1831
4923 0.81831
4924 17.73
4925 3.54601
4926 0.5455399999999999
4927 9.27418
4928 3.00047
4929 1.9093900000000001
4930 4.63709
4931 1.9093900000000001
4932 2.1821599999999997
4933 6.2737099999999995
4934 0.81831
4935 6.81925
4936 0.5455399999999999
4937 7.91033
4938 8.455869999999999
4939 5.4554
4940 5.4554
4941 4.364319999999999
4942 0.5455399999999999
4943 0.5455399999999999
4944 3.27324
4945 6.81925
4946 18.0028
4947 3.00047
4948 12.5474
4949 5.1826300000000005
4950 25.9131
4951 2.7277
4952 0.0
4953 1.63662
4954 3.54601
4955 7.09202
4956 19.9122
4957 7.637560000000001
4958 3.8187800000000003
4959 3.54601
4960 0.5455399999999999
4961 4.90986
4962 6.2737099999999995
4963 27.5498
4964 24.0038
4965 16.639
4966 10.3653
4967 11.1836
4968 7.91033
4969 3.00047
4970 0.27276999999999996
4971 0.5455399999999999
4972 13.6385
4973 3.27324
4974 6.54648
4975 3.54601
4976 6.00094
4977 4.09155
4978 2.1821599999999997
4979 0.81831
4980 2.1821599999999997
4981 5.4554
4982 2.7277
4983 9.27418
4984 3.27324
4985 3.00047
4986 5.4554
4987 9.81972
4988 1.9093900000000001
4989 0.0
4990 6.54648
4991 6.81925
4992 22.6399
4993 1.36385
4994 1.9093900000000001
4995 8.455869999999999
4996 1.0910799999999998
4997 0.5455399999999999
4998 8.455869999999999
4999 2.7277
5000 2.45493
5001 17.4573
5002 9.81972
5003 10.638
5004 4.09155
5005 1.0910799999999998
5006 8.728639999999999
5007 2.45493
5008 0.5455399999999999
5009 1.0910799999999998
5010 3.54601
5011 1.0910799999999998
5012 2.45493
5013 1.9093900000000001
5014 6.2737099999999995
5015 3.00047
5016 4.90986
5017 2.45493
5018 1.36385
5019 4.09155
5020 1.9093900000000001
5021 1.0910799999999998
5022 3.00047
5023 0.5455399999999999
5024 3.8187800000000003
5025 0.27276999999999996
5026 1.0910799999999998
5027 1.36385
5028 3.27324
5029 1.36385
5030 3.00047
5031 1.63662
5032 1.0910799999999998
5033 3.8187800000000003
5034 7.364789999999999
5035 0.81831
5036 0.27276999999999996
5037 4.09155
5038 10.638
5039 6.54648
5040 11.7291
5041 2.1821599999999997
5042 1.63662
5043 8.728639999999999
5044 4.09155
5045 1.36385
5046 6.00094
5047 4.09155
5048 4.364319999999999
5049 2.1821599999999997
5050 4.90986
5051 19.6394
5052 3.00047
5053 3.00047
5054 9.81972
5055 3.27324
5056 1.36385
5057 0.5455399999999999
5058 2.7277
5059 1.0910799999999998
5060 2.45493
5061 3.54601
5062 13.093
5063 4.90986
5064 1.63662
5065 4.364319999999999
5066 2.7277
5067 7.91033
5068 0.81831
5069 3.27324
5070 2.7277
5071 1.9093900000000001
5072 2.1821599999999997
5073 2.7277
5074 6.81925
5075 1.0910799999999998
5076 1.36385
5077 0.5455399999999999
5078 2.1821599999999997
5079 2.45493
5080 1.63662
5081 0.5455399999999999
5082 0.27276999999999996
5083 0.27276999999999996
5084 5.7281699999999995
5085 3.8187800000000003
5086 2.1821599999999997
5087 0.81831
5088 0.27276999999999996
5089 1.36385
5090 3.27324
5091 1.0910799999999998
5092 12.0019
5093 2.7277
5094 2.7277
5095 4.364319999999999
5096 3.54601
5097 2.45493
5098 4.90986
5099 3.8187800000000003
5100 4.09155
5101 4.364319999999999
5102 1.63662
5103 3.8187800000000003
5104 2.1821599999999997
5105 12.0019
5106 6.00094
5107 6.2737099999999995
5108 26.7315
5109 6.81925
5110 0.5455399999999999
5111 0.5455399999999999
5112 0.81831
5113 4.09155
5114 14.4568
5115 10.638
5116 9.81972
5117 2.45493
5118 0.5455399999999999
5119 0.81831
5120 0.81831
5121 2.45493
5122 2.1821599999999997
5123 4.364319999999999
5124 6.2737099999999995
5125 0.5455399999999999
5126 3.00047
5127 8.728639999999999
5128 0.0
5129 3.00047
5130 15.5479
5131 0.0
5132 6.81925
5133 3.00047
5134 3.27324
5135 5.4554
5136 2.7277
5137 3.00047
5138 3.00047
5139 0.81831
5140 2.45493
5141 3.27324
5142 1.36385
5143 3.00047
5144 0.27276999999999996
5145 0.27276999999999996
5146 3.00047
5147 4.364319999999999
5148 1.0910799999999998
5149 4.09155
5150 3.8187800000000003
5151 14.7296
5152 25.0948
5153 11.1836
5154 11.4563
5155 1.9093900000000001
5156 4.364319999999999
5157 3.8187800000000003
5158 3.00047
5159 1.9093900000000001
5160 0.81831
5161 3.27324
5162 0.5455399999999999
5163 20.4577
5164 2.7277
5165 0.81831
5166 5.4554
5167 1.36385
5168 3.00047
5169 0.5455399999999999
5170 2.7277
5171 3.54601
5172 0.81831
5173 1.0910799999999998
5174 0.81831
5175 1.0910799999999998
5176 3.00047
5177 3.00047
5178 3.27324
5179 2.45493
5180 1.9093900000000001
5181 1.0910799999999998
5182 0.5455399999999999
5183 1.0910799999999998
5184 7.637560000000001
5185 2.45493
5186 1.63662
5187 1.9093900000000001
5188 1.0910799999999998
5189 0.5455399999999999
5190 2.1821599999999997
5191 0.81831
5192 1.9093900000000001
5193 4.63709
5194 1.9093900000000001
5195 2.1821599999999997
5196 3.00047
5197 5.1826300000000005
5198 0.5455399999999999
5199 1.0910799999999998
5200 1.0910799999999998
5201 2.1821599999999997
5202 1.63662
5203 2.45493
5204 0.0
5205 3.00047
5206 3.27324
5207 7.09202
5208 2.7277
5209 46.6437
5210 4.90986
5211 3.27324
5212 5.1826300000000005
5213 1.36385
5214 2.7277
5215 1.0910799999999998
5216 1.36385
5217 3.00047
5218 1.63662
5219 0.0
5220 0.0
5221 0.5455399999999999
5222 0.5455399999999999
5223 2.1821599999999997
5224 0.27276999999999996
5225 1.0910799999999998
5226 0.27276999999999996
5227 1.36385
5228 0.27276999999999996
5229 2.1821599999999997
5230 1.63662
5231 2.1821599999999997
5232 0.27276999999999996
5233 3.54601
5234 0.81831
5235 0.0
5236 1.0910799999999998
5237 1.36385
5238 1.9093900000000001
5239 1.9093900000000001
5240 3.27324
5241 4.364319999999999
5242 4.90986
5243 11.7291
5244 3.00047
5245 1.0910799999999998
5246 0.81831
5247 0.27276999999999996
5248 1.0910799999999998
5249 17.4573
5250 2.7277
5251 0.5455399999999999
5252 1.36385
5253 0.81831
5254 0.0
5255 3.54601
5256 0.5455399999999999
5257 0.5455399999999999
5258 1.36385
5259 1.9093900000000001
5260 2.7277
5261 6.00094
5262 3.8187800000000003
5263 8.1831
5264 1.9093900000000001
5265 0.5455399999999999
5266 0.81831
5267 1.9093900000000001
5268 1.63662
5269 2.1821599999999997
5270 1.0910799999999998
5271 3.54601
5272 3.54601
5273 5.1826300000000005
5274 3.00047
5275 3.00047
5276 3.8187800000000003
5277 3.54601
5278 8.728639999999999
5279 5.4554
5280 26.7315
5281 3.27324
5282 3.27324
5283 21.5488
5284 5.1826300000000005
5285 0.27276999999999996
5286 0.27276999999999996
5287 1.0910799999999998
5288 15.0023
5289 4.90986
5290 1.63662
5291 11.7291
5292 10.0925
5293 4.09155
5294 6.81925
5295 27.0042
5296 4.364319999999999
5297 1.63662
5298 12.0019
5299 6.54648
5300 2.45493
5301 9.81972
5302 4.09155
5303 4.63709
5304 3.54601
5305 11.7291
5306 6.00094
5307 0.5455399999999999
5308 18.8211
5309 18.2756
5310 9.27418
5311 4.09155
5312 1.0910799999999998
5313 14.7296
5314 5.4554
5315 0.81831
5316 5.4554
5317 4.90986
5318 2.45493
5319 14.4568
5320 3.27324
5321 2.45493
5322 6.00094
5323 3.8187800000000003
5324 37.0967
5325 4.364319999999999
5326 7.637560000000001
5327 3.27324
5328 6.81925
5329 3.00047
5330 1.9093900000000001
5331 1.36385
5332 3.27324
5333 0.81831
5334 5.7281699999999995
5335 0.81831
5336 1.9093900000000001
5337 0.27276999999999996
5338 1.36385
5339 3.27324
5340 7.364789999999999
5341 3.8187800000000003
5342 0.0
5343 5.4554
5344 1.36385
5345 0.81831
5346 1.0910799999999998
5347 0.81831
5348 5.7281699999999995
5349 24.2765
5350 6.81925
5351 0.81831
5352 1.63662
5353 2.1821599999999997
5354 18.2756
5355 4.364319999999999
5356 0.81831
5357 10.3653
5358 9.54695
5359 1.0910799999999998
5360 8.455869999999999
5361 2.1821599999999997
5362 2.1821599999999997
5363 0.0
5364 12.0019
5365 2.7277
5366 0.81831
5367 1.63662
5368 3.27324
5369 9.81972
5370 1.9093900000000001
5371 1.36385
5372 4.90986
5373 12.2746
5374 10.0925
5375 12.2746
5376 4.09155
5377 0.81831
5378 9.27418
5379 1.36385
5380 1.0910799999999998
5381 2.45493
5382 3.8187800000000003
5383 11.1836
5384 5.4554
5385 0.5455399999999999
5386 2.45493
5387 4.09155
5388 5.4554
5389 0.81831
5390 1.36385
5391 9.54695
5392 6.00094
5393 37.3695
5394 8.1831
5395 1.63662
5396 3.00047
5397 6.2737099999999995
5398 9.81972
5399 13.9113
5400 1.63662
5401 1.63662
5402 9.00141
5403 36.5512
5404 14.4568
5405 4.364319999999999
5406 2.45493
5407 2.7277
5408 27.8225
5409 19.0939
5410 11.1836
5411 9.54695
5412 5.1826300000000005
5413 9.27418
5414 9.00141
5415 4.364319999999999
5416 5.1826300000000005
5417 1.63662
5418 6.2737099999999995
5419 1.9093900000000001
5420 4.63709
5421 6.81925
5422 2.45493
5423 9.54695
5424 2.7277
5425 3.54601
5426 1.36385
5427 16.9117
5428 4.63709
5429 4.63709
5430 3.54601
5431 16.639
5432 4.09155
5433 4.63709
5434 2.1821599999999997
5435 11.7291
5436 3.54601
5437 0.5455399999999999
5438 2.45493
5439 11.1836
5440 4.09155
5441 3.54601
5442 3.27324
5443 3.8187800000000003
5444 3.27324
5445 5.1826300000000005
5446 3.27324
5447 2.1821599999999997
5448 0.81831
5449 2.1821599999999997
5450 3.8187800000000003
5451 4.63709
5452 8.728639999999999
5453 23.730999999999998
5454 7.09202
5455 2.45493
5456 12.5474
5457 2.45493
5458 1.36385
5459 4.90986
5460 1.0910799999999998
5461 3.54601
5462 10.9108
5463 1.9093900000000001
5464 1.0910799999999998
5465 6.00094
5466 3.54601
5467 6.81925
5468 10.638
5469 0.81831
5470 0.27276999999999996
5471 12.2746
5472 7.364789999999999
5473 4.364319999999999
5474 0.5455399999999999
5475 0.27276999999999996
5476 0.5455399999999999
5477 1.36385
5478 0.5455399999999999
5479 1.36385
5480 3.00047
5481 4.90986
5482 12.0019
5483 3.54601
5484 10.9108
5485 5.4554
5486 4.364319999999999
5487 8.728639999999999
5488 14.4568
5489 6.00094
5490 9.54695
5491 6.81925
5492 10.0925
5493 29.4592
5494 11.1836
5495 11.4563
5496 4.63709
5497 6.00094
5498 3.00047
5499 4.364319999999999
5500 3.54601
5501 17.1845
5502 9.00141
5503 7.09202
5504 39.0061
5505 8.728639999999999
5506 4.90986
5507 0.5455399999999999
5508 22.0944
5509 5.4554
5510 9.00141
5511 22.6399
5512 5.7281699999999995
5513 2.7277
5514 0.0
5515 2.1821599999999997
5516 4.364319999999999
5517 3.00047
5518 2.45493
5519 4.09155
5520 1.9093900000000001
5521 2.7277
5522 3.8187800000000003
5523 9.54695
5524 1.9093900000000001
5525 5.4554
5526 3.54601
5527 3.27324
5528 1.9093900000000001
5529 18.0028
5530 4.63709
5531 4.63709
5532 19.3667
5533 10.9108
5534 8.728639999999999
5535 7.637560000000001
5536 5.4554
5537 21.0033
5538 0.81831
5539 1.0910799999999998
5540 7.364789999999999
5541 36.0056
5542 8.455869999999999
5543 2.7277
5544 2.45493
5545 4.63709
5546 58.9183
5547 24.0038
5548 3.54601
5549 1.36385
5550 4.90986
5551 36.0056
5552 5.4554
5553 3.00047
5554 3.27324
5555 6.00094
5556 25.3676
5557 4.09155
5558 3.27324
5559 2.45493
5560 10.9108
5561 19.6394
5562 19.9122
5563 32.4596
5564 12.8202
5565 15.5479
5566 24.2765
5567 9.27418
5568 6.00094
5569 27.276999999999997
5570 9.00141
5571 9.00141
5572 19.3667
5573 4.63709
5574 4.63709
5575 1.9093900000000001
5576 4.63709
5577 4.63709
5578 25.9131
5579 4.364319999999999
5580 3.54601
5581 0.5455399999999999
5582 24.0038
5583 13.9113
5584 3.00047
5585 3.8187800000000003
5586 3.54601
5587 7.364789999999999
5588 2.7277
5589 15.5479
5590 8.728639999999999
5591 6.54648
5592 22.0944
5593 6.00094
5594 4.09155
5595 1.36385
5596 11.4563
5597 2.45493
5598 6.2737099999999995
5599 5.4554
5600 13.093
5601 4.364319999999999
5602 4.63709
5603 2.1821599999999997
5604 2.1821599999999997
5605 13.6385
5606 9.27418
5607 10.638
5608 3.27324
5609 0.81831
5610 1.63662
5611 7.364789999999999
5612 2.7277
5613 3.27324
5614 11.4563
5615 13.3657
5616 4.09155
5617 0.5455399999999999
5618 1.63662
5619 3.54601
5620 11.4563
5621 4.364319999999999
5622 1.63662
5623 1.9093900000000001
5624 3.8187800000000003
5625 5.1826300000000005
5626 8.1831
5627 24.8221
5628 3.00047
5629 3.8187800000000003
5630 2.1821599999999997
5631 3.54601
5632 3.8187800000000003
5633 8.455869999999999
5634 31.0958
5635 8.1831
5636 3.54601
5637 2.7277
5638 7.91033
5639 21.5488
5640 4.09155
5641 24.8221
5642 12.2746
5643 3.27324
5644 2.7277
5645 9.00141
5646 21.0033
5647 4.90986
5648 25.3676
5649 10.0925
5650 2.7277
5651 2.45493
5652 11.7291
5653 30.2775
5654 3.8187800000000003
5655 30.5502
5656 10.0925
5657 4.09155
5658 1.9093900000000001
5659 14.4568
5660 27.5498
5661 3.27324
5662 30.0047
5663 14.184000000000001
5664 5.1826300000000005
5665 3.54601
5666 14.184000000000001
5667 33.5507
5668 6.54648
5669 24.0038
5670 18.5484
5671 6.00094
5672 0.5455399999999999
5673 12.5474
5674 18.2756
5675 12.0019
5676 1.36385
5677 3.8187800000000003
5678 14.4568
5679 22.9127
5680 22.3671
5681 3.8187800000000003
5682 0.27276999999999996
5683 1.63662
5684 1.63662
5685 7.364789999999999
5686 17.73
5687 18.0028
5688 17.73
5689 22.9127
5690 7.364789999999999
5691 3.8187800000000003
5692 1.0910799999999998
5693 2.7277
5694 2.45493
5695 13.9113
5696 4.09155
5697 1.63662
5698 19.9122
5699 7.364789999999999
5700 7.09202
5701 10.3653
5702 5.4554
5703 3.8187800000000003
5704 5.1826300000000005
5705 7.637560000000001
5706 39.8244
5707 9.81972
5708 3.54601
5709 2.45493
5710 17.1845
5711 8.455869999999999
5712 12.8202
5713 10.0925
5714 3.27324
5715 1.9093900000000001
5716 2.45493
5717 4.09155
5718 13.9113
5719 6.00094
5720 6.00094
5721 1.36385
5722 8.1831
5723 12.8202
5724 3.00047
5725 12.2746
5726 12.8202
5727 17.4573
5728 8.728639999999999
5729 25.3676
5730 32.1869
5731 28.0953
5732 19.3667
5733 3.00047
5734 6.2737099999999995
5735 19.3667
5736 14.4568
5737 12.5474
5738 3.54601
5739 2.7277
5740 0.81831
5741 12.8202
5742 7.91033
5743 7.91033
5744 11.1836
5745 6.00094
5746 2.45493
5747 11.7291
5748 17.1845
5749 27.5498
5750 11.1836
5751 8.1831
5752 24.2765
5753 11.4563
5754 13.093
5755 1.0910799999999998
5756 8.1831
5757 2.1821599999999997
5758 19.3667
5759 7.637560000000001
5760 8.1831
5761 4.09155
5762 3.00047
5763 16.0934
5764 3.27324
5765 3.54601
5766 1.0910799999999998
5767 3.27324
5768 17.73
5769 21.5488
5770 22.6399
5771 12.2746
5772 2.45493
5773 0.81831
5774 3.27324
5775 10.3653
5776 16.9117
5777 4.364319999999999
5778 2.45493
5779 17.73
5780 18.5484
5781 7.91033
5782 15.5479
5783 1.9093900000000001
5784 0.0
5785 6.54648
5786 19.6394
5787 48.5531
5788 11.1836
5789 1.0910799999999998
5790 4.364319999999999
5791 13.3657
5792 10.9108
5793 22.0944
5794 9.81972
5795 4.63709
5796 25.3676
5797 32.7324
5798 16.9117
5799 3.27324
5800 2.45493
5801 4.09155
5802 2.7277
5803 3.00047
5804 2.7277
5805 18.0028
5806 10.9108
5807 2.7277
5808 1.9093900000000001
5809 4.09155
5810 8.455869999999999
5811 48.2803
5812 9.00141
5813 2.7277
5814 2.1821599999999997
5815 8.455869999999999
5816 16.639
5817 13.093
5818 4.364319999999999
5819 4.09155
5820 12.8202
5821 7.637560000000001
5822 39.0061
5823 6.54648
5824 2.7277
5825 10.9108
5826 5.1826300000000005
5827 7.637560000000001
5828 6.81925
5829 18.2756
5830 7.364789999999999
5831 0.81831
5832 19.6394
5833 5.1826300000000005
5834 9.00141
5835 7.91033
5836 14.7296
5837 56.7362
5838 8.1831
5839 3.00047
5840 21.0033
5841 14.7296
5842 8.455869999999999
5843 8.1831
5844 6.54648
5845 34.6418
5846 9.27418
5847 17.4573
5848 10.9108
5849 2.7277
5850 38.4606
5851 11.7291
5852 4.63709
5853 6.54648
5854 5.1826300000000005
5855 12.0019
5856 6.2737099999999995
5857 6.54648
5858 35.1873
5859 7.09202
5860 12.2746
5861 53.7357
5862 16.3662
5863 5.7281699999999995
5864 33.8235
5865 10.638
5866 4.90986
5867 0.27276999999999996
5868 10.3653
5869 10.3653
5870 14.7296
5871 27.8225
5872 3.8187800000000003
5873 4.63709
5874 3.27324
5875 63.2826
5876 17.4573
5877 5.4554
5878 10.9108
5879 5.1826300000000005
5880 2.45493
5881 20.7305
5882 4.09155
5883 5.4554
5884 4.63709
5885 30.823
5886 10.0925
5887 1.0910799999999998
5888 2.1821599999999997
5889 8.1831
5890 28.3681
5891 48.0075
5892 13.3657
5893 5.7281699999999995
5894 20.185
5895 10.9108
5896 2.7277
5897 4.09155
5898 0.5455399999999999
5899 22.0944
5900 17.1845
5901 13.6385
5902 3.00047
5903 4.90986
5904 1.9093900000000001
5905 10.638
5906 10.0925
5907 4.364319999999999
5908 10.638
5909 3.8187800000000003
5910 2.7277
5911 7.91033
5912 4.364319999999999
5913 3.8187800000000003
5914 21.0033
5915 3.54601
5916 10.3653
5917 5.1826300000000005
5918 4.09155
5919 1.0910799999999998
5920 23.1854
5921 10.0925
5922 6.54648
5923 2.7277
5924 2.7277
5925 8.1831
5926 3.8187800000000003
5927 5.4554
5928 11.1836
5929 4.364319999999999
5930 13.093
5931 12.5474
5932 17.1845
5933 1.0910799999999998
5934 5.4554
5935 16.3662
5936 14.4568
5937 6.00094
5938 2.1821599999999997
5939 5.1826300000000005
5940 3.54601
5941 13.9113
5942 4.364319999999999
5943 3.8187800000000003
5944 8.1831
5945 8.455869999999999
5946 6.2737099999999995
5947 15.2751
5948 2.1821599999999997
5949 4.364319999999999
5950 13.6385
5951 4.90986
5952 4.90986
5953 4.09155
5954 3.27324
5955 6.54648
5956 2.45493
5957 11.1836
5958 9.81972
5959 3.27324
5960 11.7291
5961 9.27418
5962 22.3671
5963 5.4554
5964 9.54695
5965 38.1878
5966 9.27418
5967 12.8202
5968 3.8187800000000003
5969 6.81925
5970 1.9093900000000001
5971 15.8207
5972 23.730999999999998
5973 4.364319999999999
5974 4.364319999999999
5975 1.9093900000000001
5976 4.364319999999999
5977 15.5479
5978 7.91033
5979 2.7277
5980 1.63662
5981 1.36385
5982 17.73
5983 52.3718
5984 12.0019
5985 0.81831
5986 1.36385
5987 4.09155
5988 11.7291
5989 6.2737099999999995
5990 1.63662
5991 3.00047
5992 9.54695
5993 18.5484
5994 36.8239
5995 3.27324
5996 5.4554
5997 53.1901
5998 17.1845
5999 4.364319999999999
6000 2.1821599999999997
6001 3.54601
6002 3.54601
6003 4.364319999999999
6004 3.8187800000000003
6005 1.36385
6006 8.1831
6007 3.54601
6008 8.455869999999999
6009 6.81925
6010 7.637560000000001
6011 18.8211
6012 19.9122
6013 0.81831
6014 4.90986
6015 2.7277
6016 16.0934
6017 3.27324
6018 5.4554
6019 48.2803
6020 6.54648
6021 1.0910799999999998
6022 0.0
6023 4.90986
6024 13.3657
6025 4.09155
6026 10.3653
6027 40.0972
6028 2.45493
6029 2.45493
6030 2.1821599999999997
6031 3.8187800000000003
6032 6.2737099999999995
6033 4.09155
6034 9.54695
6035 2.7277
6036 15.2751
6037 18.8211
6038 0.81831
6039 10.3653
6040 23.730999999999998
6041 6.54648
6042 0.81831
6043 7.364789999999999
6044 26.4587
6045 11.7291
6046 1.63662
6047 4.09155
6048 1.9093900000000001
6049 2.1821599999999997
6050 9.00141
6051 2.45493
6052 4.364319999999999
6053 4.364319999999999
6054 2.7277
6055 1.0910799999999998
6056 1.9093900000000001
6057 1.9093900000000001
6058 4.364319999999999
6059 1.63662
6060 0.81831
6061 24.2765
6062 0.81831
6063 4.364319999999999
6064 1.36385
6065 16.9117
6066 46.0981
6067 28.6408
6068 24.2765
6069 1.0910799999999998
6070 1.63662
6071 11.1836
6072 5.1826300000000005
6073 1.0910799999999998
6074 0.81831
6075 9.00141
6076 1.0910799999999998
6077 7.364789999999999
6078 3.8187800000000003
6079 2.45493
6080 0.5455399999999999
6081 1.0910799999999998
6082 20.185
6083 4.09155
6084 2.1821599999999997
6085 2.45493
6086 21.8216
6087 2.7277
6088 3.54601
6089 1.0910799999999998
6090 0.5455399999999999
6091 11.7291
6092 0.81831
6093 7.364789999999999
6094 6.81925
6095 10.0925
6096 24.0038
6097 3.54601
6098 0.5455399999999999
6099 1.0910799999999998
6100 6.54648
6101 3.00047
6102 0.27276999999999996
6103 1.36385
6104 0.5455399999999999
6105 2.1821599999999997
6106 3.00047
6107 3.27324
6108 2.45493
6109 0.5455399999999999
6110 2.45493
6111 3.00047
6112 8.455869999999999
6113 1.9093900000000001
6114 4.09155
6115 0.81831
6116 5.1826300000000005
6117 1.9093900000000001
6118 2.7277
6119 6.00094
6120 4.09155
6121 8.728639999999999
6122 3.00047
6123 3.27324
6124 2.1821599999999997
6125 7.364789999999999
6126 22.0944
6127 12.2746
6128 11.4563
6129 14.4568
6130 6.2737099999999995
6131 4.364319999999999
6132 6.00094
6133 6.2737099999999995
6134 1.63662
6135 5.4554
6136 1.63662
6137 2.1821599999999997
6138 2.7277
6139 2.7277
6140 0.5455399999999999
6141 1.63662
6142 5.7281699999999995
6143 8.1831
6144 3.54601
6145 77.1939
6146 13.3657
6147 6.00094
6148 4.09155
6149 1.36385
6150 6.81925
6151 1.9093900000000001
6152 3.8187800000000003
6153 2.7277
6154 4.09155
6155 1.36385
6156 1.63662
6157 1.63662
6158 1.0910799999999998
6159 0.27276999999999996
6160 0.27276999999999996
6161 0.27276999999999996
6162 0.27276999999999996
6163 0.5455399999999999
6164 1.63662
6165 1.9093900000000001
6166 1.63662
6167 1.36385
6168 4.09155
6169 6.00094
6170 3.00047
6171 7.09202
6172 2.7277
6173 2.1821599999999997
6174 1.36385
6175 0.0
6176 1.36385
6177 21.2761
6178 2.1821599999999997
6179 1.9093900000000001
6180 2.45493
6181 0.5455399999999999
6182 0.81831
6183 3.27324
6184 0.0
6185 6.81925
6186 0.5455399999999999
6187 3.8187800000000003
6188 3.54601
6189 4.90986
6190 4.63709
6191 18.8211
6192 0.81831
6193 1.36385
6194 2.45493
6195 0.0
6196 0.0
6197 0.5455399999999999
6198 0.27276999999999996
6199 1.63662
6200 5.4554
6201 3.00047
6202 0.27276999999999996
6203 3.00047
6204 0.5455399999999999
6205 1.9093900000000001
6206 12.2746
6207 0.81831
6208 0.0
6209 0.5455399999999999
6210 1.36385
6211 0.5455399999999999
6212 0.5455399999999999
6213 1.63662
6214 2.1821599999999997
6215 3.00047
6216 0.27276999999999996
6217 0.5455399999999999
6218 3.27324
6219 5.7281699999999995
6220 0.5455399999999999
6221 3.27324
6222 2.45493
6223 0.5455399999999999
6224 15.2751
6225 7.91033
6226 22.0944
6227 0.81831
6228 2.1821599999999997
6229 19.3667
6230 7.91033
6231 0.0
6232 2.7277
6233 1.36385
6234 8.1831
6235 46.6437
6236 2.1821599999999997
6237 6.2737099999999995
6238 6.00094
6239 2.7277
6240 1.9093900000000001
6241 14.4568
6242 13.6385
6243 1.0910799999999998
6244 1.63662
6245 1.63662
6246 4.364319999999999
6247 18.0028
6248 17.73
6249 1.36385
6250 3.54601
6251 2.45493
6252 5.7281699999999995
6253 15.0023
6254 7.637560000000001
6255 1.36385
6256 6.54648
6257 3.27324
6258 2.1821599999999997
6259 4.63709
6260 0.27276999999999996
6261 7.637560000000001
6262 0.81831
6263 2.45493
6264 0.81831
6265 5.4554
6266 1.63662
6267 8.455869999999999
6268 4.63709
6269 3.54601
6270 0.5455399999999999
6271 9.00141
6272 3.8187800000000003
6273 0.0
6274 1.36385
6275 1.9093900000000001
6276 0.27276999999999996
6277 1.36385
6278 3.8187800000000003
6279 13.3657
6280 17.73
6281 26.4587
6282 6.00094
6283 0.5455399999999999
6284 7.91033
6285 24.5493
6286 6.00094
6287 1.63662
6288 19.6394
6289 7.637560000000001
6290 4.63709
6291 8.1831
6292 6.81925
6293 4.63709
6294 0.81831
6295 1.36385
6296 9.54695
6297 6.00094
6298 6.81925
6299 1.0910799999999998
6300 1.63662
6301 0.27276999999999996
6302 4.364319999999999
6303 10.0925
6304 1.0910799999999998
6305 0.81831
6306 3.8187800000000003
6307 13.9113
6308 9.00141
6309 3.54601
6310 0.27276999999999996
6311 1.0910799999999998
6312 3.54601
6313 4.364319999999999
6314 1.36385
6315 1.9093900000000001
6316 1.9093900000000001
6317 0.27276999999999996
6318 3.8187800000000003
6319 6.2737099999999995
6320 17.73
6321 7.364789999999999
6322 8.728639999999999
6323 1.36385
6324 1.0910799999999998
6325 4.364319999999999
6326 9.27418
6327 18.5484
6328 0.5455399999999999
6329 1.0910799999999998
6330 8.455869999999999
6331 30.2775
6332 13.3657
6333 0.81831
6334 3.8187800000000003
6335 11.1836
6336 10.0925
6337 3.54601
6338 1.36385
6339 6.00094
6340 4.364319999999999
6341 3.27324
6342 2.1821599999999997
6343 1.63662
6344 6.81925
6345 13.3657
6346 25.3676
6347 2.7277
6348 3.27324
6349 26.7315
6350 3.8187800000000003
6351 2.7277
6352 0.27276999999999996
6353 2.7277
6354 4.09155
6355 7.09202
6356 9.54695
6357 1.63662
6358 2.1821599999999997
6359 2.7277
6360 5.4554
6361 2.7277
6362 6.00094
6363 3.27324
6364 1.36385
6365 4.09155
6366 7.91033
6367 28.6408
6368 7.637560000000001
6369 5.4554
6370 30.2775
6371 10.0925
6372 1.0910799999999998
6373 2.7277
6374 11.7291
6375 2.1821599999999997
6376 9.00141
6377 1.63662
6378 3.8187800000000003
6379 4.90986
6380 6.00094
6381 3.27324
6382 1.63662
6383 3.27324
6384 3.00047
6385 9.54695
6386 4.364319999999999
6387 2.7277
6388 3.27324
6389 0.81831
6390 11.4563
6391 9.00141
6392 1.36385
6393 3.00047
6394 9.54695
6395 31.3685
6396 10.9108
6397 5.7281699999999995
6398 18.0028
6399 4.09155
6400 1.36385
6401 1.9093900000000001
6402 16.3662
6403 36.8239
6404 25.0948
6405 26.1859
6406 12.8202
6407 16.3662
6408 8.455869999999999
6409 3.00047
6410 6.2737099999999995
6411 3.8187800000000003
6412 7.91033
6413 0.5455399999999999
6414 4.364319999999999
6415 10.9108
6416 3.8187800000000003
6417 7.637560000000001
6418 2.1821599999999997
6419 19.6394
6420 6.00094
6421 3.8187800000000003
6422 1.36385
6423 13.6385
6424 4.364319999999999
6425 2.7277
6426 3.27324
6427 15.0023
6428 5.4554
6429 2.7277
6430 1.9093900000000001
6431 22.3671
6432 4.09155
6433 2.1821599999999997
6434 3.00047
6435 10.9108
6436 1.36385
6437 3.27324
6438 17.1845
6439 7.364789999999999
6440 1.63662
6441 3.8187800000000003
6442 6.00094
6443 9.54695
6444 14.4568
6445 7.09202
6446 2.7277
6447 5.4554
6448 5.1826300000000005
6449 9.27418
6450 13.9113
6451 4.09155
6452 3.54601
6453 2.1821599999999997
6454 15.5479
6455 3.8187800000000003
6456 0.81831
6457 3.27324
6458 7.91033
6459 1.9093900000000001
6460 4.364319999999999
6461 9.81972
6462 1.0910799999999998
6463 1.36385
6464 1.0910799999999998
6465 3.27324
6466 2.45493
6467 7.91033
6468 15.0023
6469 9.00141
6470 11.7291
6471 1.9093900000000001
6472 2.1821599999999997
6473 2.1821599999999997
6474 19.9122
6475 3.54601
6476 1.36385
6477 4.63709
6478 1.0910799999999998
6479 4.63709
6480 4.90986
6481 11.4563
6482 33.0052
6483 15.5479
6484 14.184000000000001
6485 6.54648
6486 1.36385
6487 1.0910799999999998
6488 1.0910799999999998
6489 2.1821599999999997
6490 4.90986
6491 1.9093900000000001
6492 1.9093900000000001
6493 7.09202
6494 4.09155
6495 2.45493
6496 7.09202
6497 2.45493
6498 3.00047
6499 0.0
6500 0.27276999999999996
6501 0.81831
6502 0.27276999999999996
6503 0.0
6504 0.81831
6505 7.09202
6506 1.9093900000000001
6507 6.81925
6508 0.27276999999999996
6509 4.63709
6510 1.0910799999999998
6511 2.45493
6512 0.5455399999999999
6513 2.1821599999999997
6514 0.81831
6515 1.36385
6516 1.9093900000000001
6517 1.9093900000000001
6518 0.5455399999999999
6519 1.0910799999999998
6520 4.90986
6521 13.3657
6522 1.36385
6523 3.00047
6524 0.81831
6525 7.364789999999999
6526 13.3657
6527 2.1821599999999997
6528 4.90986
6529 30.0047
6530 5.7281699999999995
6531 0.5455399999999999
6532 2.7277
6533 1.0910799999999998
6534 1.36385
6535 3.00047
6536 0.5455399999999999
6537 1.63662
6538 2.1821599999999997
6539 0.81831
6540 1.0910799999999998
6541 2.7277
6542 1.36385
6543 0.5455399999999999
6544 1.63662
6545 4.90986
6546 4.63709
6547 21.5488
6548 1.0910799999999998
6549 0.81831
6550 4.09155
6551 2.45493
6552 6.2737099999999995
6553 0.27276999999999996
6554 7.364789999999999
6555 37.6423
6556 5.7281699999999995
6557 0.0
6558 1.0910799999999998
6559 2.1821599999999997
6560 3.54601
6561 4.09155
6562 10.9108
6563 2.1821599999999997
6564 4.63709
6565 0.5455399999999999
6566 7.637560000000001
6567 9.00141
6568 2.1821599999999997
6569 2.45493
6570 3.27324
6571 29.1864
6572 9.54695
6573 13.3657
6574 4.364319999999999
6575 10.0925
6576 11.7291
6577 7.637560000000001
6578 2.1821599999999997
6579 4.364319999999999
6580 1.0910799999999998
6581 0.81831
6582 13.093
6583 2.1821599999999997
6584 0.5455399999999999
6585 11.1836
6586 46.0981
6587 15.8207
6588 21.8216
6589 1.36385
6590 3.00047
6591 13.3657
6592 0.81831
6593 1.36385
6594 1.63662
6595 2.45493
6596 7.09202
6597 3.8187800000000003
6598 4.63709
6599 24.2765
6600 2.1821599999999997
6601 5.7281699999999995
6602 2.45493
6603 3.00047
6604 9.00141
6605 9.81972
6606 26.1859
6607 0.27276999999999996
6608 0.5455399999999999
6609 9.27418
6610 7.09202
6611 3.8187800000000003
6612 7.364789999999999
6613 2.45493
6614 1.63662
6615 12.0019
6616 0.27276999999999996
6617 1.0910799999999998
6618 10.638
6619 8.1831
6620 17.4573
6621 16.639
6622 2.45493
6623 0.5455399999999999
6624 0.81831
6625 0.5455399999999999
6626 5.7281699999999995
6627 0.27276999999999996
6628 3.27324
6629 6.00094
6630 9.27418
6631 0.81831
6632 0.0
6633 4.63709
6634 3.27324
6635 8.1831
6636 3.27324
6637 1.0910799999999998
6638 6.2737099999999995
6639 0.0
6640 0.81831
6641 1.36385
6642 12.2746
6643 1.9093900000000001
6644 2.45493
6645 0.81831
6646 3.00047
6647 2.45493
6648 4.90986
6649 7.91033
6650 3.8187800000000003
6651 12.2746
6652 1.63662
6653 7.637560000000001
6654 2.45493
6655 0.81831
6656 4.63709
6657 4.364319999999999
6658 15.0023
6659 6.54648
6660 7.364789999999999
6661 4.364319999999999
6662 6.81925
6663 8.1831
6664 9.27418
6665 1.0910799999999998
6666 0.5455399999999999
6667 4.09155
6668 3.54601
6669 1.63662
6670 0.81831
6671 0.0
6672 3.54601
6673 2.1821599999999997
6674 6.2737099999999995
6675 5.7281699999999995
6676 4.90986
6677 0.81831
6678 2.45493
6679 6.00094
6680 4.364319999999999
6681 0.81831
6682 0.5455399999999999
6683 2.7277
6684 3.54601
6685 27.0042
6686 22.0944
6687 2.7277
6688 0.5455399999999999
6689 0.27276999999999996
6690 0.81831
6691 2.45493
6692 3.54601
6693 0.81831
6694 0.81831
6695 3.27324
6696 3.27324
6697 28.6408
6698 21.8216
6699 2.7277
6700 2.45493
6701 13.093
6702 4.364319999999999
6703 0.5455399999999999
6704 7.364789999999999
6705 15.5479
6706 6.00094
6707 2.1821599999999997
6708 6.2737099999999995
6709 3.8187800000000003
6710 1.0910799999999998
6711 2.1821599999999997
6712 3.8187800000000003
6713 2.1821599999999997
6714 3.27324
6715 2.7277
6716 2.1821599999999997
6717 2.7277
6718 7.364789999999999
6719 1.36385
6720 1.0910799999999998
6721 2.1821599999999997
6722 0.81831
6723 3.27324
6724 9.00141
6725 8.455869999999999
6726 7.364789999999999
6727 2.1821599999999997
6728 0.81831
6729 6.00094
6730 2.7277
6731 4.63709
6732 15.2751
6733 6.00094
6734 0.5455399999999999
6735 0.81831
6736 0.5455399999999999
6737 2.1821599999999997
6738 3.00047
6739 0.5455399999999999
6740 1.63662
6741 3.00047
6742 2.45493
6743 2.1821599999999997
6744 3.00047
6745 4.09155
6746 5.1826300000000005
6747 0.27276999999999996
6748 1.9093900000000001
6749 2.7277
6750 1.63662
6751 8.455869999999999
6752 2.45493
6753 1.36385
6754 1.63662
6755 0.81831
6756 0.81831
6757 1.36385
6758 0.0
6759 3.8187800000000003
6760 1.9093900000000001
6761 1.36385
6762 6.54648
6763 2.7277
6764 2.7277
6765 1.0910799999999998
6766 6.00094
6767 1.0910799999999998
6768 5.1826300000000005
6769 0.27276999999999996
6770 1.9093900000000001
6771 13.093
6772 3.27324
6773 0.0
6774 0.5455399999999999
6775 0.5455399999999999
6776 0.0
6777 21.0033
6778 7.364789999999999
6779 1.9093900000000001
6780 4.364319999999999
6781 7.91033
6782 15.2751
6783 1.9093900000000001
6784 3.8187800000000003
6785 1.0910799999999998
6786 0.0
6787 2.45493
6788 0.5455399999999999
6789 1.63662
6790 4.09155
6791 1.63662
6792 20.4577
6793 13.3657
6794 6.54648
6795 0.5455399999999999
6796 1.9093900000000001
6797 1.9093900000000001
6798 10.3653
6799 2.45493
6800 0.5455399999999999
6801 6.2737099999999995
6802 1.36385
6803 5.4554
6804 3.8187800000000003
6805 20.7305
6806 8.455869999999999
6807 3.00047
6808 0.27276999999999996
6809 0.27276999999999996
6810 7.637560000000001
6811 0.81831
6812 0.27276999999999996
6813 4.09155
6814 3.8187800000000003
6815 0.5455399999999999
6816 27.0042
6817 3.27324
6818 1.36385
6819 4.09155
6820 8.455869999999999
6821 6.54648
6822 9.81972
6823 1.9093900000000001
6824 1.9093900000000001
6825 9.00141
6826 21.0033
6827 4.09155
6828 0.27276999999999996
6829 8.1831
6830 0.0
6831 10.638
6832 1.63662
6833 0.0
6834 5.7281699999999995
6835 6.00094
6836 1.36385
6837 1.36385
6838 3.54601
6839 0.27276999999999996
6840 0.5455399999999999
6841 12.0019
6842 5.1826300000000005
6843 1.9093900000000001
6844 0.0
6845 3.54601
6846 1.63662
6847 1.63662
6848 0.81831
6849 0.0
6850 4.364319999999999
6851 3.27324
6852 0.81831
6853 21.5488
6854 4.09155
6855 1.36385
6856 1.36385
6857 2.1821599999999997
6858 4.364319999999999
6859 7.91033
6860 2.7277
6861 0.5455399999999999
6862 0.5455399999999999
6863 7.91033
6864 4.63709
6865 9.81972
6866 1.36385
6867 4.09155
6868 0.27276999999999996
6869 2.7277
6870 15.0023
6871 0.0
6872 5.4554
6873 1.9093900000000001
6874 0.27276999999999996
6875 3.27324
6876 2.45493
6877 7.09202
6878 0.27276999999999996
6879 0.5455399999999999
6880 1.0910799999999998
6881 0.5455399999999999
6882 6.54648
6883 1.9093900000000001
6884 8.728639999999999
6885 4.63709
6886 6.54648
6887 2.1821599999999997
6888 0.0
6889 0.27276999999999996
6890 1.9093900000000001
6891 6.00094
6892 1.9093900000000001
6893 0.5455399999999999
6894 0.0
6895 2.7277
6896 2.7277
6897 3.54601
6898 1.0910799999999998
6899 1.0910799999999998
6900 0.81831
6901 14.184000000000001
6902 0.27276999999999996
6903 2.7277
6904 16.639
6905 1.63662
6906 3.27324
6907 4.364319999999999
6908 5.7281699999999995
6909 2.1821599999999997
6910 2.1821599999999997
6911 2.1821599999999997
6912 9.00141
6913 1.9093900000000001
6914 1.0910799999999998
6915 0.27276999999999996
6916 0.5455399999999999
6917 4.364319999999999
6918 4.63709
6919 2.45493
6920 7.364789999999999
6921 9.81972
6922 3.8187800000000003
6923 1.63662
6924 0.0
6925 10.3653
6926 0.27276999999999996
6927 0.5455399999999999
6928 9.81972
6929 2.7277
6930 1.36385
6931 7.364789999999999
6932 4.364319999999999
6933 3.27324
6934 0.27276999999999996
6935 1.36385
6936 4.63709
6937 13.3657
6938 0.81831
6939 0.5455399999999999
6940 5.4554
6941 4.364319999999999
6942 4.63709
6943 11.1836
6944 4.90986
6945 1.0910799999999998
6946 17.1845
6947 2.7277
6948 1.9093900000000001
6949 0.81831
6950 0.0
6951 0.0
6952 4.09155
6953 3.27324
6954 6.2737099999999995
6955 9.27418
6956 1.63662
6957 0.81831
6958 15.2751
6959 3.8187800000000003
6960 0.5455399999999999
6961 2.45493
6962 1.36385
6963 3.00047
6964 1.0910799999999998
6965 6.81925
6966 17.4573
6967 12.2746
6968 27.8225
6969 8.1831
6970 0.81831
6971 5.1826300000000005
6972 2.45493
6973 9.81972
6974 4.364319999999999
6975 4.364319999999999
6976 3.8187800000000003
6977 3.27324
6978 10.0925
6979 6.2737099999999995
6980 4.364319999999999
6981 2.45493
6982 0.5455399999999999
6983 7.364789999999999
6984 1.63662
6985 0.81831
6986 0.81831
6987 3.54601
6988 25.3676
6989 8.455869999999999
6990 3.54601
6991 2.1821599999999997
6992 3.27324
6993 4.364319999999999
6994 4.90986
6995 16.9117
6996 3.54601
6997 1.9093900000000001
6998 1.63662
6999 4.90986
7000 12.5474
7001 2.45493
7002 1.9093900000000001
7003 2.1821599999999997
7004 6.54648
7005 2.1821599999999997
7006 2.45493
7007 10.3653
7008 1.36385
7009 0.5455399999999999
7010 7.637560000000001
7011 2.45493
7012 1.0910799999999998
7013 5.7281699999999995
7014 2.1821599999999997
7015 2.1821599999999997
7016 7.09202
7017 3.27324
7018 1.0910799999999998
7019 0.27276999999999996
7020 1.36385
7021 2.45493
7022 1.36385
7023 0.0
7024 1.0910799999999998
7025 2.45493
7026 1.63662
7027 1.9093900000000001
7028 0.81831
7029 2.7277
7030 0.27276999999999996
7031 0.5455399999999999
7032 3.54601
7033 5.7281699999999995
7034 1.0910799999999998
7035 3.27324
7036 5.4554
7037 7.09202
7038 1.36385
7039 0.27276999999999996
7040 3.27324
7041 3.8187800000000003
7042 8.728639999999999
7043 6.2737099999999995
7044 9.27418
7045 1.36385
7046 1.63662
7047 3.27324
7048 4.63709
7049 13.6385
7050 2.7277
7051 5.4554
7052 15.0023
7053 18.2756
7054 3.00047
7055 0.5455399999999999
7056 2.1821599999999997
7057 15.2751
7058 6.54648
7059 1.63662
7060 7.91033
7061 0.81831
7062 4.63709
7063 6.2737099999999995
7064 2.45493
7065 10.9108
7066 25.0948
7067 3.54601
7068 6.54648
7069 6.00094
7070 5.1826300000000005
7071 1.36385
7072 19.6394
7073 6.00094
7074 4.63709
7075 0.81831
7076 8.728639999999999
7077 4.90986
7078 4.364319999999999
7079 1.0910799999999998
7080 0.5455399999999999
7081 4.90986
7082 8.455869999999999
7083 17.73
7084 18.5484
7085 5.1826300000000005
7086 0.5455399999999999
7087 2.1821599999999997
7088 2.45493
7089 1.36385
7090 1.63662
7091 0.81831
7092 1.0910799999999998
7093 3.54601
7094 10.638
7095 12.2746
7096 3.8187800000000003
7097 0.0
7098 1.0910799999999998
7099 1.36385
7100 3.27324
7101 10.0925
7102 1.63662
7103 2.7277
7104 1.0910799999999998
7105 0.81831
7106 2.7277
7107 1.9093900000000001
7108 2.45493
7109 2.7277
7110 0.5455399999999999
7111 1.0910799999999998
7112 3.00047
7113 0.27276999999999996
7114 6.2737099999999995
7115 4.90986
7116 1.63662
7117 7.09202
7118 1.0910799999999998
7119 4.364319999999999
7120 6.54648
7121 6.81925
7122 2.45493
7123 1.0910799999999998
7124 2.45493
7125 18.5484
7126 11.7291
7127 6.2737099999999995
7128 1.36385
7129 16.3662
7130 20.7305
7131 6.00094
7132 1.0910799999999998
7133 1.9093900000000001
7134 6.81925
7135 3.8187800000000003
7136 5.4554
7137 7.91033
7138 1.0910799999999998
7139 3.27324
7140 6.81925
7141 6.81925
7142 8.455869999999999
7143 2.45493
7144 5.7281699999999995
7145 2.45493
7146 4.09155
7147 2.1821599999999997
7148 3.27324
7149 1.0910799999999998
7150 5.1826300000000005
7151 25.0948
7152 11.1836
7153 9.54695
7154 1.9093900000000001
7155 0.27276999999999996
7156 0.5455399999999999
7157 3.54601
7158 1.9093900000000001
7159 23.1854
7160 4.63709
7161 4.09155
7162 1.63662
7163 5.1826300000000005
7164 7.91033
7165 1.0910799999999998
7166 4.90986
7167 8.1831
7168 1.36385
7169 0.0
7170 0.0
7171 3.00047
7172 22.6399
7173 3.8187800000000003
7174 1.63662
7175 6.81925
7176 7.364789999999999
7177 17.4573
7178 1.9093900000000001
7179 0.0
7180 0.27276999999999996
7181 6.2737099999999995
7182 1.0910799999999998
7183 0.0
7184 6.2737099999999995
7185 0.81831
7186 0.81831
7187 5.1826300000000005
7188 1.36385
7189 1.36385
7190 0.27276999999999996
7191 0.81831
7192 7.364789999999999
7193 1.0910799999999998
7194 7.364789999999999
7195 6.2737099999999995
7196 0.81831
7197 0.27276999999999996
7198 0.0
7199 2.1821599999999997
7200 1.36385
7201 0.81831
7202 0.5455399999999999
7203 5.4554
7204 16.9117
7205 5.1826300000000005
7206 0.5455399999999999
7207 7.637560000000001
7208 11.4563
7209 4.90986
7210 6.00094
7211 0.5455399999999999
7212 5.1826300000000005
7213 0.5455399999999999
7214 0.27276999999999996
7215 12.2746
7216 0.27276999999999996
7217 2.45493
7218 4.364319999999999
7219 0.81831
7220 2.1821599999999997
7221 10.0925
7222 4.90986
7223 15.0023
7224 6.00094
7225 2.1821599999999997
7226 0.27276999999999996
7227 1.63662
7228 1.63662
7229 3.54601
7230 6.00094
7231 1.36385
7232 1.36385
7233 9.27418
7234 6.54648
7235 0.81831
7236 3.27324
7237 4.63709
7238 2.45493
7239 7.637560000000001
7240 2.1821599999999997
7241 0.0
7242 7.91033
7243 10.638
7244 7.09202
7245 3.8187800000000003
7246 7.09202
7247 1.36385
7248 3.8187800000000003
7249 3.27324
7250 2.7277
7251 2.1821599999999997
7252 5.7281699999999995
7253 9.00141
7254 0.81831
7255 3.27324
7256 6.00094
7257 3.8187800000000003
7258 2.45493
7259 16.9117
7260 3.27324
7261 0.27276999999999996
7262 2.45493
7263 3.27324
7264 3.00047
7265 16.0934
7266 6.00094
7267 6.54648
7268 0.81831
7269 1.0910799999999998
7270 4.63709
7271 5.4554
7272 10.638
7273 0.81831
7274 1.0910799999999998
7275 0.27276999999999996
7276 2.1821599999999997
7277 3.00047
7278 2.1821599999999997
7279 7.09202
7280 7.91033
7281 0.5455399999999999
7282 3.00047
7283 1.9093900000000001
7284 2.1821599999999997
7285 5.1826300000000005
7286 1.63662
7287 9.54695
7288 6.54648
7289 0.27276999999999996
7290 1.9093900000000001
7291 2.7277
7292 0.27276999999999996
7293 3.00047
7294 2.1821599999999997
7295 1.63662
7296 9.27418
7297 0.27276999999999996
7298 5.1826300000000005
7299 3.00047
7300 8.455869999999999
7301 1.63662
7302 1.63662
7303 3.54601
7304 0.5455399999999999
7305 14.4568
7306 1.0910799999999998
7307 4.90986
7308 5.1826300000000005
7309 1.36385
7310 1.36385
7311 7.364789999999999
7312 1.9093900000000001
7313 2.45493
7314 3.54601
7315 0.5455399999999999
7316 2.7277
7317 3.54601
7318 1.9093900000000001
7319 3.27324
7320 0.27276999999999996
7321 0.27276999999999996
7322 1.36385
7323 2.1821599999999997
7324 3.54601
7325 3.8187800000000003
7326 9.54695
7327 17.73
7328 3.54601
7329 3.27324
7330 0.5455399999999999
7331 1.0910799999999998
7332 0.27276999999999996
7333 3.00047
7334 1.0910799999999998
7335 0.5455399999999999
7336 7.364789999999999
7337 5.7281699999999995
7338 1.9093900000000001
7339 0.81831
7340 3.8187800000000003
7341 7.637560000000001
7342 1.63662
7343 0.27276999999999996
7344 0.5455399999999999
7345 4.09155
7346 13.9113
7347 4.63709
7348 1.9093900000000001
7349 2.45493
7350 9.54695
7351 1.63662
7352 6.54648
7353 1.36385
7354 1.9093900000000001
7355 0.5455399999999999
7356 10.638
7357 14.184000000000001
7358 1.0910799999999998
7359 7.91033
7360 4.364319999999999
7361 6.81925
7362 2.7277
7363 2.45493
7364 1.36385
7365 0.27276999999999996
7366 1.36385
7367 3.54601
7368 1.0910799999999998
7369 0.27276999999999996
7370 3.8187800000000003
7371 3.00047
7372 4.90986
7373 1.36385
7374 2.1821599999999997
7375 7.09202
7376 1.36385
7377 2.7277
7378 4.09155
7379 5.7281699999999995
7380 8.1831
7381 7.637560000000001
7382 0.27276999999999996
7383 1.36385
7384 1.9093900000000001
7385 0.27276999999999996
7386 14.4568
7387 0.0
7388 8.455869999999999
7389 16.639
7390 4.63709
7391 1.9093900000000001
7392 0.27276999999999996
7393 3.27324
7394 4.364319999999999
7395 3.8187800000000003
7396 9.81972
7397 0.27276999999999996
7398 0.27276999999999996
7399 15.5479
7400 3.8187800000000003
7401 4.63709
7402 0.81831
7403 0.5455399999999999
7404 6.54648
7405 8.728639999999999
7406 5.7281699999999995
7407 4.09155
7408 11.7291
7409 1.0910799999999998
7410 0.27276999999999996
7411 3.54601
7412 3.27324
7413 2.45493
7414 12.0019
7415 1.9093900000000001
7416 1.0910799999999998
7417 1.0910799999999998
7418 1.9093900000000001
7419 1.36385
7420 6.81925
7421 1.36385
7422 3.27324
7423 9.54695
7424 2.45493
7425 6.81925
7426 20.4577
7427 5.4554
7428 3.00047
7429 1.36385
7430 0.27276999999999996
7431 4.364319999999999
7432 6.81925
7433 3.27324
7434 1.63662
7435 3.27324
7436 5.4554
7437 6.00094
7438 0.81831
7439 0.0
7440 3.27324
7441 1.63662
7442 1.0910799999999998
7443 11.4563
7444 3.27324
7445 2.1821599999999997
7446 1.36385
7447 0.5455399999999999
7448 2.7277
7449 2.1821599999999997
7450 0.5455399999999999
7451 2.1821599999999997
7452 2.7277
7453 1.9093900000000001
7454 1.36385
7455 2.45493
7456 0.27276999999999996
7457 1.0910799999999998
7458 2.7277
7459 0.5455399999999999
7460 0.5455399999999999
7461 0.27276999999999996
7462 1.9093900000000001
7463 1.9093900000000001
7464 6.00094
7465 1.36385
7466 0.81831
7467 3.00047
7468 0.5455399999999999
7469 3.54601
7470 1.9093900000000001
7471 2.1821599999999997
7472 0.27276999999999996
7473 3.8187800000000003
7474 2.7277
7475 0.81831
7476 1.9093900000000001
7477 4.09155
7478 0.81831
7479 2.45493
7480 1.36385
7481 1.36385
7482 1.0910799999999998
7483 1.9093900000000001
7484 6.00094
7485 13.6385
7486 0.27276999999999996
7487 2.45493
7488 4.364319999999999
7489 2.7277
7490 3.54601
7491 3.00047
7492 3.27324
7493 2.45493
7494 0.5455399999999999
7495 0.81831
7496 0.5455399999999999
7497 0.27276999999999996
7498 1.9093900000000001
7499 0.81831
7500 1.36385
7501 13.6385
7502 2.1821599999999997
7503 6.2737099999999995
7504 0.81831
7505 8.455869999999999
7506 0.5455399999999999
7507 0.81831
7508 3.8187800000000003
7509 9.81972
7510 3.00047
7511 0.81831
7512 0.0
7513 3.27324
7514 1.36385
7515 0.27276999999999996
7516 2.1821599999999997
7517 0.5455399999999999
7518 4.63709
7519 13.9113
7520 13.9113
7521 5.7281699999999995
7522 8.728639999999999
7523 1.0910799999999998
7524 3.00047
7525 1.36385
7526 7.91033
7527 11.4563
7528 2.1821599999999997
7529 0.81831
7530 0.0
7531 0.5455399999999999
7532 0.5455399999999999
7533 1.0910799999999998
7534 11.4563
7535 2.45493
7536 0.81831
7537 6.81925
7538 3.00047
7539 2.7277
7540 2.45493
7541 2.7277
7542 3.8187800000000003
7543 12.5474
7544 4.364319999999999
7545 4.90986
7546 1.9093900000000001
7547 3.00047
7548 0.5455399999999999
7549 2.1821599999999997
7550 19.6394
7551 1.0910799999999998
7552 1.9093900000000001
7553 7.637560000000001
7554 2.1821599999999997
7555 3.8187800000000003
7556 2.45493
7557 18.8211
7558 16.9117
7559 2.1821599999999997
7560 1.63662
7561 26.7315
7562 4.63709
7563 1.63662
7564 1.9093900000000001
7565 0.27276999999999996
7566 5.4554
7567 1.9093900000000001
7568 10.3653
7569 0.81831
7570 0.81831
7571 4.09155
7572 4.09155
7573 6.00094
7574 0.5455399999999999
7575 0.0
7576 9.54695
7577 1.36385
7578 2.45493
7579 4.90986
7580 1.63662
7581 5.1826300000000005
7582 2.1821599999999997
7583 2.7277
7584 20.185
7585 1.0910799999999998
7586 1.36385
7587 2.7277
7588 9.81972
7589 1.0910799999999998
7590 0.5455399999999999
7591 1.63662
7592 3.54601
7593 9.81972
7594 0.5455399999999999
7595 5.1826300000000005
7596 1.0910799999999998
7597 0.27276999999999996
7598 1.63662
7599 0.81831
7600 5.1826300000000005
7601 3.54601
7602 1.0910799999999998
7603 2.1821599999999997
7604 8.728639999999999
7605 4.63709
7606 0.5455399999999999
7607 2.45493
7608 2.1821599999999997
7609 3.8187800000000003
7610 2.45493
7611 1.0910799999999998
7612 9.00141
7613 2.1821599999999997
7614 0.5455399999999999
7615 3.54601
7616 1.0910799999999998
7617 0.5455399999999999
7618 3.8187800000000003
7619 1.36385
7620 1.0910799999999998
7621 3.54601
7622 1.9093900000000001
7623 0.0
7624 6.54648
7625 3.00047
7626 3.27324
7627 1.36385
7628 0.5455399999999999
7629 1.36385
7630 3.27324
7631 0.81831
7632 0.0
7633 0.0
7634 4.90986
7635 6.00094
7636 0.81831
7637 6.00094
7638 1.9093900000000001
7639 0.81831
7640 12.0019
7641 10.0925
7642 3.27324
7643 5.1826300000000005
7644 0.81831
7645 4.63709
7646 2.45493
7647 0.27276999999999996
7648 3.00047
7649 1.0910799999999998
7650 4.364319999999999
7651 5.7281699999999995
7652 0.0
7653 14.184000000000001
7654 4.09155
7655 1.9093900000000001
7656 3.00047
7657 2.7277
7658 0.81831
7659 4.364319999999999
7660 0.5455399999999999
7661 11.4563
7662 1.0910799999999998
7663 1.63662
7664 0.81831
7665 2.7277
7666 11.1836
7667 3.8187800000000003
7668 0.81831
7669 12.0019
7670 2.7277
7671 0.81831
7672 5.4554
7673 19.9122
7674 11.4563
7675 10.638
7676 2.45493
7677 3.8187800000000003
7678 2.45493
7679 7.91033
7680 8.728639999999999
7681 1.36385
7682 3.00047
7683 9.00141
7684 3.00047
7685 7.91033
7686 7.09202
7687 9.27418
7688 6.00094
7689 4.09155
7690 0.0
7691 0.27276999999999996
7692 0.81831
7693 1.63662
7694 10.0925
7695 5.4554
7696 3.8187800000000003
7697 3.27324
7698 18.0028
7699 3.8187800000000003
7700 2.1821599999999997
7701 8.728639999999999
7702 11.1836
7703 36.8239
7704 3.8187800000000003
7705 3.27324
7706 5.4554
7707 1.0910799999999998
7708 2.45493
7709 1.36385
7710 7.637560000000001
7711 0.81831
7712 3.8187800000000003
7713 0.5455399999999999
7714 0.27276999999999996
7715 0.5455399999999999
7716 10.3653
7717 4.63709
7718 3.8187800000000003
7719 13.6385
7720 3.54601
7721 0.5455399999999999
7722 11.4563
7723 4.63709
7724 0.5455399999999999
7725 7.91033
7726 4.63709
7727 2.1821599999999997
7728 2.1821599999999997
7729 1.0910799999999998
7730 0.81831
7731 1.36385
7732 9.27418
7733 6.2737099999999995
7734 3.54601
7735 8.1831
7736 6.54648
7737 1.9093900000000001
7738 2.7277
7739 0.81831
7740 4.364319999999999
7741 3.00047
7742 3.00047
7743 2.45493
7744 1.36385
7745 10.0925
7746 1.9093900000000001
7747 0.27276999999999996
7748 0.5455399999999999
7749 5.4554
7750 4.09155
7751 2.7277
7752 0.0
7753 1.0910799999999998
7754 0.27276999999999996
7755 0.27276999999999996
7756 7.91033
7757 3.8187800000000003
7758 4.90986
7759 1.36385
7760 3.8187800000000003
7761 2.7277
7762 4.90986
7763 3.00047
7764 4.364319999999999
7765 0.5455399999999999
7766 4.90986
7767 9.54695
7768 6.54648
7769 1.9093900000000001
7770 1.63662
7771 12.0019
7772 12.8202
7773 3.8187800000000003
7774 10.0925
7775 0.81831
7776 1.0910799999999998
7777 16.9117
7778 2.7277
7779 2.1821599999999997
7780 4.63709
7781 1.9093900000000001
7782 3.8187800000000003
7783 21.5488
7784 1.9093900000000001
7785 0.0
7786 10.3653
7787 4.364319999999999
7788 3.27324
7789 5.1826300000000005
7790 1.0910799999999998
7791 0.27276999999999996
7792 12.0019
7793 0.0
7794 0.27276999999999996
7795 0.27276999999999996
7796 2.1821599999999997
7797 2.7277
7798 4.90986
7799 3.27324
7800 9.54695
7801 2.45493
7802 0.5455399999999999
7803 1.36385
7804 0.27276999999999996
7805 1.0910799999999998
7806 6.2737099999999995
7807 8.1831
7808 10.0925
7809 4.63709
7810 30.5502
7811 12.8202
7812 1.0910799999999998
7813 2.45493
7814 0.0
7815 3.54601
7816 1.9093900000000001
7817 0.27276999999999996
7818 4.63709
7819 6.00094
7820 8.1831
7821 3.27324
7822 1.9093900000000001
7823 16.0934
7824 5.7281699999999995
7825 1.9093900000000001
7826 4.63709
7827 1.36385
7828 4.09155
7829 3.27324
7830 10.638
7831 13.9113
7832 1.9093900000000001
7833 5.1826300000000005
7834 12.5474
7835 1.36385
7836 1.9093900000000001
7837 1.36385
7838 4.90986
7839 4.63709
7840 7.364789999999999
7841 22.3671
7842 3.27324
7843 2.45493
7844 6.2737099999999995
7845 3.27324
7846 2.1821599999999997
7847 2.45493
7848 26.4587
7849 6.54648
7850 10.0925
7851 3.27324
7852 4.90986
7853 12.2746
7854 3.8187800000000003
7855 3.54601
7856 0.27276999999999996
7857 3.27324
7858 24.5493
7859 9.81972
7860 7.09202
7861 1.36385
7862 4.09155
7863 9.81972
7864 5.4554
7865 1.36385
7866 0.81831
7867 5.7281699999999995
7868 4.09155
7869 6.81925
7870 3.27324
7871 2.7277
7872 4.63709
7873 6.81925
7874 5.7281699999999995
7875 15.0023
7876 29.7319
7877 3.00047
7878 7.91033
7879 20.7305
7880 8.1831
7881 7.637560000000001
7882 8.1831
7883 4.63709
7884 1.63662
7885 12.5474
7886 11.7291
7887 7.91033
7888 1.63662
7889 9.00141
7890 5.1826300000000005
7891 1.0910799999999998
7892 3.8187800000000003
7893 2.7277
7894 1.0910799999999998
7895 3.27324
7896 9.27418
7897 5.4554
7898 11.1836
7899 5.7281699999999995
7900 5.4554
7901 2.45493
7902 1.0910799999999998
7903 1.9093900000000001
7904 5.7281699999999995
7905 1.63662
7906 1.36385
7907 1.63662
7908 1.36385
7909 0.0
7910 3.27324
7911 4.09155
7912 5.7281699999999995
7913 0.5455399999999999
7914 0.27276999999999996
7915 0.81831
7916 2.1821599999999997
7917 1.63662
7918 4.63709
7919 1.9093900000000001
7920 2.7277
7921 8.455869999999999
7922 0.5455399999999999
7923 1.0910799999999998
7924 6.81925
7925 0.81831
7926 2.1821599999999997
7927 8.728639999999999
7928 2.45493
7929 3.27324
7930 3.00047
7931 11.4563
7932 1.0910799999999998
7933 2.1821599999999997
7934 7.637560000000001
7935 2.45493
7936 1.9093900000000001
7937 0.81831
7938 0.27276999999999996
7939 7.91033
7940 0.81831
7941 3.54601
7942 0.0
7943 1.36385
7944 4.364319999999999
7945 3.00047
7946 4.63709
7947 1.36385
7948 1.0910799999999998
7949 4.63709
7950 2.45493
7951 3.8187800000000003
7952 5.4554
7953 0.5455399999999999
7954 9.27418
7955 17.1845
7956 18.2756
7957 26.1859
7958 1.63662
7959 1.9093900000000001
7960 4.09155
7961 9.81972
7962 6.00094
7963 1.0910799999999998
7964 0.81831
7965 5.4554
7966 7.09202
7967 2.1821599999999997
7968 7.637560000000001
7969 3.8187800000000003
7970 11.7291
7971 0.27276999999999996
7972 1.63662
7973 11.7291
7974 6.00094
7975 6.54648
7976 15.0023
7977 1.0910799999999998
7978 3.00047
7979 2.45493
7980 17.73
7981 3.00047
7982 5.7281699999999995
7983 7.91033
7984 12.0019
7985 7.09202
7986 3.8187800000000003
7987 6.00094
7988 12.0019
7989 4.63709
7990 1.0910799999999998
7991 0.81831
7992 3.00047
7993 20.185
7994 3.54601
7995 0.5455399999999999
7996 3.8187800000000003
7997 20.4577
7998 2.45493
7999 7.364789999999999
8000 6.00094
8001 4.63709
8002 2.1821599999999997
8003 4.90986
8004 3.54601
8005 12.2746
8006 12.5474
8007 19.9122
8008 0.81831
8009 0.27276999999999996
8010 4.09155
8011 1.36385
8012 0.0
8013 5.1826300000000005
8014 15.2751
8015 11.7291
8016 1.63662
8017 0.5455399999999999
8018 0.5455399999999999
8019 1.0910799999999998
8020 6.00094
8021 1.9093900000000001
8022 6.2737099999999995
8023 10.3653
8024 3.00047
8025 4.364319999999999
8026 4.09155
8027 0.27276999999999996
8028 6.2737099999999995
8029 6.2737099999999995
8030 11.1836
8031 23.730999999999998
8032 3.8187800000000003
8033 4.90986
8034 1.63662
8035 2.1821599999999997
8036 0.5455399999999999
8037 4.09155
8038 0.81831
8039 3.54601
8040 7.09202
8041 2.7277
8042 2.7277
8043 9.00141
8044 1.36385
8045 2.45493
8046 4.364319999999999
8047 0.5455399999999999
8048 5.1826300000000005
8049 3.00047
8050 2.45493
8051 6.81925
8052 0.5455399999999999
8053 5.1826300000000005
8054 1.36385
8055 0.5455399999999999
8056 1.0910799999999998
8057 11.7291
8058 5.4554
8059 0.27276999999999996
8060 1.9093900000000001
8061 3.00047
8062 11.4563
8063 2.45493
8064 5.4554
8065 1.9093900000000001
8066 1.36385
8067 10.0925
8068 0.27276999999999996
8069 0.5455399999999999
8070 4.90986
8071 21.0033
8072 6.00094
8073 0.5455399999999999
8074 1.9093900000000001
8075 1.0910799999999998
8076 4.364319999999999
8077 10.3653
8078 0.81831
8079 0.81831
8080 6.81925
8081 5.1826300000000005
8082 4.90986
8083 3.8187800000000003
8084 0.0
8085 1.0910799999999998
8086 4.63709
8087 10.638
8088 3.00047
8089 2.1821599999999997
8090 7.09202
8091 2.7277
8092 3.8187800000000003
8093 0.5455399999999999
8094 1.63662
8095 1.63662
8096 10.9108
8097 2.7277
8098 0.0
8099 1.0910799999999998
8100 9.54695
8101 2.45493
8102 0.27276999999999996
8103 0.81831
8104 0.5455399999999999
8105 1.9093900000000001
8106 7.09202
8107 1.0910799999999998
8108 4.364319999999999
8109 2.45493
8110 6.00094
8111 0.27276999999999996
8112 0.81831
8113 6.2737099999999995
8114 1.0910799999999998
8115 1.36385
8116 1.9093900000000001
8117 1.63662
8118 4.09155
8119 5.4554
8120 0.5455399999999999
8121 3.54601
8122 10.0925
8123 2.1821599999999997
8124 0.5455399999999999
8125 1.0910799999999998
8126 3.8187800000000003
8127 10.638
8128 0.27276999999999996
8129 3.27324
8130 7.91033
8131 1.9093900000000001
8132 31.6413
8133 3.54601
8134 3.00047
8135 4.09155
8136 6.54648
8137 0.81831
8138 1.63662
8139 2.1821599999999997
8140 21.2761
8141 3.27324
8142 1.63662
8143 21.5488
8144 3.27324
8145 0.0
8146 3.00047
8147 8.1831
8148 1.36385
8149 1.36385
8150 0.81831
8151 3.54601
8152 3.00047
8153 2.1821599999999997
8154 1.63662
8155 3.54601
8156 9.81972
8157 4.63709
8158 8.728639999999999
8159 1.36385
8160 1.9093900000000001
8161 2.45493
8162 3.8187800000000003
8163 3.54601
8164 1.9093900000000001
8165 5.4554
8166 4.09155
8167 21.8216
8168 18.0028
8169 0.27276999999999996
8170 3.27324
8171 0.5455399999999999
8172 0.81831
8173 1.9093900000000001
8174 12.8202
8175 5.1826300000000005
8176 1.36385
8177 4.63709
8178 2.1821599999999997
8179 15.8207
8180 3.8187800000000003
8181 6.00094
8182 6.2737099999999995
8183 26.1859
8184 4.63709
8185 0.81831
8186 1.36385
8187 5.7281699999999995
8188 14.4568
8189 3.54601
8190 2.1821599999999997
8191 5.4554
8192 13.9113
8193 9.27418
8194 0.5455399999999999
8195 1.63662
8196 4.90986
8197 21.5488
8198 6.2737099999999995
8199 1.0910799999999998
8200 0.81831
8201 2.7277
8202 12.5474
8203 7.91033
8204 2.7277
8205 1.63662
8206 8.455869999999999
8207 6.2737099999999995
8208 3.00047
8209 22.6399
8210 6.00094
8211 1.9093900000000001
8212 1.0910799999999998
8213 3.8187800000000003
8214 7.09202
8215 7.637560000000001
8216 6.00094
8217 1.36385
8218 0.5455399999999999
8219 6.2737099999999995
8220 4.09155
8221 21.2761
8222 9.54695
8223 2.45493
8224 1.0910799999999998
8225 5.1826300000000005
8226 19.0939
8227 13.3657
8228 5.7281699999999995
8229 1.0910799999999998
8230 2.1821599999999997
8231 6.2737099999999995
8232 4.90986
8233 6.81925
8234 0.0
8235 1.0910799999999998
8236 4.63709
8237 1.63662
8238 16.0934
8239 2.7277
8240 0.81831
8241 2.45493
8242 1.9093900000000001
8243 2.45493
8244 0.27276999999999996
8245 3.54601
8246 7.09202
8247 0.81831
8248 1.9093900000000001
8249 1.9093900000000001
8250 4.09155
8251 1.36385
8252 0.27276999999999996
8253 0.81831
8254 0.27276999999999996
8255 2.1821599999999997
8256 0.5455399999999999
8257 2.1821599999999997
8258 0.81831
8259 1.36385
8260 9.27418
8261 1.0910799999999998
8262 0.5455399999999999
8263 1.9093900000000001
8264 3.27324
8265 13.093
8266 2.1821599999999997
8267 4.90986
8268 2.7277
8269 0.81831
8270 0.81831
8271 2.1821599999999997
8272 3.8187800000000003
8273 3.54601
8274 2.45493
8275 10.0925
8276 4.09155
8277 4.09155
8278 9.27418
8279 23.1854
8280 6.81925
8281 2.7277
8282 0.5455399999999999
8283 2.7277
8284 6.81925
8285 10.3653
8286 6.00094
8287 1.0910799999999998
8288 0.5455399999999999
8289 10.3653
8290 5.4554
8291 22.9127
8292 6.00094
8293 3.27324
8294 0.5455399999999999
8295 4.09155
8296 5.1826300000000005
8297 26.4587
8298 6.00094
8299 2.1821599999999997
8300 0.81831
8301 5.4554
8302 15.8207
8303 9.81972
8304 3.00047
8305 1.63662
8306 0.27276999999999996
8307 7.637560000000001
8308 3.27324
8309 23.4582
8310 4.09155
8311 3.00047
8312 1.63662
8313 3.8187800000000003
8314 6.54648
8315 24.2765
8316 3.54601
8317 2.45493
8318 0.81831
8319 6.81925
8320 5.7281699999999995
8321 20.4577
8322 7.364789999999999
8323 4.364319999999999
8324 1.36385
8325 6.00094
8326 9.00141
8327 29.1864
8328 4.90986
8329 2.45493
8330 4.364319999999999
8331 4.364319999999999
8332 4.09155
8333 3.54601
8334 21.5488
8335 18.2756
8336 8.728639999999999
8337 12.8202
8338 4.63709
8339 1.63662
8340 3.27324
8341 6.00094
8342 13.3657
8343 4.364319999999999
8344 2.1821599999999997
8345 3.54601
8346 7.637560000000001
8347 20.185
8348 4.90986
8349 3.00047
8350 3.00047
8351 5.7281699999999995
8352 11.1836
8353 6.2737099999999995
8354 3.54601
8355 3.00047
8356 4.364319999999999
8357 4.63709
8358 0.81831
8359 13.6385
8360 4.90986
8361 4.09155
8362 3.00047
8363 2.7277
8364 1.63662
8365 6.54648
8366 10.9108
8367 1.63662
8368 5.4554
8369 1.63662
8370 4.90986
8371 4.09155
8372 27.5498
8373 6.81925
8374 1.9093900000000001
8375 1.63662
8376 3.00047
8377 9.81972
8378 6.00094
8379 1.9093900000000001
8380 3.54601
8381 8.728639999999999
8382 2.1821599999999997
8383 3.54601
8384 6.00094
8385 21.5488
8386 6.2737099999999995
8387 5.7281699999999995
8388 16.0934
8389 5.4554
8390 3.27324
8391 4.09155
8392 6.81925
8393 12.8202
8394 6.54648
8395 5.4554
8396 8.455869999999999
8397 10.638
8398 31.6413
8399 7.91033
8400 3.27324
8401 1.9093900000000001
8402 10.638
8403 36.2784
8404 10.9108
8405 9.00141
8406 0.5455399999999999
8407 3.8187800000000003
8408 3.54601
8409 2.7277
8410 9.27418
8411 3.54601
8412 2.7277
8413 3.54601
8414 2.45493
8415 2.45493
8416 2.7277
8417 16.639
8418 6.00094
8419 1.0910799999999998
8420 3.00047
8421 5.4554
8422 17.4573
8423 5.7281699999999995
8424 3.8187800000000003
8425 1.9093900000000001
8426 6.2737099999999995
8427 1.0910799999999998
8428 6.54648
8429 5.1826300000000005
8430 7.637560000000001
8431 1.63662
8432 6.2737099999999995
8433 18.8211
8434 6.2737099999999995
8435 8.1831
8436 17.73
8437 3.27324
8438 4.90986
8439 14.7296
8440 5.1826300000000005
8441 5.4554
8442 22.0944
8443 6.00094
8444 10.638
8445 4.09155
8446 1.9093900000000001
8447 1.9093900000000001
8448 6.00094
8449 5.7281699999999995
8450 1.36385
8451 3.00047
8452 3.27324
8453 16.9117
8454 2.45493
8455 6.81925
8456 10.0925
8457 4.63709
8458 6.54648
8459 15.2751
8460 2.7277
8461 3.00047
8462 13.3657
8463 5.7281699999999995
8464 3.00047
8465 19.6394
8466 6.81925
8467 8.728639999999999
8468 3.8187800000000003
8469 1.63662
8470 3.00047
8471 8.728639999999999
8472 10.638
8473 2.45493
8474 1.9093900000000001
8475 4.63709
8476 14.4568
8477 3.00047
8478 5.1826300000000005
8479 2.7277
8480 19.6394
8481 4.364319999999999
8482 4.63709
8483 3.54601
8484 13.6385
8485 4.09155
8486 5.1826300000000005
8487 10.3653
8488 4.63709
8489 4.90986
8490 10.638
8491 1.0910799999999998
8492 3.27324
8493 7.637560000000001
8494 1.63662
8495 7.364789999999999
8496 10.638
8497 0.81831
8498 2.7277
8499 8.1831
8500 3.54601
8501 5.7281699999999995
8502 14.4568
8503 0.5455399999999999
8504 2.45493
8505 5.4554
8506 0.81831
8507 9.54695
8508 11.1836
8509 1.0910799999999998
8510 2.45493
8511 7.09202
8512 3.27324
8513 9.27418
8514 22.9127
8515 6.81925
8516 15.8207
8517 6.2737099999999995
8518 1.9093900000000001
8519 1.0910799999999998
8520 0.5455399999999999
8521 3.54601
8522 0.0
8523 3.27324
8524 2.7277
8525 8.455869999999999
8526 5.7281699999999995
8527 4.90986
8528 14.7296
8529 0.81831
8530 3.27324
8531 4.63709
8532 8.455869999999999
8533 1.9093900000000001
8534 12.2746
8535 13.6385
8536 2.1821599999999997
8537 9.27418
8538 16.639
8539 0.81831
8540 4.63709
8541 3.00047
8542 2.7277
8543 1.63662
8544 7.637560000000001
8545 6.81925
8546 36.0056
8547 3.00047
8548 7.637560000000001
8549 4.09155
8550 7.637560000000001
8551 4.90986
8552 2.45493
8553 19.3667
8554 6.00094
8555 7.09202
8556 7.637560000000001
8557 1.36385
8558 6.54648
8559 16.9117
8560 12.8202
8561 4.364319999999999
8562 5.4554
8563 38.7333
8564 23.4582
8565 15.2751
8566 4.90986
8567 7.09202
8568 12.0019
8569 22.3671
8570 2.45493
8571 4.364319999999999
8572 3.00047
8573 4.90986
8574 3.00047
8575 5.7281699999999995
8576 35.4601
8577 22.9127
8578 7.637560000000001
8579 0.81831
8580 2.45493
8581 5.4554
8582 9.81972
8583 22.6399
8584 8.728639999999999
8585 1.0910799999999998
8586 3.54601
8587 7.364789999999999
8588 3.8187800000000003
8589 4.09155
8590 19.3667
8591 5.7281699999999995
8592 8.728639999999999
8593 0.81831
8594 9.54695
8595 10.638
8596 18.0028
8597 10.0925
8598 7.91033
8599 16.639
8600 5.1826300000000005
8601 7.364789999999999
8602 19.0939
8603 26.4587
8604 22.9127
8605 6.54648
8606 3.8187800000000003
8607 3.54601
8608 7.637560000000001
8609 9.27418
8610 4.364319999999999
8611 16.9117
8612 11.4563
8613 3.00047
8614 3.8187800000000003
8615 1.36385
8616 4.90986
8617 3.8187800000000003
8618 1.36385
8619 5.4554
8620 1.36385
8621 12.5474
8622 4.364319999999999
8623 1.36385
8624 5.7281699999999995
8625 3.8187800000000003
8626 3.8187800000000003
8627 12.2746
8628 7.09202
8629 1.36385
8630 3.00047
8631 4.09155
8632 13.9113
8633 15.8207
8634 2.7277
8635 1.0910799999999998
8636 4.63709
8637 5.1826300000000005
8638 2.1821599999999997
8639 3.54601
8640 13.093
8641 2.1821599999999997
8642 8.455869999999999
8643 0.5455399999999999
8644 1.63662
8645 1.9093900000000001
8646 10.9108
8647 12.8202
8648 1.63662
8649 2.45493
8650 7.637560000000001
8651 6.00094
8652 11.1836
8653 43.0977
8654 13.3657
8655 12.5474
8656 9.00141
8657 2.1821599999999997
8658 1.0910799999999998
8659 2.1821599999999997
8660 2.7277
8661 1.36385
8662 3.27324
8663 2.7277
8664 0.81831
8665 9.27418
8666 5.4554
8667 33.5507
8668 1.63662
8669 4.09155
8670 9.27418
8671 0.27276999999999996
8672 3.00047
8673 5.1826300000000005
8674 1.0910799999999998
8675 13.3657
8676 4.90986
8677 2.7277
8678 1.9093900000000001
8679 11.4563
8680 5.7281699999999995
8681 6.00094
8682 3.8187800000000003
8683 1.0910799999999998
8684 2.7277
8685 2.1821599999999997
8686 1.36385
8687 2.7277
8688 6.00094
8689 7.364789999999999
8690 6.2737099999999995
8691 0.5455399999999999
8692 24.2765
8693 3.54601
8694 1.36385
8695 4.90986
8696 18.0028
8697 8.728639999999999
8698 10.9108
8699 16.9117
8700 2.7277
8701 3.54601
8702 7.09202
8703 6.00094
8704 3.8187800000000003
8705 3.00047
8706 7.364789999999999
8707 5.4554
8708 3.27324
8709 5.7281699999999995
8710 2.1821599999999997
8711 2.45493
8712 12.2746
8713 13.093
8714 3.00047
8715 1.63662
8716 7.09202
8717 17.4573
8718 3.54601
8719 6.00094
8720 14.7296
8721 3.00047
8722 3.00047
8723 1.63662
8724 15.0023
8725 3.27324
8726 2.1821599999999997
8727 1.63662
8728 10.3653
8729 12.2746
8730 2.7277
8731 4.364319999999999
8732 4.63709
8733 21.2761
8734 3.54601
8735 13.093
8736 4.09155
8737 2.1821599999999997
8738 18.8211
8739 14.7296
8740 9.27418
8741 1.63662
8742 0.5455399999999999
8743 2.45493
8744 2.7277
8745 4.09155
8746 4.90986
8747 8.1831
8748 2.45493
8749 1.36385
8750 4.90986
8751 1.9093900000000001
8752 2.45493
8753 14.7296
8754 3.54601
8755 6.00094
8756 1.36385
8757 9.54695
8758 1.36385
8759 2.45493
8760 4.09155
8761 6.54648
8762 6.00094
8763 5.1826300000000005
8764 11.4563
8765 14.184000000000001
8766 19.9122
8767 4.364319999999999
8768 1.9093900000000001
8769 12.8202
8770 3.00047
8771 2.1821599999999997
8772 2.7277
8773 10.638
8774 8.728639999999999
8775 1.36385
8776 3.54601
8777 3.27324
8778 30.0047
8779 14.184000000000001
8780 17.73
8781 6.81925
8782 1.36385
8783 19.3667
8784 4.90986
8785 38.1878
8786 8.455869999999999
8787 1.63662
8788 17.1845
8789 16.0934
8790 5.7281699999999995
8791 10.3653
8792 10.3653
8793 0.5455399999999999
8794 18.8211
8795 12.2746
8796 13.9113
8797 3.00047
8798 5.1826300000000005
8799 1.9093900000000001
8800 18.0028
8801 8.455869999999999
8802 10.3653
8803 4.63709
8804 7.09202
8805 13.3657
8806 6.54648
8807 5.1826300000000005
8808 13.3657
8809 0.27276999999999996
8810 0.81831
8811 12.0019
8812 18.0028
8813 12.0019
8814 3.27324
8815 6.81925
8816 7.364789999999999
8817 9.54695
8818 3.54601
8819 0.5455399999999999
8820 11.7291
8821 3.00047
8822 14.4568
8823 15.8207
8824 4.90986
8825 1.36385
8826 3.00047
8827 18.5484
8828 3.8187800000000003
8829 16.3662
8830 14.184000000000001
8831 4.63709
8832 3.8187800000000003
8833 7.09202
8834 21.2761
8835 1.63662
8836 0.81831
8837 3.00047
8838 5.7281699999999995
8839 18.0028
8840 4.09155
8841 3.8187800000000003
8842 23.4582
8843 6.2737099999999995
8844 1.0910799999999998
8845 0.81831
8846 5.7281699999999995
8847 19.0939
8848 33.8235
8849 10.638
8850 6.00094
8851 0.27276999999999996
8852 1.9093900000000001
8853 3.00047
8854 1.63662
8855 2.7277
8856 3.54601
8857 5.1826300000000005
8858 0.5455399999999999
8859 13.9113
8860 1.9093900000000001
8861 3.27324
8862 0.5455399999999999
8863 1.36385
8864 2.45493
8865 2.1821599999999997
8866 4.63709
8867 3.8187800000000003
8868 9.00141
8869 0.81831
8870 0.5455399999999999
8871 0.5455399999999999
8872 0.5455399999999999
8873 2.1821599999999997
8874 7.364789999999999
8875 1.9093900000000001
8876 1.0910799999999998
8877 1.9093900000000001
8878 1.36385
8879 3.54601
8880 13.3657
8881 1.36385
8882 1.63662
8883 2.45493
8884 12.8202
8885 7.364789999999999
8886 2.45493
8887 4.63709
8888 2.1821599999999997
8889 4.09155
8890 3.27324
8891 14.7296
8892 2.45493
8893 5.7281699999999995
8894 2.1821599999999997
8895 8.455869999999999
8896 30.5502
8897 4.09155
8898 2.1821599999999997
8899 2.45493
8900 7.09202
8901 0.81831
8902 6.00094
8903 3.8187800000000003
8904 3.00047
8905 8.728639999999999
8906 2.45493
8907 5.4554
8908 5.7281699999999995
8909 1.0910799999999998
8910 2.1821599999999997
8911 1.36385
8912 6.54648
8913 7.09202
8914 49.3714
8915 2.7277
8916 6.00094
8917 19.6394
8918 7.09202
8919 9.00141
8920 1.36385
8921 3.54601
8922 11.7291
8923 3.54601
8924 2.1821599999999997
8925 7.637560000000001
8926 0.27276999999999996
8927 1.36385
8928 1.36385
8929 3.00047
8930 1.63662
8931 0.81831
8932 1.36385
8933 2.7277
8934 2.7277
8935 3.00047
8936 3.27324
8937 5.1826300000000005
8938 6.00094
8939 10.3653
8940 44.4615
8941 2.45493
8942 5.1826300000000005
8943 2.45493
8944 0.5455399999999999
8945 0.81831
8946 2.1821599999999997
8947 16.639
8948 0.27276999999999996
8949 3.00047
8950 4.63709
8951 12.5474
8952 22.3671
8953 1.63662
8954 3.27324
8955 1.36385
8956 4.90986
8957 4.63709
8958 27.0042
8959 5.4554
8960 1.63662
8961 4.09155
8962 8.1831
8963 4.63709
8964 6.00094
8965 15.8207
8966 6.00094
8967 5.1826300000000005
8968 2.1821599999999997
8969 9.00141
8970 30.2775
8971 5.7281699999999995
8972 15.2751
8973 2.1821599999999997
8974 5.1826300000000005
8975 12.5474
8976 5.7281699999999995
8977 1.9093900000000001
8978 3.00047
8979 6.81925
8980 1.9093900000000001
8981 4.364319999999999
8982 4.63709
8983 4.09155
8984 2.1821599999999997
8985 8.728639999999999
8986 0.81831
8987 4.09155
8988 22.3671
8989 5.1826300000000005
8990 1.0910799999999998
8991 0.81831
8992 0.27276999999999996
8993 14.7296
8994 2.1821599999999997
8995 2.45493
8996 8.728639999999999
8997 4.364319999999999
8998 4.364319999999999
8999 8.1831
9000 4.63709
9001 3.8187800000000003
9002 4.364319999999999
9003 2.1821599999999997
9004 2.1821599999999997
9005 7.364789999999999
9006 4.09155
9007 5.1826300000000005
9008 0.0
9009 4.09155
9010 2.1821599999999997
9011 2.1821599999999997
9012 2.45493
9013 1.63662
9014 0.81831
9015 7.364789999999999
9016 10.9108
9017 3.00047
9018 2.1821599999999997
9019 0.27276999999999996
9020 6.54648
9021 2.1821599999999997
9022 5.1826300000000005
9023 3.54601
9024 3.00047
9025 2.45493
9026 4.90986
9027 19.3667
9028 3.54601
9029 2.7277
9030 0.27276999999999996
9031 2.1821599999999997
9032 3.8187800000000003
9033 1.36385
9034 18.8211
9035 1.9093900000000001
9036 3.00047
9037 2.45493
9038 0.81831
9039 2.1821599999999997
9040 0.81831
9041 3.8187800000000003
9042 5.4554
9043 0.27276999999999996
9044 1.63662
9045 1.63662
9046 1.63662
9047 0.5455399999999999
9048 0.27276999999999996
9049 1.0910799999999998
9050 0.0
9051 1.0910799999999998
9052 0.0
9053 1.63662
9054 0.5455399999999999
9055 1.36385
9056 8.455869999999999
9057 2.1821599999999997
9058 0.27276999999999996
9059 1.36385
9060 1.63662
9061 15.2751
9062 0.81831
9063 5.4554
9064 2.7277
9065 0.5455399999999999
9066 1.0910799999999998
9067 3.00047
9068 7.637560000000001
9069 3.8187800000000003
9070 3.54601
9071 7.09202
9072 6.2737099999999995
9073 5.1826300000000005
9074 14.7296
9075 6.54648
9076 3.54601
9077 49.0986
9078 7.91033
9079 3.8187800000000003
9080 3.54601
9081 7.364789999999999
9082 1.9093900000000001
9083 2.45493
9084 13.093
9085 2.7277
9086 2.1821599999999997
9087 5.4554
9088 2.1821599999999997
9089 1.63662
9090 8.1831
9091 12.0019
9092 16.0934
9093 3.54601
9094 1.36385
9095 2.7277
9096 0.5455399999999999
9097 0.81831
9098 7.637560000000001
9099 2.45493
9100 6.2737099999999995
9101 2.45493
9102 0.5455399999999999
9103 8.1831
9104 2.7277
9105 3.8187800000000003
9106 10.0925
9107 3.54601
9108 3.00047
9109 8.455869999999999
9110 2.1821599999999997
9111 21.0033
9112 12.0019
9113 7.91033
9114 3.00047
9115 2.1821599999999997
9116 1.9093900000000001
9117 3.27324
9118 1.0910799999999998
9119 1.0910799999999998
9120 3.54601
9121 3.00047
9122 11.1836
9123 19.0939
9124 25.6404
9125 1.9093900000000001
9126 3.8187800000000003
9127 12.8202
9128 5.7281699999999995
9129 1.36385
9130 27.8225
9131 23.1854
9132 11.1836
9133 5.1826300000000005
9134 1.9093900000000001
9135 4.90986
9136 0.81831
9137 2.7277
9138 1.9093900000000001
9139 16.9117
9140 6.54648
9141 1.9093900000000001
9142 7.637560000000001
9143 2.1821599999999997
9144 5.7281699999999995
9145 0.5455399999999999
9146 7.637560000000001
9147 1.36385
9148 26.4587
9149 4.09155
9150 2.1821599999999997
9151 10.0925
9152 3.27324
9153 3.00047
9154 1.0910799999999998
9155 14.4568
9156 6.00094
9157 5.7281699999999995
9158 0.27276999999999996
9159 4.63709
9160 0.81831
9161 6.54648
9162 2.45493
9163 4.09155
9164 1.0910799999999998
9165 1.36385
9166 2.7277
9167 4.63709
9168 1.9093900000000001
9169 2.1821599999999997
9170 1.9093900000000001
9171 0.0
9172 1.63662
9173 4.09155
9174 1.0910799999999998
9175 2.45493
9176 3.8187800000000003
9177 3.27324
9178 1.0910799999999998
9179 17.73
9180 7.09202
9181 2.7277
9182 3.54601
9183 3.54601
9184 0.81831
9185 8.455869999999999
9186 1.9093900000000001
9187 7.364789999999999
9188 3.27324
9189 4.90986
9190 1.9093900000000001
9191 5.7281699999999995
9192 2.1821599999999997
9193 5.1826300000000005
9194 2.45493
9195 0.27276999999999996
9196 3.27324
9197 3.00047
9198 0.81831
9199 11.1836
9200 3.00047
9201 3.8187800000000003
9202 1.9093900000000001
9203 6.54648
9204 2.7277
9205 1.9093900000000001
9206 20.4577
9207 3.8187800000000003
9208 1.63662
9209 12.2746
9210 0.27276999999999996
9211 1.9093900000000001
9212 7.364789999999999
9213 5.1826300000000005
9214 10.638
9215 4.63709
9216 6.2737099999999995
9217 2.7277
9218 4.09155
9219 3.27324
9220 5.1826300000000005
9221 25.6404
9222 5.4554
9223 4.09155
9224 1.9093900000000001
9225 6.81925
9226 10.0925
9227 27.8225
9228 1.63662
9229 2.45493
9230 10.3653
9231 12.5474
9232 13.9113
9233 31.9141
9234 18.0028
9235 10.0925
9236 6.81925
9237 4.63709
9238 0.27276999999999996
9239 10.638
9240 4.364319999999999
9241 3.27324
9242 16.3662
9243 4.90986
9244 1.63662
9245 11.1836
9246 3.27324
9247 3.27324
9248 0.5455399999999999
9249 3.8187800000000003
9250 1.63662
9251 15.8207
9252 9.27418
9253 4.09155
9254 11.4563
9255 5.1826300000000005
9256 1.0910799999999998
9257 0.81831
9258 19.6394
9259 3.00047
9260 6.81925
9261 10.9108
9262 9.27418
9263 4.63709
9264 3.00047
9265 5.1826300000000005
9266 1.9093900000000001
9267 3.00047
9268 1.9093900000000001
9269 11.7291
9270 15.5479
9271 11.4563
9272 22.9127
9273 5.4554
9274 2.45493
9275 16.3662
9276 8.1831
9277 2.7277
9278 7.91033
9279 3.8187800000000003
9280 3.8187800000000003
9281 1.9093900000000001
9282 4.364319999999999
9283 17.73
9284 7.91033
9285 6.81925
9286 13.3657
9287 10.3653
9288 6.81925
9289 1.0910799999999998
9290 1.9093900000000001
9291 2.7277
9292 21.0033
9293 5.1826300000000005
9294 2.1821599999999997
9295 2.1821599999999997
9296 13.6385
9297 4.09155
9298 2.45493
9299 1.0910799999999998
9300 1.63662
9301 0.5455399999999999
9302 8.728639999999999
9303 5.7281699999999995
9304 2.1821599999999997
9305 8.455869999999999
9306 3.00047
9307 1.0910799999999998
9308 9.54695
9309 3.8187800000000003
9310 2.7277
9311 2.7277
9312 0.5455399999999999
9313 12.8202
9314 1.0910799999999998
9315 4.63709
9316 20.185
9317 8.1831
9318 16.9117
9319 15.8207
9320 3.27324
9321 1.63662
9322 2.1821599999999997
9323 2.1821599999999997
9324 1.0910799999999998
9325 3.00047
9326 3.00047
9327 5.1826300000000005
9328 1.9093900000000001
9329 1.0910799999999998
9330 1.36385
9331 1.9093900000000001
9332 2.1821599999999997
9333 8.1831
9334 10.9108
9335 1.36385
9336 3.8187800000000003
9337 2.1821599999999997
9338 5.1826300000000005
9339 1.63662
9340 3.54601
9341 1.0910799999999998
9342 0.81831
9343 4.364319999999999
9344 0.81831
9345 1.9093900000000001
9346 2.7277
9347 10.9108
9348 2.45493
9349 2.1821599999999997
9350 2.1821599999999997
9351 6.54648
9352 1.36385
9353 3.54601
9354 1.9093900000000001
9355 8.455869999999999
9356 1.9093900000000001
9357 5.1826300000000005
9358 3.00047
9359 1.63662
9360 3.27324
9361 0.81831
9362 6.54648
9363 2.1821599999999997
9364 6.54648
9365 4.63709
9366 1.63662
9367 8.728639999999999
9368 3.8187800000000003
9369 2.45493
9370 6.2737099999999995
9371 4.63709
9372 0.81831
9373 8.728639999999999
9374 1.36385
9375 1.36385
9376 5.7281699999999995
9377 7.91033
9378 1.36385
9379 4.90986
9380 1.0910799999999998
9381 9.00141
9382 2.45493
9383 9.00141
9384 71.193
9385 17.4573
9386 9.81972
9387 2.1821599999999997
9388 0.5455399999999999
9389 0.5455399999999999
9390 6.54648
9391 3.27324
9392 17.4573
9393 0.81831
9394 2.7277
9395 3.00047
9396 3.54601
9397 10.3653
9398 1.63662
9399 1.0910799999999998
9400 27.8225
9401 9.00141
9402 6.2737099999999995
9403 1.9093900000000001
9404 5.7281699999999995
9405 23.4582
9406 9.00141
9407 9.81972
9408 0.27276999999999996
9409 10.0925
9410 1.0910799999999998
9411 1.9093900000000001
9412 25.3676
9413 5.1826300000000005
9414 1.0910799999999998
9415 0.81831
9416 10.638
9417 1.0910799999999998
9418 12.5474
9419 12.0019
9420 0.5455399999999999
9421 0.81831
9422 6.54648
9423 7.364789999999999
9424 2.45493
9425 41.7338
9426 9.00141
9427 5.7281699999999995
9428 6.54648
9429 10.638
9430 2.45493
9431 1.63662
9432 17.73
9433 2.7277
9434 10.3653
9435 1.0910799999999998
9436 7.364789999999999
9437 1.9093900000000001
9438 2.45493
9439 3.00047
9440 11.4563
9441 4.09155
9442 3.00047
9443 2.45493
9444 12.5474
9445 2.7277
9446 0.0
9447 10.3653
9448 1.9093900000000001
9449 0.5455399999999999
9450 10.0925
9451 4.90986
9452 1.63662
9453 7.637560000000001
9454 2.45493
9455 2.1821599999999997
9456 1.9093900000000001
9457 10.9108
9458 10.3653
9459 25.3676
9460 4.63709
9461 3.00047
9462 1.36385
9463 4.63709
9464 38.7333
9465 10.638
9466 1.36385
9467 5.1826300000000005
9468 9.00141
9469 4.09155
9470 4.63709
9471 2.1821599999999997
9472 13.9113
9473 4.364319999999999
9474 9.00141
9475 1.0910799999999998
9476 1.0910799999999998
9477 4.90986
9478 7.09202
9479 1.0910799999999998
9480 19.0939
9481 5.7281699999999995
9482 5.1826300000000005
9483 11.4563
9484 4.63709
9485 1.63662
9486 2.7277
9487 6.81925
9488 13.9113
9489 6.2737099999999995
9490 1.63662
9491 1.0910799999999998
9492 7.91033
9493 1.63662
9494 2.1821599999999997
9495 4.364319999999999
9496 1.9093900000000001
9497 1.36385
9498 1.9093900000000001
9499 6.81925
9500 7.637560000000001
9501 1.0910799999999998
9502 8.1831
9503 2.7277
9504 0.81831
9505 0.5455399999999999
9506 2.1821599999999997
9507 14.4568
9508 1.0910799999999998
9509 0.27276999999999996
9510 0.81831
9511 0.0
9512 1.63662
9513 0.27276999999999996
9514 0.5455399999999999
9515 0.5455399999999999
9516 2.1821599999999997
9517 1.36385
9518 0.27276999999999996
9519 4.63709
9520 1.36385
9521 10.3653
9522 1.63662
9523 0.5455399999999999
9524 0.81831
9525 0.5455399999999999
9526 6.54648
9527 3.27324
9528 11.7291
9529 47.1892
9530 1.9093900000000001
9531 3.00047
9532 1.0910799999999998
9533 0.27276999999999996
9534 2.45493
9535 12.0019
9536 6.54648
9537 1.63662
9538 3.8187800000000003
9539 1.36385
9540 17.73
9541 7.91033
9542 2.1821599999999997
9543 5.1826300000000005
9544 1.9093900000000001
9545 23.1854
9546 8.1831
9547 1.9093900000000001
9548 6.2737099999999995
9549 3.54601
9550 13.9113
9551 9.81972
9552 2.45493
9553 0.5455399999999999
9554 4.63709
9555 7.637560000000001
9556 51.008
9557 15.2751
9558 1.9093900000000001
9559 6.00094
9560 3.54601
9561 6.54648
9562 2.7277
9563 8.455869999999999
9564 2.7277
9565 10.9108
9566 4.90986
9567 6.2737099999999995
9568 2.45493
9569 7.364789999999999
9570 2.45493
9571 7.637560000000001
9572 3.00047
9573 3.54601
9574 3.8187800000000003
9575 5.1826300000000005
9576 4.364319999999999
9577 1.36385
9578 12.0019
9579 4.63709
9580 1.0910799999999998
9581 9.54695
9582 2.1821599999999997
9583 6.81925
9584 2.45493
9585 1.36385
9586 3.00047
9587 7.637560000000001
9588 3.27324
9589 1.36385
9590 4.09155
9591 5.7281699999999995
9592 3.8187800000000003
9593 0.27276999999999996
9594 4.364319999999999
9595 4.63709
9596 1.63662
9597 2.1821599999999997
9598 3.27324
9599 3.8187800000000003
9600 3.27324
9601 1.0910799999999998
9602 6.2737099999999995
9603 11.7291
9604 6.00094
9605 1.36385
9606 7.91033
9607 2.1821599999999997
9608 2.45493
9609 3.8187800000000003
9610 5.1826300000000005
9611 5.4554
9612 3.54601
9613 1.0910799999999998
9614 4.364319999999999
9615 3.00047
9616 3.54601
9617 9.00141
9618 10.0925
9619 19.3667
9620 9.27418
9621 16.0934
9622 5.1826300000000005
9623 1.63662
9624 6.00094
9625 2.45493
9626 7.09202
9627 6.54648
9628 15.2751
9629 2.7277
9630 5.4554
9631 12.2746
9632 5.7281699999999995
9633 4.63709
9634 15.5479
9635 7.364789999999999
9636 4.63709
9637 2.7277
9638 1.0910799999999998
9639 6.81925
9640 1.36385
9641 9.81972
9642 7.637560000000001
9643 7.09202
9644 0.27276999999999996
9645 0.81831
9646 2.45493
9647 10.3653
9648 20.7305
9649 16.3662
9650 0.81831
9651 3.27324
9652 6.81925
9653 22.9127
9654 5.1826300000000005
9655 1.9093900000000001
9656 2.7277
9657 1.9093900000000001
9658 2.7277
9659 3.8187800000000003
9660 14.184000000000001
9661 2.1821599999999997
9662 9.27418
9663 10.9108
9664 10.638
9665 7.91033
9666 0.81831
9667 9.54695
9668 3.8187800000000003
9669 3.8187800000000003
9670 9.54695
9671 3.27324
9672 3.27324
9673 12.8202
9674 8.1831
9675 1.9093900000000001
9676 2.1821599999999997
9677 13.9113
9678 3.00047
9679 21.2761
9680 19.9122
9681 32.1869
9682 9.00141
9683 3.00047
9684 5.7281699999999995
9685 2.1821599999999997
9686 2.7277
9687 5.1826300000000005
9688 19.0939
9689 5.7281699999999995
9690 9.27418
9691 12.5474
9692 3.27324
9693 2.45493
9694 7.364789999999999
9695 5.1826300000000005
9696 1.9093900000000001
9697 7.637560000000001
9698 3.00047
9699 1.0910799999999998
9700 1.36385
9701 24.0038
9702 12.2746
9703 6.54648
9704 2.7277
9705 6.00094
9706 3.54601
9707 2.1821599999999997
9708 3.8187800000000003
9709 22.3671
9710 1.63662
9711 5.1826300000000005
9712 15.5479
9713 1.9093900000000001
9714 3.8187800000000003
9715 9.54695
9716 3.27324
9717 0.81831
9718 13.093
9719 2.7277
9720 5.4554
9721 19.9122
9722 21.0033
9723 11.7291
9724 1.0910799999999998
9725 4.364319999999999
9726 10.9108
9727 15.2751
9728 6.00094
9729 2.7277
9730 8.455869999999999
9731 6.2737099999999995
9732 13.093
9733 4.90986
9734 7.91033
9735 15.2751
9736 5.4554
9737 13.9113
9738 6.00094
9739 2.45493
9740 18.8211
9741 15.2751
9742 8.728639999999999
9743 1.63662
9744 0.81831
9745 11.4563
9746 10.3653
9747 4.364319999999999
9748 15.2751
9749 21.8216
9750 11.7291
9751 1.9093900000000001
9752 11.7291
9753 8.455869999999999
9754 3.8187800000000003
9755 11.1836
9756 2.1821599999999997
9757 3.27324
9758 12.8202
9759 18.2756
9760 7.637560000000001
9761 2.45493
9762 4.09155
9763 3.00047
9764 2.1821599999999997
9765 4.09155
9766 10.638
9767 1.36385
9768 5.7281699999999995
9769 11.1836
9770 7.91033
9771 1.36385
9772 3.8187800000000003
9773 1.63662
9774 0.81831
9775 1.63662
9776 3.27324
9777 2.7277
9778 1.63662
9779 1.0910799999999998
9780 2.1821599999999997
9781 10.3653
9782 13.093
9783 0.0
9784 2.1821599999999997
9785 10.0925
9786 17.1845
9787 18.0028
9788 1.36385
9789 4.90986
9790 15.2751
9791 7.09202
9792 11.7291
9793 1.9093900000000001
9794 4.90986
9795 13.6385
9796 6.54648
9797 0.81831
9798 1.0910799999999998
9799 6.54648
9800 2.7277
9801 6.2737099999999995
9802 0.5455399999999999
9803 4.09155
9804 15.5479
9805 4.364319999999999
9806 8.728639999999999
9807 4.09155
9808 3.8187800000000003
9809 1.63662
9810 4.09155
9811 0.5455399999999999
9812 2.45493
9813 4.364319999999999
9814 0.81831
9815 1.63662
9816 4.09155
9817 1.9093900000000001
9818 7.09202
9819 1.0910799999999998
9820 1.63662
9821 0.5455399999999999
9822 5.4554
9823 1.36385
9824 4.63709
9825 0.5455399999999999
9826 3.00047
9827 1.36385
9828 2.1821599999999997
9829 0.81831
9830 5.7281699999999995
9831 3.27324
9832 1.36385
9833 1.0910799999999998
9834 4.364319999999999
9835 2.7277
9836 1.63662
9837 1.9093900000000001
9838 3.54601
9839 6.00094
9840 5.4554
9841 7.637560000000001
9842 1.9093900000000001
9843 4.364319999999999
9844 21.8216
9845 1.36385
9846 2.7277
9847 2.1821599999999997
9848 6.81925
9849 3.8187800000000003
9850 10.0925
9851 2.1821599999999997
9852 6.00094
9853 15.0023
9854 1.0910799999999998
9855 6.54648
9856 34.369
9857 13.3657
9858 18.8211
9859 1.9093900000000001
9860 5.7281699999999995
9861 2.45493
9862 18.0028
9863 1.0910799999999998
9864 11.1836
9865 10.9108
9866 13.093
9867 1.0910799999999998
9868 1.63662
9869 7.364789999999999
9870 3.27324
9871 1.9093900000000001
9872 0.81831
9873 12.2746
9874 20.4577
9875 7.637560000000001
9876 1.0910799999999998
9877 4.09155
9878 2.45493
9879 6.54648
9880 12.8202
9881 8.728639999999999
9882 3.27324
9883 5.1826300000000005
9884 21.8216
9885 3.54601
9886 1.63662
9887 11.4563
9888 30.0047
9889 14.184000000000001
9890 3.00047
9891 1.9093900000000001
9892 10.9108
9893 3.8187800000000003
9894 3.8187800000000003
9895 16.9117
9896 8.1831
9897 3.8187800000000003
9898 15.5479
9899 2.7277
9900 4.90986
9901 8.455869999999999
9902 36.8239
9903 10.638
9904 4.364319999999999
9905 6.54648
9906 13.6385
9907 27.5498
9908 10.9108
9909 7.09202
9910 7.09202
9911 13.6385
9912 5.4554
9913 10.9108
9914 13.3657
9915 5.7281699999999995
9916 2.7277
9917 25.9131
9918 7.637560000000001
9919 8.455869999999999
9920 1.36385
9921 3.27324
9922 9.54695
9923 10.3653
9924 5.7281699999999995
9925 3.8187800000000003
9926 3.54601
9927 10.638
9928 19.9122
9929 7.91033
9930 12.0019
9931 3.27324
9932 3.27324
9933 8.728639999999999
9934 1.36385
9935 18.5484
9936 4.90986
9937 5.1826300000000005
9938 4.63709
9939 1.0910799999999998
9940 1.9093900000000001
9941 4.90986
9942 1.36385
9943 4.364319999999999
9944 2.45493
9945 4.364319999999999
9946 3.54601
9947 0.5455399999999999
9948 1.0910799999999998
9949 0.27276999999999996
9950 3.8187800000000003
9951 1.63662
9952 0.0
9953 5.4554
9954 2.45493
9955 9.81972
9956 10.3653
9957 26.1859
9958 3.27324
9959 6.81925
9960 1.9093900000000001
9961 4.09155
9962 0.0
9963 4.63709
9964 3.00047
9965 2.1821599999999997
9966 6.2737099999999995
9967 5.4554
9968 15.0023
9969 32.7324
9970 6.00094
9971 3.27324
9972 1.9093900000000001
9973 2.45493
9974 1.63662
9975 3.54601
9976 2.7277
9977 1.36385
9978 7.09202
9979 2.1821599999999997
9980 1.36385
9981 1.63662
9982 1.0910799999999998
9983 11.7291
9984 14.7296
9985 3.8187800000000003
9986 11.4563
9987 1.36385
9988 6.00094
9989 2.45493
9990 9.54695
9991 9.81972
9992 17.73
9993 4.364319999999999
9994 3.00047
9995 24.2765
9996 1.36385
9997 0.5455399999999999
9998 2.7277
9999 4.63709
10000 2.7277
10001 2.1821599999999997
10002 3.8187800000000003
10003 1.9093900000000001
10004 0.5455399999999999
10005 1.9093900000000001
10006 2.7277
10007 0.81831
10008 4.364319999999999
10009 1.63662
10010 5.4554
10011 1.36385
10012 1.63662
10013 2.45493
10014 2.45493
10015 1.63662
10016 1.36385
10017 3.00047
10018 3.8187800000000003
10019 2.45493
10020 2.1821599999999997
10021 0.5455399999999999
10022 1.9093900000000001
10023 3.00047
10024 1.9093900000000001
10025 3.00047
10026 0.5455399999999999
10027 2.7277
10028 4.90986
10029 9.81972
10030 19.9122
10031 3.00047
10032 4.09155
10033 0.81831
10034 4.09155
10035 4.364319999999999
10036 13.093
10037 3.00047
10038 9.00141
10039 2.1821599999999997
10040 7.364789999999999
10041 2.1821599999999997
10042 2.45493
10043 2.7277
10044 6.54648
10045 1.9093900000000001
10046 3.54601
10047 6.2737099999999995
10048 3.8187800000000003
10049 4.63709
10050 0.81831
10051 4.90986
10052 1.9093900000000001
10053 6.2737099999999995
10054 9.54695
10055 10.3653
10056 1.9093900000000001
10057 6.54648
10058 20.185
10059 7.09202
10060 1.63662
10061 2.1821599999999997
10062 5.7281699999999995
10063 5.4554
10064 13.9113
10065 1.9093900000000001
10066 4.364319999999999
10067 4.63709
10068 12.8202
10069 1.36385
10070 3.27324
10071 7.09202
10072 7.637560000000001
10073 18.8211
10074 1.0910799999999998
10075 6.54648
10076 3.54601
10077 6.81925
10078 1.0910799999999998
10079 9.81972
10080 27.8225
10081 7.637560000000001
10082 1.36385
10083 32.1869
10084 10.3653
10085 15.8207
10086 4.364319999999999
10087 0.0
10088 0.27276999999999996
10089 13.9113
10090 4.364319999999999
10091 14.184000000000001
10092 1.9093900000000001
10093 1.0910799999999998
10094 16.0934
10095 12.0019
10096 18.8211
10097 4.63709
10098 1.36385
10099 3.00047
10100 0.27276999999999996
10101 12.2746
10102 3.00047
10103 5.7281699999999995
10104 1.0910799999999998
10105 1.0910799999999998
10106 21.5488
10107 8.1831
10108 15.2751
10109 1.36385
10110 3.8187800000000003
10111 12.0019
10112 11.1836
10113 15.0023
10114 0.81831
10115 4.09155
10116 13.9113
10117 6.00094
10118 9.54695
10119 0.81831
10120 4.09155
10121 15.5479
10122 4.63709
10123 4.364319999999999
10124 5.4554
10125 3.00047
10126 9.00141
10127 4.364319999999999
10128 18.2756
10129 9.00141
10130 17.4573
10131 2.7277
10132 4.09155
10133 5.7281699999999995
10134 21.2761
10135 2.7277
10136 3.54601
10137 26.7315
10138 7.91033
10139 3.27324
10140 0.81831
10141 2.7277
10142 4.364319999999999
10143 6.2737099999999995
10144 14.184000000000001
10145 31.0958
10146 9.27418
10147 2.7277
10148 3.54601
10149 6.00094
10150 9.00141
10151 3.8187800000000003
10152 7.09202
10153 32.7324
10154 8.728639999999999
10155 4.63709
10156 2.7277
10157 4.09155
10158 2.45493
10159 7.364789999999999
10160 9.00141
10161 4.364319999999999
10162 3.27324
10163 1.9093900000000001
10164 6.81925
10165 1.9093900000000001
10166 5.4554
10167 10.638
10168 3.27324
10169 4.63709
10170 9.27418
10171 5.4554
10172 10.638
10173 3.27324
10174 5.4554
10175 14.4568
10176 2.7277
10177 4.09155
10178 12.5474
10179 5.4554
10180 2.45493
10181 2.1821599999999997
10182 5.1826300000000005
10183 7.637560000000001
10184 3.54601
10185 5.4554
10186 2.45493
10187 6.00094
10188 10.0925
10189 3.27324
10190 3.27324
10191 1.63662
10192 7.637560000000001
10193 1.36385
10194 18.2756
10195 6.00094
10196 3.8187800000000003
10197 4.90986
10198 3.8187800000000003
10199 5.7281699999999995
10200 8.455869999999999
10201 3.54601
10202 6.2737099999999995
10203 3.27324
10204 4.09155
10205 8.455869999999999
10206 1.36385
10207 3.8187800000000003
10208 2.45493
10209 6.81925
10210 8.455869999999999
10211 17.73
10212 0.81831
10213 3.27324
10214 4.90986
10215 12.5474
10216 11.4563
10217 19.0939
10218 2.7277
10219 7.637560000000001
10220 9.00141
10221 12.2746
10222 16.9117
10223 3.8187800000000003
10224 9.81972
10225 21.5488
10226 7.91033
10227 4.09155
10228 1.63662
10229 10.638
10230 24.2765
10231 5.4554
10232 10.0925
10233 4.90986
10234 9.27418
10235 19.3667
10236 4.09155
10237 3.00047
10238 4.364319999999999
10239 5.4554
10240 16.9117
10241 3.00047
10242 4.63709
10243 2.1821599999999997
10244 4.09155
10245 12.5474
10246 3.54601
10247 9.54695
10248 30.0047
10249 10.3653
10250 5.7281699999999995
10251 1.9093900000000001
10252 3.00047
10253 3.54601
10254 10.638
10255 3.54601
10256 6.81925
10257 17.4573
10258 14.4568
10259 8.728639999999999
10260 9.81972
10261 3.27324
10262 7.637560000000001
10263 2.7277
10264 3.00047
10265 10.9108
10266 1.9093900000000001
10267 5.1826300000000005
10268 6.81925
10269 3.54601
10270 4.09155
10271 6.2737099999999995
10272 0.5455399999999999
10273 3.54601
10274 2.7277
10275 14.7296
10276 0.5455399999999999
10277 6.54648
10278 5.4554
10279 10.3653
10280 10.638
10281 31.9141
10282 12.8202
10283 6.2737099999999995
10284 2.45493
10285 3.54601
10286 22.0944
10287 4.90986
10288 0.27276999999999996
10289 1.36385
10290 5.4554
10291 6.00094
10292 5.1826300000000005
10293 9.27418
10294 0.5455399999999999
10295 0.5455399999999999
10296 3.54601
10297 14.184000000000001
10298 3.8187800000000003
10299 4.90986
10300 0.5455399999999999
10301 2.1821599999999997
10302 4.09155
10303 11.7291
10304 3.8187800000000003
10305 5.4554
10306 0.81831
10307 4.09155
10308 3.54601
10309 9.54695
10310 2.45493
10311 4.63709
10312 0.81831
10313 4.09155
10314 0.81831
10315 8.455869999999999
10316 0.0
10317 7.09202
10318 0.81831
10319 6.2737099999999995
10320 2.45493
10321 3.00047
10322 1.9093900000000001
10323 1.9093900000000001
10324 22.3671
10325 19.3667
10326 14.7296
10327 3.54601
10328 11.4563
10329 11.1836
10330 1.36385
10331 2.7277
10332 1.0910799999999998
10333 8.455869999999999
10334 33.0052
10335 19.3667
10336 11.4563
10337 1.36385
10338 0.5455399999999999
10339 4.90986
10340 6.81925
10341 16.639
10342 4.09155
10343 1.9093900000000001
10344 2.1821599999999997
10345 5.7281699999999995
10346 7.364789999999999
10347 1.9093900000000001
10348 6.54648
10349 4.09155
10350 1.63662
10351 4.90986
10352 4.63709
10353 1.9093900000000001
10354 6.00094
10355 4.364319999999999
10356 1.63662
10357 5.1826300000000005
10358 7.91033
10359 24.2765
10360 5.1826300000000005
10361 7.91033
10362 36.5512
10363 9.00141
10364 4.09155
10365 0.27276999999999996
10366 1.36385
10367 8.455869999999999
10368 33.8235
10369 14.184000000000001
10370 8.455869999999999
10371 10.3653
10372 1.9093900000000001
10373 2.45493
10374 2.1821599999999997
10375 12.8202
10376 6.54648
10377 2.1821599999999997
10378 0.81831
10379 8.455869999999999
10380 16.639
10381 10.3653
10382 3.27324
10383 1.9093900000000001
10384 0.5455399999999999
10385 11.1836
10386 4.63709
10387 12.2746
10388 16.639
10389 32.7324
10390 16.0934
10391 7.91033
10392 0.5455399999999999
10393 4.364319999999999
10394 8.1831
10395 2.45493
10396 31.9141
10397 6.54648
10398 3.00047
10399 1.36385
10400 0.81831
10401 0.27276999999999996
10402 1.0910799999999998
10403 5.1826300000000005
10404 11.4563
10405 1.0910799999999998
10406 3.54601
10407 0.81831
10408 1.36385
10409 1.0910799999999998
10410 1.36385
10411 2.45493
10412 1.36385
10413 0.0
10414 1.63662
10415 0.27276999999999996
10416 1.36385
10417 14.7296
10418 2.7277
10419 1.0910799999999998
10420 1.36385
10421 1.36385
10422 10.9108
10423 0.81831
10424 4.09155
10425 4.63709
10426 0.5455399999999999
10427 1.9093900000000001
10428 1.36385
10429 3.8187800000000003
10430 2.45493
10431 3.27324
10432 5.4554
10433 2.45493
10434 4.364319999999999
10435 5.7281699999999995
10436 16.0934
10437 1.9093900000000001
10438 1.63662
10439 3.54601
10440 22.3671
10441 6.2737099999999995
10442 3.8187800000000003
10443 7.637560000000001
10444 2.7277
10445 5.1826300000000005
10446 1.36385
10447 3.00047
10448 2.45493
10449 8.1831
10450 29.7319
10451 6.81925
10452 1.36385
10453 2.1821599999999997
10454 2.45493
10455 2.1821599999999997
10456 10.9108
10457 9.00141
10458 8.1831
10459 2.1821599999999997
10460 3.27324
10461 13.093
10462 3.27324
10463 16.0934
10464 2.1821599999999997
10465 2.45493
10466 5.7281699999999995
10467 17.4573
10468 1.0910799999999998
10469 3.27324
10470 3.54601
10471 17.4573
10472 7.09202
10473 3.00047
10474 4.90986
10475 7.09202
10476 19.9122
10477 0.81831
10478 3.8187800000000003
10479 27.5498
10480 3.27324
10481 2.45493
10482 3.00047
10483 13.9113
10484 3.27324
10485 2.7277
10486 7.91033
10487 8.728639999999999
10488 14.184000000000001
10489 1.0910799999999998
10490 1.36385
10491 1.0910799999999998
10492 25.0948
10493 3.8187800000000003
10494 4.63709
10495 1.63662
10496 8.728639999999999
10497 15.5479
10498 4.09155
10499 6.00094
10500 1.9093900000000001
10501 7.09202
10502 13.6385
10503 6.00094
10504 2.7277
10505 3.00047
10506 4.364319999999999
10507 8.455869999999999
10508 3.8187800000000003
10509 4.63709
10510 1.0910799999999998
10511 5.4554
10512 7.364789999999999
10513 1.9093900000000001
10514 4.364319999999999
10515 8.1831
10516 4.09155
10517 6.81925
10518 14.4568
10519 12.2746
10520 2.1821599999999997
10521 3.8187800000000003
10522 20.7305
10523 4.63709
10524 4.90986
10525 3.00047
10526 4.63709
10527 5.4554
10528 20.7305
10529 5.4554
10530 1.9093900000000001
10531 10.638
10532 7.637560000000001
10533 4.09155
10534 3.00047
10535 8.1831
10536 28.6408
10537 5.7281699999999995
10538 3.8187800000000003
10539 2.7277
10540 8.455869999999999
10541 1.63662
10542 3.8187800000000003
10543 7.637560000000001
10544 0.81831
10545 3.54601
10546 6.00094
10547 1.0910799999999998
10548 1.9093900000000001
10549 10.3653
10550 0.81831
10551 3.00047
10552 6.54648
10553 1.36385
10554 3.00047
10555 9.54695
10556 3.00047
10557 2.7277
10558 9.00141
10559 30.0047
10560 6.54648
10561 2.45493
10562 3.8187800000000003
10563 7.364789999999999
10564 1.0910799999999998
10565 5.4554
10566 15.0023
10567 2.7277
10568 0.27276999999999996
10569 2.45493
10570 15.0023
10571 12.0019
10572 2.45493
10573 0.81831
10574 0.81831
10575 1.63662
10576 3.54601
10577 3.8187800000000003
10578 1.9093900000000001
10579 3.27324
10580 5.4554
10581 2.7277
10582 2.1821599999999997
10583 7.637560000000001
10584 1.36385
10585 4.90986
10586 9.27418
10587 3.27324
10588 1.0910799999999998
10589 0.81831
10590 2.45493
10591 12.8202
10592 2.7277
10593 10.9108
10594 11.7291
10595 22.6399
10596 19.0939
10597 9.81972
10598 9.00141
10599 10.9108
10600 1.63662
10601 2.45493
10602 7.637560000000001
10603 14.184000000000001
10604 11.7291
10605 12.2746
10606 0.81831
10607 7.637560000000001
10608 9.54695
10609 1.63662
10610 2.1821599999999997
10611 10.638
10612 6.00094
10613 6.2737099999999995
10614 6.54648
10615 7.09202
10616 3.27324
10617 2.45493
10618 1.36385
10619 5.1826300000000005
10620 18.2756
10621 1.36385
10622 4.09155
10623 6.81925
10624 21.2761
10625 19.6394
10626 9.27418
10627 0.5455399999999999
10628 2.7277
10629 4.09155
10630 6.2737099999999995
10631 16.9117
10632 3.54601
10633 2.45493
10634 10.3653
10635 11.4563
10636 4.63709
10637 1.0910799999999998
10638 6.81925
10639 5.1826300000000005
10640 5.4554
10641 13.3657
10642 4.63709
10643 3.00047
10644 5.1826300000000005
10645 1.0910799999999998
10646 1.63662
10647 17.4573
10648 2.45493
10649 18.2756
10650 3.8187800000000003
10651 13.3657
10652 6.2737099999999995
10653 1.0910799999999998
10654 11.4563
10655 10.0925
10656 3.8187800000000003
10657 2.45493
10658 3.00047
10659 3.00047
10660 17.73
10661 4.09155
10662 2.45493
10663 0.27276999999999996
10664 12.0019
10665 5.4554
10666 2.1821599999999997
10667 3.27324
10668 1.0910799999999998
10669 7.637560000000001
10670 5.1826300000000005
10671 3.8187800000000003
10672 1.63662
10673 2.1821599999999997
10674 12.0019
10675 2.7277
10676 5.1826300000000005
10677 0.5455399999999999
10678 0.81831
10679 9.81972
10680 5.4554
10681 8.1831
10682 0.0
10683 13.3657
10684 1.63662
10685 1.36385
10686 6.81925
10687 13.093
10688 3.54601
10689 2.45493
10690 9.27418
10691 1.36385
10692 2.1821599999999997
10693 6.00094
10694 3.00047
10695 5.4554
10696 10.638
10697 1.9093900000000001
10698 2.45493
10699 6.81925
10700 0.27276999999999996
10701 3.00047
10702 12.5474
10703 4.90986
10704 4.63709
10705 14.7296
10706 2.7277
10707 3.54601
10708 5.4554
10709 3.27324
10710 1.9093900000000001
10711 6.00094
10712 3.8187800000000003
10713 7.637560000000001
10714 20.185
10715 8.455869999999999
10716 7.364789999999999
10717 6.2737099999999995
10718 12.0019
10719 6.2737099999999995
10720 3.54601
10721 6.81925
10722 10.0925
10723 1.0910799999999998
10724 3.00047
10725 6.00094
10726 0.81831
10727 0.27276999999999996
10728 0.81831
10729 1.9093900000000001
10730 2.7277
10731 6.54648
10732 5.7281699999999995
10733 10.638
10734 2.45493
10735 0.81831
10736 3.54601
10737 5.4554
10738 9.00141
10739 1.9093900000000001
10740 3.8187800000000003
10741 3.00047
10742 1.63662
10743 4.63709
10744 0.27276999999999996
10745 5.1826300000000005
10746 1.9093900000000001
10747 0.5455399999999999
10748 22.3671
10749 7.09202
10750 2.7277
10751 5.1826300000000005
10752 1.0910799999999998
10753 1.36385
10754 0.0
10755 2.45493
10756 9.54695
10757 0.27276999999999996
10758 1.0910799999999998
10759 0.27276999999999996
10760 1.63662
10761 0.27276999999999996
10762 0.81831
10763 0.5455399999999999
10764 0.5455399999999999
10765 0.81831
10766 0.81831
10767 0.5455399999999999
10768 0.27276999999999996
10769 1.63662
10770 13.3657
10771 1.63662
10772 0.27276999999999996
10773 0.81831
10774 1.63662
10775 9.81972
10776 0.81831
10777 7.637560000000001
10778 3.27324
10779 2.45493
10780 2.1821599999999997
10781 2.1821599999999997
10782 3.54601
10783 3.00047
10784 1.36385
10785 8.455869999999999
10786 3.00047
10787 12.5474
10788 1.9093900000000001
10789 2.45493
10790 4.63709
10791 21.5488
10792 6.00094
10793 0.81831
10794 8.1831
10795 2.1821599999999997
10796 5.1826300000000005
10797 4.90986
10798 38.4606
10799 3.54601
10800 4.09155
10801 1.9093900000000001
10802 4.63709
10803 19.3667
10804 10.9108
10805 13.093
10806 2.1821599999999997
10807 0.5455399999999999
10808 1.0910799999999998
10809 15.2751
10810 6.81925
10811 8.1831
10812 0.81831
10813 8.1831
10814 1.63662
10815 7.09202
10816 0.81831
10817 1.0910799999999998
10818 0.0
10819 2.7277
10820 1.0910799999999998
10821 3.8187800000000003
10822 3.27324
10823 16.3662
10824 6.00094
10825 6.81925
10826 0.81831
10827 8.1831
10828 6.54648
10829 13.093
10830 28.6408
10831 8.728639999999999
10832 6.81925
10833 7.364789999999999
10834 17.4573
10835 0.81831
10836 0.27276999999999996
10837 5.7281699999999995
10838 4.90986
10839 1.36385
10840 4.63709
10841 5.7281699999999995
10842 0.81831
10843 13.3657
10844 1.63662
10845 0.81831
10846 4.09155
10847 9.27418
10848 39.0061
10849 4.90986
10850 2.7277
10851 15.5479
10852 5.7281699999999995
10853 2.45493
10854 0.81831
10855 2.1821599999999997
10856 2.7277
10857 8.1831
10858 4.90986
10859 3.00047
10860 1.36385
10861 1.63662
10862 2.7277
10863 5.1826300000000005
10864 3.00047
10865 0.5455399999999999
10866 19.0939
10867 8.728639999999999
10868 2.7277
10869 0.5455399999999999
10870 2.1821599999999997
10871 13.093
10872 8.1831
10873 0.27276999999999996
10874 5.4554
10875 4.364319999999999
10876 4.09155
10877 1.36385
10878 11.7291
10879 4.90986
10880 2.7277
10881 2.7277
10882 0.81831
10883 7.637560000000001
10884 3.00047
10885 4.63709
10886 1.0910799999999998
10887 3.27324
10888 1.36385
10889 10.9108
10890 3.54601
10891 1.63662
10892 0.27276999999999996
10893 1.63662
10894 1.63662
10895 9.27418
10896 1.36385
10897 0.0
10898 0.0
10899 4.364319999999999
10900 11.1836
10901 7.364789999999999
10902 7.91033
10903 14.184000000000001
10904 8.1831
10905 0.81831
10906 11.1836
10907 9.54695
10908 9.27418
10909 0.27276999999999996
10910 1.0910799999999998
10911 1.9093900000000001
10912 4.63709
10913 3.27324
10914 1.36385
10915 16.3662
10916 7.91033
10917 1.0910799999999998
10918 1.63662
10919 3.54601
10920 6.81925
10921 1.63662
10922 5.1826300000000005
10923 0.5455399999999999
10924 11.4563
10925 5.7281699999999995
10926 5.4554
10927 1.0910799999999998
10928 13.6385
10929 8.1831
10930 0.5455399999999999
10931 2.45493
10932 2.45493
10933 5.7281699999999995
10934 2.45493
10935 4.364319999999999
10936 0.81831
10937 4.90986
10938 6.54648
10939 6.00094
10940 2.45493
10941 7.09202
10942 4.09155
10943 0.5455399999999999
10944 2.7277
10945 1.63662
10946 9.00141
10947 3.8187800000000003
10948 1.9093900000000001
10949 1.0910799999999998
10950 1.9093900000000001
10951 10.0925
10952 6.2737099999999995
10953 6.54648
10954 1.63662
10955 7.364789999999999
10956 0.5455399999999999
10957 1.0910799999999998
10958 2.1821599999999997
10959 4.90986
10960 16.3662
10961 2.7277
10962 0.5455399999999999
10963 0.5455399999999999
10964 4.63709
10965 5.4554
10966 0.81831
10967 3.54601
10968 14.4568
10969 7.09202
10970 4.09155
10971 0.81831
10972 6.54648
10973 0.81831
10974 4.09155
10975 2.45493
10976 9.27418
10977 1.36385
10978 3.00047
10979 5.1826300000000005
10980 4.63709
10981 2.1821599999999997
10982 3.8187800000000003
10983 1.9093900000000001
10984 3.54601
10985 6.54648
10986 0.27276999999999996
10987 6.81925
10988 27.276999999999997
10989 10.0925
10990 8.1831
10991 2.1821599999999997
10992 3.00047
10993 7.09202
10994 4.63709
10995 0.27276999999999996
10996 0.0
10997 6.54648
10998 1.63662
10999 3.00047
11000 3.54601
11001 13.9113
11002 6.00094
11003 18.0028
11004 6.00094
11005 1.36385
11006 2.7277
11007 3.8187800000000003
11008 6.2737099999999995
11009 9.00141
11010 12.2746
11011 10.0925
11012 0.81831
11013 0.81831
11014 5.4554
11015 20.4577
11016 14.184000000000001
11017 3.8187800000000003
11018 17.1845
11019 7.09202
11020 8.455869999999999
11021 2.45493
11022 4.364319999999999
11023 3.00047
11024 3.27324
11025 12.8202
11026 2.1821599999999997
11027 4.364319999999999
11028 1.0910799999999998
11029 7.09202
11030 2.1821599999999997
11031 1.36385
11032 16.0934
11033 8.1831
11034 1.0910799999999998
11035 2.1821599999999997
11036 6.54648
11037 19.6394
11038 3.27324
11039 2.45493
11040 0.81831
11041 1.0910799999999998
11042 4.09155
11043 6.81925
11044 1.0910799999999998
11045 0.0
11046 0.27276999999999996
11047 2.45493
11048 1.0910799999999998
11049 21.0033
11050 3.8187800000000003
11051 3.27324
11052 1.9093900000000001
11053 1.0910799999999998
11054 0.81831
11055 0.5455399999999999
11056 2.7277
11057 4.90986
11058 0.0
11059 1.36385
11060 1.0910799999999998
11061 2.1821599999999997
11062 0.5455399999999999
11063 0.27276999999999996
11064 0.27276999999999996
11065 0.81831
11066 2.1821599999999997
11067 0.0
11068 1.9093900000000001
11069 0.5455399999999999
11070 3.00047
11071 7.91033
11072 1.36385
11073 0.81831
11074 2.1821599999999997
11075 3.27324
11076 16.3662
11077 1.36385
11078 4.63709
11079 3.00047
11080 0.27276999999999996
11081 3.54601
11082 1.9093900000000001
11083 9.27418
11084 5.7281699999999995
11085 3.54601
11086 7.637560000000001
11087 9.00141
11088 20.4577
11089 14.184000000000001
11090 4.90986
11091 1.0910799999999998
11092 5.4554
11093 2.45493
11094 1.0910799999999998
11095 4.09155
11096 4.63709
11097 10.3653
11098 32.1869
11099 16.639
11100 6.81925
11101 6.00094
11102 10.9108
11103 2.45493
11104 16.3662
11105 6.54648
11106 0.81831
11107 6.54648
11108 2.45493
11109 3.00047
11110 1.9093900000000001
11111 7.09202
11112 9.81972
11113 1.63662
11114 2.7277
11115 5.7281699999999995
11116 8.1831
11117 21.0033
11118 16.639
11119 0.0
11120 2.45493
11121 4.63709
11122 12.8202
11123 3.8187800000000003
11124 8.1831
11125 3.27324
11126 2.45493
11127 17.4573
11128 5.7281699999999995
11129 3.00047
11130 22.0944
11131 13.9113
11132 2.1821599999999997
11133 16.0934
11134 2.1821599999999997
11135 3.54601
11136 4.63709
11137 12.2746
11138 6.2737099999999995
11139 2.1821599999999997
11140 4.63709
11141 1.36385
11142 1.9093900000000001
11143 3.27324
11144 5.4554
11145 2.1821599999999997
11146 2.7277
11147 9.54695
11148 6.00094
11149 1.63662
11150 22.9127
11151 8.455869999999999
11152 1.63662
11153 16.3662
11154 14.184000000000001
11155 0.81831
11156 3.27324
11157 3.54601
11158 17.4573
11159 2.7277
11160 5.7281699999999995
11161 1.0910799999999998
11162 14.7296
11163 6.54648
11164 6.2737099999999995
11165 5.7281699999999995
11166 0.81831
11167 2.7277
11168 3.8187800000000003
11169 4.09155
11170 8.1831
11171 12.5474
11172 35.7329
11173 12.0019
11174 1.0910799999999998
11175 2.1821599999999997
11176 3.00047
11177 7.09202
11178 6.2737099999999995
11179 1.63662
11180 8.728639999999999
11181 1.9093900000000001
11182 6.00094
11183 4.364319999999999
11184 0.0
11185 3.54601
11186 0.81831
11187 4.364319999999999
11188 2.1821599999999997
11189 6.00094
11190 2.7277
11191 4.90986
11192 1.9093900000000001
11193 7.91033
11194 2.45493
11195 3.00047
11196 2.1821599999999997
11197 0.0
11198 4.09155
11199 5.1826300000000005
11200 0.0
11201 15.2751
11202 8.455869999999999
11203 2.1821599999999997
11204 10.0925
11205 7.637560000000001
11206 0.27276999999999996
11207 15.0023
11208 0.5455399999999999
11209 2.45493
11210 2.45493
11211 2.45493
11212 12.8202
11213 2.45493
11214 3.27324
11215 7.364789999999999
11216 3.8187800000000003
11217 3.27324
11218 5.1826300000000005
11219 2.7277
11220 3.00047
11221 6.81925
11222 4.90986
11223 3.00047
11224 6.2737099999999995
11225 0.81831
11226 3.27324
11227 7.364789999999999
11228 8.1831
11229 24.2765
11230 29.4592
11231 16.3662
11232 1.36385
11233 11.4563
11234 3.54601
11235 0.81831
11236 7.364789999999999
11237 1.63662
11238 4.90986
11239 19.9122
11240 11.4563
11241 10.9108
11242 3.27324
11243 0.5455399999999999
11244 1.36385
11245 5.4554
11246 0.5455399999999999
11247 2.45493
11248 0.27276999999999996
11249 1.36385
11250 2.45493
11251 0.81831
11252 1.36385
11253 2.7277
11254 1.63662
11255 0.81831
11256 3.27324
11257 1.63662
11258 1.0910799999999998
11259 2.1821599999999997
11260 1.9093900000000001
11261 3.54601
11262 0.81831
11263 2.1821599999999997
11264 0.5455399999999999
11265 7.364789999999999
11266 1.0910799999999998
11267 6.81925
11268 1.0910799999999998
11269 1.36385
11270 0.81831
11271 1.36385
11272 5.7281699999999995
11273 4.63709
11274 16.639
11275 8.728639999999999
11276 13.3657
11277 4.364319999999999
11278 2.1821599999999997
11279 1.0910799999999998
11280 15.0023
11281 7.637560000000001
11282 2.7277
11283 6.81925
11284 3.27324
11285 1.0910799999999998
11286 0.81831
11287 2.7277
11288 7.364789999999999
11289 13.3657
11290 2.7277
11291 2.45493
11292 10.638
11293 2.7277
11294 3.00047
11295 2.1821599999999997
11296 2.45493
11297 4.63709
11298 9.81972
11299 12.8202
11300 7.364789999999999
11301 12.5474
11302 9.81972
11303 1.63662
11304 4.09155
11305 1.36385
11306 4.364319999999999
11307 3.27324
11308 6.81925
11309 5.1826300000000005
11310 4.90986
11311 6.2737099999999995
11312 14.4568
11313 8.1831
11314 4.09155
11315 3.27324
11316 3.54601
11317 5.7281699999999995
11318 2.7277
11319 5.7281699999999995
11320 1.0910799999999998
11321 7.637560000000001
11322 16.3662
11323 13.093
11324 1.9093900000000001
11325 3.00047
11326 8.455869999999999
11327 4.09155
11328 4.63709
11329 1.63662
11330 6.00094
11331 4.364319999999999
11332 4.364319999999999
11333 4.09155
11334 6.54648
11335 1.36385
11336 2.7277
11337 3.00047
11338 7.91033
11339 29.4592
11340 6.2737099999999995
11341 9.81972
11342 32.7324
11343 16.9117
11344 6.00094
11345 14.4568
11346 4.09155
11347 2.7277
11348 10.9108
11349 2.45493
11350 2.45493
11351 8.455869999999999
11352 12.2746
11353 2.7277
11354 4.364319999999999
11355 22.9127
11356 3.27324
11357 8.728639999999999
11358 20.185
11359 34.6418
11360 4.63709
11361 6.00094
11362 21.0033
11363 28.9136
11364 10.638
11365 6.00094
11366 4.09155
11367 9.81972
11368 5.4554
11369 4.90986
11370 1.63662
11371 4.364319999999999
11372 2.7277
11373 9.81972
11374 5.1826300000000005
11375 4.90986
11376 5.4554
11377 4.09155
11378 14.184000000000001
11379 4.63709
11380 7.364789999999999
11381 1.0910799999999998
11382 3.54601
11383 10.3653
11384 1.63662
11385 4.09155
11386 14.4568
11387 0.81831
11388 1.9093900000000001
11389 3.8187800000000003
11390 6.54648
11391 10.9108
11392 16.639
11393 4.90986
11394 3.54601
11395 1.9093900000000001
11396 3.00047
11397 4.63709
11398 6.00094
11399 4.90986
11400 8.455869999999999
11401 1.63662
11402 3.54601
11403 7.637560000000001
11404 3.27324
11405 4.09155
11406 14.4568
11407 4.63709
11408 3.54601
11409 0.5455399999999999
11410 1.9093900000000001
11411 2.1821599999999997
11412 12.8202
11413 2.7277
11414 3.27324
11415 6.2737099999999995
11416 3.00047
11417 2.7277
11418 7.364789999999999
11419 0.5455399999999999
11420 1.9093900000000001
11421 16.0934
11422 3.54601
11423 2.1821599999999997
11424 0.81831
11425 9.81972
11426 2.7277
11427 17.4573
11428 1.9093900000000001
11429 0.5455399999999999
11430 2.45493
11431 6.2737099999999995
11432 8.728639999999999
11433 3.27324
11434 2.7277
11435 8.455869999999999
11436 0.27276999999999996
11437 5.7281699999999995
11438 13.3657
11439 5.1826300000000005
11440 6.54648
11441 14.184000000000001
11442 1.0910799999999998
11443 1.0910799999999998
11444 4.364319999999999
11445 8.1831
11446 8.455869999999999
11447 5.4554
11448 9.00141
11449 1.36385
11450 4.09155
11451 5.7281699999999995
11452 18.2756
11453 11.7291
11454 29.1864
11455 23.730999999999998
11456 8.1831
11457 5.1826300000000005
11458 10.638
11459 22.6399
11460 8.728639999999999
11461 9.00141
11462 2.1821599999999997
11463 0.27276999999999996
11464 8.728639999999999
11465 3.00047
11466 4.90986
11467 3.8187800000000003
11468 21.0033
11469 4.90986
11470 2.7277
11471 1.0910799999999998
11472 13.6385
11473 2.1821599999999997
11474 7.91033
11475 29.1864
11476 6.54648
11477 0.27276999999999996
11478 1.0910799999999998
11479 6.81925
11480 16.0934
11481 28.6408
11482 26.7315
11483 20.4577
11484 4.90986
11485 5.7281699999999995
11486 2.45493
11487 16.9117
11488 3.54601
11489 9.00141
11490 5.1826300000000005
11491 3.54601
11492 8.455869999999999
11493 3.00047
11494 6.2737099999999995
11495 13.9113
11496 6.00094
11497 3.00047
11498 2.1821599999999997
11499 13.9113
11500 3.27324
11501 5.1826300000000005
11502 11.4563
11503 3.27324
11504 0.5455399999999999
11505 2.1821599999999997
11506 1.9093900000000001
11507 0.81831
11508 25.3676
11509 8.1831
11510 0.81831
11511 2.1821599999999997
11512 0.81831
11513 1.9093900000000001
11514 0.5455399999999999
11515 5.7281699999999995
11516 7.09202
11517 0.5455399999999999
11518 3.27324
11519 0.0
11520 2.7277
11521 0.81831
11522 0.27276999999999996
11523 0.5455399999999999
11524 0.0
11525 2.45493
11526 0.27276999999999996
11527 1.63662
11528 0.27276999999999996
11529 1.0910799999999998
11530 9.00141
11531 1.9093900000000001
11532 0.27276999999999996
11533 1.36385
11534 1.63662
11535 9.54695
11536 1.0910799999999998
11537 5.7281699999999995
11538 2.45493
11539 0.81831
11540 0.81831
11541 1.63662
11542 3.8187800000000003
11543 1.9093900000000001
11544 2.7277
11545 7.09202
11546 1.9093900000000001
11547 5.7281699999999995
11548 8.728639999999999
11549 16.9117
11550 2.1821599999999997
11551 1.9093900000000001
11552 2.45493
11553 12.8202
11554 2.1821599999999997
11555 2.45493
11556 7.09202
11557 5.4554
11558 24.2765
11559 3.00047
11560 3.54601
11561 3.8187800000000003
11562 7.364789999999999
11563 12.8202
11564 7.91033
11565 17.1845
11566 7.637560000000001
11567 3.8187800000000003
11568 13.6385
11569 0.5455399999999999
11570 2.1821599999999997
11571 3.8187800000000003
11572 25.3676
11573 12.2746
11574 5.1826300000000005
11575 2.7277
11576 6.54648
11577 15.2751
11578 10.9108
11579 2.7277
11580 1.36385
11581 4.364319999999999
11582 11.1836
11583 14.7296
11584 3.27324
11585 2.1821599999999997
11586 7.637560000000001
11587 6.2737099999999995
11588 33.8235
11589 8.455869999999999
11590 6.00094
11591 3.27324
11592 9.27418
11593 18.2756
11594 2.1821599999999997
11595 1.9093900000000001
11596 34.9146
11597 7.364789999999999
11598 6.00094
11599 2.7277
11600 11.4563
11601 1.63662
11602 2.7277
11603 4.63709
11604 22.6399
11605 11.4563
11606 2.45493
11607 2.45493
11608 7.09202
11609 12.0019
11610 13.093
11611 6.81925
11612 2.1821599999999997
11613 5.4554
11614 10.3653
11615 10.9108
11616 1.9093900000000001
11617 2.7277
11618 6.2737099999999995
11619 5.1826300000000005
11620 18.2756
11621 4.09155
11622 4.09155
11623 2.7277
11624 7.364789999999999
11625 14.184000000000001
11626 1.36385
11627 2.1821599999999997
11628 8.1831
11629 6.81925
11630 2.7277
11631 3.00047
11632 3.54601
11633 4.09155
11634 8.455869999999999
11635 8.455869999999999
11636 0.81831
11637 0.0
11638 6.2737099999999995
11639 28.0953
11640 7.364789999999999
11641 5.1826300000000005
11642 19.6394
11643 6.81925
11644 4.09155
11645 3.8187800000000003
11646 2.45493
11647 10.0925
11648 1.0910799999999998
11649 5.7281699999999995
11650 7.364789999999999
11651 0.81831
11652 3.54601
11653 10.638
11654 3.8187800000000003
11655 18.8211
11656 4.09155
11657 7.91033
11658 6.00094
11659 1.0910799999999998
11660 7.364789999999999
11661 2.1821599999999997
11662 1.9093900000000001
11663 1.63662
11664 6.54648
11665 5.7281699999999995
11666 22.9127
11667 11.7291
11668 3.8187800000000003
11669 0.5455399999999999
11670 9.00141
11671 15.2751
11672 11.1836
11673 5.7281699999999995
11674 0.81831
11675 0.81831
11676 3.8187800000000003
11677 3.54601
11678 1.9093900000000001
11679 4.364319999999999
11680 5.7281699999999995
11681 2.7277
11682 6.00094
11683 3.00047
11684 4.63709
11685 3.54601
11686 0.81831
11687 2.45493
11688 4.09155
11689 21.2761
11690 3.8187800000000003
11691 0.5455399999999999
11692 2.1821599999999997
11693 8.1831
11694 1.9093900000000001
11695 1.0910799999999998
11696 7.91033
11697 2.1821599999999997
11698 2.7277
11699 4.364319999999999
11700 5.4554
11701 8.455869999999999
11702 9.27418
11703 22.9127
11704 14.4568
11705 28.0953
11706 4.09155
11707 1.36385
11708 1.9093900000000001
11709 14.4568
11710 10.638
11711 3.27324
11712 4.63709
11713 0.27276999999999996
11714 0.27276999999999996
11715 3.54601
11716 11.4563
11717 1.0910799999999998
11718 1.0910799999999998
11719 8.455869999999999
11720 4.09155
11721 3.54601
11722 2.1821599999999997
11723 0.81831
11724 10.9108
11725 1.9093900000000001
11726 2.45493
11727 1.9093900000000001
11728 0.5455399999999999
11729 8.728639999999999
11730 6.81925
11731 3.27324
11732 1.0910799999999998
11733 6.54648
11734 21.2761
11735 8.1831
11736 1.0910799999999998
11737 1.0910799999999998
11738 3.8187800000000003
11739 23.4582
11740 6.2737099999999995
11741 2.7277
11742 2.7277
11743 2.1821599999999997
11744 10.9108
11745 4.364319999999999
11746 1.9093900000000001
11747 1.63662
11748 3.27324
11749 10.0925
11750 6.54648
11751 2.45493
11752 3.8187800000000003
11753 4.63709
11754 20.185
11755 7.09202
11756 7.364789999999999
11757 1.36385
11758 2.7277
11759 7.364789999999999
11760 4.364319999999999
11761 2.1821599999999997
11762 3.54601
11763 1.36385
11764 15.0023
11765 3.54601
11766 1.9093900000000001
11767 2.7277
11768 2.7277
11769 1.9093900000000001
11770 1.63662
11771 1.63662
11772 5.1826300000000005
11773 18.2756
11774 21.5488
11775 18.0028
11776 1.9093900000000001
11777 4.63709
11778 9.81972
11779 4.90986
11780 17.4573
11781 22.9127
11782 4.364319999999999
11783 3.54601
11784 1.0910799999999998
11785 0.81831
11786 0.0
11787 1.36385
11788 2.1821599999999997
11789 3.27324
11790 6.2737099999999995
11791 26.1859
11792 23.730999999999998
11793 20.185
11794 8.728639999999999
11795 2.1821599999999997
11796 0.81831
11797 16.3662
11798 4.90986
11799 1.36385
11800 6.81925
11801 1.63662
11802 1.0910799999999998
11803 8.455869999999999
11804 2.45493
11805 1.0910799999999998
11806 1.0910799999999998
11807 1.36385
11808 11.7291
11809 36.5512
11810 9.27418
11811 2.1821599999999997
11812 18.5484
11813 5.1826300000000005
11814 7.364789999999999
11815 6.2737099999999995
11816 1.63662
11817 24.8221
11818 10.9108
11819 7.91033
11820 5.7281699999999995
11821 0.81831
11822 7.09202
11823 7.637560000000001
11824 8.728639999999999
11825 3.27324
11826 4.364319999999999
11827 1.36385
11828 11.1836
11829 5.7281699999999995
11830 7.91033
11831 2.7277
11832 0.5455399999999999
11833 0.27276999999999996
11834 9.27418
11835 0.81831
11836 5.1826300000000005
11837 7.09202
11838 19.3667
11839 2.7277
11840 4.364319999999999
11841 15.8207
11842 5.7281699999999995
11843 0.0
11844 8.455869999999999
11845 1.63662
11846 1.36385
11847 6.54648
11848 3.8187800000000003
11849 1.9093900000000001
11850 1.63662
11851 3.00047
11852 1.36385
11853 8.1831
11854 3.8187800000000003
11855 1.0910799999999998
11856 12.0019
11857 1.9093900000000001
11858 0.81831
11859 6.2737099999999995
11860 5.4554
11861 2.45493
11862 0.27276999999999996
11863 0.5455399999999999
11864 3.54601
11865 10.3653
11866 18.8211
11867 2.1821599999999997
11868 2.1821599999999997
11869 1.36385
11870 2.1821599999999997
11871 27.5498
11872 10.0925
11873 2.45493
11874 3.00047
11875 0.27276999999999996
11876 34.0962
11877 5.1826300000000005
11878 0.81831
11879 1.36385
11880 1.63662
11881 6.2737099999999995
11882 8.728639999999999
11883 2.1821599999999997
11884 0.5455399999999999
11885 9.54695
11886 15.0023
11887 4.364319999999999
11888 2.7277
11889 6.54648
11890 14.4568
11891 9.54695
11892 2.1821599999999997
11893 2.45493
11894 4.364319999999999
11895 21.0033
11896 4.364319999999999
11897 2.7277
11898 0.81831
11899 5.4554
11900 6.81925
11901 8.1831
11902 3.54601
11903 1.63662
11904 12.0019
11905 6.00094
11906 3.8187800000000003
11907 0.5455399999999999
11908 4.63709
11909 5.1826300000000005
11910 33.5507
11911 11.7291
11912 1.63662
11913 4.63709
11914 5.4554
11915 11.4563
11916 10.638
11917 3.00047
11918 3.8187800000000003
11919 18.8211
11920 9.00141
11921 14.4568
11922 6.00094
11923 5.1826300000000005
11924 10.3653
11925 3.27324
11926 5.7281699999999995
11927 4.09155
11928 3.54601
11929 0.5455399999999999
11930 4.09155
11931 9.00141
11932 5.7281699999999995
11933 1.0910799999999998
11934 8.1831
11935 5.7281699999999995
11936 1.9093900000000001
11937 9.27418
11938 16.639
11939 14.184000000000001
11940 33.5507
11941 10.3653
11942 5.4554
11943 6.54648
11944 4.364319999999999
11945 2.1821599999999997
11946 3.54601
11947 3.27324
11948 2.7277
11949 5.7281699999999995
11950 6.54648
11951 2.7277
11952 2.7277
11953 4.90986
11954 1.36385
11955 1.0910799999999998
11956 9.00141
11957 5.4554
11958 1.9093900000000001
11959 0.5455399999999999
11960 3.27324
11961 3.00047
11962 16.9117
11963 6.2737099999999995
11964 3.27324
11965 2.45493
11966 4.364319999999999
11967 2.1821599999999997
11968 3.27324
11969 6.54648
11970 1.36385
11971 2.45493
11972 4.63709
11973 2.45493
11974 4.09155
11975 4.364319999999999
11976 2.7277
11977 2.1821599999999997
11978 4.09155
11979 7.637560000000001
11980 20.4577
11981 8.728639999999999
11982 4.364319999999999
11983 4.63709
11984 6.00094
11985 30.823
11986 10.0925
11987 4.90986
11988 8.728639999999999
11989 1.9093900000000001
11990 2.7277
11991 7.09202
11992 3.54601
11993 8.455869999999999
11994 9.54695
11995 2.1821599999999997
11996 1.63662
11997 8.728639999999999
11998 2.1821599999999997
11999 4.364319999999999
12000 11.7291
12001 4.364319999999999
12002 1.9093900000000001
12003 3.00047
12004 5.4554
12005 12.5474
12006 6.2737099999999995
12007 5.4554
12008 18.0028
12009 5.4554
12010 2.7277
12011 4.09155
12012 6.81925
12013 13.6385
12014 0.81831
12015 4.364319999999999
12016 6.2737099999999995
12017 2.45493
12018 4.90986
12019 4.09155
12020 4.09155
12021 4.09155
12022 8.728639999999999
12023 3.54601
12024 6.00094
12025 6.54648
12026 3.27324
12027 6.2737099999999995
12028 0.0
12029 3.27324
12030 27.0042
12031 15.2751
12032 18.8211
12033 10.3653
12034 9.27418
12035 9.54695
12036 8.1831
12037 6.00094
12038 0.5455399999999999
12039 0.27276999999999996
12040 5.1826300000000005
12041 12.8202
12042 19.3667
12043 3.00047
12044 0.81831
12045 8.1831
12046 17.73
12047 3.8187800000000003
12048 2.45493
12049 4.63709
12050 15.8207
12051 4.09155
12052 6.00094
12053 5.1826300000000005
12054 21.5488
12055 3.8187800000000003
12056 1.63662
12057 3.00047
12058 20.4577
12059 7.637560000000001
12060 3.00047
12061 9.00141
12062 3.54601
12063 4.364319999999999
12064 11.1836
12065 10.3653
12066 6.2737099999999995
12067 1.0910799999999998
12068 3.8187800000000003
12069 9.81972
12070 15.8207
12071 16.3662
12072 10.3653
12073 5.1826300000000005
12074 4.63709
12075 1.0910799999999998
12076 3.8187800000000003
12077 5.1826300000000005
12078 10.9108
12079 4.09155
12080 1.9093900000000001
12081 8.1831
12082 27.0042
12083 16.3662
12084 12.5474
12085 6.2737099999999995
12086 1.0910799999999998
12087 0.81831
12088 15.2751
12089 11.1836
12090 12.5474
12091 3.54601
12092 2.1821599999999997
12093 0.81831
12094 7.91033
12095 2.7277
12096 1.9093900000000001
12097 9.27418
12098 7.09202
12099 1.63662
12100 21.8216
12101 3.00047
12102 2.7277
12103 4.63709
12104 16.639
12105 52.9174
12106 14.4568
12107 6.2737099999999995
12108 3.00047
12109 19.0939
12110 7.364789999999999
12111 4.364319999999999
12112 1.9093900000000001
12113 1.9093900000000001
12114 12.8202
12115 5.7281699999999995
12116 14.4568
12117 5.1826300000000005
12118 1.36385
12119 1.63662
12120 1.36385
12121 9.81972
12122 1.9093900000000001
12123 1.0910799999999998
12124 3.27324
12125 3.8187800000000003
12126 7.364789999999999
12127 2.45493
12128 2.1821599999999997
12129 6.2737099999999995
12130 1.9093900000000001
12131 3.00047
12132 11.7291
12133 0.81831
12134 3.00047
12135 0.81831
12136 1.0910799999999998
12137 1.63662
12138 7.91033
12139 3.00047
12140 2.45493
12141 7.91033
12142 1.36385
12143 1.0910799999999998
12144 3.8187800000000003
12145 1.36385
12146 3.8187800000000003
12147 4.09155
12148 3.54601
12149 1.0910799999999998
12150 0.27276999999999996
12151 2.1821599999999997
12152 0.81831
12153 8.455869999999999
12154 3.54601
12155 2.1821599999999997
12156 12.2746
12157 5.4554
12158 5.7281699999999995
12159 4.63709
12160 2.45493
12161 1.9093900000000001
12162 12.0019
12163 4.364319999999999
12164 3.27324
12165 1.9093900000000001
12166 0.27276999999999996
12167 5.1826300000000005
12168 3.00047
12169 1.9093900000000001
12170 2.7277
12171 3.54601
12172 1.36385
12173 0.5455399999999999
12174 2.1821599999999997
12175 3.54601
12176 3.27324
12177 0.5455399999999999
12178 4.364319999999999
12179 7.364789999999999
12180 6.81925
12181 7.09202
12182 7.09202
12183 0.5455399999999999
12184 2.1821599999999997
12185 20.4577
12186 5.7281699999999995
12187 3.54601
12188 7.91033
12189 22.3671
12190 1.36385
12191 0.27276999999999996
12192 1.0910799999999998
12193 0.5455399999999999
12194 7.91033
12195 3.27324
12196 1.63662
12197 0.0
12198 4.364319999999999
12199 34.0962
12200 5.1826300000000005
12201 1.0910799999999998
12202 1.9093900000000001
12203 8.1831
12204 5.1826300000000005
12205 0.81831
12206 2.45493
12207 6.2737099999999995
12208 11.4563
12209 10.9108
12210 7.09202
12211 1.9093900000000001
12212 1.36385
12213 12.5474
12214 8.1831
12215 5.4554
12216 6.2737099999999995
12217 0.27276999999999996
12218 0.5455399999999999
12219 7.09202
12220 8.1831
12221 3.54601
12222 6.00094
12223 3.00047
12224 4.63709
12225 12.5474
12226 4.63709
12227 1.36385
12228 3.8187800000000003
12229 8.455869999999999
12230 3.00047
12231 0.27276999999999996
12232 6.81925
12233 8.728639999999999
12234 8.1831
12235 6.00094
12236 4.09155
12237 5.7281699999999995
12238 6.54648
12239 45.2798
12240 30.2775
12241 3.54601
12242 7.91033
12243 4.09155
12244 5.4554
12245 4.09155
12246 1.63662
12247 1.63662
12248 1.63662
12249 0.81831
12250 4.90986
12251 3.8187800000000003
12252 4.364319999999999
12253 13.093
12254 7.364789999999999
12255 0.81831
12256 1.36385
12257 13.9113
12258 16.3662
12259 17.4573
12260 7.91033
12261 3.00047
12262 2.45493
12263 2.45493
12264 0.5455399999999999
12265 1.63662
12266 3.00047
12267 20.185
12268 5.4554
12269 2.7277
12270 0.81831
12271 4.364319999999999
12272 0.81831
12273 3.8187800000000003
12274 3.27324
12275 0.0
12276 0.5455399999999999
12277 0.81831
12278 4.63709
12279 7.364789999999999
12280 1.9093900000000001
12281 5.1826300000000005
12282 1.36385
12283 0.27276999999999996
12284 0.27276999999999996
12285 1.9093900000000001
12286 7.91033
12287 1.0910799999999998
12288 0.5455399999999999
12289 0.27276999999999996
12290 0.27276999999999996
12291 1.9093900000000001
12292 0.5455399999999999
12293 0.0
12294 0.5455399999999999
12295 0.81831
12296 2.1821599999999997
12297 1.0910799999999998
12298 1.63662
12299 1.0910799999999998
12300 9.00141
12301 3.8187800000000003
12302 0.5455399999999999
12303 2.45493
12304 1.0910799999999998
12305 4.09155
12306 1.9093900000000001
12307 3.00047
12308 24.8221
12309 0.27276999999999996
12310 2.7277
12311 2.45493
12312 0.0
12313 1.9093900000000001
12314 3.8187800000000003
12315 1.9093900000000001
12316 7.09202
12317 2.1821599999999997
12318 1.0910799999999998
12319 7.09202
12320 1.63662
12321 0.5455399999999999
12322 9.54695
12323 1.36385
12324 9.54695
12325 3.54601
12326 0.81831
12327 1.36385
12328 8.1831
12329 2.45493
12330 4.90986
12331 0.5455399999999999
12332 8.728639999999999
12333 2.7277
12334 3.27324
12335 0.5455399999999999
12336 7.09202
12337 0.0
12338 4.364319999999999
12339 4.63709
12340 4.90986
12341 6.54648
12342 14.7296
12343 2.1821599999999997
12344 2.1821599999999997
12345 2.7277
12346 2.1821599999999997
12347 4.63709
12348 3.00047
12349 1.9093900000000001
12350 4.09155
12351 0.81831
12352 1.63662
12353 0.5455399999999999
12354 2.45493
12355 0.27276999999999996
12356 2.45493
12357 1.9093900000000001
12358 0.5455399999999999
12359 17.4573
12360 2.1821599999999997
12361 6.00094
12362 1.0910799999999998
12363 2.45493
12364 1.9093900000000001
12365 0.81831
12366 4.364319999999999
12367 7.637560000000001
12368 0.5455399999999999
12369 0.0
12370 1.9093900000000001
12371 0.5455399999999999
12372 0.27276999999999996
12373 1.63662
12374 3.27324
12375 1.9093900000000001
12376 0.0
12377 1.63662
12378 9.00141
12379 0.81831
12380 0.0
12381 1.63662
12382 0.5455399999999999
12383 1.36385
12384 1.36385
12385 0.0
12386 1.36385
12387 3.27324
12388 2.1821599999999997
12389 3.00047
12390 6.54648
12391 7.91033
12392 12.5474
12393 20.7305
12394 9.27418
12395 3.27324
12396 9.54695
12397 3.27324
12398 1.0910799999999998
12399 3.00047
12400 1.9093900000000001
12401 15.2751
12402 10.0925
12403 8.1831
12404 1.63662
12405 6.81925
12406 1.36385
12407 2.7277
12408 0.27276999999999996
12409 12.0019
12410 3.27324
12411 2.1821599999999997
12412 15.0023
12413 5.1826300000000005
12414 4.90986
12415 11.7291
12416 3.27324
12417 3.27324
12418 1.36385
12419 1.9093900000000001
12420 2.45493
12421 15.5479
12422 6.54648
12423 5.1826300000000005
12424 1.0910799999999998
12425 0.81831
12426 0.27276999999999996
12427 3.27324
12428 0.5455399999999999
12429 1.9093900000000001
12430 0.81831
12431 1.63662
12432 1.0910799999999998
12433 1.36385
12434 2.7277
12435 3.54601
12436 0.81831
12437 3.27324
12438 0.0
12439 4.63709
12440 1.0910799999999998
12441 1.9093900000000001
12442 1.0910799999999998
12443 0.27276999999999996
12444 4.09155
12445 0.81831
12446 2.1821599999999997
12447 1.0910799999999998
12448 1.9093900000000001
12449 1.36385
12450 9.27418
12451 25.0948
12452 5.1826300000000005
12453 2.1821599999999997
12454 1.63662
12455 3.00047
12456 9.00141
12457 5.1826300000000005
12458 1.0910799999999998
12459 7.637560000000001
12460 4.364319999999999
12461 3.54601
12462 2.1821599999999997
12463 1.63662
12464 3.54601
12465 2.1821599999999997
12466 2.45493
12467 2.1821599999999997
12468 0.81831
12469 6.2737099999999995
12470 5.4554
12471 2.1821599999999997
12472 4.90986
12473 0.81831
12474 1.9093900000000001
12475 1.63662
12476 2.7277
12477 1.63662
12478 3.00047
12479 0.5455399999999999
12480 0.5455399999999999
12481 1.63662
12482 1.36385
12483 6.2737099999999995
12484 1.36385
12485 1.63662
12486 3.8187800000000003
12487 3.00047
12488 0.5455399999999999
12489 1.9093900000000001
12490 0.5455399999999999
12491 9.00141
12492 3.54601
12493 1.36385
12494 2.45493
12495 4.364319999999999
12496 7.364789999999999
12497 2.45493
12498 1.63662
12499 2.1821599999999997
12500 1.0910799999999998
12501 12.0019
12502 4.63709
12503 1.9093900000000001
12504 0.0
12505 2.1821599999999997
12506 9.27418
12507 0.0
12508 2.7277
12509 0.81831
12510 0.81831
12511 7.09202
12512 2.1821599999999997
12513 0.81831
12514 2.7277
12515 1.36385
12516 7.364789999999999
12517 12.5474
12518 4.364319999999999
12519 6.81925
12520 1.9093900000000001
12521 3.00047
12522 1.0910799999999998
12523 10.638
12524 8.455869999999999
12525 0.5455399999999999
12526 3.27324
12527 0.27276999999999996
12528 0.5455399999999999
12529 4.90986
12530 3.00047
12531 3.54601
12532 13.9113
12533 3.54601
12534 5.7281699999999995
12535 4.63709
12536 24.0038
12537 4.90986
12538 0.27276999999999996
12539 6.2737099999999995
12540 2.1821599999999997
12541 1.63662
12542 12.5474
12543 1.9093900000000001
12544 2.45493
12545 12.5474
12546 3.27324
12547 0.0
12548 1.9093900000000001
12549 17.1845
12550 0.5455399999999999
12551 2.7277
12552 3.27324
12553 1.36385
12554 2.7277
12555 18.2756
12556 3.00047
12557 2.7277
12558 1.36385
12559 10.9108
12560 16.3662
12561 7.637560000000001
12562 0.27276999999999996
12563 4.364319999999999
12564 2.1821599999999997
12565 5.4554
12566 0.5455399999999999
12567 4.63709
12568 0.81831
12569 1.0910799999999998
12570 5.7281699999999995
12571 33.0052
12572 6.81925
12573 4.90986
12574 3.00047
12575 3.00047
12576 0.81831
12577 7.637560000000001
12578 1.0910799999999998
12579 5.7281699999999995
12580 0.5455399999999999
12581 3.54601
12582 0.5455399999999999
12583 5.4554
12584 1.0910799999999998
12585 1.63662
12586 5.4554
12587 1.9093900000000001
12588 2.7277
12589 0.81831
12590 0.81831
12591 2.45493
12592 10.638
12593 31.6413
12594 5.7281699999999995
12595 1.0910799999999998
12596 5.1826300000000005
12597 3.00047
12598 3.8187800000000003
12599 1.36385
12600 5.1826300000000005
12601 3.54601
12602 3.27324
12603 15.2751
12604 7.09202
12605 0.81831
12606 3.27324
12607 3.54601
12608 1.63662
12609 5.1826300000000005
12610 1.36385
12611 3.8187800000000003
12612 1.9093900000000001
12613 8.1831
12614 3.00047
12615 3.00047
12616 0.81831
12617 13.093
12618 3.00047
12619 1.9093900000000001
12620 7.91033
12621 2.1821599999999997
12622 3.54601
12623 0.5455399999999999
12624 2.7277
12625 1.9093900000000001
12626 6.2737099999999995
12627 1.63662
12628 0.5455399999999999
12629 11.4563
12630 8.455869999999999
12631 10.0925
12632 6.2737099999999995
12633 0.5455399999999999
12634 7.09202
12635 3.00047
12636 1.0910799999999998
12637 0.0
12638 3.8187800000000003
12639 1.63662
12640 2.7277
12641 7.364789999999999
12642 2.45493
12643 3.8187800000000003
12644 2.7277
12645 6.00094
12646 0.0
12647 9.00141
12648 2.7277
12649 0.27276999999999996
12650 6.81925
12651 3.27324
12652 8.1831
12653 1.9093900000000001
12654 1.9093900000000001
12655 1.36385
12656 1.36385
12657 2.1821599999999997
12658 12.5474
12659 4.09155
12660 1.36385
12661 0.27276999999999996
12662 1.36385
12663 1.0910799999999998
12664 6.81925
12665 1.9093900000000001
12666 1.0910799999999998
12667 1.63662
12668 0.81831
12669 8.1831
12670 2.7277
12671 1.9093900000000001
12672 3.27324
12673 1.63662
12674 1.9093900000000001
12675 2.45493
12676 7.637560000000001
12677 0.81831
12678 2.7277
12679 0.5455399999999999
12680 4.09155
12681 7.637560000000001
12682 2.45493
12683 0.81831
12684 4.09155
12685 0.5455399999999999
12686 1.0910799999999998
12687 6.54648
12688 0.81831
12689 2.1821599999999997
12690 2.7277
12691 1.63662
12692 0.27276999999999996
12693 3.27324
12694 16.639
12695 2.7277
12696 0.5455399999999999
12697 1.36385
12698 9.00141
12699 2.7277
12700 0.5455399999999999
12701 2.45493
12702 4.09155
12703 1.0910799999999998
12704 1.0910799999999998
12705 0.5455399999999999
12706 2.1821599999999997
12707 10.0925
12708 1.9093900000000001
12709 0.0
12710 2.1821599999999997
12711 3.8187800000000003
12712 28.3681
12713 0.5455399999999999
12714 4.63709
12715 11.4563
12716 5.1826300000000005
12717 2.7277
12718 7.637560000000001
12719 5.7281699999999995
12720 4.63709
12721 4.364319999999999
12722 0.0
12723 1.0910799999999998
12724 4.09155
12725 9.81972
12726 8.455869999999999
12727 11.1836
12728 14.4568
12729 14.7296
12730 1.36385
12731 3.00047
12732 0.27276999999999996
12733 2.1821599999999997
12734 0.81831
12735 0.27276999999999996
12736 2.45493
12737 12.8202
12738 3.27324
12739 0.5455399999999999
12740 0.5455399999999999
12741 5.1826300000000005
12742 0.5455399999999999
12743 1.9093900000000001
12744 0.27276999999999996
12745 1.63662
12746 1.9093900000000001
12747 0.81831
12748 21.8216
12749 3.27324
12750 3.00047
12751 1.63662
12752 1.36385
12753 14.4568
12754 3.8187800000000003
12755 6.00094
12756 1.36385
12757 1.36385
12758 0.0
12759 0.0
12760 6.81925
12761 2.45493
12762 5.4554
12763 3.54601
12764 2.1821599999999997
12765 6.00094
12766 2.1821599999999997
12767 3.00047
12768 2.45493
12769 0.81831
12770 0.27276999999999996
12771 0.5455399999999999
12772 0.5455399999999999
12773 0.5455399999999999
12774 1.36385
12775 1.63662
12776 1.63662
12777 0.27276999999999996
12778 0.5455399999999999
12779 0.0
12780 1.0910799999999998
12781 4.09155
12782 1.36385
12783 1.63662
12784 3.00047
12785 0.27276999999999996
12786 0.5455399999999999
12787 2.45493
12788 0.27276999999999996
12789 1.36385
12790 1.9093900000000001
12791 11.1836
12792 3.27324
12793 3.00047
12794 0.81831
12795 1.36385
12796 1.36385
12797 12.2746
12798 1.63662
12799 1.63662
12800 1.63662
12801 1.0910799999999998
12802 0.81831
12803 4.63709
12804 1.63662
12805 1.0910799999999998
12806 0.81831
12807 0.27276999999999996
12808 1.36385
12809 5.1826300000000005
12810 9.27418
12811 3.54601
12812 3.00047
12813 10.0925
12814 6.2737099999999995
12815 6.2737099999999995
12816 29.7319
12817 2.45493
12818 4.09155
12819 1.36385
12820 3.00047
12821 0.81831
12822 4.90986
12823 1.0910799999999998
12824 3.27324
12825 0.5455399999999999
12826 7.364789999999999
12827 0.5455399999999999
12828 7.637560000000001
12829 2.1821599999999997
12830 0.5455399999999999
12831 17.4573
12832 6.81925
12833 1.0910799999999998
12834 2.45493
12835 9.27418
12836 11.7291
12837 18.2756
12838 2.45493
12839 0.5455399999999999
12840 0.5455399999999999
12841 1.36385
12842 3.00047
12843 16.3662
12844 9.27418
12845 3.54601
12846 15.5479
12847 2.45493
12848 4.09155
12849 1.36385
12850 0.81831
12851 16.639
12852 1.36385
12853 0.81831
12854 0.81831
12855 0.27276999999999996
12856 1.9093900000000001
12857 2.1821599999999997
12858 0.81831
12859 0.5455399999999999
12860 1.0910799999999998
12861 0.27276999999999996
12862 1.0910799999999998
12863 0.81831
12864 2.45493
12865 0.5455399999999999
12866 1.0910799999999998
12867 0.81831
12868 2.7277
12869 15.5479
12870 9.81972
12871 3.00047
12872 2.7277
12873 0.5455399999999999
12874 1.9093900000000001
12875 2.45493
12876 2.7277
12877 1.0910799999999998
12878 2.45493
12879 0.27276999999999996
12880 2.7277
12881 0.81831
12882 2.7277
12883 0.81831
12884 1.63662
12885 1.36385
12886 4.09155
12887 0.5455399999999999
12888 3.8187800000000003
12889 0.81831
12890 1.0910799999999998
12891 1.9093900000000001
12892 1.36385
12893 7.91033
12894 5.1826300000000005
12895 1.0910799999999998
12896 4.364319999999999
12897 3.27324
12898 1.0910799999999998
12899 3.27324
12900 1.0910799999999998
12901 5.7281699999999995
12902 14.184000000000001
12903 24.8221
12904 5.7281699999999995
12905 0.81831
12906 1.9093900000000001
12907 1.63662
12908 10.3653
12909 4.90986
12910 3.00047
12911 21.5488
12912 22.3671
12913 5.1826300000000005
12914 3.00047
12915 1.0910799999999998
12916 7.91033
12917 0.27276999999999996
12918 2.7277
12919 1.0910799999999998
12920 4.09155
12921 7.09202
12922 39.5516
12923 15.2751
12924 1.9093900000000001
12925 0.81831
12926 3.54601
12927 11.1836
12928 1.63662
12929 1.0910799999999998
12930 9.54695
12931 8.455869999999999
12932 13.3657
12933 1.9093900000000001
12934 0.81831
12935 1.36385
12936 10.3653
12937 17.4573
12938 6.00094
12939 0.27276999999999996
12940 1.0910799999999998
12941 3.27324
12942 12.0019
12943 1.9093900000000001
12944 2.1821599999999997
12945 1.0910799999999998
12946 11.1836
12947 3.00047
12948 1.63662
12949 1.0910799999999998
12950 3.00047
12951 0.81831
12952 2.7277
12953 1.36385
12954 1.9093900000000001
12955 0.81831
12956 9.27418
12957 3.00047
12958 1.63662
12959 10.0925
12960 5.4554
12961 2.45493
12962 9.81972
12963 2.7277
12964 0.81831
12965 8.455869999999999
12966 1.9093900000000001
12967 1.63662
12968 10.3653
12969 2.7277
12970 0.5455399999999999
12971 5.7281699999999995
12972 1.0910799999999998
12973 2.45493
12974 0.5455399999999999
12975 12.8202
12976 10.3653
12977 1.0910799999999998
12978 2.7277
12979 5.7281699999999995
12980 7.91033
12981 10.0925
12982 4.90986
12983 0.5455399999999999
12984 7.09202
12985 2.45493
12986 7.09202
12987 16.3662
12988 3.00047
12989 0.81831
12990 2.45493
12991 1.63662
12992 2.45493
12993 2.45493
12994 2.7277
12995 0.5455399999999999
12996 0.5455399999999999
12997 7.91033
12998 10.638
12999 14.184000000000001
13000 1.9093900000000001
13001 3.27324
13002 16.0934
13003 22.6399
13004 4.63709
13005 1.36385
13006 3.54601
13007 7.09202
13008 10.3653
13009 3.8187800000000003
13010 5.7281699999999995
13011 22.3671
13012 3.8187800000000003
13013 12.0019
13014 2.1821599999999997
13015 3.54601
13016 2.45493
13017 4.90986
13018 1.9093900000000001
13019 2.7277
13020 7.91033
13021 6.54648
13022 2.45493
13023 9.00141
13024 12.8202
13025 3.8187800000000003
13026 3.27324
13027 15.2751
13028 2.7277
13029 4.63709
13030 14.7296
13031 5.4554
13032 3.00047
13033 5.1826300000000005
13034 3.00047
13035 9.27418
13036 11.7291
13037 0.81831
13038 1.9093900000000001
13039 5.4554
13040 28.0953
13041 8.455869999999999
13042 4.90986
13043 16.0934
13044 10.0925
13045 13.9113
13046 0.27276999999999996
13047 4.90986
13048 20.185
13049 5.7281699999999995
13050 3.8187800000000003
13051 0.27276999999999996
13052 5.7281699999999995
13053 16.9117
13054 1.0910799999999998
13055 3.27324
13056 18.2756
13057 1.63662
13058 2.7277
13059 1.0910799999999998
13060 17.1845
13061 13.6385
13062 24.5493
13063 1.63662
13064 1.36385
13065 0.5455399999999999
13066 3.27324
13067 10.0925
13068 18.2756
13069 7.09202
13070 10.3653
13071 13.3657
13072 5.7281699999999995
13073 19.3667
13074 4.90986
13075 1.36385
13076 12.2746
13077 9.00141
13078 8.728639999999999
13079 16.9117
13080 6.81925
13081 8.1831
13082 5.1826300000000005
13083 8.455869999999999
13084 1.36385
13085 2.7277
13086 23.1854
13087 1.9093900000000001
13088 1.36385
13089 0.81831
13090 16.639
13091 2.1821599999999997
13092 3.54601
13093 2.7277
13094 9.81972
13095 7.364789999999999
13096 1.9093900000000001
13097 12.8202
13098 4.63709
13099 9.00141
13100 10.0925
13101 1.63662
13102 3.00047
13103 1.0910799999999998
13104 1.0910799999999998
13105 3.00047
13106 1.63662
13107 3.27324
13108 3.00047
13109 3.8187800000000003
13110 0.81831
13111 5.4554
13112 3.54601
13113 12.2746
13114 4.63709
13115 1.36385
13116 1.36385
13117 4.364319999999999
13118 11.1836
13119 1.9093900000000001
13120 2.7277
13121 3.00047
13122 6.54648
13123 2.45493
13124 6.00094
13125 8.728639999999999
13126 2.45493
13127 7.637560000000001
13128 9.00141
13129 12.5474
13130 6.00094
13131 16.0934
13132 6.00094
13133 1.9093900000000001
13134 0.81831
13135 2.45493
13136 1.9093900000000001
13137 1.9093900000000001
13138 5.4554
13139 4.09155
13140 7.364789999999999
13141 3.27324
13142 6.00094
13143 2.1821599999999997
13144 5.4554
13145 13.093
13146 4.63709
13147 6.54648
13148 4.63709
13149 6.00094
13150 11.1836
13151 4.364319999999999
13152 2.45493
13153 2.7277
13154 7.637560000000001
13155 7.91033
13156 3.27324
13157 4.90986
13158 1.0910799999999998
13159 8.455869999999999
13160 3.00047
13161 5.7281699999999995
13162 11.7291
13163 7.09202
13164 1.0910799999999998
13165 2.45493
13166 4.09155
13167 1.9093900000000001
13168 6.2737099999999995
13169 2.7277
13170 6.54648
13171 1.9093900000000001
13172 5.4554
13173 2.7277
13174 10.0925
13175 4.90986
13176 4.63709
13177 0.81831
13178 4.364319999999999
13179 2.7277
13180 1.0910799999999998
13181 3.27324
13182 3.00047
13183 1.63662
13184 6.81925
13185 4.364319999999999
13186 5.7281699999999995
13187 3.8187800000000003
13188 7.364789999999999
13189 2.45493
13190 5.4554
13191 7.09202
13192 1.63662
13193 5.4554
13194 3.27324
13195 6.54648
13196 0.81831
13197 9.27418
13198 2.1821599999999997
13199 17.1845
13200 9.27418
13201 2.1821599999999997
13202 17.1845
13203 5.7281699999999995
13204 5.7281699999999995
13205 13.3657
13206 3.27324
13207 3.00047
13208 1.36385
13209 9.27418
13210 40.0972
13211 23.730999999999998
13212 25.0948
13213 8.728639999999999
13214 3.8187800000000003
13215 4.364319999999999
13216 4.63709
13217 4.09155
13218 10.3653
13219 2.7277
13220 4.09155
13221 18.5484
13222 7.364789999999999
13223 2.45493
13224 2.1821599999999997
13225 32.4596
13226 15.2751
13227 14.184000000000001
13228 1.0910799999999998
13229 4.63709
13230 10.0925
13231 2.1821599999999997
13232 7.364789999999999
13233 32.4596
13234 2.7277
13235 5.7281699999999995
13236 14.4568
13237 16.0934
13238 5.1826300000000005
13239 0.81831
13240 3.27324
13241 3.00047
13242 13.6385
13243 3.8187800000000003
13244 3.54601
13245 6.2737099999999995
13246 1.63662
13247 4.09155
13248 2.45493
13249 4.63709
13250 6.54648
13251 7.364789999999999
13252 6.81925
13253 13.093
13254 0.27276999999999996
13255 3.00047
13256 19.9122
13257 8.455869999999999
13258 2.7277
13259 1.9093900000000001
13260 4.90986
13261 9.81972
13262 0.5455399999999999
13263 5.1826300000000005
13264 10.9108
13265 4.364319999999999
13266 25.9131
13267 5.1826300000000005
13268 4.63709
13269 9.27418
13270 4.63709
13271 4.364319999999999
13272 2.45493
13273 5.7281699999999995
13274 2.45493
13275 13.3657
13276 40.0972
13277 7.09202
13278 2.45493
13279 2.1821599999999997
13280 1.9093900000000001
13281 6.2737099999999995
13282 17.4573
13283 4.364319999999999
13284 1.63662
13285 28.3681
13286 4.364319999999999
13287 6.54648
13288 9.27418
13289 3.54601
13290 7.91033
13291 6.00094
13292 2.45493
13293 4.364319999999999
13294 3.00047
13295 9.54695
13296 3.00047
13297 7.637560000000001
13298 8.1831
13299 7.637560000000001
13300 1.0910799999999998
13301 1.0910799999999998
13302 9.81972
13303 3.8187800000000003
13304 1.9093900000000001
13305 5.4554
13306 6.2737099999999995
13307 3.8187800000000003
13308 1.36385
13309 2.1821599999999997
13310 3.8187800000000003
13311 3.54601
13312 3.8187800000000003
13313 8.728639999999999
13314 2.7277
13315 6.2737099999999995
13316 3.27324
13317 3.27324
13318 7.91033
13319 7.09202
13320 13.6385
13321 6.54648
13322 4.364319999999999
13323 2.7277
13324 2.1821599999999997
13325 5.1826300000000005
13326 1.0910799999999998
13327 2.1821599999999997
13328 12.0019
13329 6.54648
13330 1.9093900000000001
13331 1.36385
13332 5.7281699999999995
13333 11.4563
13334 1.36385
13335 17.73
13336 7.91033
13337 2.45493
13338 9.54695
13339 0.5455399999999999
13340 3.54601
13341 2.45493
13342 12.0019
13343 21.8216
13344 15.2751
13345 0.5455399999999999
13346 6.81925
13347 9.54695
13348 15.5479
13349 0.5455399999999999
13350 0.81831
13351 0.5455399999999999
13352 3.00047
13353 3.00047
13354 9.27418
13355 16.0934
13356 12.8202
13357 5.1826300000000005
13358 0.5455399999999999
13359 1.0910799999999998
13360 2.1821599999999997
13361 15.5479
13362 3.54601
13363 2.7277
13364 3.00047
13365 3.8187800000000003
13366 7.637560000000001
13367 6.00094
13368 5.1826300000000005
13369 7.91033
13370 2.7277
13371 2.7277
13372 8.1831
13373 4.364319999999999
13374 3.54601
13375 4.63709
13376 0.27276999999999996
13377 16.3662
13378 2.45493
13379 8.1831
13380 11.4563
13381 8.1831
13382 5.7281699999999995
13383 0.81831
13384 1.63662
13385 9.54695
13386 28.6408
13387 10.0925
13388 4.90986
13389 3.27324
13390 3.27324
13391 1.63662
13392 4.09155
13393 4.90986
13394 13.9113
13395 2.7277
13396 1.63662
13397 28.6408
13398 7.637560000000001
13399 2.45493
13400 1.9093900000000001
13401 7.09202
13402 11.7291
13403 5.7281699999999995
13404 3.00047
13405 1.36385
13406 9.00141
13407 2.7277
13408 5.7281699999999995
13409 0.27276999999999996
13410 5.7281699999999995
13411 3.27324
13412 12.0019
13413 2.45493
13414 5.4554
13415 11.1836
13416 0.27276999999999996
13417 1.36385
13418 3.54601
13419 3.00047
13420 8.455869999999999
13421 1.36385
13422 8.455869999999999
13423 1.9093900000000001
13424 7.364789999999999
13425 14.4568
13426 31.0958
13427 18.8211
13428 1.0910799999999998
13429 5.1826300000000005
13430 8.728639999999999
13431 6.2737099999999995
13432 5.4554
13433 2.1821599999999997
13434 5.7281699999999995
13435 5.7281699999999995
13436 21.8216
13437 1.63662
13438 4.63709
13439 9.54695
13440 4.364319999999999
13441 0.27276999999999996
13442 5.7281699999999995
13443 4.63709
13444 2.45493
13445 3.8187800000000003
13446 2.1821599999999997
13447 3.00047
13448 2.45493
13449 3.54601
13450 2.7277
13451 4.09155
13452 4.63709
13453 2.45493
13454 46.0981
13455 14.184000000000001
13456 4.364319999999999
13457 2.1821599999999997
13458 1.9093900000000001
13459 2.45493
13460 1.9093900000000001
13461 13.6385
13462 2.7277
13463 3.27324
13464 26.1859
13465 5.7281699999999995
13466 6.54648
13467 13.3657
13468 3.54601
13469 3.27324
13470 26.1859
13471 4.63709
13472 3.00047
13473 36.8239
13474 10.3653
13475 6.2737099999999995
13476 0.27276999999999996
13477 3.27324
13478 1.0910799999999998
13479 1.9093900000000001
13480 6.00094
13481 3.27324
13482 0.81831
13483 3.00047
13484 3.00047
13485 1.63662
13486 2.45493
13487 4.364319999999999
13488 2.1821599999999997
13489 2.45493
13490 2.1821599999999997
13491 1.63662
13492 3.00047
13493 0.81831
13494 2.1821599999999997
13495 5.1826300000000005
13496 5.7281699999999995
13497 2.45493
13498 10.0925
13499 1.0910799999999998
13500 2.45493
13501 3.54601
13502 12.8202
13503 2.45493
13504 5.7281699999999995
13505 11.1836
13506 7.09202
13507 1.0910799999999998
13508 13.3657
13509 1.0910799999999998
13510 0.5455399999999999
13511 9.00141
13512 28.3681
13513 1.63662
13514 4.364319999999999
13515 9.81972
13516 2.1821599999999997
13517 3.27324
13518 0.5455399999999999
13519 1.9093900000000001
13520 0.81831
13521 4.90986
13522 19.0939
13523 6.00094
13524 1.0910799999999998
13525 1.63662
13526 4.364319999999999
13527 3.00047
13528 1.9093900000000001
13529 3.54601
13530 1.9093900000000001
13531 4.90986
13532 4.63709
13533 2.45493
13534 0.5455399999999999
13535 2.45493
13536 3.8187800000000003
13537 12.2746
13538 12.8202
13539 12.0019
13540 1.9093900000000001
13541 2.7277
13542 15.0023
13543 10.3653
13544 2.7277
13545 2.7277
13546 7.91033
13547 2.45493
13548 5.7281699999999995
13549 19.3667
13550 18.2756
13551 5.4554
13552 1.63662
13553 1.0910799999999998
13554 5.7281699999999995
13555 17.73
13556 11.1836
13557 15.0023
13558 5.4554
13559 1.36385
13560 1.0910799999999998
13561 1.9093900000000001
13562 9.00141
13563 3.27324
13564 2.1821599999999997
13565 4.90986
13566 2.7277
13567 10.9108
13568 5.4554
13569 3.54601
13570 8.728639999999999
13571 8.1831
13572 3.54601
13573 2.45493
13574 6.00094
13575 27.276999999999997
13576 4.90986
13577 1.63662
13578 1.36385
13579 21.2761
13580 5.7281699999999995
13581 1.36385
13582 0.5455399999999999
13583 1.36385
13584 8.455869999999999
13585 1.9093900000000001
13586 11.4563
13587 1.9093900000000001
13588 2.1821599999999997
13589 2.1821599999999997
13590 3.27324
13591 4.63709
13592 4.09155
13593 14.7296
13594 4.90986
13595 7.364789999999999
13596 8.728639999999999
13597 1.63662
13598 4.90986
13599 15.8207
13600 15.2751
13601 26.4587
13602 8.728639999999999
13603 5.7281699999999995
13604 0.0
13605 9.27418
13606 9.00141
13607 11.4563
13608 25.0948
13609 4.364319999999999
13610 0.81831
13611 1.63662
13612 6.2737099999999995
13613 32.4596
13614 22.6399
13615 6.81925
13616 5.4554
13617 9.54695
13618 31.0958
13619 6.00094
13620 1.0910799999999998
13621 1.63662
13622 4.90986
13623 9.81972
13624 2.1821599999999997
13625 4.364319999999999
13626 0.27276999999999996
13627 4.364319999999999
13628 7.364789999999999
13629 21.8216
13630 15.5479
13631 2.45493
13632 2.1821599999999997
13633 9.54695
13634 4.63709
13635 1.36385
13636 3.54601
13637 10.9108
13638 11.7291
13639 9.00141
13640 0.81831
13641 8.455869999999999
13642 0.81831
13643 4.364319999999999
13644 9.54695
13645 10.3653
13646 7.637560000000001
13647 1.9093900000000001
13648 3.27324
13649 9.81972
13650 12.0019
13651 0.27276999999999996
13652 1.9093900000000001
13653 5.4554
13654 23.730999999999998
13655 4.364319999999999
13656 7.364789999999999
13657 10.9108
13658 8.1831
13659 7.09202
13660 29.7319
13661 6.00094
13662 7.09202
13663 0.81831
13664 2.45493
13665 7.09202
13666 26.7315
13667 13.9113
13668 3.8187800000000003
13669 1.63662
13670 1.9093900000000001
13671 2.1821599999999997
13672 4.364319999999999
13673 19.6394
13674 3.54601
13675 0.81831
13676 0.27276999999999996
13677 5.7281699999999995
13678 16.0934
13679 0.5455399999999999
13680 1.9093900000000001
13681 5.1826300000000005
13682 9.27418
13683 19.0939
13684 4.364319999999999
13685 1.63662
13686 12.8202
13687 5.7281699999999995
13688 3.27324
13689 3.27324
13690 3.00047
13691 1.63662
13692 3.54601
13693 9.54695
13694 3.27324
13695 5.7281699999999995
13696 8.1831
13697 2.45493
13698 3.8187800000000003
13699 9.54695
13700 5.4554
13701 7.09202
13702 5.7281699999999995
13703 2.7277
13704 4.63709
13705 2.7277
13706 15.0023
13707 4.364319999999999
13708 0.27276999999999996
13709 1.36385
13710 0.5455399999999999
13711 4.364319999999999
13712 30.0047
13713 29.7319
13714 17.1845
13715 3.54601
13716 0.5455399999999999
13717 10.3653
13718 3.54601
13719 3.00047
13720 10.9108
13721 1.9093900000000001
13722 4.90986
13723 27.276999999999997
13724 5.1826300000000005
13725 10.638
13726 15.5479
13727 1.0910799999999998
13728 5.7281699999999995
13729 15.8207
13730 7.637560000000001
13731 16.639
13732 1.9093900000000001
13733 5.1826300000000005
13734 12.5474
13735 8.455869999999999
13736 20.7305
13737 2.1821599999999997
13738 6.2737099999999995
13739 19.0939
13740 8.728639999999999
13741 18.0028
13742 5.1826300000000005
13743 6.81925
13744 29.1864
13745 7.364789999999999
13746 4.90986
13747 1.63662
13748 2.45493
13749 12.5474
13750 6.81925
13751 0.81831
13752 2.45493
13753 6.2737099999999995
13754 8.455869999999999
13755 9.54695
13756 3.54601
13757 5.7281699999999995
13758 4.09155
13759 9.81972
13760 11.1836
13761 9.54695
13762 4.364319999999999
13763 4.90986
13764 2.7277
13765 1.63662
13766 4.09155
13767 6.2737099999999995
13768 1.0910799999999998
13769 1.9093900000000001
13770 1.9093900000000001
13771 3.00047
13772 3.8187800000000003
13773 3.8187800000000003
13774 0.81831
13775 5.1826300000000005
13776 2.1821599999999997
13777 3.27324
13778 4.90986
13779 1.63662
13780 1.9093900000000001
13781 4.09155
13782 1.36385
13783 1.9093900000000001
13784 1.9093900000000001
13785 0.0
13786 15.5479
13787 0.5455399999999999
13788 5.4554
13789 9.81972
13790 2.1821599999999997
13791 6.54648
13792 7.364789999999999
13793 1.63662
13794 5.4554
13795 21.2761
13796 3.27324
13797 1.9093900000000001
13798 0.0
13799 1.63662
13800 6.00094
13801 0.81831
13802 6.00094
13803 1.0910799999999998
13804 2.7277
13805 2.45493
13806 0.81831
13807 1.36385
13808 1.63662
13809 0.27276999999999996
13810 0.81831
13811 1.9093900000000001
13812 0.81831
13813 21.8216
13814 1.36385
13815 1.36385
13816 1.0910799999999998
13817 1.0910799999999998
13818 0.0
13819 5.7281699999999995
13820 3.8187800000000003
13821 2.7277
13822 17.4573
13823 2.7277
13824 31.6413
13825 0.81831
13826 6.00094
13827 0.81831
13828 3.27324
13829 1.9093900000000001
13830 2.7277
13831 6.2737099999999995
13832 0.81831
13833 4.63709
13834 16.0934
13835 1.63662
13836 3.54601
13837 0.81831
13838 6.81925
13839 17.73
13840 10.0925
13841 0.81831
13842 2.45493
13843 10.638
13844 1.36385
13845 3.8187800000000003
13846 1.36385
13847 0.81831
13848 12.5474
13849 27.0042
13850 2.1821599999999997
13851 1.63662
13852 4.63709
13853 1.0910799999999998
13854 8.1831
13855 1.63662
13856 3.00047
13857 0.27276999999999996
13858 7.637560000000001
13859 16.0934
13860 3.54601
13861 40.6427
13862 4.364319999999999
13863 21.0033
13864 22.3671
13865 1.63662
13866 1.0910799999999998
13867 6.54648
13868 1.0910799999999998
13869 0.27276999999999996
13870 1.9093900000000001
13871 2.1821599999999997
13872 28.0953
13873 9.27418
13874 7.91033
13875 0.27276999999999996
13876 0.81831
13877 6.54648
13878 24.0038
13879 6.81925
13880 1.36385
13881 16.9117
13882 28.3681
13883 2.1821599999999997
13884 1.0910799999999998
13885 0.27276999999999996
13886 7.364789999999999
13887 4.90986
13888 4.364319999999999
13889 3.00047
13890 0.27276999999999996
13891 0.5455399999999999
13892 13.093
13893 2.7277
13894 1.36385
13895 6.81925
13896 0.27276999999999996
13897 0.0
13898 0.5455399999999999
13899 1.36385
13900 9.27418
13901 1.36385
13902 0.81831
13903 2.1821599999999997
13904 2.45493
13905 1.63662
13906 3.00047
13907 0.0
13908 12.2746
13909 12.5474
13910 3.54601
13911 2.45493
13912 0.5455399999999999
13913 15.0023
13914 8.1831
13915 3.00047
13916 3.54601
13917 4.90986
13918 0.27276999999999996
13919 6.00094
13920 3.54601
13921 0.27276999999999996
13922 6.81925
13923 0.0
13924 0.81831
13925 2.1821599999999997
13926 2.45493
13927 6.00094
13928 0.81831
13929 5.7281699999999995
13930 6.00094
13931 0.5455399999999999
13932 2.1821599999999997
13933 5.1826300000000005
13934 0.0
13935 2.7277
13936 10.9108
13937 0.27276999999999996
13938 5.1826300000000005
13939 15.0023
13940 1.63662
13941 14.184000000000001
13942 4.364319999999999
13943 3.8187800000000003
13944 1.36385
13945 3.00047
13946 0.27276999999999996
13947 7.91033
13948 6.00094
13949 1.36385
13950 1.9093900000000001
13951 2.7277
13952 4.63709
13953 1.36385
13954 6.00094
13955 2.1821599999999997
13956 0.0
13957 0.0
13958 0.0
13959 5.4554
13960 0.5455399999999999
13961 6.00094
13962 4.09155
13963 0.81831
13964 2.45493
13965 2.7277
13966 4.63709
13967 5.7281699999999995
13968 6.00094
13969 3.54601
13970 0.0
13971 3.00047
13972 4.09155
13973 6.2737099999999995
13974 6.54648
13975 5.7281699999999995
13976 3.54601
13977 0.81831
13978 6.2737099999999995
13979 1.63662
13980 0.0
13981 7.91033
13982 0.81831
13983 0.81831
13984 0.27276999999999996
13985 0.5455399999999999
13986 1.63662
13987 1.0910799999999998
13988 9.00141
13989 4.90986
13990 5.4554
13991 7.637560000000001
13992 2.45493
13993 0.0
13994 0.0
13995 1.0910799999999998
13996 0.27276999999999996
13997 1.36385
13998 3.54601
13999 0.27276999999999996
14000 1.63662
14001 6.00094
14002 5.1826300000000005
14003 3.00047
14004 3.00047
14005 2.1821599999999997
14006 0.0
14007 1.0910799999999998
14008 0.5455399999999999
14009 8.455869999999999
14010 1.9093900000000001
14011 2.45493
14012 0.0
14013 4.63709
14014 0.0
14015 4.364319999999999
14016 1.36385
14017 0.0
14018 6.54648
14019 2.7277
14020 3.00047
14021 1.36385
14022 0.0
14023 0.27276999999999996
14024 0.5455399999999999
14025 10.0925
14026 12.5474
14027 1.36385
14028 0.0
14029 0.5455399999999999
14030 2.7277
14031 8.1831
14032 5.1826300000000005
14033 1.0910799999999998
14034 0.5455399999999999
14035 4.09155
14036 1.63662
14037 0.0
14038 1.9093900000000001
14039 7.09202
14040 0.27276999999999996
14041 2.45493
14042 5.4554
14043 0.0
14044 1.63662
14045 6.00094
14046 1.0910799999999998
14047 1.36385
14048 0.27276999999999996
14049 0.81831
14050 3.8187800000000003
14051 2.1821599999999997
14052 1.0910799999999998
14053 5.4554
14054 10.9108
14055 7.91033
14056 1.63662
14057 0.81831
14058 1.9093900000000001
14059 3.54601
14060 5.4554
14061 9.54695
14062 0.27276999999999996
14063 1.9093900000000001
14064 1.0910799999999998
14065 0.5455399999999999
14066 2.1821599999999997
14067 2.1821599999999997
14068 9.81972
14069 2.1821599999999997
14070 0.27276999999999996
14071 4.09155
14072 2.1821599999999997
14073 1.9093900000000001
14074 3.00047
14075 0.81831
14076 0.27276999999999996
14077 3.00047
14078 0.0
14079 1.0910799999999998
14080 3.27324
14081 2.1821599999999997
14082 6.2737099999999995
14083 12.8202
14084 1.36385
14085 0.5455399999999999
14086 8.1831
14087 0.81831
14088 2.7277
14089 3.00047
14090 0.27276999999999996
14091 0.27276999999999996
14092 1.63662
14093 1.63662
14094 1.9093900000000001
14095 1.0910799999999998
14096 1.63662
14097 2.7277
14098 0.81831
14099 1.63662
14100 0.0
14101 0.0
14102 0.5455399999999999
14103 5.4554
14104 23.730999999999998
14105 1.0910799999999998
14106 0.27276999999999996
14107 3.27324
14108 4.90986
14109 2.7277
14110 0.27276999999999996
14111 0.0
14112 1.63662
14113 1.36385
14114 0.81831
14115 3.54601
14116 5.4554
14117 7.637560000000001
14118 7.09202
14119 7.09202
14120 1.63662
14121 1.63662
14122 0.0
14123 7.364789999999999
14124 0.27276999999999996
14125 0.81831
14126 4.09155
14127 0.27276999999999996
14128 1.0910799999999998
14129 6.2737099999999995
14130 0.81831
14131 4.90986
14132 1.36385
14133 3.00047
14134 1.36385
14135 3.8187800000000003
14136 0.81831
14137 5.1826300000000005
14138 2.45493
14139 3.00047
14140 9.54695
14141 1.0910799999999998
14142 1.9093900000000001
14143 4.364319999999999
14144 4.63709
14145 4.90986
14146 1.63662
14147 8.728639999999999
14148 1.9093900000000001
14149 5.7281699999999995
14150 4.63709
14151 0.0
14152 1.36385
14153 12.5474
14154 0.81831
14155 7.09202
14156 1.9093900000000001
14157 0.27276999999999996
14158 7.364789999999999
14159 1.0910799999999998
14160 7.364789999999999
14161 1.36385
14162 1.0910799999999998
14163 6.81925
14164 0.0
14165 4.63709
14166 1.9093900000000001
14167 31.3685
14168 1.9093900000000001
14169 5.4554
14170 1.9093900000000001
14171 0.27276999999999996
14172 0.81831
14173 2.7277
14174 8.728639999999999
14175 4.09155
14176 6.2737099999999995
14177 13.3657
14178 3.54601
14179 6.2737099999999995
14180 1.0910799999999998
14181 1.63662
14182 2.45493
14183 1.63662
14184 0.0
14185 0.5455399999999999
14186 5.4554
14187 1.9093900000000001
14188 10.3653
14189 5.4554
14190 1.9093900000000001
14191 0.27276999999999996
14192 5.4554
14193 5.7281699999999995
14194 0.27276999999999996
14195 8.1831
14196 5.7281699999999995
14197 0.27276999999999996
14198 3.8187800000000003
14199 3.00047
14200 1.63662
14201 0.27276999999999996
14202 1.63662
14203 1.63662
14204 0.81831
14205 2.7277
14206 0.27276999999999996
14207 0.27276999999999996
14208 2.45493
14209 1.36385
14210 0.81831
14211 2.7277
14212 0.5455399999999999
14213 3.27324
14214 4.90986
14215 1.36385
14216 0.27276999999999996
14217 0.0
14218 0.27276999999999996
14219 1.9093900000000001
14220 3.27324
14221 6.00094
14222 3.8187800000000003
14223 11.1836
14224 5.1826300000000005
14225 4.364319999999999
14226 4.09155
14227 4.09155
14228 8.1831
14229 8.455869999999999
14230 9.00141
14231 4.90986
14232 2.45493
14233 7.637560000000001
14234 1.36385
14235 0.27276999999999996
14236 3.27324
14237 1.36385
14238 1.63662
14239 6.81925
14240 1.9093900000000001
14241 0.5455399999999999
14242 3.27324
14243 2.7277
14244 0.5455399999999999
14245 3.00047
14246 0.27276999999999996
14247 1.63662
14248 0.27276999999999996
14249 4.90986
14250 5.4554
14251 2.1821599999999997
14252 12.8202
14253 0.27276999999999996
14254 0.27276999999999996
14255 1.9093900000000001
14256 4.09155
14257 9.81972
14258 2.7277
14259 0.27276999999999996
14260 6.00094
14261 2.7277
14262 0.5455399999999999
14263 7.91033
14264 3.54601
14265 1.63662
14266 4.63709
14267 4.364319999999999
14268 0.0
14269 1.0910799999999998
14270 2.45493
14271 4.90986
14272 8.728639999999999
14273 5.4554
14274 3.27324
14275 0.81831
14276 1.0910799999999998
14277 0.5455399999999999
14278 0.27276999999999996
14279 0.81831
14280 0.27276999999999996
14281 3.27324
14282 18.0028
14283 0.81831
14284 4.63709
14285 0.0
14286 0.0
14287 2.1821599999999997
14288 7.91033
14289 1.9093900000000001
14290 1.9093900000000001
14291 6.2737099999999995
14292 3.54601
14293 2.7277
14294 2.45493
14295 0.81831
14296 1.63662
14297 1.9093900000000001
14298 2.1821599999999997
14299 0.81831
14300 3.54601
14301 2.45493
14302 1.0910799999999998
14303 1.36385
14304 1.0910799999999998
14305 1.0910799999999998
14306 1.9093900000000001
14307 1.9093900000000001
14308 5.7281699999999995
14309 8.455869999999999
14310 13.6385
14311 0.81831
14312 0.81831
14313 3.00047
14314 1.36385
14315 1.0910799999999998
14316 1.0910799999999998
14317 2.7277
14318 6.81925
14319 4.90986
14320 11.7291
14321 1.36385
14322 0.81831
14323 3.8187800000000003
14324 1.9093900000000001
14325 0.27276999999999996
14326 2.45493
14327 1.36385
14328 6.2737099999999995
14329 0.81831
14330 5.1826300000000005
14331 5.1826300000000005
14332 18.5484
14333 1.36385
14334 0.27276999999999996
14335 0.0
14336 1.63662
14337 2.45493
14338 2.45493
14339 12.8202
14340 1.63662
14341 0.81831
14342 1.63662
14343 1.9093900000000001
14344 4.63709
14345 0.5455399999999999
14346 1.36385
14347 7.91033
14348 0.27276999999999996
14349 8.455869999999999
14350 0.81831
14351 1.0910799999999998
14352 1.0910799999999998
14353 0.27276999999999996
14354 3.27324
14355 0.5455399999999999
14356 2.7277
14357 2.45493
14358 0.27276999999999996
14359 1.63662
14360 0.27276999999999996
14361 2.45493
14362 12.5474
14363 18.8211
14364 8.1831
14365 4.63709
14366 1.36385
14367 1.36385
14368 2.45493
14369 1.63662
14370 0.0
14371 18.5484
14372 0.81831
14373 1.63662
14374 1.63662
14375 1.63662
14376 0.27276999999999996
14377 1.36385
14378 1.0910799999999998
14379 8.1831
14380 3.8187800000000003
14381 3.8187800000000003
14382 0.5455399999999999
14383 0.27276999999999996
14384 0.0
14385 0.0
14386 11.1836
14387 0.81831
14388 7.637560000000001
14389 6.2737099999999995
14390 2.45493
14391 1.63662
14392 3.8187800000000003
14393 0.27276999999999996
14394 5.4554
14395 1.36385
14396 0.0
14397 10.9108
14398 8.728639999999999
14399 4.90986
14400 3.00047
14401 2.7277
14402 8.728639999999999
14403 0.27276999999999996
14404 0.27276999999999996
14405 0.5455399999999999
14406 7.364789999999999
14407 7.364789999999999
14408 12.2746
14409 2.45493
14410 2.7277
14411 4.364319999999999
14412 2.1821599999999997
14413 8.455869999999999
14414 4.90986
14415 3.8187800000000003
14416 11.1836
14417 9.27418
14418 4.90986
14419 1.36385
14420 2.7277
14421 7.637560000000001
14422 0.81831
14423 0.5455399999999999
14424 7.09202
14425 4.90986
14426 6.00094
14427 2.45493
14428 10.3653
14429 1.63662
14430 1.0910799999999998
14431 10.3653
14432 1.9093900000000001
14433 0.81831
14434 9.00141
14435 11.1836
14436 1.0910799999999998
14437 0.27276999999999996
14438 0.27276999999999996
14439 3.27324
14440 1.36385
14441 4.63709
14442 5.1826300000000005
14443 4.90986
14444 2.7277
14445 22.0944
14446 5.1826300000000005
14447 0.5455399999999999
14448 4.364319999999999
14449 0.81831
14450 0.81831
14451 9.27418
14452 2.45493
14453 3.54601
14454 7.637560000000001
14455 3.00047
14456 1.0910799999999998
14457 4.63709
14458 3.54601
14459 2.1821599999999997
14460 0.27276999999999996
14461 2.1821599999999997
14462 1.9093900000000001
14463 10.0925
14464 2.45493
14465 1.63662
14466 1.63662
14467 1.9093900000000001
14468 5.1826300000000005
14469 8.455869999999999
14470 2.7277
14471 1.0910799999999998
14472 7.364789999999999
14473 7.637560000000001
14474 5.7281699999999995
14475 7.91033
14476 6.81925
14477 0.27276999999999996
14478 1.0910799999999998
14479 2.1821599999999997
14480 8.455869999999999
14481 4.09155
14482 1.9093900000000001
14483 5.1826300000000005
14484 17.1845
14485 5.4554
14486 1.0910799999999998
14487 0.27276999999999996
14488 2.45493
14489 1.63662
14490 2.45493
14491 7.637560000000001
14492 2.7277
14493 10.9108
14494 0.81831
14495 1.0910799999999998
14496 6.2737099999999995
14497 23.730999999999998
14498 3.54601
14499 2.7277
14500 4.09155
14501 14.7296
14502 12.0019
14503 6.54648
14504 5.4554
14505 1.9093900000000001
14506 0.5455399999999999
14507 3.27324
14508 3.8187800000000003
14509 9.27418
14510 0.5455399999999999
14511 5.7281699999999995
14512 2.45493
14513 4.364319999999999
14514 1.63662
14515 1.36385
14516 1.63662
14517 1.36385
14518 8.1831
14519 1.0910799999999998
14520 0.81831
14521 13.6385
14522 3.8187800000000003
14523 4.63709
14524 0.81831
14525 2.45493
14526 2.7277
14527 7.637560000000001
14528 0.81831
14529 1.63662
14530 4.09155
14531 4.90986
14532 6.54648
14533 5.7281699999999995
14534 3.8187800000000003
14535 0.81831
14536 4.364319999999999
14537 1.63662
14538 4.09155
14539 2.45493
14540 3.8187800000000003
14541 3.54601
14542 0.27276999999999996
14543 1.9093900000000001
14544 0.0
14545 1.9093900000000001
14546 1.63662
14547 4.364319999999999
14548 0.27276999999999996
14549 1.9093900000000001
14550 5.7281699999999995
14551 0.81831
14552 2.1821599999999997
14553 1.36385
14554 2.45493
14555 4.09155
14556 9.81972
14557 1.36385
14558 0.5455399999999999
14559 1.0910799999999998
14560 1.36385
14561 2.1821599999999997
14562 13.6385
14563 4.09155
14564 4.90986
14565 4.364319999999999
14566 2.7277
14567 3.27324
14568 4.90986
14569 2.45493
14570 7.09202
14571 16.639
14572 5.1826300000000005
14573 1.36385
14574 2.1821599999999997
14575 11.7291
14576 2.45493
14577 3.27324
14578 7.09202
14579 13.6385
14580 0.81831
14581 5.4554
14582 7.364789999999999
14583 0.81831
14584 1.9093900000000001
14585 0.81831
14586 2.1821599999999997
14587 2.7277
14588 3.54601
14589 0.81831
14590 8.455869999999999
14591 10.3653
14592 2.45493
14593 4.364319999999999
14594 2.1821599999999997
14595 7.364789999999999
14596 3.27324
14597 2.1821599999999997
14598 3.54601
14599 0.27276999999999996
14600 0.27276999999999996
14601 0.5455399999999999
14602 4.364319999999999
14603 5.4554
14604 2.45493
14605 1.0910799999999998
14606 0.0
14607 7.364789999999999
14608 12.0019
14609 2.45493
14610 7.637560000000001
14611 34.6418
14612 0.27276999999999996
14613 3.00047
14614 1.9093900000000001
14615 1.9093900000000001
14616 2.7277
14617 0.0
14618 1.63662
14619 1.0910799999999998
14620 4.63709
14621 6.00094
14622 1.9093900000000001
14623 6.2737099999999995
14624 16.0934
14625 2.1821599999999997
14626 1.0910799999999998
14627 5.1826300000000005
14628 3.54601
14629 1.9093900000000001
14630 28.0953
14631 1.36385
14632 3.54601
14633 15.5479
14634 10.638
14635 15.5479
14636 4.364319999999999
14637 5.7281699999999995
14638 3.54601
14639 9.81972
14640 6.81925
14641 1.36385
14642 0.0
14643 0.27276999999999996
14644 1.63662
14645 2.7277
14646 13.3657
14647 7.91033
14648 6.54648
14649 4.90986
14650 0.81831
14651 0.81831
14652 6.2737099999999995
14653 7.09202
14654 10.3653
14655 4.63709
14656 3.00047
14657 4.90986
14658 10.638
14659 1.36385
14660 1.63662
14661 0.81831
14662 5.4554
14663 1.0910799999999998
14664 2.1821599999999997
14665 2.7277
14666 3.8187800000000003
14667 17.1845
14668 14.4568
14669 0.27276999999999996
14670 2.1821599999999997
14671 6.81925
14672 1.36385
14673 3.8187800000000003
14674 0.5455399999999999
14675 1.9093900000000001
14676 12.2746
14677 7.09202
14678 6.81925
14679 0.81831
14680 0.81831
14681 1.9093900000000001
14682 14.4568
14683 4.90986
14684 1.0910799999999998
14685 2.1821599999999997
14686 1.0910799999999998
14687 9.27418
14688 1.36385
14689 2.1821599999999997
14690 1.9093900000000001
14691 3.27324
14692 1.0910799999999998
14693 3.54601
14694 13.9113
14695 3.27324
14696 1.9093900000000001
14697 12.2746
14698 0.81831
14699 0.5455399999999999
14700 1.9093900000000001
14701 8.455869999999999
14702 1.36385
14703 1.9093900000000001
14704 7.637560000000001
14705 0.5455399999999999
14706 1.9093900000000001
14707 9.81972
14708 2.1821599999999997
14709 8.1831
14710 0.5455399999999999
14711 0.81831
14712 4.09155
14713 4.364319999999999
14714 0.5455399999999999
14715 0.5455399999999999
14716 6.81925
14717 0.27276999999999996
14718 1.36385
14719 2.7277
14720 0.5455399999999999
14721 9.00141
14722 18.5484
14723 1.0910799999999998
14724 4.90986
14725 1.9093900000000001
14726 4.63709
14727 4.90986
14728 21.2761
14729 4.63709
14730 0.27276999999999996
14731 3.54601
14732 4.09155
14733 1.63662
14734 14.184000000000001
14735 3.00047
14736 1.36385
14737 15.2751
14738 3.8187800000000003
14739 1.36385
14740 2.1821599999999997
14741 13.3657
14742 9.54695
14743 11.4563
14744 14.7296
14745 0.81831
14746 0.0
14747 7.09202
14748 1.63662
14749 2.7277
14750 11.1836
14751 0.27276999999999996
14752 0.27276999999999996
14753 8.728639999999999
14754 5.4554
14755 24.2765
14756 3.54601
14757 2.45493
14758 0.5455399999999999
14759 0.81831
14760 1.0910799999999998
14761 3.8187800000000003
14762 10.9108
14763 3.8187800000000003
14764 2.45493
14765 1.36385
14766 2.1821599999999997
14767 3.00047
14768 6.54648
14769 8.728639999999999
14770 8.1831
14771 1.0910799999999998
14772 0.81831
14773 4.63709
14774 1.63662
14775 2.45493
14776 1.63662
14777 7.09202
14778 8.1831
14779 7.09202
14780 6.00094
14781 0.5455399999999999
14782 0.5455399999999999
14783 4.364319999999999
14784 2.7277
14785 3.00047
14786 7.637560000000001
14787 4.09155
14788 10.638
14789 4.364319999999999
14790 4.09155
14791 1.63662
14792 0.81831
14793 1.36385
14794 4.364319999999999
14795 26.1859
14796 1.9093900000000001
14797 4.364319999999999
14798 0.27276999999999996
14799 2.1821599999999997
14800 2.1821599999999997
14801 7.09202
14802 6.54648
14803 1.0910799999999998
14804 0.27276999999999996
14805 4.63709
14806 5.7281699999999995
14807 1.0910799999999998
14808 1.0910799999999998
14809 6.81925
14810 3.00047
14811 4.09155
14812 1.0910799999999998
14813 0.0
14814 2.1821599999999997
14815 4.90986
14816 5.4554
14817 0.0
14818 2.45493
14819 12.2746
14820 5.1826300000000005
14821 3.00047
14822 6.2737099999999995
14823 10.3653
14824 3.54601
14825 1.63662
14826 0.27276999999999996
14827 3.00047
14828 6.00094
14829 7.09202
14830 22.6399
14831 3.27324
14832 1.36385
14833 1.36385
14834 5.1826300000000005
14835 5.7281699999999995
14836 7.91033
14837 7.637560000000001
14838 1.9093900000000001
14839 1.36385
14840 6.81925
14841 1.36385
14842 2.1821599999999997
14843 7.91033
14844 9.54695
14845 6.54648
14846 2.7277
14847 15.0023
14848 1.9093900000000001
14849 0.5455399999999999
14850 3.27324
14851 25.3676
14852 8.1831
14853 0.81831
14854 0.5455399999999999
14855 12.5474
14856 9.27418
14857 5.4554
14858 0.81831
14859 5.1826300000000005
14860 1.0910799999999998
14861 0.81831
14862 1.9093900000000001
14863 1.63662
14864 0.0
14865 3.00047
14866 2.1821599999999997
14867 6.00094
14868 1.36385
14869 1.63662
14870 0.27276999999999996
14871 6.81925
14872 9.27418
14873 1.0910799999999998
14874 9.81972
14875 2.45493
14876 7.09202
14877 13.3657
14878 0.27276999999999996
14879 1.63662
14880 3.54601
14881 3.00047
14882 12.5474
14883 6.54648
14884 0.81831
14885 1.36385
14886 6.00094
14887 0.27276999999999996
14888 8.455869999999999
14889 2.45493
14890 3.8187800000000003
14891 1.36385
14892 1.9093900000000001
14893 1.63662
14894 1.0910799999999998
14895 2.45493
14896 3.00047
14897 4.364319999999999
14898 7.09202
14899 1.36385
14900 3.8187800000000003
14901 0.27276999999999996
14902 1.36385
14903 2.7277
14904 3.54601
14905 1.63662
14906 17.73
14907 3.00047
14908 1.63662
14909 6.54648
14910 1.63662
14911 3.00047
14912 2.45493
14913 2.7277
14914 1.63662
14915 0.0
14916 5.4554
14917 17.1845
14918 3.27324
14919 0.5455399999999999
14920 0.0
14921 14.184000000000001
14922 1.63662
14923 1.63662
14924 0.27276999999999996
14925 0.27276999999999996
14926 5.1826300000000005
14927 6.2737099999999995
14928 1.63662
14929 14.4568
14930 2.7277
14931 1.36385
14932 5.4554
14933 4.90986
14934 12.5474
14935 1.63662
14936 1.36385
14937 1.0910799999999998
14938 1.63662
14939 0.27276999999999996
14940 1.0910799999999998
14941 13.9113
14942 5.4554
14943 4.364319999999999
14944 1.0910799999999998
14945 7.09202
14946 2.7277
14947 0.81831
14948 1.36385
14949 7.91033
14950 19.0939
14951 10.638
14952 4.90986
14953 1.36385
14954 1.0910799999999998
14955 2.45493
14956 7.91033
14957 0.81831
14958 0.81831
14959 8.728639999999999
14960 10.0925
14961 0.0
14962 1.36385
14963 6.2737099999999995
14964 0.81831
14965 1.0910799999999998
14966 1.63662
14967 3.27324
14968 15.0023
14969 1.0910799999999998
14970 5.1826300000000005
14971 11.1836
14972 7.09202
14973 9.27418
14974 4.364319999999999
14975 2.1821599999999997
14976 7.637560000000001
14977 7.91033
14978 10.638
14979 3.8187800000000003
14980 7.09202
14981 2.7277
14982 0.0
14983 3.8187800000000003
14984 6.54648
14985 5.7281699999999995
14986 7.09202
14987 3.54601
14988 11.7291
14989 3.54601
14990 1.0910799999999998
14991 4.09155
14992 8.455869999999999
14993 6.54648
14994 2.45493
14995 0.81831
14996 3.00047
14997 3.00047
14998 2.45493
14999 0.27276999999999996
15000 2.7277
15001 3.54601
15002 0.81831
15003 13.3657
15004 3.27324
15005 0.27276999999999996
15006 4.09155
15007 0.27276999999999996
15008 2.7277
15009 2.1821599999999997
15010 1.0910799999999998
15011 2.7277
15012 1.0910799999999998
15013 2.45493
15014 3.8187800000000003
15015 1.63662
15016 5.4554
15017 1.63662
15018 4.63709
15019 4.09155
15020 0.81831
15021 3.8187800000000003
15022 6.2737099999999995
15023 4.09155
15024 4.90986
15025 2.7277
15026 10.3653
15027 6.00094
15028 8.728639999999999
15029 1.0910799999999998
15030 1.0910799999999998
15031 1.0910799999999998
15032 1.63662
15033 0.0
15034 4.63709
15035 9.81972
15036 4.09155
15037 2.45493
15038 1.36385
15039 13.093
15040 2.45493
15041 1.63662
15042 0.81831
15043 2.45493
15044 7.637560000000001
15045 9.81972
15046 2.1821599999999997
15047 10.9108
15048 7.91033
15049 7.364789999999999
15050 3.27324
15051 0.0
15052 0.5455399999999999
15053 6.81925
15054 8.455869999999999
15055 3.27324
15056 0.5455399999999999
15057 6.81925
15058 2.7277
15059 1.63662
15060 18.5484
15061 8.1831
15062 0.81831
15063 1.0910799999999998
15064 0.27276999999999996
15065 0.81831
15066 1.36385
15067 14.184000000000001
15068 1.9093900000000001
15069 1.36385
15070 4.364319999999999
15071 0.81831
15072 1.63662
15073 4.90986
15074 1.63662
15075 0.81831
15076 4.09155
15077 1.36385
15078 13.9113
15079 22.3671
15080 3.27324
15081 10.0925
15082 3.27324
15083 4.63709
15084 2.45493
15085 0.5455399999999999
15086 0.5455399999999999
15087 0.81831
15088 0.0
15089 2.45493
15090 3.00047
15091 1.0910799999999998
15092 0.27276999999999996
15093 5.7281699999999995
15094 0.81831
15095 3.8187800000000003
15096 4.364319999999999
15097 5.1826300000000005
15098 2.7277
15099 4.90986
15100 3.00047
15101 3.00047
15102 21.8216
15103 23.730999999999998
15104 11.7291
15105 2.7277
15106 0.81831
15107 0.5455399999999999
15108 6.81925
15109 0.0
15110 2.7277
15111 3.8187800000000003
15112 18.2756
15113 18.0028
15114 3.54601
15115 14.7296
15116 2.1821599999999997
15117 2.45493
15118 0.27276999999999996
15119 0.5455399999999999
15120 3.27324
15121 6.2737099999999995
15122 5.1826300000000005
15123 10.0925
15124 3.54601
15125 17.73
15126 9.54695
15127 2.45493
15128 3.00047
15129 1.0910799999999998
15130 3.27324
15131 1.36385
15132 0.81831
15133 5.4554
15134 2.45493
15135 3.54601
15136 16.0934
15137 4.63709
15138 0.81831
15139 12.2746
15140 0.81831
15141 0.5455399999999999
15142 3.54601
15143 3.00047
15144 0.0
15145 1.0910799999999998
15146 6.00094
15147 2.45493
15148 7.91033
15149 8.728639999999999
15150 3.8187800000000003
15151 4.90986
15152 3.00047
15153 1.63662
15154 0.5455399999999999
15155 5.7281699999999995
15156 1.63662
15157 4.364319999999999
15158 2.45493
15159 0.5455399999999999
15160 8.728639999999999
15161 8.728639999999999
15162 6.54648
15163 4.364319999999999
15164 0.27276999999999996
15165 0.0
15166 4.09155
15167 5.7281699999999995
15168 7.91033
15169 7.09202
15170 4.90986
15171 0.81831
15172 0.0
15173 0.81831
15174 9.00141
15175 10.0925
15176 0.0
15177 2.1821599999999997
15178 7.91033
15179 5.7281699999999995
15180 2.1821599999999997
15181 4.90986
15182 1.36385
15183 10.0925
15184 2.1821599999999997
15185 0.5455399999999999
15186 3.8187800000000003
15187 0.27276999999999996
15188 1.0910799999999998
15189 4.90986
15190 4.364319999999999
15191 0.5455399999999999
15192 0.27276999999999996
15193 6.81925
15194 0.81831
15195 2.45493
15196 4.364319999999999
15197 6.81925
15198 9.27418
15199 1.36385
15200 1.9093900000000001
15201 10.638
15202 2.45493
15203 1.9093900000000001
15204 0.5455399999999999
15205 3.27324
15206 7.637560000000001
15207 6.00094
15208 1.36385
15209 0.81831
15210 12.2746
15211 4.90986
15212 1.0910799999999998
15213 0.27276999999999996
15214 0.81831
15215 0.5455399999999999
15216 3.8187800000000003
15217 0.0
15218 2.7277
15219 1.63662
15220 2.1821599999999997
15221 1.0910799999999998
15222 5.7281699999999995
15223 0.81831
15224 9.00141
15225 1.0910799999999998
15226 4.364319999999999
15227 4.364319999999999
15228 1.9093900000000001
15229 20.7305
15230 6.81925
15231 2.45493
15232 2.45493
15233 3.27324
15234 5.1826300000000005
15235 1.9093900000000001
15236 4.63709
15237 16.9117
15238 1.0910799999999998
15239 5.7281699999999995
15240 13.6385
15241 0.27276999999999996
15242 7.364789999999999
15243 13.6385
15244 8.455869999999999
15245 2.45493
15246 3.8187800000000003
15247 3.54601
15248 2.45493
15249 1.63662
15250 0.81831
15251 0.27276999999999996
15252 0.5455399999999999
15253 3.00047
15254 2.1821599999999997
15255 1.9093900000000001
15256 5.4554
15257 0.81831
15258 2.1821599999999997
15259 6.81925
15260 0.0
15261 1.9093900000000001
15262 12.0019
15263 3.00047
15264 3.54601
15265 1.36385
15266 4.09155
15267 0.0
15268 2.7277
15269 2.1821599999999997
15270 0.27276999999999996
15271 1.0910799999999998
15272 7.91033
15273 6.54648
15274 18.0028
15275 0.81831
15276 1.0910799999999998
15277 4.90986
15278 3.27324
15279 27.276999999999997
15280 29.7319
15281 1.36385
15282 3.27324
15283 3.8187800000000003
15284 9.81972
15285 0.81831
15286 1.63662
15287 0.27276999999999996
15288 3.27324
15289 12.5474
15290 6.2737099999999995
15291 4.90986
15292 6.00094
15293 3.8187800000000003
15294 2.1821599999999997
15295 0.81831
15296 3.27324
15297 6.54648
15298 10.0925
15299 0.5455399999999999
15300 0.27276999999999996
15301 7.364789999999999
15302 2.7277
15303 6.81925
15304 8.1831
15305 0.27276999999999996
15306 3.27324
15307 7.91033
15308 4.09155
15309 7.364789999999999
15310 0.81831
15311 0.5455399999999999
15312 0.81831
15313 6.54648
15314 4.09155
15315 1.63662
15316 1.36385
15317 3.54601
15318 1.0910799999999998
15319 5.7281699999999995
15320 1.63662
15321 22.0944
15322 36.0056
15323 3.54601
15324 0.5455399999999999
15325 1.36385
15326 1.0910799999999998
15327 4.364319999999999
15328 13.6385
15329 9.00141
15330 2.1821599999999997
15331 5.4554
15332 13.093
15333 4.09155
15334 1.36385
15335 2.7277
15336 0.27276999999999996
15337 5.7281699999999995
15338 1.36385
15339 1.9093900000000001
15340 0.5455399999999999
15341 13.9113
15342 3.00047
15343 1.36385
15344 1.0910799999999998
15345 2.1821599999999997
15346 1.36385
15347 0.81831
15348 15.5479
15349 1.9093900000000001
15350 0.27276999999999996
15351 6.00094
15352 3.8187800000000003
15353 2.7277
15354 3.00047
15355 1.63662
15356 0.5455399999999999
15357 7.637560000000001
15358 2.1821599999999997
15359 2.7277
15360 1.9093900000000001
15361 0.81831
15362 5.7281699999999995
15363 2.1821599999999997
15364 2.7277
15365 5.1826300000000005
15366 1.0910799999999998
15367 0.27276999999999996
15368 1.9093900000000001
15369 2.45493
15370 6.00094
15371 0.27276999999999996
15372 0.27276999999999996
15373 3.8187800000000003
15374 14.7296
15375 1.0910799999999998
15376 5.4554
15377 2.45493
15378 0.81831
15379 6.54648
15380 1.36385
15381 1.63662
15382 0.27276999999999996
15383 0.81831
15384 6.54648
15385 7.09202
15386 1.36385
15387 4.90986
15388 2.1821599999999997
15389 0.27276999999999996
15390 5.4554
15391 3.54601
15392 0.5455399999999999
15393 0.81831
15394 1.9093900000000001
15395 10.0925
15396 6.54648
15397 1.9093900000000001
15398 1.0910799999999998
15399 0.0
15400 0.5455399999999999
15401 5.1826300000000005
15402 0.27276999999999996
15403 0.27276999999999996
15404 3.8187800000000003
15405 2.7277
15406 6.00094
15407 0.27276999999999996
15408 1.0910799999999998
15409 4.09155
15410 0.0
15411 4.63709
15412 1.9093900000000001
15413 11.1836
15414 2.1821599999999997
15415 3.27324
15416 1.9093900000000001
15417 4.09155
15418 4.09155
15419 2.45493
15420 3.54601
15421 0.81831
15422 0.0
15423 7.637560000000001
15424 0.5455399999999999
15425 0.81831
15426 12.2746
15427 2.7277
15428 11.1836
15429 2.45493
15430 2.7277
15431 7.09202
15432 1.9093900000000001
15433 0.81831
15434 1.9093900000000001
15435 0.5455399999999999
15436 0.5455399999999999
15437 6.81925
15438 1.63662
15439 2.1821599999999997
15440 3.8187800000000003
15441 0.81831
15442 3.8187800000000003
15443 1.0910799999999998
15444 7.364789999999999
15445 1.36385
15446 4.09155
15447 25.0948
15448 7.91033
15449 3.00047
15450 3.00047
15451 7.637560000000001
15452 10.9108
15453 3.54601
15454 1.9093900000000001
15455 1.0910799999999998
15456 7.637560000000001
15457 7.364789999999999
15458 16.639
15459 7.637560000000001
15460 2.45493
15461 1.9093900000000001
15462 7.09202
15463 0.81831
15464 2.1821599999999997
15465 10.3653
15466 6.81925
15467 0.5455399999999999
15468 0.81831
15469 5.4554
15470 2.7277
15471 10.3653
15472 4.364319999999999
15473 17.1845
15474 2.1821599999999997
15475 2.1821599999999997
15476 2.1821599999999997
15477 10.0925
15478 1.63662
15479 2.1821599999999997
15480 0.27276999999999996
15481 0.0
15482 0.81831
15483 1.36385
15484 2.1821599999999997
15485 1.63662
15486 2.7277
15487 3.27324
15488 2.1821599999999997
15489 4.63709
15490 5.4554
15491 2.1821599999999997
15492 3.27324
15493 5.4554
15494 7.91033
15495 13.6385
15496 10.638
15497 10.9108
15498 4.09155
15499 0.27276999999999996
15500 3.8187800000000003
15501 0.81831
15502 1.63662
15503 4.90986
15504 3.54601
15505 8.728639999999999
15506 3.8187800000000003
15507 2.45493
15508 1.36385
15509 4.90986
15510 5.7281699999999995
15511 6.54648
15512 2.1821599999999997
15513 9.54695
15514 1.36385
15515 0.5455399999999999
15516 0.81831
15517 0.81831
15518 5.4554
15519 3.27324
15520 3.27324
15521 1.0910799999999998
15522 0.0
15523 1.63662
15524 3.00047
15525 7.91033
15526 9.27418
15527 4.63709
15528 1.63662
15529 8.728639999999999
15530 1.0910799999999998
15531 0.0
15532 6.54648
15533 3.8187800000000003
15534 1.9093900000000001
15535 1.36385
15536 3.27324
15537 12.0019
15538 15.2751
15539 10.638
15540 3.8187800000000003
15541 0.81831
15542 0.81831
15543 5.1826300000000005
15544 4.90986
15545 0.5455399999999999
15546 0.5455399999999999
15547 1.36385
15548 7.364789999999999
15549 1.63662
15550 2.7277
15551 3.00047
15552 0.0
15553 0.5455399999999999
15554 3.8187800000000003
15555 4.90986
15556 5.7281699999999995
15557 7.09202
15558 3.00047
15559 4.63709
15560 1.9093900000000001
15561 2.1821599999999997
15562 1.0910799999999998
15563 4.09155
15564 4.09155
15565 3.54601
15566 5.4554
15567 1.0910799999999998
15568 1.9093900000000001
15569 4.09155
15570 1.36385
15571 1.36385
15572 6.2737099999999995
15573 9.54695
15574 10.3653
15575 2.1821599999999997
15576 1.63662
15577 1.0910799999999998
15578 2.45493
15579 2.45493
15580 7.364789999999999
15581 1.0910799999999998
15582 7.364789999999999
15583 1.9093900000000001
15584 1.36385
15585 1.9093900000000001
15586 3.27324
15587 11.4563
15588 4.63709
15589 2.45493
15590 5.1826300000000005
15591 1.0910799999999998
15592 0.81831
15593 4.364319999999999
15594 0.5455399999999999
15595 4.364319999999999
15596 1.0910799999999998
15597 4.364319999999999
15598 4.63709
15599 7.09202
15600 2.7277
15601 7.91033
15602 25.6404
15603 4.09155
15604 5.1826300000000005
15605 3.8187800000000003
15606 0.27276999999999996
15607 0.27276999999999996
15608 6.00094
15609 0.27276999999999996
15610 0.27276999999999996
15611 5.7281699999999995
15612 5.7281699999999995
15613 3.54601
15614 12.2746
15615 0.27276999999999996
15616 3.00047
15617 2.7277
15618 8.728639999999999
15619 0.27276999999999996
15620 1.9093900000000001
15621 2.1821599999999997
15622 9.27418
15623 5.1826300000000005
15624 7.364789999999999
15625 4.63709
15626 6.54648
15627 2.1821599999999997
15628 9.00141
15629 19.9122
15630 3.27324
15631 5.7281699999999995
15632 2.7277
15633 3.27324
15634 0.5455399999999999
15635 2.45493
15636 0.5455399999999999
15637 2.45493
15638 4.364319999999999
15639 1.0910799999999998
15640 0.81831
15641 1.36385
15642 13.3657
15643 16.0934
15644 5.4554
15645 6.2737099999999995
15646 4.63709
15647 6.81925
15648 1.63662
15649 0.0
15650 3.27324
15651 0.81831
15652 9.27418
15653 2.7277
15654 10.3653
15655 2.1821599999999997
15656 3.54601
15657 1.0910799999999998
15658 3.00047
15659 4.63709
15660 1.0910799999999998
15661 1.0910799999999998
15662 7.637560000000001
15663 6.81925
15664 0.5455399999999999
15665 1.36385
15666 1.9093900000000001
15667 5.4554
15668 0.27276999999999996
15669 2.45493
15670 5.4554
15671 2.1821599999999997
15672 16.639
15673 19.3667
15674 2.1821599999999997
15675 7.364789999999999
15676 3.00047
15677 1.0910799999999998
15678 3.8187800000000003
15679 0.5455399999999999
15680 0.0
15681 3.8187800000000003
15682 2.45493
15683 1.36385
15684 0.81831
15685 0.5455399999999999
15686 3.27324
15687 6.00094
15688 2.45493
15689 6.2737099999999995
15690 0.81831
15691 2.45493
15692 7.364789999999999
15693 23.1854
15694 3.27324
15695 0.5455399999999999
15696 5.4554
15697 0.27276999999999996
15698 1.36385
15699 2.7277
15700 1.36385
15701 1.9093900000000001
15702 3.54601
15703 0.5455399999999999
15704 1.9093900000000001
15705 4.364319999999999
15706 0.27276999999999996
15707 7.364789999999999
15708 1.0910799999999998
15709 3.8187800000000003
15710 4.09155
15711 0.81831
15712 0.27276999999999996
15713 0.81831
15714 0.5455399999999999
15715 2.1821599999999997
15716 1.9093900000000001
15717 1.63662
15718 18.0028
15719 7.09202
15720 12.5474
15721 0.5455399999999999
15722 0.0
15723 2.45493
15724 3.27324
15725 1.0910799999999998
15726 0.27276999999999996
15727 3.8187800000000003
15728 2.1821599999999997
15729 1.0910799999999998
15730 12.5474
15731 1.36385
15732 6.81925
15733 2.7277
15734 8.728639999999999
15735 1.0910799999999998
15736 11.1836
15737 3.27324
15738 0.0
15739 3.00047
15740 13.093
15741 2.7277
15742 3.54601
15743 1.0910799999999998
15744 0.5455399999999999
15745 1.9093900000000001
15746 1.63662
15747 3.8187800000000003
15748 1.63662
15749 0.27276999999999996
15750 4.09155
15751 2.45493
15752 15.0023
15753 18.8211
15754 15.2751
15755 2.1821599999999997
15756 1.0910799999999998
15757 6.00094
15758 4.90986
15759 10.9108
15760 6.81925
15761 6.00094
15762 5.4554
15763 0.0
15764 6.54648
15765 1.63662
15766 1.0910799999999998
15767 9.00141
15768 6.54648
15769 1.63662
15770 1.9093900000000001
15771 3.8187800000000003
15772 1.9093900000000001
15773 4.63709
15774 4.09155
15775 1.9093900000000001
15776 0.81831
15777 0.81831
15778 4.63709
15779 0.27276999999999996
15780 11.7291
15781 42.0066
15782 1.9093900000000001
15783 10.9108
15784 0.5455399999999999
15785 1.63662
15786 6.54648
15787 2.45493
15788 5.7281699999999995
15789 0.81831
15790 2.7277
15791 1.9093900000000001
15792 6.2737099999999995
15793 12.0019
15794 9.27418
15795 3.8187800000000003
15796 1.0910799999999998
15797 6.81925
15798 1.36385
15799 1.9093900000000001
15800 4.90986
15801 16.3662
15802 3.00047
15803 2.1821599999999997
15804 9.81972
15805 2.7277
15806 2.45493
15807 0.81831
15808 0.0
15809 1.9093900000000001
15810 4.63709
15811 7.364789999999999
15812 0.5455399999999999
15813 3.27324
15814 4.63709
15815 2.1821599999999997
15816 37.915
15817 30.823
15818 1.0910799999999998
15819 9.54695
15820 3.00047
15821 1.63662
15822 3.54601
15823 4.364319999999999
15824 0.0
15825 3.54601
15826 1.9093900000000001
15827 1.36385
15828 2.45493
15829 1.9093900000000001
15830 7.637560000000001
15831 4.09155
15832 7.364789999999999
15833 0.81831
15834 1.36385
15835 10.9108
15836 0.81831
15837 0.81831
15838 10.3653
15839 3.27324
15840 1.9093900000000001
15841 3.27324
15842 7.637560000000001
15843 6.2737099999999995
15844 6.81925
15845 7.364789999999999
15846 1.63662
15847 3.27324
15848 10.9108
15849 3.27324
15850 1.0910799999999998
15851 0.5455399999999999
15852 4.09155
15853 11.7291
15854 18.2756
15855 27.5498
15856 3.54601
15857 5.1826300000000005
15858 0.5455399999999999
15859 6.81925
15860 1.9093900000000001
15861 1.9093900000000001
15862 2.7277
15863 1.9093900000000001
15864 7.637560000000001
15865 1.36385
15866 3.27324
15867 6.2737099999999995
15868 3.8187800000000003
15869 1.36385
15870 1.9093900000000001
15871 9.54695
15872 6.00094
15873 16.9117
15874 8.1831
15875 1.0910799999999998
15876 1.0910799999999998
15877 3.54601
15878 3.27324
15879 10.3653
15880 2.7277
15881 8.1831
15882 8.1831
15883 0.27276999999999996
15884 1.63662
15885 15.8207
15886 15.2751
15887 3.8187800000000003
15888 0.5455399999999999
15889 1.0910799999999998
15890 6.54648
15891 1.0910799999999998
15892 8.728639999999999
15893 0.81831
15894 0.27276999999999996
15895 0.81831
15896 3.00047
15897 1.9093900000000001
15898 3.27324
15899 1.63662
15900 1.36385
15901 18.2756
15902 2.45493
15903 2.7277
15904 1.9093900000000001
15905 1.9093900000000001
15906 7.09202
15907 18.0028
15908 3.8187800000000003
15909 0.5455399999999999
15910 0.5455399999999999
15911 1.0910799999999998
15912 5.7281699999999995
15913 4.364319999999999
15914 16.0934
15915 3.54601
15916 3.00047
15917 3.00047
15918 15.5479
15919 11.4563
15920 9.81972
15921 1.36385
15922 0.27276999999999996
15923 7.09202
15924 1.0910799999999998
15925 1.36385
15926 3.27324
15927 7.91033
15928 12.8202
15929 1.36385
15930 4.90986
15931 15.0023
15932 2.45493
15933 12.0019
15934 10.9108
15935 14.7296
15936 9.27418
15937 3.00047
15938 0.5455399999999999
15939 9.81972
15940 3.00047
15941 1.9093900000000001
15942 12.8202
15943 4.90986
15944 3.54601
15945 9.81972
15946 2.7277
15947 3.00047
15948 0.27276999999999996
15949 7.637560000000001
15950 10.0925
15951 0.0
15952 3.8187800000000003
15953 10.3653
15954 2.7277
15955 3.00047
15956 4.364319999999999
15957 9.81972
15958 5.4554
15959 1.63662
15960 12.0019
15961 1.63662
15962 0.0
15963 8.455869999999999
15964 8.455869999999999
15965 1.36385
15966 5.7281699999999995
15967 8.728639999999999
15968 4.364319999999999
15969 0.5455399999999999
15970 1.36385
15971 9.27418
15972 6.54648
15973 22.0944
15974 2.7277
15975 2.7277
15976 1.36385
15977 1.36385
15978 13.093
15979 5.4554
15980 2.45493
15981 1.63662
15982 1.0910799999999998
15983 3.8187800000000003
15984 2.7277
15985 3.54601
15986 3.27324
15987 8.728639999999999
15988 1.36385
15989 0.5455399999999999
15990 9.00141
15991 13.9113
15992 13.6385
15993 7.09202
15994 2.7277
15995 1.63662
15996 3.54601
15997 0.81831
15998 0.81831
15999 1.63662
16000 1.9093900000000001
16001 0.81831
16002 0.5455399999999999
16003 2.45493
16004 8.728639999999999
16005 2.45493
16006 0.81831
16007 1.9093900000000001
16008 3.27324
16009 6.2737099999999995
16010 9.54695
16011 1.0910799999999998
16012 0.27276999999999996
16013 5.1826300000000005
16014 2.1821599999999997
16015 2.1821599999999997
16016 6.00094
16017 11.7291
16018 0.5455399999999999
16019 6.54648
16020 15.8207
16021 2.45493
16022 0.27276999999999996
16023 10.638
16024 6.81925
16025 9.00141
16026 2.1821599999999997
16027 3.00047
16028 1.63662
16029 1.63662
16030 7.364789999999999
16031 2.45493
16032 2.1821599999999997
16033 0.27276999999999996
16034 2.1821599999999997
16035 3.27324
16036 0.0
16037 2.45493
16038 1.36385
16039 1.36385
16040 0.27276999999999996
16041 1.36385
16042 0.81831
16043 0.27276999999999996
16044 0.81831
16045 6.81925
16046 3.8187800000000003
16047 20.7305
16048 94.92399999999999
16049 1.36385
16050 0.5455399999999999
16051 4.09155
16052 5.4554
16053 7.91033
16054 15.2751
16055 3.27324
16056 16.0934
16057 4.364319999999999
16058 3.54601
16059 17.73
16060 2.45493
16061 0.5455399999999999
16062 9.27418
16063 3.8187800000000003
16064 1.36385
16065 5.1826300000000005
16066 2.45493
16067 0.5455399999999999
16068 2.1821599999999997
16069 6.2737099999999995
16070 3.27324
16071 1.63662
16072 2.1821599999999997
16073 1.63662
16074 0.27276999999999996
16075 1.36385
16076 5.4554
16077 13.6385
16078 3.00047
16079 0.0
16080 6.00094
16081 5.4554
16082 6.81925
16083 2.45493
16084 0.0
16085 2.7277
16086 6.81925
16087 1.36385
16088 1.9093900000000001
16089 0.5455399999999999
16090 0.81831
16091 2.1821599999999997
16092 1.63662
16093 1.0910799999999998
16094 0.81831
16095 4.90986
16096 1.9093900000000001
16097 5.1826300000000005
16098 10.0925
16099 11.1836
16100 1.0910799999999998
16101 1.36385
16102 1.63662
16103 2.45493
16104 19.0939
16105 8.455869999999999
16106 0.27276999999999996
16107 3.27324
16108 10.9108
16109 6.81925
16110 34.9146
16111 13.6385
16112 1.0910799999999998
16113 11.4563
16114 1.0910799999999998
16115 1.0910799999999998
16116 9.27418
16117 7.91033
16118 1.36385
16119 4.09155
16120 1.63662
16121 0.5455399999999999
16122 5.1826300000000005
16123 10.9108
16124 16.3662
16125 6.54648
16126 6.81925
16127 1.9093900000000001
16128 2.7277
16129 0.27276999999999996
16130 2.45493
16131 10.638
16132 9.27418
16133 7.364789999999999
16134 1.0910799999999998
16135 1.0910799999999998
16136 9.81972
16137 0.5455399999999999
16138 8.1831
16139 4.364319999999999
16140 5.4554
16141 3.54601
16142 0.81831
16143 5.1826300000000005
16144 1.9093900000000001
16145 5.1826300000000005
16146 28.9136
16147 1.63662
16148 2.7277
16149 0.27276999999999996
16150 0.0
16151 2.7277
16152 7.91033
16153 1.9093900000000001
16154 1.63662
16155 3.54601
16156 4.09155
16157 1.36385
16158 3.8187800000000003
16159 1.9093900000000001
16160 4.09155
16161 1.0910799999999998
16162 1.36385
16163 6.81925
16164 13.093
16165 1.0910799999999998
16166 2.1821599999999997
16167 4.63709
16168 2.1821599999999997
16169 5.1826300000000005
16170 4.364319999999999
16171 7.364789999999999
16172 2.45493
16173 1.9093900000000001
16174 2.45493
16175 9.00141
16176 14.4568
16177 3.54601
16178 0.5455399999999999
16179 0.0
16180 3.54601
16181 4.90986
16182 9.81972
16183 0.27276999999999996
16184 0.5455399999999999
16185 0.5455399999999999
16186 1.63662
16187 2.7277
16188 5.7281699999999995
16189 5.7281699999999995
16190 22.3671
16191 4.364319999999999
16192 0.5455399999999999
16193 0.27276999999999996
16194 1.0910799999999998
16195 3.00047
16196 1.0910799999999998
16197 1.63662
16198 0.81831
16199 0.27276999999999996
16200 10.0925
16201 39.0061
16202 9.00141
16203 9.00141
16204 10.3653
16205 4.09155
16206 1.9093900000000001
16207 6.54648
16208 5.4554
16209 9.54695
16210 3.00047
16211 1.63662
16212 14.7296
16213 1.0910799999999998
16214 1.63662
16215 0.27276999999999996
16216 3.27324
16217 16.9117
16218 3.27324
16219 1.9093900000000001
16220 1.0910799999999998
16221 3.54601
16222 2.7277
16223 14.4568
16224 1.63662
16225 1.36385
16226 6.00094
16227 2.1821599999999997
16228 0.5455399999999999
16229 2.7277
16230 1.0910799999999998
16231 0.81831
16232 4.63709
16233 4.90986
16234 5.4554
16235 17.4573
16236 0.5455399999999999
16237 1.0910799999999998
16238 1.36385
16239 0.27276999999999996
16240 3.54601
16241 5.1826300000000005
16242 1.63662
16243 3.00047
16244 2.7277
16245 4.09155
16246 3.00047
16247 4.09155
16248 19.6394
16249 3.00047
16250 8.455869999999999
16251 3.27324
16252 4.09155
16253 11.4563
16254 4.90986
16255 9.81972
16256 1.0910799999999998
16257 1.63662
16258 5.7281699999999995
16259 0.27276999999999996
16260 2.7277
16261 4.09155
16262 4.09155
16263 2.7277
16264 1.0910799999999998
16265 7.637560000000001
16266 10.3653
16267 3.8187800000000003
16268 1.9093900000000001
16269 0.81831
16270 1.63662
16271 5.7281699999999995
16272 5.1826300000000005
16273 1.36385
16274 0.5455399999999999
16275 0.27276999999999996
16276 2.45493
16277 9.27418
16278 1.63662
16279 1.36385
16280 1.36385
16281 5.4554
16282 16.0934
16283 4.63709
16284 15.5479
16285 0.5455399999999999
16286 0.5455399999999999
16287 3.8187800000000003
16288 9.00141
16289 6.81925
16290 6.00094
16291 0.5455399999999999
16292 0.0
16293 2.45493
16294 8.728639999999999
16295 2.7277
16296 4.364319999999999
16297 22.6399
16298 8.728639999999999
16299 0.81831
16300 2.1821599999999997
16301 1.63662
16302 5.7281699999999995
16303 1.63662
16304 2.45493
16305 1.0910799999999998
16306 1.36385
16307 0.27276999999999996
16308 2.1821599999999997
16309 2.1821599999999997
16310 5.1826300000000005
16311 9.27418
16312 19.9122
16313 2.1821599999999997
16314 3.27324
16315 4.364319999999999
16316 2.1821599999999997
16317 1.36385
16318 0.81831
16319 0.5455399999999999
16320 0.27276999999999996
16321 3.54601
16322 6.2737099999999995
16323 12.5474
16324 1.63662
16325 1.9093900000000001
16326 10.9108
16327 1.9093900000000001
16328 1.63662
16329 0.5455399999999999
16330 10.0925
16331 0.0
16332 4.90986
16333 9.00141
16334 1.36385
16335 0.5455399999999999
16336 1.63662
16337 7.09202
16338 0.5455399999999999
16339 3.00047
16340 9.00141
16341 14.184000000000001
16342 3.27324
16343 6.00094
16344 6.00094
16345 0.5455399999999999
16346 0.27276999999999996
16347 0.5455399999999999
16348 1.9093900000000001
16349 2.1821599999999997
16350 1.36385
16351 0.0
16352 3.54601
16353 1.0910799999999998
16354 3.54601
16355 16.0934
16356 3.00047
16357 0.81831
16358 3.27324
16359 0.27276999999999996
16360 0.27276999999999996
16361 2.7277
16362 0.0
16363 0.27276999999999996
16364 5.1826300000000005
16365 1.63662
16366 3.00047
16367 1.9093900000000001
16368 2.1821599999999997
16369 7.91033
16370 6.00094
16371 3.00047
16372 0.0
16373 0.0
16374 5.7281699999999995
16375 2.7277
16376 16.9117
16377 2.1821599999999997
16378 3.8187800000000003
16379 0.81831
16380 2.1821599999999997
16381 3.27324
16382 0.27276999999999996
16383 2.1821599999999997
16384 3.00047
16385 2.1821599999999997
16386 3.54601
16387 2.7277
16388 1.63662
16389 1.36385
16390 4.63709
16391 4.63709
16392 3.27324
16393 19.3667
16394 10.0925
16395 1.63662
16396 8.455869999999999
16397 0.81831
16398 4.90986
16399 1.63662
16400 1.36385
16401 5.4554
16402 2.45493
16403 1.9093900000000001
16404 5.7281699999999995
16405 1.36385
16406 1.9093900000000001
16407 0.0
16408 5.4554
16409 10.3653
16410 2.45493
16411 13.9113
16412 1.9093900000000001
16413 0.81831
16414 0.81831
16415 5.1826300000000005
16416 12.8202
16417 1.0910799999999998
16418 8.455869999999999
16419 3.8187800000000003
16420 7.09202
16421 1.63662
16422 0.27276999999999996
16423 4.364319999999999
16424 1.9093900000000001
16425 27.276999999999997
16426 8.455869999999999
16427 0.27276999999999996
16428 3.8187800000000003
16429 1.0910799999999998
16430 6.00094
16431 1.9093900000000001
16432 2.45493
16433 1.9093900000000001
16434 0.81831
16435 3.27324
16436 4.09155
16437 5.1826300000000005
16438 1.36385
16439 0.5455399999999999
16440 0.5455399999999999
16441 6.00094
16442 3.00047
16443 1.63662
16444 9.81972
16445 1.36385
16446 5.4554
16447 1.0910799999999998
16448 2.1821599999999997
16449 3.00047
16450 2.1821599999999997
16451 1.0910799999999998
16452 23.730999999999998
16453 3.27324
16454 0.81831
16455 9.54695
16456 0.81831
16457 3.27324
16458 0.81831
16459 1.36385
16460 5.1826300000000005
16461 3.00047
16462 0.27276999999999996
16463 10.3653
16464 1.36385
16465 1.36385
16466 10.3653
16467 3.8187800000000003
16468 4.63709
16469 0.81831
16470 0.5455399999999999
16471 0.81831
16472 2.7277
16473 9.00141
16474 6.00094
16475 2.1821599999999997
16476 2.1821599999999997
16477 0.0
16478 3.54601
16479 0.0
16480 0.0
16481 0.81831
16482 0.81831
16483 19.3667
16484 5.4554
16485 0.0
16486 1.0910799999999998
16487 3.54601
16488 1.36385
16489 0.27276999999999996
16490 3.54601
16491 3.27324
16492 0.27276999999999996
16493 0.5455399999999999
16494 5.4554
16495 3.00047
16496 7.364789999999999
16497 3.54601
16498 7.91033
16499 1.0910799999999998
16500 0.27276999999999996
16501 1.0910799999999998
16502 1.9093900000000001
16503 0.81831
16504 4.90986
16505 7.91033
16506 11.7291
16507 4.364319999999999
16508 4.63709
16509 6.00094
16510 0.81831
16511 2.1821599999999997
16512 0.81831
16513 1.0910799999999998
16514 1.36385
16515 7.91033
16516 1.0910799999999998
16517 0.0
16518 2.7277
16519 4.09155
16520 13.3657
16521 9.81972
16522 0.5455399999999999
16523 0.5455399999999999
16524 1.9093900000000001
16525 0.81831
16526 10.0925
16527 1.9093900000000001
16528 5.1826300000000005
16529 0.27276999999999996
16530 6.2737099999999995
16531 9.54695
16532 4.63709
16533 2.45493
16534 1.63662
16535 0.27276999999999996
16536 1.63662
16537 4.364319999999999
16538 5.1826300000000005
16539 0.27276999999999996
16540 1.36385
16541 3.54601
16542 4.63709
16543 4.09155
16544 0.0
16545 4.63709
16546 2.7277
16547 4.90986
16548 4.09155
16549 12.2746
16550 8.455869999999999
16551 18.5484
16552 7.09202
16553 1.36385
16554 6.00094
16555 3.27324
16556 13.3657
16557 13.3657
16558 2.45493
16559 0.0
16560 0.0
16561 5.7281699999999995
16562 0.27276999999999996
16563 1.63662
16564 3.54601
16565 3.27324
16566 2.45493
16567 11.7291
16568 5.4554
16569 7.91033
16570 4.09155
16571 3.54601
16572 0.0
16573 4.90986
16574 0.81831
16575 0.5455399999999999
16576 3.54601
16577 0.27276999999999996
16578 1.0910799999999998
16579 1.9093900000000001
16580 0.81831
16581 0.27276999999999996
16582 8.1831
16583 2.45493
16584 2.45493
16585 10.3653
16586 1.0910799999999998
16587 3.27324
16588 0.81831
16589 3.00047
16590 1.9093900000000001
16591 6.81925
16592 5.4554
16593 0.0
16594 0.81831
16595 3.8187800000000003
16596 10.638
16597 9.27418
16598 0.27276999999999996
16599 1.36385
16600 9.27418
16601 2.1821599999999997
16602 0.81831
16603 6.00094
16604 0.5455399999999999
16605 0.27276999999999996
16606 3.27324
16607 8.728639999999999
16608 2.1821599999999997
16609 5.1826300000000005
16610 1.36385
16611 3.00047
16612 4.09155
16613 1.9093900000000001
16614 9.27418
16615 0.0
16616 0.0
16617 0.0
16618 0.27276999999999996
16619 2.1821599999999997
16620 4.364319999999999
16621 8.728639999999999
16622 2.45493
16623 2.7277
16624 3.27324
16625 1.63662
16626 3.8187800000000003
16627 0.81831
16628 0.81831
16629 0.0
16630 6.81925
16631 0.27276999999999996
16632 0.81831
16633 0.5455399999999999
16634 1.0910799999999998
16635 1.36385
16636 6.00094
16637 1.36385
16638 0.0
16639 7.09202
16640 0.0
16641 1.36385
16642 2.7277
16643 0.0
16644 0.81831
16645 1.63662
16646 0.5455399999999999
16647 2.1821599999999997
16648 1.63662
16649 1.63662
16650 2.1821599999999997
16651 3.8187800000000003
16652 1.0910799999999998
16653 0.0
16654 0.0
16655 0.27276999999999996
16656 3.27324
16657 25.9131
16658 0.0
16659 1.0910799999999998
16660 6.2737099999999995
16661 5.7281699999999995
16662 1.63662
16663 0.0
16664 0.0
16665 0.27276999999999996
16666 0.81831
16667 0.27276999999999996
16668 0.0
16669 1.9093900000000001
16670 18.2756
16671 1.9093900000000001
16672 5.4554
16673 0.81831
16674 1.0910799999999998
16675 2.7277
16676 2.1821599999999997
16677 2.1821599999999997
16678 13.3657
16679 0.27276999999999996
16680 1.0910799999999998
16681 0.0
16682 0.27276999999999996
16683 6.00094
16684 0.27276999999999996
16685 1.36385
16686 7.364789999999999
16687 1.9093900000000001
16688 0.0
16689 3.00047
16690 10.9108
16691 2.7277
16692 3.27324
16693 0.27276999999999996
16694 0.5455399999999999
16695 8.455869999999999
16696 0.0
16697 5.7281699999999995
16698 1.9093900000000001
16699 1.63662
16700 1.9093900000000001
16701 1.9093900000000001
16702 8.1831
16703 7.364789999999999
16704 6.81925
16705 0.81831
16706 4.09155
16707 1.63662
16708 2.45493
16709 1.0910799999999998
16710 0.27276999999999996
16711 0.0
16712 2.1821599999999997
16713 6.00094
16714 6.81925
16715 1.0910799999999998
16716 1.36385
16717 4.09155
16718 3.8187800000000003
16719 9.00141
16720 2.45493
16721 0.5455399999999999
16722 6.81925
16723 1.0910799999999998
16724 2.45493
16725 9.81972
16726 0.81831
16727 0.27276999999999996
16728 6.2737099999999995
16729 5.1826300000000005
16730 3.00047
16731 1.63662
16732 7.364789999999999
16733 1.36385
16734 3.00047
16735 9.54695
16736 5.1826300000000005
16737 1.36385
16738 6.2737099999999995
16739 1.63662
16740 2.45493
16741 10.0925
16742 6.2737099999999995
16743 4.90986
16744 3.27324
16745 1.0910799999999998
16746 6.00094
16747 14.184000000000001
16748 5.1826300000000005
16749 12.2746
16750 3.00047
16751 1.0910799999999998
16752 0.5455399999999999
16753 1.63662
16754 0.81831
16755 0.81831
16756 3.00047
16757 5.1826300000000005
16758 17.1845
16759 0.81831
16760 1.36385
16761 4.09155
16762 0.27276999999999996
16763 0.81831
16764 1.36385
16765 0.27276999999999996
16766 1.63662
16767 3.54601
16768 4.90986
16769 0.27276999999999996
16770 1.0910799999999998
16771 0.27276999999999996
16772 0.5455399999999999
16773 2.45493
16774 2.45493
16775 3.00047
16776 0.0
16777 0.0
16778 2.45493
16779 5.7281699999999995
16780 0.5455399999999999
16781 6.81925
16782 0.5455399999999999
16783 0.0
16784 1.36385
16785 2.1821599999999997
16786 0.81831
16787 0.27276999999999996
16788 10.0925
16789 5.1826300000000005
16790 1.36385
16791 1.36385
16792 0.27276999999999996
16793 0.0
16794 4.63709
16795 5.1826300000000005
16796 0.27276999999999996
16797 0.27276999999999996
16798 1.63662
16799 2.1821599999999997
16800 0.5455399999999999
16801 1.63662
16802 0.27276999999999996
16803 0.81831
16804 0.81831
16805 0.5455399999999999
16806 1.0910799999999998
16807 0.27276999999999996
16808 1.9093900000000001
16809 3.00047
16810 3.00047
16811 0.81831
16812 2.1821599999999997
16813 1.9093900000000001
16814 1.63662
16815 1.9093900000000001
16816 0.81831
16817 0.0
16818 10.0925
16819 1.9093900000000001
16820 2.1821599999999997
16821 7.364789999999999
16822 0.27276999999999996
16823 3.27324
16824 1.9093900000000001
16825 3.54601
16826 2.7277
16827 3.27324
16828 1.36385
16829 1.63662
16830 3.00047
16831 4.364319999999999
16832 1.9093900000000001
16833 3.8187800000000003
16834 10.3653
16835 0.0
16836 8.728639999999999
16837 4.364319999999999
16838 3.27324
16839 11.4563
16840 25.0948
16841 3.8187800000000003
16842 3.8187800000000003
16843 1.0910799999999998
16844 1.36385
16845 3.00047
16846 1.36385
16847 5.7281699999999995
16848 0.27276999999999996
16849 1.0910799999999998
16850 5.4554
16851 5.4554
16852 1.63662
16853 20.4577
16854 3.27324
16855 2.45493
16856 4.09155
16857 3.27324
16858 0.27276999999999996
16859 4.09155
16860 2.7277
16861 1.0910799999999998
16862 0.27276999999999996
16863 1.0910799999999998
16864 0.27276999999999996
16865 2.45493
16866 0.5455399999999999
16867 6.2737099999999995
16868 10.638
16869 0.81831
16870 0.5455399999999999
16871 0.27276999999999996
16872 0.5455399999999999
16873 1.0910799999999998
16874 2.7277
16875 1.63662
16876 2.45493
16877 6.81925
16878 2.1821599999999997
16879 1.63662
16880 1.0910799999999998
16881 9.81972
16882 0.5455399999999999
16883 0.27276999999999996
16884 2.45493
16885 0.5455399999999999
16886 1.9093900000000001
16887 3.54601
16888 3.8187800000000003
16889 1.0910799999999998
16890 3.00047
16891 3.8187800000000003
16892 0.81831
16893 1.0910799999999998
16894 1.36385
16895 1.63662
16896 6.54648
16897 0.27276999999999996
16898 3.00047
16899 1.9093900000000001
16900 11.1836
16901 2.45493
16902 1.36385
16903 1.9093900000000001
16904 0.27276999999999996
16905 0.81831
16906 9.00141
16907 1.9093900000000001
16908 2.7277
16909 0.0
16910 1.63662
16911 0.81831
16912 0.0
16913 1.63662
16914 1.36385
16915 1.9093900000000001
16916 3.00047
16917 0.5455399999999999
16918 0.27276999999999996
16919 1.9093900000000001
16920 5.1826300000000005
16921 11.4563
16922 3.54601
16923 3.27324
16924 4.09155
16925 0.81831
16926 1.9093900000000001
16927 3.27324
16928 1.36385
16929 3.00047
16930 0.27276999999999996
16931 0.27276999999999996
16932 0.27276999999999996
16933 10.638
16934 1.9093900000000001
16935 0.0
16936 8.1831
16937 8.728639999999999
16938 2.7277
16939 14.4568
16940 1.9093900000000001
16941 1.63662
16942 2.1821599999999997
16943 0.81831
16944 0.0
16945 1.9093900000000001
16946 0.81831
16947 5.1826300000000005
16948 6.00094
16949 8.728639999999999
16950 0.81831
16951 2.1821599999999997
16952 2.1821599999999997
16953 3.27324
16954 8.728639999999999
16955 2.45493
16956 0.0
16957 10.0925
16958 1.63662
16959 5.7281699999999995
16960 1.9093900000000001
16961 0.81831
16962 13.9113
16963 3.54601
16964 1.9093900000000001
16965 2.7277
16966 0.27276999999999996
16967 1.63662
16968 0.27276999999999996
16969 3.8187800000000003
16970 7.91033
16971 7.364789999999999
16972 10.0925
16973 5.7281699999999995
16974 2.45493
16975 7.09202
16976 1.63662
16977 1.0910799999999998
16978 12.5474
16979 9.00141
16980 1.63662
16981 2.45493
16982 0.5455399999999999
16983 4.90986
16984 21.2761
16985 4.364319999999999
16986 15.0023
16987 3.54601
16988 4.364319999999999
16989 3.00047
16990 0.81831
16991 1.63662
16992 1.0910799999999998
16993 3.27324
16994 1.0910799999999998
16995 4.63709
16996 9.81972
16997 1.36385
16998 1.0910799999999998
16999 2.1821599999999997
17000 0.81831
17001 1.63662
17002 0.81831
17003 0.5455399999999999
17004 2.7277
17005 12.2746
17006 3.00047
17007 1.9093900000000001
17008 2.1821599999999997
17009 1.9093900000000001
17010 2.1821599999999997
17011 1.63662
17012 1.0910799999999998
17013 3.54601
17014 8.455869999999999
17015 5.7281699999999995
17016 1.63662
17017 2.7277
17018 8.1831
17019 2.7277
17020 5.7281699999999995
17021 7.09202
17022 6.81925
17023 2.45493
17024 0.5455399999999999
17025 5.7281699999999995
17026 10.0925
17027 17.4573
17028 2.1821599999999997
17029 0.5455399999999999
17030 1.0910799999999998
17031 4.63709
17032 1.0910799999999998
17033 3.54601
17034 13.3657
17035 4.364319999999999
17036 1.36385
17037 10.3653
17038 6.81925
17039 8.1831
17040 0.81831
17041 1.0910799999999998
17042 8.728639999999999
17043 4.63709
17044 0.5455399999999999
17045 0.27276999999999996
17046 17.1845
17047 15.0023
17048 4.63709
17049 2.7277
17050 0.5455399999999999
17051 3.00047
17052 6.00094
17053 0.81831
17054 0.81831
17055 8.455869999999999
17056 4.09155
17057 1.63662
17058 0.81831
17059 2.1821599999999997
17060 2.1821599999999997
17061 8.728639999999999
17062 3.8187800000000003
17063 6.00094
17064 6.81925
17065 1.9093900000000001
17066 2.7277
17067 16.639
17068 1.0910799999999998
17069 0.81831
17070 3.27324
17071 4.63709
17072 0.81831
17073 1.9093900000000001
17074 6.00094
17075 3.8187800000000003
17076 0.81831
17077 0.81831
17078 3.27324
17079 4.90986
17080 4.09155
17081 7.91033
17082 18.0028
17083 0.81831
17084 3.54601
17085 7.09202
17086 3.00047
17087 0.0
17088 8.455869999999999
17089 2.45493
17090 5.4554
17091 10.0925
17092 0.81831
17093 2.1821599999999997
17094 3.00047
17095 6.00094
17096 24.2765
17097 9.54695
17098 11.4563
17099 3.00047
17100 3.54601
17101 4.09155
17102 12.5474
17103 16.0934
17104 5.7281699999999995
17105 13.9113
17106 0.27276999999999996
17107 0.0
17108 2.45493
17109 6.2737099999999995
17110 3.27324
17111 1.63662
17112 12.2746
17113 14.184000000000001
17114 4.90986
17115 0.81831
17116 1.36385
17117 8.455869999999999
17118 3.8187800000000003
17119 1.36385
17120 16.639
17121 5.1826300000000005
17122 1.9093900000000001
17123 2.7277
17124 9.27418
17125 10.3653
17126 0.27276999999999996
17127 4.63709
17128 9.54695
17129 3.00047
17130 2.7277
17131 0.81831
17132 1.9093900000000001
17133 12.2746
17134 8.1831
17135 0.27276999999999996
17136 9.54695
17137 3.27324
17138 0.81831
17139 0.27276999999999996
17140 1.63662
17141 4.09155
17142 1.9093900000000001
17143 2.1821599999999997
17144 4.364319999999999
17145 3.27324
17146 1.0910799999999998
17147 21.8216
17148 12.0019
17149 2.45493
17150 0.27276999999999996
17151 2.1821599999999997
17152 5.7281699999999995
17153 1.9093900000000001
17154 0.0
17155 0.81831
17156 2.7277
17157 12.2746
17158 22.9127
17159 1.36385
17160 5.4554
17161 1.9093900000000001
17162 0.5455399999999999
17163 3.54601
17164 1.0910799999999998
17165 2.45493
17166 2.1821599999999997
17167 4.09155
17168 5.1826300000000005
17169 0.27276999999999996
17170 5.4554
17171 10.3653
17172 0.81831
17173 0.5455399999999999
17174 3.27324
17175 3.27324
17176 2.7277
17177 15.2751
17178 3.00047
17179 1.0910799999999998
17180 1.63662
17181 2.1821599999999997
17182 4.364319999999999
17183 1.63662
17184 7.364789999999999
17185 6.81925
17186 10.9108
17187 4.90986
17188 0.81831
17189 2.7277
17190 0.81831
17191 6.54648
17192 0.81831
17193 4.09155
17194 21.0033
17195 3.00047
17196 0.5455399999999999
17197 1.9093900000000001
17198 3.8187800000000003
17199 15.5479
17200 6.00094
17201 20.4577
17202 6.54648
17203 5.4554
17204 3.54601
17205 7.637560000000001
17206 1.36385
17207 0.27276999999999996
17208 6.81925
17209 3.27324
17210 1.9093900000000001
17211 0.81831
17212 6.2737099999999995
17213 12.2746
17214 3.27324
17215 13.6385
17216 18.8211
17217 3.54601
17218 4.09155
17219 1.9093900000000001
17220 6.2737099999999995
17221 0.27276999999999996
17222 0.81831
17223 9.54695
17224 9.54695
17225 7.364789999999999
17226 0.81831
17227 1.0910799999999998
17228 8.455869999999999
17229 11.4563
17230 6.81925
17231 0.27276999999999996
17232 2.45493
17233 3.00047
17234 19.3667
17235 4.364319999999999
17236 3.54601
17237 1.9093900000000001
17238 3.00047
17239 1.9093900000000001
17240 2.7277
17241 16.9117
17242 3.00047
17243 2.1821599999999997
17244 15.5479
17245 0.0
17246 1.0910799999999998
17247 2.1821599999999997
17248 8.728639999999999
17249 0.27276999999999996
17250 3.27324
17251 9.54695
17252 1.36385
17253 7.364789999999999
17254 15.2751
17255 0.81831
17256 0.81831
17257 4.63709
17258 3.00047
17259 9.27418
17260 2.45493
17261 3.27324
17262 0.81831
17263 3.8187800000000003
17264 10.0925
17265 2.45493
17266 12.5474
17267 5.4554
17268 12.0019
17269 15.2751
17270 4.364319999999999
17271 4.90986
17272 2.45493
17273 0.0
17274 4.90986
17275 1.63662
17276 19.3667
17277 13.3657
17278 4.364319999999999
17279 4.90986
17280 4.364319999999999
17281 15.2751
17282 0.81831
17283 2.45493
17284 14.4568
17285 7.637560000000001
17286 3.27324
17287 0.81831
17288 0.5455399999999999
17289 5.7281699999999995
17290 3.8187800000000003
17291 6.81925
17292 2.1821599999999997
17293 3.54601
17294 0.81831
17295 0.0
17296 0.81831
17297 2.7277
17298 0.0
17299 11.7291
17300 5.7281699999999995
17301 1.36385
17302 17.1845
17303 2.45493
17304 2.45493
17305 1.63662
17306 10.638
17307 0.81831
17308 1.9093900000000001
17309 6.81925
17310 1.9093900000000001
17311 3.54601
17312 1.0910799999999998
17313 3.00047
17314 3.27324
17315 2.1821599999999997
17316 6.2737099999999995
17317 3.8187800000000003
17318 0.27276999999999996
17319 1.9093900000000001
17320 6.81925
17321 2.1821599999999997
17322 2.1821599999999997
17323 1.36385
17324 3.00047
17325 4.09155
17326 4.90986
17327 2.1821599999999997
17328 0.0
17329 15.8207
17330 2.1821599999999997
17331 2.1821599999999997
17332 3.8187800000000003
17333 6.81925
17334 3.27324
17335 12.8202
17336 3.27324
17337 1.63662
17338 0.5455399999999999
17339 2.1821599999999997
17340 3.54601
17341 4.364319999999999
17342 10.0925
17343 1.0910799999999998
17344 7.637560000000001
17345 2.1821599999999997
17346 1.36385
17347 3.27324
17348 1.9093900000000001
17349 14.184000000000001
17350 0.5455399999999999
17351 0.27276999999999996
17352 5.7281699999999995
17353 2.45493
17354 0.5455399999999999
17355 0.27276999999999996
17356 3.27324
17357 1.36385
17358 0.5455399999999999
17359 0.27276999999999996
17360 3.54601
17361 0.81831
17362 3.00047
17363 3.54601
17364 1.0910799999999998
17365 2.1821599999999997
17366 8.1831
17367 3.00047
17368 3.8187800000000003
17369 9.81972
17370 16.3662
17371 6.2737099999999995
17372 3.00047
17373 1.63662
17374 1.36385
17375 4.09155
17376 12.0019
17377 9.54695
17378 12.8202
17379 1.36385
17380 3.54601
17381 11.7291
17382 9.54695
17383 7.09202
17384 9.81972
17385 1.9093900000000001
17386 0.81831
17387 8.455869999999999
17388 4.63709
17389 0.5455399999999999
17390 1.36385
17391 5.1826300000000005
17392 8.1831
17393 2.45493
17394 4.364319999999999
17395 9.00141
17396 21.0033
17397 3.27324
17398 4.90986
17399 8.1831
17400 3.54601
17401 1.36385
17402 9.27418
17403 1.0910799999999998
17404 2.7277
17405 1.9093900000000001
17406 12.8202
17407 2.1821599999999997
17408 1.63662
17409 7.91033
17410 0.81831
17411 0.81831
17412 4.364319999999999
17413 19.6394
17414 29.4592
17415 13.093
17416 6.2737099999999995
17417 4.90986
17418 6.54648
17419 9.54695
17420 3.54601
17421 3.00047
17422 1.9093900000000001
17423 0.81831
17424 4.90986
17425 0.27276999999999996
17426 1.9093900000000001
17427 9.00141
17428 2.7277
17429 1.9093900000000001
17430 5.7281699999999995
17431 0.27276999999999996
17432 0.81831
17433 5.1826300000000005
17434 11.1836
17435 3.00047
17436 0.81831
17437 9.81972
17438 1.9093900000000001
17439 1.9093900000000001
17440 3.27324
17441 6.81925
17442 3.00047
17443 11.7291
17444 1.63662
17445 4.09155
17446 21.2761
17447 0.81831
17448 4.09155
17449 2.7277
17450 1.63662
17451 0.27276999999999996
17452 4.63709
17453 1.0910799999999998
17454 6.2737099999999995
17455 7.637560000000001
17456 4.63709
17457 1.0910799999999998
17458 2.7277
17459 1.63662
17460 4.90986
17461 0.81831
17462 2.1821599999999997
17463 25.0948
17464 16.639
17465 1.63662
17466 1.63662
17467 0.0
17468 4.364319999999999
17469 3.27324
17470 1.36385
17471 6.81925
17472 2.45493
17473 2.45493
17474 3.00047
17475 0.5455399999999999
17476 4.90986
17477 3.27324
17478 1.36385
17479 6.81925
17480 11.4563
17481 9.27418
17482 1.36385
17483 1.9093900000000001
17484 5.4554
17485 1.0910799999999998
17486 2.1821599999999997
17487 2.45493
17488 1.36385
17489 16.9117
17490 14.4568
17491 8.1831
17492 2.1821599999999997
17493 0.5455399999999999
17494 7.637560000000001
17495 14.4568
17496 3.00047
17497 17.4573
17498 3.27324
17499 7.91033
17500 1.36385
17501 0.27276999999999996
17502 6.2737099999999995
17503 10.638
17504 2.1821599999999997
17505 0.81831
17506 13.3657
17507 2.45493
17508 0.27276999999999996
17509 0.81831
17510 7.09202
17511 3.00047
17512 7.09202
17513 4.90986
17514 2.1821599999999997
17515 10.638
17516 3.54601
17517 17.1845
17518 2.45493
17519 4.09155
17520 22.0944
17521 6.00094
17522 2.7277
17523 12.5474
17524 1.63662
17525 0.81831
17526 2.1821599999999997
17527 4.90986
17528 3.54601
17529 1.36385
17530 17.73
17531 27.8225
17532 7.91033
17533 8.1831
17534 3.00047
17535 4.09155
17536 3.00047
17537 0.0
17538 4.364319999999999
17539 11.4563
17540 5.1826300000000005
17541 1.0910799999999998
17542 0.27276999999999996
17543 6.54648
17544 2.45493
17545 3.54601
17546 6.2737099999999995
17547 3.8187800000000003
17548 1.63662
17549 0.5455399999999999
17550 6.54648
17551 1.0910799999999998
17552 0.81831
17553 1.0910799999999998
17554 2.1821599999999997
17555 6.81925
17556 9.27418
17557 0.81831
17558 3.8187800000000003
17559 0.81831
17560 1.0910799999999998
17561 5.4554
17562 3.27324
17563 1.9093900000000001
17564 0.5455399999999999
17565 16.9117
17566 7.91033
17567 0.5455399999999999
17568 1.36385
17569 4.364319999999999
17570 1.36385
17571 5.4554
17572 0.81831
17573 1.36385
17574 3.00047
17575 0.0
17576 1.9093900000000001
17577 0.81831
17578 2.45493
17579 9.27418
17580 0.5455399999999999
17581 2.1821599999999997
17582 12.2746
17583 0.5455399999999999
17584 4.09155
17585 3.8187800000000003
17586 11.4563
17587 1.36385
17588 3.00047
17589 1.36385
17590 2.7277
17591 3.8187800000000003
17592 4.63709
17593 1.9093900000000001
17594 21.2761
17595 16.0934
17596 8.728639999999999
17597 7.364789999999999
17598 0.0
17599 1.9093900000000001
17600 1.36385
17601 3.8187800000000003
17602 8.455869999999999
17603 8.728639999999999
17604 10.9108
17605 3.27324
17606 1.0910799999999998
17607 1.36385
17608 5.1826300000000005
17609 1.36385
17610 2.1821599999999997
17611 0.27276999999999996
17612 1.9093900000000001
17613 2.45493
17614 6.00094
17615 1.9093900000000001
17616 1.9093900000000001
17617 10.9108
17618 0.5455399999999999
17619 4.90986
17620 6.81925
17621 0.81831
17622 0.5455399999999999
17623 3.8187800000000003
17624 0.81831
17625 9.27418
17626 36.2784
17627 5.4554
17628 3.54601
17629 4.364319999999999
17630 0.5455399999999999
17631 0.81831
17632 1.0910799999999998
17633 0.27276999999999996
17634 3.54601
17635 5.7281699999999995
17636 1.63662
17637 9.81972
17638 0.27276999999999996
17639 0.27276999999999996
17640 2.7277
17641 7.09202
17642 6.81925
17643 13.6385
17644 1.63662
17645 0.81831
17646 4.90986
17647 1.36385
17648 1.36385
17649 7.09202
17650 0.81831
17651 11.4563
17652 13.6385
17653 0.27276999999999996
17654 2.7277
17655 19.9122
17656 0.5455399999999999
17657 1.9093900000000001
17658 6.81925
17659 1.36385
17660 2.1821599999999997
17661 7.09202
17662 23.1854
17663 2.7277
17664 18.5484
17665 6.2737099999999995
17666 14.184000000000001
17667 16.0934
17668 0.0
17669 1.36385
17670 5.1826300000000005
17671 3.54601
17672 5.4554
17673 0.81831
17674 2.7277
17675 10.638
17676 4.63709
17677 3.00047
17678 0.81831
17679 3.54601
17680 0.81831
17681 2.45493
17682 8.1831
17683 0.81831
17684 4.90986
17685 0.81831
17686 9.54695
17687 5.7281699999999995
17688 0.81831
17689 7.09202
17690 1.0910799999999998
17691 0.27276999999999996
17692 2.1821599999999997
17693 2.7277
17694 11.7291
17695 12.5474
17696 7.91033
17697 3.54601
17698 3.00047
17699 1.63662
17700 1.36385
17701 1.0910799999999998
17702 5.4554
17703 5.4554
17704 1.9093900000000001
17705 3.27324
17706 0.0
17707 33.0052
17708 4.90986
17709 11.1836
17710 2.7277
17711 0.81831
17712 0.5455399999999999
17713 2.1821599999999997
17714 7.91033
17715 2.7277
17716 2.1821599999999997
17717 3.00047
17718 3.00047
17719 2.1821599999999997
17720 1.63662
17721 6.2737099999999995
17722 1.9093900000000001
17723 0.5455399999999999
17724 4.09155
17725 6.54648
17726 1.0910799999999998
17727 0.5455399999999999
17728 3.54601
17729 2.45493
17730 13.093
17731 2.1821599999999997
17732 0.5455399999999999
17733 2.45493
17734 14.4568
17735 3.00047
17736 0.27276999999999996
17737 0.0
17738 2.45493
17739 14.184000000000001
17740 2.7277
17741 2.1821599999999997
17742 6.2737099999999995
17743 5.7281699999999995
17744 8.1831
17745 9.54695
17746 0.0
17747 0.81831
17748 1.0910799999999998
17749 11.1836
17750 0.27276999999999996
17751 1.9093900000000001
17752 16.3662
17753 5.4554
17754 7.637560000000001
17755 5.1826300000000005
17756 4.09155
17757 3.8187800000000003
17758 1.0910799999999998
17759 0.81831
17760 5.7281699999999995
17761 11.4563
17762 3.27324
17763 3.54601
17764 5.7281699999999995
17765 4.364319999999999
17766 5.7281699999999995
17767 0.5455399999999999
17768 1.0910799999999998
17769 12.5474
17770 22.6399
17771 4.09155
17772 1.36385
17773 3.54601
17774 2.7277
17775 8.728639999999999
17776 1.63662
17777 0.0
17778 2.1821599999999997
17779 1.0910799999999998
17780 6.54648
17781 4.90986
17782 3.00047
17783 3.27324
17784 3.8187800000000003
17785 0.0
17786 0.0
17787 0.81831
17788 2.1821599999999997
17789 1.9093900000000001
17790 9.27418
17791 0.81831
17792 6.2737099999999995
17793 0.5455399999999999
17794 2.7277
17795 7.91033
17796 22.9127
17797 2.45493
17798 1.63662
17799 8.1831
17800 4.364319999999999
17801 6.2737099999999995
17802 3.27324
17803 0.27276999999999996
17804 16.9117
17805 9.81972
17806 1.0910799999999998
17807 0.5455399999999999
17808 3.8187800000000003
17809 0.27276999999999996
17810 3.8187800000000003
17811 4.63709
17812 7.364789999999999
17813 21.0033
17814 6.00094
17815 4.09155
17816 1.0910799999999998
17817 1.63662
17818 9.54695
17819 1.63662
17820 2.45493
17821 3.8187800000000003
17822 0.27276999999999996
17823 1.0910799999999998
17824 2.7277
17825 9.54695
17826 0.81831
17827 2.1821599999999997
17828 25.9131
17829 3.54601
17830 0.0
17831 0.27276999999999996
17832 0.5455399999999999
17833 6.2737099999999995
17834 3.27324
17835 3.00047
17836 5.4554
17837 3.54601
17838 1.9093900000000001
17839 9.27418
17840 3.00047
17841 1.63662
17842 12.2746
17843 0.5455399999999999
17844 0.5455399999999999
17845 2.45493
17846 0.27276999999999996
17847 1.0910799999999998
17848 9.27418
17849 2.1821599999999997
17850 1.63662
17851 1.63662
17852 4.90986
17853 6.54648
17854 5.1826300000000005
17855 0.0
17856 0.27276999999999996
17857 4.90986
17858 2.7277
17859 2.7277
17860 7.364789999999999
17861 0.27276999999999996
17862 11.1836
17863 13.093
17864 5.4554
17865 0.5455399999999999
17866 1.0910799999999998
17867 11.7291
17868 1.63662
17869 4.90986
17870 0.0
17871 2.7277
17872 6.54648
17873 0.5455399999999999
17874 1.0910799999999998
17875 2.7277
17876 1.0910799999999998
17877 3.00047
17878 6.2737099999999995
17879 8.728639999999999
17880 15.0023
17881 0.27276999999999996
17882 0.5455399999999999
17883 4.90986
17884 8.1831
17885 4.364319999999999
17886 12.5474
17887 0.5455399999999999
17888 2.7277
17889 1.36385
17890 0.81831
17891 1.0910799999999998
17892 7.09202
17893 0.81831
17894 1.36385
17895 1.0910799999999998
17896 6.2737099999999995
17897 6.2737099999999995
17898 4.90986
17899 6.2737099999999995
17900 0.5455399999999999
17901 3.54601
17902 19.0939
17903 1.9093900000000001
17904 12.2746
17905 0.81831
17906 1.0910799999999998
17907 1.63662
17908 0.81831
17909 8.455869999999999
17910 9.54695
17911 8.728639999999999
17912 15.5479
17913 9.54695
17914 5.7281699999999995
17915 3.8187800000000003
17916 3.54601
17917 1.9093900000000001
17918 8.455869999999999
17919 2.7277
17920 10.0925
17921 3.27324
17922 19.9122
17923 33.2779
17924 5.7281699999999995
17925 7.09202
17926 0.27276999999999996
17927 1.36385
17928 16.639
17929 3.8187800000000003
17930 7.364789999999999
17931 1.9093900000000001
17932 6.00094
17933 1.0910799999999998
17934 1.0910799999999998
17935 4.364319999999999
17936 0.81831
17937 0.27276999999999996
17938 0.5455399999999999
17939 2.1821599999999997
17940 19.3667
17941 7.09202
17942 1.0910799999999998
17943 6.54648
17944 3.27324
17945 0.0
17946 11.4563
17947 3.8187800000000003
17948 0.27276999999999996
17949 1.0910799999999998
17950 2.45493
17951 3.54601
17952 0.5455399999999999
17953 0.5455399999999999
17954 7.91033
17955 0.0
17956 1.63662
17957 3.27324
17958 4.09155
17959 2.45493
17960 6.00094
17961 6.54648
17962 3.00047
17963 5.4554
17964 0.81831
17965 0.0
17966 4.364319999999999
17967 7.91033
17968 3.00047
17969 7.91033
17970 3.27324
17971 2.45493
17972 0.5455399999999999
17973 3.00047
17974 1.9093900000000001
17975 0.27276999999999996
17976 3.54601
17977 0.5455399999999999
17978 0.0
17979 7.91033
17980 1.36385
17981 0.27276999999999996
17982 4.90986
17983 7.09202
17984 5.1826300000000005
17985 2.1821599999999997
17986 9.00141
17987 3.54601
17988 6.54648
17989 2.7277
17990 0.0
17991 0.81831
17992 1.63662
17993 14.7296
17994 4.364319999999999
17995 4.364319999999999
17996 2.45493
17997 1.0910799999999998
17998 6.00094
17999 14.7296
18000 10.638
18001 1.36385
18002 0.0
18003 0.81831
18004 2.45493
18005 5.1826300000000005
18006 3.00047
18007 1.9093900000000001
18008 0.27276999999999996
18009 2.1821599999999997
18010 14.4568
18011 16.0934
18012 10.0925
18013 3.54601
18014 1.36385
18015 2.7277
18016 4.09155
18017 2.1821599999999997
18018 1.63662
18019 5.1826300000000005
18020 1.9093900000000001
18021 0.27276999999999996
18022 1.0910799999999998
18023 4.364319999999999
18024 8.728639999999999
18025 0.5455399999999999
18026 3.8187800000000003
18027 22.0944
18028 2.7277
18029 0.5455399999999999
18030 3.8187800000000003
18031 6.54648
18032 10.0925
18033 1.63662
18034 1.63662
18035 3.27324
18036 2.7277
18037 1.9093900000000001
18038 2.7277
18039 0.0
18040 0.27276999999999996
18041 5.1826300000000005
18042 3.8187800000000003
18043 1.0910799999999998
18044 0.0
18045 0.0
18046 2.7277
18047 1.0910799999999998
18048 4.63709
18049 0.0
18050 1.9093900000000001
18051 3.27324
18052 9.27418
18053 1.63662
18054 2.1821599999999997
18055 9.00141
18056 8.1831
18057 3.8187800000000003
18058 6.81925
18059 2.1821599999999997
18060 0.5455399999999999
18061 2.1821599999999997
18062 5.7281699999999995
18063 0.27276999999999996
18064 3.54601
18065 14.4568
18066 11.4563
18067 0.5455399999999999
18068 6.54648
18069 8.455869999999999
18070 3.8187800000000003
18071 0.5455399999999999
18072 0.5455399999999999
18073 2.7277
18074 0.81831
18075 0.81831
18076 0.81831
18077 0.27276999999999996
18078 1.0910799999999998
18079 7.637560000000001
18080 10.0925
18081 3.54601
18082 22.6399
18083 3.27324
18084 2.7277
18085 2.7277
18086 13.3657
18087 5.4554
18088 4.90986
18089 2.7277
18090 2.7277
18091 1.63662
18092 1.0910799999999998
18093 3.00047
18094 6.00094
18095 4.90986
18096 6.54648
18097 0.81831
18098 1.36385
18099 4.63709
18100 0.5455399999999999
18101 0.0
18102 1.9093900000000001
18103 4.364319999999999
18104 0.27276999999999996
18105 0.27276999999999996
18106 2.45493
18107 3.27324
18108 2.1821599999999997
18109 18.5484
18110 3.27324
18111 3.00047
18112 7.91033
18113 4.09155
18114 9.54695
18115 8.455869999999999
18116 0.81831
18117 0.27276999999999996
18118 3.27324
18119 1.0910799999999998
18120 2.45493
18121 3.27324
18122 7.364789999999999
18123 3.54601
18124 1.9093900000000001
18125 2.1821599999999997
18126 3.00047
18127 3.00047
18128 6.2737099999999995
18129 6.00094
18130 19.9122
18131 6.00094
18132 3.54601
18133 0.81831
18134 0.5455399999999999
18135 1.0910799999999998
18136 0.5455399999999999
18137 3.00047
18138 3.54601
18139 0.27276999999999996
18140 5.7281699999999995
18141 0.5455399999999999
18142 1.0910799999999998
18143 3.27324
18144 0.81831
18145 3.27324
18146 4.364319999999999
18147 1.36385
18148 3.27324
18149 0.81831
18150 7.637560000000001
18151 12.8202
18152 4.90986
18153 11.7291
18154 1.63662
18155 1.36385
18156 9.81972
18157 1.0910799999999998
18158 1.0910799999999998
18159 7.364789999999999
18160 6.00094
18161 1.36385
18162 0.27276999999999996
18163 1.63662
18164 5.1826300000000005
18165 0.27276999999999996
18166 5.7281699999999995
18167 8.728639999999999
18168 2.1821599999999997
18169 11.1836
18170 4.09155
18171 1.0910799999999998
18172 2.7277
18173 6.00094
18174 4.63709
18175 0.5455399999999999
18176 1.36385
18177 3.27324
18178 0.5455399999999999
18179 2.45493
18180 7.364789999999999
18181 6.54648
18182 5.4554
18183 3.54601
18184 6.2737099999999995
18185 6.81925
18186 7.09202
18187 2.45493
18188 3.54601
18189 3.8187800000000003
18190 8.728639999999999
18191 1.36385
18192 1.63662
18193 6.54648
18194 0.0
18195 1.36385
18196 0.27276999999999996
18197 0.27276999999999996
18198 13.6385
18199 6.2737099999999995
18200 2.1821599999999997
18201 1.9093900000000001
18202 1.63662
18203 0.5455399999999999
18204 0.27276999999999996
18205 0.27276999999999996
18206 1.36385
18207 0.81831
18208 0.0
18209 3.00047
18210 4.09155
18211 9.54695
18212 6.2737099999999995
18213 0.0
18214 0.27276999999999996
18215 4.90986
18216 16.0934
18217 3.27324
18218 5.1826300000000005
18219 0.27276999999999996
18220 0.5455399999999999
18221 3.00047
18222 6.00094
18223 6.2737099999999995
18224 0.5455399999999999
18225 2.45493
18226 6.2737099999999995
18227 3.00047
18228 11.7291
18229 0.27276999999999996
18230 1.0910799999999998
18231 0.81831
18232 3.54601
18233 6.00094
18234 10.638
18235 0.5455399999999999
18236 2.1821599999999997
18237 4.63709
18238 14.184000000000001
18239 15.5479
18240 3.54601
18241 0.81831
18242 0.0
18243 1.9093900000000001
18244 2.45493
18245 6.00094
18246 1.36385
18247 2.1821599999999997
18248 0.81831
18249 6.00094
18250 0.5455399999999999
18251 0.5455399999999999
18252 4.364319999999999
18253 1.63662
18254 6.2737099999999995
18255 0.27276999999999996
18256 0.5455399999999999
18257 1.63662
18258 1.9093900000000001
18259 2.45493
18260 1.63662
18261 0.5455399999999999
18262 0.5455399999999999
18263 0.27276999999999996
18264 1.36385
18265 0.27276999999999996
18266 6.54648
18267 2.1821599999999997
18268 5.4554
18269 5.7281699999999995
18270 0.0
18271 0.5455399999999999
18272 0.5455399999999999
18273 1.9093900000000001
18274 2.45493
18275 3.00047
18276 0.5455399999999999
18277 8.728639999999999
18278 3.00047
18279 0.5455399999999999
18280 1.9093900000000001
18281 8.1831
18282 6.2737099999999995
18283 6.81925
18284 1.36385
18285 0.5455399999999999
18286 3.54601
18287 7.364789999999999
18288 0.81831
18289 1.36385
18290 5.4554
18291 6.54648
18292 1.0910799999999998
18293 0.81831
18294 1.9093900000000001
18295 3.8187800000000003
18296 0.5455399999999999
18297 6.2737099999999995
18298 2.45493
18299 7.09202
18300 1.9093900000000001
18301 1.9093900000000001
18302 9.81972
18303 6.81925
18304 12.5474
18305 10.9108
18306 13.093
18307 11.7291
18308 15.8207
18309 0.81831
18310 0.0
18311 8.455869999999999
18312 8.455869999999999
18313 6.54648
18314 3.27324
18315 2.7277
18316 0.5455399999999999
18317 11.4563
18318 20.185
18319 1.36385
18320 3.00047
18321 2.1821599999999997
18322 13.6385
18323 9.00141
18324 2.7277
18325 1.63662
18326 1.0910799999999998
18327 16.639
18328 19.9122
18329 0.5455399999999999
18330 0.5455399999999999
18331 2.45493
18332 0.81831
18333 5.7281699999999995
18334 1.63662
18335 1.63662
18336 0.5455399999999999
18337 3.8187800000000003
18338 1.0910799999999998
18339 7.637560000000001
18340 13.6385
18341 2.7277
18342 2.1821599999999997
18343 1.0910799999999998
18344 3.54601
18345 0.5455399999999999
18346 0.27276999999999996
18347 4.90986
18348 11.1836
18349 28.9136
18350 12.0019
18351 3.27324
18352 1.9093900000000001
18353 0.5455399999999999
18354 4.90986
18355 0.5455399999999999
18356 1.9093900000000001
18357 2.7277
18358 7.09202
18359 0.27276999999999996
18360 1.9093900000000001
18361 4.364319999999999
18362 1.0910799999999998
18363 35.1873
18364 15.8207
18365 0.81831
18366 9.54695
18367 2.1821599999999997
18368 3.54601
18369 7.09202
18370 1.36385
18371 0.0
18372 4.63709
18373 1.9093900000000001
18374 0.81831
18375 4.63709
18376 1.63662
18377 3.27324
18378 15.0023
18379 2.7277
18380 0.5455399999999999
18381 1.63662
18382 1.63662
18383 1.36385
18384 0.5455399999999999
18385 4.364319999999999
18386 3.00047
18387 7.637560000000001
18388 3.00047
18389 3.00047
18390 3.27324
18391 4.63709
18392 8.728639999999999
18393 1.9093900000000001
18394 0.81831
18395 4.90986
18396 9.81972
18397 3.27324
18398 2.1821599999999997
18399 1.9093900000000001
18400 9.00141
18401 9.27418
18402 4.364319999999999
18403 0.5455399999999999
18404 8.455869999999999
18405 3.00047
18406 2.7277
18407 1.36385
18408 0.27276999999999996
18409 6.81925
18410 5.4554
18411 2.1821599999999997
18412 1.63662
18413 1.36385
18414 2.7277
18415 1.9093900000000001
18416 1.63662
18417 1.63662
18418 3.8187800000000003
18419 5.1826300000000005
18420 3.00047
18421 12.8202
18422 6.2737099999999995
18423 0.5455399999999999
18424 2.7277
18425 1.9093900000000001
18426 7.91033
18427 3.27324
18428 0.0
18429 1.9093900000000001
18430 2.45493
18431 1.36385
18432 10.0925
18433 13.3657
18434 2.45493
18435 1.9093900000000001
18436 0.27276999999999996
18437 3.8187800000000003
18438 6.54648
18439 12.2746
18440 1.63662
18441 1.63662
18442 11.1836
18443 3.8187800000000003
18444 3.54601
18445 5.7281699999999995
18446 1.36385
18447 4.90986
18448 11.7291
18449 2.7277
18450 5.4554
18451 0.81831
18452 1.63662
18453 4.90986
18454 28.9136
18455 6.81925
18456 1.9093900000000001
18457 4.90986
18458 3.00047
18459 3.27324
18460 3.8187800000000003
18461 6.2737099999999995
18462 1.63662
18463 5.7281699999999995
18464 7.09202
18465 4.90986
18466 17.4573
18467 4.09155
18468 2.7277
18469 2.7277
18470 13.093
18471 11.4563
18472 7.91033
18473 3.00047
18474 3.8187800000000003
18475 7.91033
18476 0.5455399999999999
18477 4.63709
18478 10.9108
18479 3.00047
18480 3.54601
18481 4.364319999999999
18482 3.27324
18483 1.0910799999999998
18484 5.7281699999999995
18485 14.7296
18486 7.364789999999999
18487 5.1826300000000005
18488 0.27276999999999996
18489 2.7277
18490 9.81972
18491 1.63662
18492 1.36385
18493 19.3667
18494 4.09155
18495 9.54695
18496 1.0910799999999998
18497 0.5455399999999999
18498 7.09202
18499 1.63662
18500 0.81831
18501 2.1821599999999997
18502 1.36385
18503 0.5455399999999999
18504 5.7281699999999995
18505 2.45493
18506 1.0910799999999998
18507 2.45493
18508 9.00141
18509 7.91033
18510 1.9093900000000001
18511 22.9127
18512 4.63709
18513 3.54601
18514 7.09202
18515 11.4563
18516 11.1836
18517 7.364789999999999
18518 2.7277
18519 3.8187800000000003
18520 8.455869999999999
18521 9.81972
18522 0.81831
18523 1.9093900000000001
18524 4.09155
18525 7.364789999999999
18526 0.5455399999999999
18527 0.27276999999999996
18528 13.9113
18529 1.9093900000000001
18530 1.0910799999999998
18531 11.4563
18532 2.1821599999999997
18533 0.5455399999999999
18534 0.5455399999999999
18535 3.8187800000000003
18536 9.00141
18537 1.0910799999999998
18538 3.27324
18539 8.1831
18540 1.0910799999999998
18541 3.27324
18542 6.81925
18543 11.7291
18544 0.27276999999999996
18545 2.1821599999999997
18546 6.2737099999999995
18547 9.00141
18548 11.7291
18549 0.27276999999999996
18550 1.36385
18551 2.7277
18552 11.4563
18553 0.5455399999999999
18554 2.1821599999999997
18555 1.36385
18556 3.54601
18557 2.7277
18558 13.9113
18559 15.2751
18560 5.1826300000000005
18561 11.4563
18562 2.45493
18563 0.81831
18564 7.91033
18565 2.45493
18566 0.27276999999999996
18567 4.63709
18568 1.63662
18569 0.5455399999999999
18570 4.364319999999999
18571 0.27276999999999996
18572 0.5455399999999999
18573 7.09202
18574 6.2737099999999995
18575 8.455869999999999
18576 10.3653
18577 7.91033
18578 3.27324
18579 10.3653
18580 1.0910799999999998
18581 0.0
18582 0.81831
18583 2.7277
18584 20.7305
18585 0.81831
18586 1.63662
18587 7.91033
18588 9.00141
18589 2.45493
18590 1.9093900000000001
18591 8.1831
18592 0.27276999999999996
18593 1.36385
18594 2.45493
18595 13.6385
18596 1.36385
18597 1.63662
18598 0.81831
18599 1.0910799999999998
18600 3.27324
18601 22.3671
18602 2.1821599999999997
18603 1.9093900000000001
18604 1.63662
18605 2.1821599999999997
18606 3.8187800000000003
18607 3.27324
18608 4.09155
18609 14.7296
18610 8.728639999999999
18611 13.6385
18612 5.7281699999999995
18613 7.637560000000001
18614 1.0910799999999998
18615 3.00047
18616 21.5488
18617 2.7277
18618 0.27276999999999996
18619 7.364789999999999
18620 3.8187800000000003
18621 4.90986
18622 1.36385
18623 3.27324
18624 1.9093900000000001
18625 12.0019
18626 1.36385
18627 3.54601
18628 3.27324
18629 0.5455399999999999
18630 1.0910799999999998
18631 10.3653
18632 3.8187800000000003
18633 1.36385
18634 3.54601
18635 10.9108
18636 11.4563
18637 3.54601
18638 5.7281699999999995
18639 0.27276999999999996
18640 0.5455399999999999
18641 2.7277
18642 3.54601
18643 1.36385
18644 1.9093900000000001
18645 3.00047
18646 3.00047
18647 19.6394
18648 0.27276999999999996
18649 1.0910799999999998
18650 10.3653
18651 2.7277
18652 0.81831
18653 1.63662
18654 9.81972
18655 3.54601
18656 12.8202
18657 3.54601
18658 2.1821599999999997
18659 1.0910799999999998
18660 5.1826300000000005
18661 14.4568
18662 10.9108
18663 6.2737099999999995
18664 0.27276999999999996
18665 0.0
18666 11.1836
18667 2.1821599999999997
18668 0.81831
18669 7.91033
18670 3.27324
18671 0.81831
18672 0.81831
18673 1.9093900000000001
18674 3.8187800000000003
18675 4.364319999999999
18676 8.728639999999999
18677 5.1826300000000005
18678 4.09155
18679 0.0
18680 0.5455399999999999
18681 4.364319999999999
18682 2.1821599999999997
18683 13.9113
18684 3.54601
18685 7.364789999999999
18686 3.54601
18687 0.0
18688 1.9093900000000001
18689 7.91033
18690 12.0019
18691 6.54648
18692 0.81831
18693 2.1821599999999997
18694 4.364319999999999
18695 2.7277
18696 8.1831
18697 1.0910799999999998
18698 1.63662
18699 1.63662
18700 0.5455399999999999
18701 1.63662
18702 13.3657
18703 13.9113
18704 1.0910799999999998
18705 6.81925
18706 4.63709
18707 1.9093900000000001
18708 2.7277
18709 0.27276999999999996
18710 0.0
18711 3.00047
18712 3.00047
18713 7.364789999999999
18714 0.27276999999999996
18715 1.63662
18716 9.81972
18717 1.9093900000000001
18718 8.455869999999999
18719 3.8187800000000003
18720 9.00141
18721 1.63662
18722 3.54601
18723 9.27418
18724 2.1821599999999997
18725 1.0910799999999998
18726 6.54648
18727 0.5455399999999999
18728 2.1821599999999997
18729 14.4568
18730 2.45493
18731 0.0
18732 0.5455399999999999
18733 8.1831
18734 1.0910799999999998
18735 1.36385
18736 1.63662
18737 4.63709
18738 1.63662
18739 1.9093900000000001
18740 2.1821599999999997
18741 1.36385
18742 0.5455399999999999
18743 6.54648
18744 1.0910799999999998
18745 0.5455399999999999
18746 9.00141
18747 5.1826300000000005
18748 1.36385
18749 4.09155
18750 0.5455399999999999
18751 2.45493
18752 2.1821599999999997
18753 4.90986
18754 0.81831
18755 2.7277
18756 2.1821599999999997
18757 2.45493
18758 5.1826300000000005
18759 3.54601
18760 4.09155
18761 5.4554
18762 31.6413
18763 2.7277
18764 7.637560000000001
18765 1.0910799999999998
18766 4.09155
18767 15.0023
18768 7.637560000000001
18769 27.0042
18770 3.00047
18771 0.27276999999999996
18772 1.0910799999999998
18773 10.638
18774 3.54601
18775 2.1821599999999997
18776 2.7277
18777 2.7277
18778 3.54601
18779 2.7277
18780 10.0925
18781 6.81925
18782 1.9093900000000001
18783 2.1821599999999997
18784 3.00047
18785 6.00094
18786 7.09202
18787 0.81831
18788 6.54648
18789 7.09202
18790 7.09202
18791 2.45493
18792 0.81831
18793 3.27324
18794 4.09155
18795 4.364319999999999
18796 29.4592
18797 4.364319999999999
18798 3.00047
18799 0.0
18800 2.1821599999999997
18801 9.81972
18802 2.1821599999999997
18803 1.36385
18804 6.54648
18805 0.81831
18806 4.63709
18807 1.9093900000000001
18808 6.2737099999999995
18809 0.81831
18810 0.27276999999999996
18811 0.0
18812 3.00047
18813 0.81831
18814 0.27276999999999996
18815 1.0910799999999998
18816 8.455869999999999
18817 4.09155
18818 11.4563
18819 6.54648
18820 5.1826300000000005
18821 2.45493
18822 8.728639999999999
18823 5.4554
18824 9.27418
18825 3.00047
18826 1.63662
18827 1.9093900000000001
18828 0.0
18829 6.2737099999999995
18830 1.63662
18831 2.7277
18832 2.7277
18833 0.5455399999999999
18834 1.36385
18835 3.54601
18836 0.27276999999999996
18837 2.1821599999999997
18838 10.3653
18839 0.27276999999999996
18840 2.7277
18841 10.3653
18842 17.1845
18843 4.63709
18844 1.0910799999999998
18845 0.0
18846 4.364319999999999
18847 0.81831
18848 8.455869999999999
18849 1.0910799999999998
18850 1.0910799999999998
18851 0.0
18852 3.54601
18853 6.81925
18854 5.7281699999999995
18855 1.63662
18856 8.1831
18857 1.36385
18858 0.81831
18859 3.8187800000000003
18860 0.27276999999999996
18861 0.81831
18862 0.5455399999999999
18863 3.54601
18864 0.27276999999999996
18865 3.27324
18866 0.5455399999999999
18867 6.00094
18868 17.1845
18869 3.54601
18870 6.54648
18871 3.27324
18872 0.5455399999999999
18873 0.0
18874 9.00141
18875 1.63662
18876 0.27276999999999996
18877 0.5455399999999999
18878 0.81831
18879 1.63662
18880 0.0
18881 3.8187800000000003
18882 3.00047
18883 7.637560000000001
18884 9.00141
18885 0.27276999999999996
18886 2.7277
18887 9.00141
18888 3.54601
18889 17.73
18890 1.63662
18891 4.63709
18892 1.36385
18893 1.36385
18894 6.54648
18895 1.36385
18896 1.63662
18897 0.5455399999999999
18898 2.45493
18899 0.81831
18900 2.45493
18901 1.0910799999999998
18902 3.54601
18903 2.7277
18904 10.9108
18905 7.91033
18906 31.0958
18907 10.3653
18908 2.7277
18909 3.54601
18910 0.27276999999999996
18911 1.9093900000000001
18912 2.1821599999999997
18913 1.63662
18914 2.45493
18915 0.0
18916 2.45493
18917 0.5455399999999999
18918 6.2737099999999995
18919 10.638
18920 4.09155
18921 1.0910799999999998
18922 28.6408
18923 11.7291
18924 2.1821599999999997
18925 1.9093900000000001
18926 0.27276999999999996
18927 4.364319999999999
18928 18.2756
18929 13.9113
18930 1.36385
18931 2.7277
18932 2.7277
18933 2.45493
18934 6.2737099999999995
18935 13.093
18936 0.5455399999999999
18937 0.5455399999999999
18938 3.27324
18939 13.9113
18940 4.90986
18941 5.4554
18942 4.63709
18943 1.36385
18944 30.0047
18945 6.2737099999999995
18946 0.5455399999999999
18947 21.0033
18948 0.27276999999999996
18949 1.36385
18950 2.1821599999999997
18951 0.27276999999999996
18952 20.185
18953 0.5455399999999999
18954 1.36385
18955 3.54601
18956 0.27276999999999996
18957 0.81831
18958 5.1826300000000005
18959 5.1826300000000005
18960 5.7281699999999995
18961 3.8187800000000003
18962 2.1821599999999997
18963 0.5455399999999999
18964 25.9131
18965 4.09155
18966 1.9093900000000001
18967 0.5455399999999999
18968 40.6427
18969 3.8187800000000003
18970 0.27276999999999996
18971 1.9093900000000001
18972 0.0
18973 3.54601
18974 0.0
18975 0.5455399999999999
18976 1.63662
18977 1.9093900000000001
18978 1.0910799999999998
18979 2.7277
18980 10.0925
18981 1.63662
18982 7.91033
18983 4.364319999999999
18984 3.27324
18985 1.36385
18986 1.36385
18987 2.7277
18988 3.00047
18989 3.27324
18990 7.09202
18991 1.63662
18992 3.8187800000000003
18993 2.45493
18994 8.455869999999999
18995 2.45493
18996 0.81831
18997 4.364319999999999
18998 1.36385
18999 9.00141
19000 0.81831
19001 1.0910799999999998
19002 0.81831
19003 3.8187800000000003
19004 3.00047
19005 0.81831
19006 4.09155
19007 8.455869999999999
19008 8.455869999999999
19009 10.638
19010 6.81925
19011 1.0910799999999998
19012 0.81831
19013 5.4554
19014 1.36385
19015 1.36385
19016 4.63709
19017 0.5455399999999999
19018 4.364319999999999
19019 4.364319999999999
19020 0.81831
19021 3.8187800000000003
19022 2.45493
19023 0.27276999999999996
19024 2.7277
19025 0.0
19026 0.5455399999999999
19027 4.90986
19028 6.81925
19029 12.8202
19030 4.90986
19031 1.0910799999999998
19032 1.0910799999999998
19033 1.0910799999999998
19034 2.45493
19035 3.8187800000000003
19036 4.63709
19037 11.4563
19038 3.8187800000000003
19039 3.00047
19040 0.27276999999999996
19041 7.637560000000001
19042 5.7281699999999995
19043 4.90986
19044 9.54695
19045 1.9093900000000001
19046 11.7291
19047 0.27276999999999996
19048 9.27418
19049 7.91033
19050 2.1821599999999997
19051 5.4554
19052 37.6423
19053 12.8202
19054 5.1826300000000005
19055 12.2746
19056 14.7296
19057 1.36385
19058 5.4554
19059 18.8211
19060 3.8187800000000003
19061 14.4568
19062 2.45493
19063 7.364789999999999
19064 21.8216
19065 2.1821599999999997
19066 6.54648
19067 7.09202
19068 0.81831
19069 2.1821599999999997
19070 3.27324
19071 4.63709
19072 1.0910799999999998
19073 39.5516
19074 6.00094
19075 5.1826300000000005
19076 9.00141
19077 6.00094
19078 10.9108
19079 5.4554
19080 15.8207
19081 3.54601
19082 0.0
19083 0.0
19084 2.1821599999999997
19085 19.6394
19086 4.63709
19087 0.81831
19088 11.4563
19089 28.3681
19090 4.90986
19091 8.1831
19092 5.1826300000000005
19093 0.27276999999999996
19094 1.36385
19095 11.1836
19096 6.2737099999999995
19097 0.81831
19098 0.5455399999999999
19099 4.90986
19100 0.27276999999999996
19101 1.36385
19102 1.63662
19103 4.63709
19104 7.91033
19105 13.3657
19106 6.2737099999999995
19107 0.5455399999999999
19108 0.81831
19109 3.8187800000000003
19110 2.7277
19111 3.8187800000000003
19112 19.6394
19113 7.364789999999999
19114 5.4554
19115 1.0910799999999998
19116 0.5455399999999999
19117 3.27324
19118 3.27324
19119 1.36385
19120 6.00094
19121 12.0019
19122 28.0953
19123 6.2737099999999995
19124 6.00094
19125 3.8187800000000003
19126 9.00141
19127 9.54695
19128 1.63662
19129 4.09155
19130 14.184000000000001
19131 4.90986
19132 1.36385
19133 0.81831
19134 9.81972
19135 9.00141
19136 12.0019
19137 4.63709
19138 8.1831
19139 2.45493
19140 0.5455399999999999
19141 1.0910799999999998
19142 3.00047
19143 0.81831
19144 2.7277
19145 5.4554
19146 10.638
19147 1.63662
19148 1.63662
19149 6.81925
19150 2.1821599999999997
19151 1.36385
19152 15.8207
19153 0.81831
19154 6.00094
19155 0.81831
19156 3.54601
19157 2.7277
19158 4.63709
19159 7.91033
19160 4.63709
19161 20.7305
19162 5.4554
19163 4.90986
19164 0.81831
19165 6.54648
19166 0.0
19167 0.5455399999999999
19168 6.54648
19169 1.63662
19170 16.3662
19171 1.63662
19172 1.9093900000000001
19173 12.5474
19174 4.63709
19175 21.5488
19176 11.7291
19177 1.63662
19178 0.81831
19179 6.54648
19180 0.5455399999999999
19181 1.0910799999999998
19182 7.364789999999999
19183 1.0910799999999998
19184 4.364319999999999
19185 11.7291
19186 0.5455399999999999
19187 0.5455399999999999
19188 3.8187800000000003
19189 3.8187800000000003
19190 13.093
19191 3.27324
19192 4.90986
19193 20.185
19194 4.364319999999999
19195 1.9093900000000001
19196 3.00047
19197 5.1826300000000005
19198 0.81831
19199 4.63709
19200 12.2746
19201 0.5455399999999999
19202 21.2761
19203 24.5493
19204 1.0910799999999998
19205 3.8187800000000003
19206 1.9093900000000001
19207 0.5455399999999999
19208 4.63709
19209 0.81831
19210 4.09155
19211 10.3653
19212 3.00047
19213 0.81831
19214 3.00047
19215 5.7281699999999995
19216 8.1831
19217 4.90986
19218 1.36385
19219 1.63662
19220 7.637560000000001
19221 2.45493
19222 2.45493
19223 10.3653
19224 4.09155
19225 4.63709
19226 0.5455399999999999
19227 6.81925
19228 1.0910799999999998
19229 1.9093900000000001
19230 4.364319999999999
19231 5.7281699999999995
19232 1.63662
19233 1.63662
19234 1.63662
19235 0.81831
19236 2.45493
19237 2.7277
19238 7.364789999999999
19239 13.9113
19240 10.638
19241 5.7281699999999995
19242 1.36385
19243 1.9093900000000001
19244 1.0910799999999998
19245 3.54601
19246 5.1826300000000005
19247 6.81925
19248 6.2737099999999995
19249 2.1821599999999997
19250 0.81831
19251 1.36385
19252 8.455869999999999
19253 6.81925
19254 0.27276999999999996
19255 2.1821599999999997
19256 16.0934
19257 6.54648
19258 9.27418
19259 6.2737099999999995
19260 7.637560000000001
19261 2.45493
19262 3.27324
19263 1.0910799999999998
19264 1.0910799999999998
19265 15.5479
19266 6.54648
19267 4.63709
19268 2.45493
19269 6.00094
19270 3.54601
19271 1.0910799999999998
19272 6.54648
19273 13.093
19274 4.63709
19275 9.81972
19276 7.637560000000001
19277 4.90986
19278 0.27276999999999996
19279 10.3653
19280 4.09155
19281 1.63662
19282 2.7277
19283 9.81972
19284 1.9093900000000001
19285 2.1821599999999997
19286 12.2746
19287 1.9093900000000001
19288 0.5455399999999999
19289 1.36385
19290 4.09155
19291 4.63709
19292 8.1831
19293 8.1831
19294 8.1831
19295 18.5484
19296 12.2746
19297 3.27324
19298 1.63662
19299 1.63662
19300 3.8187800000000003
19301 5.7281699999999995
19302 9.27418
19303 2.45493
19304 2.1821599999999997
19305 7.637560000000001
19306 1.63662
19307 3.27324
19308 6.00094
19309 4.09155
19310 18.2756
19311 3.00047
19312 2.1821599999999997
19313 2.7277
19314 2.7277
19315 10.9108
19316 0.27276999999999996
19317 2.45493
19318 6.54648
19319 5.1826300000000005
19320 1.0910799999999998
19321 2.1821599999999997
19322 3.54601
19323 5.1826300000000005
19324 0.81831
19325 3.27324
19326 0.27276999999999996
19327 1.63662
19328 1.0910799999999998
19329 0.27276999999999996
19330 6.81925
19331 1.0910799999999998
19332 2.7277
19333 3.00047
19334 13.6385
19335 14.184000000000001
19336 10.638
19337 7.09202
19338 3.00047
19339 1.0910799999999998
19340 1.0910799999999998
19341 9.81972
19342 1.36385
19343 0.81831
19344 3.27324
19345 2.1821599999999997
19346 1.0910799999999998
19347 1.9093900000000001
19348 4.63709
19349 11.4563
19350 33.5507
19351 0.0
19352 4.364319999999999
19353 11.4563
19354 0.81831
19355 1.36385
19356 9.27418
19357 1.0910799999999998
19358 0.0
19359 1.36385
19360 0.0
19361 20.185
19362 12.8202
19363 5.1826300000000005
19364 27.0042
19365 9.81972
19366 0.27276999999999996
19367 3.00047
19368 7.09202
19369 6.2737099999999995
19370 1.0910799999999998
19371 6.54648
19372 3.00047
19373 1.9093900000000001
19374 0.0
19375 5.1826300000000005
19376 14.7296
19377 3.00047
19378 1.63662
19379 4.63709
19380 1.63662
19381 5.1826300000000005
19382 6.2737099999999995
19383 1.0910799999999998
19384 1.63662
19385 0.27276999999999996
19386 4.63709
19387 8.728639999999999
19388 7.91033
19389 1.36385
19390 2.45493
19391 7.91033
19392 8.1831
19393 3.27324
19394 10.0925
19395 4.63709
19396 0.81831
19397 7.637560000000001
19398 4.90986
19399 8.1831
19400 1.63662
19401 1.9093900000000001
19402 6.00094
19403 4.63709
19404 1.36385
19405 3.27324
19406 1.9093900000000001
19407 4.09155
19408 2.7277
19409 1.63662
19410 0.5455399999999999
19411 0.5455399999999999
19412 3.00047
19413 9.27418
19414 1.0910799999999998
19415 2.1821599999999997
19416 6.81925
19417 0.0
19418 1.0910799999999998
19419 3.00047
19420 6.00094
19421 10.0925
19422 1.63662
19423 1.36385
19424 0.27276999999999996
19425 1.0910799999999998
19426 1.36385
19427 9.27418
19428 1.36385
19429 3.27324
19430 5.4554
19431 4.90986
19432 2.1821599999999997
19433 0.0
19434 3.54601
19435 16.639
19436 2.7277
19437 5.1826300000000005
19438 7.09202
19439 1.36385
19440 6.81925
19441 18.2756
19442 1.9093900000000001
19443 4.09155
19444 14.7296
19445 16.3662
19446 32.7324
19447 0.5455399999999999
19448 3.8187800000000003
19449 9.00141
19450 0.5455399999999999
19451 2.1821599999999997
19452 0.5455399999999999
19453 1.0910799999999998
19454 7.09202
19455 28.6408
19456 0.27276999999999996
19457 2.45493
19458 10.638
19459 0.5455399999999999
19460 11.7291
19461 1.36385
19462 0.81831
19463 0.0
19464 3.27324
19465 11.4563
19466 6.54648
19467 3.00047
19468 13.9113
19469 7.91033
19470 8.455869999999999
19471 0.5455399999999999
19472 1.36385
19473 13.093
19474 3.54601
19475 15.5479
19476 16.0934
19477 0.27276999999999996
19478 1.63662
19479 2.7277
19480 0.27276999999999996
19481 0.81831
19482 3.00047
19483 1.0910799999999998
19484 3.27324
19485 19.3667
19486 0.81831
19487 7.91033
19488 0.5455399999999999
19489 6.00094
19490 0.27276999999999996
19491 1.0910799999999998
19492 0.81831
19493 0.5455399999999999
19494 1.63662
19495 0.5455399999999999
19496 2.1821599999999997
19497 0.5455399999999999
19498 0.5455399999999999
19499 3.00047
19500 15.2751
19501 3.27324
19502 10.3653
19503 1.9093900000000001
19504 0.5455399999999999
19505 9.54695
19506 2.7277
19507 4.63709
19508 6.00094
19509 2.45493
19510 0.81831
19511 12.5474
19512 6.81925
19513 4.90986
19514 2.7277
19515 1.0910799999999998
19516 1.63662
19517 0.0
19518 0.5455399999999999
19519 7.09202
19520 4.09155
19521 3.27324
19522 1.0910799999999998
19523 5.1826300000000005
19524 1.9093900000000001
19525 6.2737099999999995
19526 0.5455399999999999
19527 0.27276999999999996
19528 1.36385
19529 6.81925
19530 1.0910799999999998
19531 2.45493
19532 5.1826300000000005
19533 0.27276999999999996
19534 12.2746
19535 1.36385
19536 4.90986
19537 5.7281699999999995
19538 6.00094
19539 0.5455399999999999
19540 1.36385
19541 11.7291
19542 0.5455399999999999
19543 8.728639999999999
19544 1.63662
19545 4.90986
19546 6.00094
19547 1.0910799999999998
19548 0.81831
19549 3.8187800000000003
19550 0.0
19551 3.54601
19552 0.27276999999999996
19553 12.0019
19554 16.639
19555 3.8187800000000003
19556 6.00094
19557 0.27276999999999996
19558 12.8202
19559 16.9117
19560 3.27324
19561 0.81831
19562 1.63662
19563 1.63662
19564 0.27276999999999996
19565 4.63709
19566 0.27276999999999996
19567 1.63662
19568 3.54601
19569 12.0019
19570 6.81925
19571 3.54601
19572 3.54601
19573 1.63662
19574 5.1826300000000005
19575 4.63709
19576 0.5455399999999999
19577 1.36385
19578 11.1836
19579 4.63709
19580 3.8187800000000003
19581 3.8187800000000003
19582 6.00094
19583 7.91033
19584 3.27324
19585 5.4554
19586 13.093
19587 1.36385
19588 3.00047
19589 6.2737099999999995
19590 0.5455399999999999
19591 1.63662
19592 6.2737099999999995
19593 2.7277
19594 3.00047
19595 4.364319999999999
19596 7.364789999999999
19597 6.81925
19598 21.8216
19599 3.00047
19600 0.81831
19601 8.1831
19602 1.63662
19603 1.36385
19604 13.9113
19605 4.09155
19606 0.5455399999999999
19607 22.0944
19608 7.637560000000001
19609 0.27276999999999996
19610 7.637560000000001
19611 4.63709
19612 1.0910799999999998
19613 10.3653
19614 12.0019
19615 3.00047
19616 1.0910799999999998
19617 0.0
19618 6.54648
19619 19.3667
19620 4.63709
19621 1.0910799999999998
19622 7.09202
19623 9.81972
19624 8.455869999999999
19625 2.1821599999999997
19626 3.8187800000000003
19627 1.9093900000000001
19628 4.09155
19629 2.1821599999999997
19630 1.36385
19631 7.637560000000001
19632 5.1826300000000005
19633 3.27324
19634 2.1821599999999997
19635 5.7281699999999995
19636 0.81831
19637 1.36385
19638 2.45493
19639 5.4554
19640 1.9093900000000001
19641 0.5455399999999999
19642 9.27418
19643 2.45493
19644 3.27324
19645 0.27276999999999996
19646 10.0925
19647 3.54601
19648 5.1826300000000005
19649 0.0
19650 0.0
19651 2.1821599999999997
19652 20.185
19653 3.8187800000000003
19654 17.1845
19655 4.364319999999999
19656 1.63662
19657 2.7277
19658 0.5455399999999999
19659 3.54601
19660 0.27276999999999996
19661 5.4554
19662 2.45493
19663 2.1821599999999997
19664 8.728639999999999
19665 8.728639999999999
19666 1.0910799999999998
19667 6.00094
19668 5.1826300000000005
19669 2.7277
19670 10.3653
19671 1.36385
19672 0.5455399999999999
19673 6.81925
19674 3.27324
19675 1.0910799999999998
19676 0.0
19677 0.0
19678 1.36385
19679 1.9093900000000001
19680 3.27324
19681 10.638
19682 0.27276999999999996
19683 4.09155
19684 4.90986
19685 6.00094
19686 1.9093900000000001
19687 12.2746
19688 7.91033
19689 12.5474
19690 2.45493
19691 15.2751
19692 7.91033
19693 3.00047
19694 4.09155
19695 4.364319999999999
19696 3.54601
19697 15.2751
19698 4.90986
19699 1.63662
19700 20.4577
19701 5.1826300000000005
19702 0.81831
19703 0.5455399999999999
19704 4.63709
19705 4.63709
19706 14.7296
19707 10.0925
19708 3.54601
19709 3.27324
19710 10.3653
19711 1.9093900000000001
19712 4.09155
19713 0.81831
19714 3.54601
19715 5.1826300000000005
19716 1.0910799999999998
19717 0.27276999999999996
19718 6.54648
19719 0.0
19720 0.5455399999999999
19721 3.8187800000000003
19722 9.00141
19723 6.54648
19724 5.7281699999999995
19725 0.27276999999999996
19726 0.27276999999999996
19727 4.364319999999999
19728 7.09202
19729 17.73
19730 5.4554
19731 3.8187800000000003
19732 1.36385
19733 0.0
19734 1.63662
19735 3.00047
19736 9.27418
19737 0.0
19738 2.45493
19739 5.1826300000000005
19740 10.3653
19741 30.5502
19742 5.4554
19743 0.0
19744 0.27276999999999996
19745 0.27276999999999996
19746 10.3653
19747 5.4554
19748 2.45493
19749 12.8202
19750 2.7277
19751 0.27276999999999996
19752 1.63662
19753 0.81831
19754 3.27324
19755 15.0023
19756 3.8187800000000003
19757 16.9117
19758 10.9108
19759 2.7277
19760 5.7281699999999995
19761 0.81831
19762 0.5455399999999999
19763 5.7281699999999995
19764 1.0910799999999998
19765 1.9093900000000001
19766 0.5455399999999999
19767 1.36385
19768 3.54601
19769 0.5455399999999999
19770 3.8187800000000003
19771 3.54601
19772 12.0019
19773 2.7277
19774 2.7277
19775 1.36385
19776 4.09155
19777 8.728639999999999
19778 0.5455399999999999
19779 4.63709
19780 12.2746
19781 18.0028
19782 19.6394
19783 5.1826300000000005
19784 1.0910799999999998
19785 1.63662
19786 4.09155
19787 6.81925
19788 11.4563
19789 5.1826300000000005
19790 2.45493
19791 17.4573
19792 42.5521
19793 18.8211
19794 6.2737099999999995
19795 2.7277
19796 12.0019
19797 1.9093900000000001
19798 0.5455399999999999
19799 3.54601
19800 21.8216
19801 7.09202
19802 1.9093900000000001
19803 4.364319999999999
19804 7.364789999999999
19805 19.6394
19806 5.4554
19807 6.2737099999999995
19808 11.7291
19809 2.7277
19810 1.0910799999999998
19811 6.2737099999999995
19812 24.0038
19813 0.81831
19814 1.9093900000000001
19815 11.7291
19816 0.5455399999999999
19817 2.1821599999999997
19818 9.27418
19819 1.0910799999999998
19820 1.0910799999999998
19821 1.36385
19822 13.093
19823 4.90986
19824 14.184000000000001
19825 14.4568
19826 6.54648
19827 3.8187800000000003
19828 2.1821599999999997
19829 8.455869999999999
19830 1.36385
19831 1.0910799999999998
19832 8.1831
19833 5.1826300000000005
19834 2.45493
19835 2.1821599999999997
19836 0.5455399999999999
19837 1.9093900000000001
19838 3.54601
19839 0.81831
19840 1.9093900000000001
19841 7.09202
19842 9.81972
19843 1.36385
19844 0.81831
19845 3.27324
19846 0.5455399999999999
19847 0.81831
19848 9.00141
19849 1.0910799999999998
19850 1.0910799999999998
19851 13.9113
19852 6.00094
19853 4.364319999999999
19854 6.00094
19855 1.63662
19856 1.0910799999999998
19857 2.45493
19858 12.8202
19859 4.63709
19860 3.8187800000000003
19861 1.9093900000000001
19862 0.27276999999999996
19863 0.0
19864 5.4554
19865 3.00047
19866 0.0
19867 1.0910799999999998
19868 1.9093900000000001
19869 0.27276999999999996
19870 4.364319999999999
19871 2.1821599999999997
19872 0.5455399999999999
19873 1.63662
19874 5.4554
19875 1.36385
19876 10.3653
19877 7.364789999999999
19878 0.5455399999999999
19879 1.36385
19880 7.91033
19881 9.81972
19882 10.638
19883 0.5455399999999999
19884 2.45493
19885 3.27324
19886 6.00094
19887 3.8187800000000003
19888 12.5474
19889 16.9117
19890 13.6385
19891 5.4554
19892 2.7277
19893 0.27276999999999996
19894 1.36385
19895 6.54648
19896 3.00047
19897 9.27418
19898 2.7277
19899 4.09155
19900 21.0033
19901 4.09155
19902 2.45493
19903 2.1821599999999997
19904 3.00047
19905 8.728639999999999
19906 0.5455399999999999
19907 2.1821599999999997
19908 7.91033
19909 1.0910799999999998
19910 16.9117
19911 9.81972
19912 8.1831
19913 0.0
19914 2.7277
19915 1.0910799999999998
19916 12.2746
19917 0.81831
19918 3.54601
19919 19.0939
19920 3.54601
19921 4.90986
19922 1.0910799999999998
19923 6.54648
19924 7.364789999999999
19925 1.63662
19926 7.09202
19927 6.54648
19928 10.0925
19929 1.63662
19930 2.7277
19931 9.27418
19932 1.63662
19933 2.1821599999999997
19934 4.63709
19935 0.81831
19936 1.9093900000000001
19937 1.63662
19938 6.00094
19939 10.638
19940 22.0944
19941 16.0934
19942 7.91033
19943 0.5455399999999999
19944 4.90986
19945 3.54601
19946 28.0953
19947 15.5479
19948 7.637560000000001
19949 8.455869999999999
19950 0.0
19951 5.7281699999999995
19952 7.91033
19953 2.1821599999999997
19954 4.90986
19955 9.81972
19956 1.63662
19957 6.2737099999999995
19958 1.36385
19959 14.7296
19960 3.00047
19961 0.0
19962 4.90986
19963 2.7277
19964 4.90986
19965 1.9093900000000001
19966 0.5455399999999999
19967 3.8187800000000003
19968 2.45493
19969 3.54601
19970 2.7277
19971 10.3653
19972 10.0925
19973 11.4563
19974 2.45493
19975 1.0910799999999998
19976 8.455869999999999
19977 15.8207
19978 1.63662
19979 1.0910799999999998
19980 2.1821599999999997
19981 4.90986
19982 13.6385
19983 3.27324
19984 2.45493
19985 5.4554
19986 4.63709
19987 10.638
19988 17.1845
19989 3.00047
19990 1.36385
19991 4.90986
19992 18.5484
19993 4.09155
19994 1.9093900000000001
19995 6.2737099999999995
19996 19.3667
19997 1.9093900000000001
19998 4.364319999999999
19999 5.7281699999999995
20000 8.455869999999999
20001 4.364319999999999
20002 4.09155
20003 4.09155
20004 3.00047
20005 6.81925
20006 6.81925
20007 1.36385
20008 5.7281699999999995
20009 5.1826300000000005
20010 13.093
20011 21.5488
20012 10.638
20013 7.364789999999999
20014 2.45493
20015 3.00047
20016 3.00047
20017 5.4554
20018 1.9093900000000001
20019 2.45493
20020 6.81925
20021 1.0910799999999998
20022 0.27276999999999996
20023 0.5455399999999999
20024 0.27276999999999996
20025 1.63662
20026 7.637560000000001
20027 0.5455399999999999
20028 0.5455399999999999
20029 3.00047
20030 3.00047
20031 12.2746
20032 1.36385
20033 4.09155
20034 0.81831
20035 1.36385
20036 0.0
20037 0.81831
20038 0.5455399999999999
20039 1.9093900000000001
20040 10.9108
20041 2.45493
20042 1.0910799999999998
20043 3.8187800000000003
20044 3.8187800000000003
20045 3.00047
20046 2.1821599999999997
20047 0.0
20048 1.0910799999999998
20049 0.81831
20050 0.5455399999999999
20051 0.0
20052 3.27324
20053 1.0910799999999998
20054 3.27324
20055 12.2746
20056 5.1826300000000005
20057 9.00141
20058 0.27276999999999996
20059 7.364789999999999
20060 1.36385
20061 1.0910799999999998
20062 14.7296
20063 2.1821599999999997
20064 4.90986
20065 1.36385
20066 1.0910799999999998
20067 2.1821599999999997
20068 0.0
20069 1.63662
20070 1.9093900000000001
20071 8.1831
20072 5.7281699999999995
20073 10.3653
20074 1.0910799999999998
20075 8.1831
20076 5.1826300000000005
20077 3.00047
20078 2.45493
20079 4.09155
20080 3.27324
20081 3.27324
20082 7.364789999999999
20083 0.5455399999999999
20084 1.0910799999999998
20085 7.364789999999999
20086 2.7277
20087 0.27276999999999996
20088 2.1821599999999997
20089 1.9093900000000001
20090 3.27324
20091 0.81831
20092 46.0981
20093 5.1826300000000005
20094 3.27324
20095 12.2746
20096 2.7277
20097 10.3653
20098 1.63662
20099 3.8187800000000003
20100 0.81831
20101 0.0
20102 2.1821599999999997
20103 1.36385
20104 0.27276999999999996
20105 2.7277
20106 15.5479
20107 4.364319999999999
20108 10.3653
20109 3.00047
20110 4.364319999999999
20111 24.0038
20112 3.00047
20113 1.36385
20114 0.0
20115 2.1821599999999997
20116 1.0910799999999998
20117 4.90986
20118 14.7296
20119 0.27276999999999996
20120 7.364789999999999
20121 10.9108
20122 0.5455399999999999
20123 4.63709
20124 7.09202
20125 4.364319999999999
20126 17.1845
20127 2.7277
20128 10.0925
20129 5.1826300000000005
20130 10.0925
20131 15.5479
20132 1.63662
20133 0.0
20134 0.0
20135 0.0
20136 1.9093900000000001
20137 1.63662
20138 10.0925
20139 6.81925
20140 2.7277
20141 1.0910799999999998
20142 2.7277
20143 3.00047
20144 4.63709
20145 14.7296
20146 1.9093900000000001
20147 13.3657
20148 7.09202
20149 1.0910799999999998
20150 0.5455399999999999
20151 6.81925
20152 9.00141
20153 6.81925
20154 12.2746
20155 3.54601
20156 2.1821599999999997
20157 0.27276999999999996
20158 10.9108
20159 6.81925
20160 2.7277
20161 1.9093900000000001
20162 2.1821599999999997
20163 7.364789999999999
20164 3.00047
20165 1.9093900000000001
20166 0.81831
20167 4.09155
20168 9.54695
20169 0.0
20170 2.7277
20171 9.00141
20172 4.90986
20173 7.637560000000001
20174 3.8187800000000003
20175 0.0
20176 0.81831
20177 0.81831
20178 0.27276999999999996
20179 2.1821599999999997
20180 1.36385
20181 7.09202
20182 3.27324
20183 1.36385
20184 4.90986
20185 3.00047
20186 3.54601
20187 0.81831
20188 0.5455399999999999
20189 0.27276999999999996
20190 1.63662
20191 2.7277
20192 0.81831
20193 4.364319999999999
20194 1.63662
20195 1.0910799999999998
20196 4.364319999999999
20197 0.5455399999999999
20198 1.0910799999999998
20199 0.0
20200 0.81831
20201 2.1821599999999997
20202 1.0910799999999998
20203 1.9093900000000001
20204 1.63662
20205 3.00047
20206 3.00047
20207 4.09155
20208 0.27276999999999996
20209 0.5455399999999999
20210 9.81972
20211 0.5455399999999999
20212 2.1821599999999997
20213 2.45493
20214 8.728639999999999
20215 0.5455399999999999
20216 0.81831
20217 15.0023
20218 4.09155
20219 3.8187800000000003
20220 0.81831
20221 0.81831
20222 7.637560000000001
20223 3.27324
20224 8.455869999999999
20225 8.728639999999999
20226 16.3662
20227 4.63709
20228 0.27276999999999996
20229 1.63662
20230 1.63662
20231 9.00141
20232 1.0910799999999998
20233 1.9093900000000001
20234 5.1826300000000005
20235 4.90986
20236 15.8207
20237 5.4554
20238 2.45493
20239 0.0
20240 0.27276999999999996
20241 2.7277
20242 20.7305
20243 7.09202
20244 0.27276999999999996
20245 0.5455399999999999
20246 7.09202
20247 2.45493
20248 6.81925
20249 9.27418
20250 12.0019
20251 0.27276999999999996
20252 3.00047
20253 7.637560000000001
20254 1.9093900000000001
20255 1.36385
20256 6.2737099999999995
20257 1.9093900000000001
20258 2.7277
20259 3.8187800000000003
20260 5.4554
20261 1.9093900000000001
20262 1.0910799999999998
20263 3.8187800000000003
20264 0.81831
20265 1.9093900000000001
20266 8.455869999999999
20267 4.364319999999999
20268 2.1821599999999997
20269 1.36385
20270 8.1831
20271 7.91033
20272 4.90986
20273 1.36385
20274 4.09155
20275 0.27276999999999996
20276 1.0910799999999998
20277 0.81831
20278 0.0
20279 0.0
20280 3.27324
20281 2.1821599999999997
20282 0.27276999999999996
20283 0.27276999999999996
20284 0.27276999999999996
20285 0.5455399999999999
20286 22.9127
20287 0.0
20288 1.63662
20289 0.27276999999999996
20290 0.27276999999999996
20291 0.0
20292 1.0910799999999998
20293 1.0910799999999998
20294 1.0910799999999998
20295 2.45493
20296 3.00047
20297 2.7277
20298 2.45493
20299 0.0
20300 0.5455399999999999
20301 1.36385
20302 3.27324
20303 1.0910799999999998
20304 11.1836
20305 0.5455399999999999
20306 0.81831
20307 2.1821599999999997
20308 0.27276999999999996
20309 2.1821599999999997
20310 3.8187800000000003
20311 3.8187800000000003
20312 0.0
20313 0.0
20314 4.09155
20315 3.27324
20316 2.45493
20317 3.54601
20318 0.81831
20319 1.0910799999999998
20320 2.45493
20321 3.27324
20322 4.364319999999999
20323 13.093
20324 2.7277
20325 5.1826300000000005
20326 1.9093900000000001
20327 8.728639999999999
20328 1.0910799999999998
20329 1.0910799999999998
20330 3.00047
20331 3.8187800000000003
20332 0.27276999999999996
20333 1.9093900000000001
20334 0.27276999999999996
20335 4.90986
20336 13.9113
20337 1.36385
20338 0.81831
20339 3.54601
20340 0.27276999999999996
20341 4.09155
20342 12.2746
20343 5.1826300000000005
20344 2.45493
20345 0.27276999999999996
20346 1.9093900000000001
20347 0.0
20348 19.6394
20349 0.81831
20350 0.5455399999999999
20351 1.36385
20352 4.63709
20353 1.36385
20354 9.27418
20355 0.81831
20356 3.00047
20357 4.63709
20358 9.81972
20359 1.63662
20360 2.45493
20361 5.1826300000000005
20362 1.9093900000000001
20363 5.7281699999999995
20364 1.9093900000000001
20365 9.81972
20366 4.09155
20367 1.63662
20368 2.45493
20369 2.1821599999999997
20370 10.3653
20371 2.45493
20372 1.36385
20373 6.00094
20374 11.4563
20375 1.36385
20376 3.00047
20377 1.9093900000000001
20378 2.45493
20379 1.0910799999999998
20380 3.27324
20381 1.63662
20382 1.36385
20383 2.7277
20384 1.9093900000000001
20385 3.54601
20386 1.9093900000000001
20387 3.27324
20388 4.90986
20389 3.00047
20390 2.45493
20391 2.1821599999999997
20392 2.7277
20393 2.1821599999999997
20394 15.5479
20395 6.54648
20396 0.5455399999999999
20397 0.5455399999999999
20398 6.81925
20399 8.728639999999999
20400 1.63662
20401 1.9093900000000001
20402 7.09202
20403 0.27276999999999996
20404 1.9093900000000001
20405 3.54601
20406 1.36385
20407 2.7277
20408 4.364319999999999
20409 8.728639999999999
20410 2.1821599999999997
20411 2.1821599999999997
20412 8.1831
20413 0.27276999999999996
20414 0.27276999999999996
20415 9.54695
20416 3.00047
20417 1.0910799999999998
20418 2.45493
20419 0.0
20420 2.1821599999999997
20421 1.63662
20422 0.81831
20423 10.638
20424 2.45493
20425 3.8187800000000003
20426 3.27324
20427 0.81831
20428 2.45493
20429 6.54648
20430 4.364319999999999
20431 2.45493
20432 0.5455399999999999
20433 5.7281699999999995
20434 1.36385
20435 10.638
20436 6.2737099999999995
20437 6.54648
20438 2.45493
20439 1.9093900000000001
20440 1.36385
20441 1.63662
20442 0.5455399999999999
20443 2.7277
20444 0.5455399999999999
20445 0.27276999999999996
20446 0.81831
20447 1.0910799999999998
20448 4.09155
20449 1.0910799999999998
20450 1.0910799999999998
20451 4.63709
20452 2.1821599999999997
20453 0.5455399999999999
20454 0.81831
20455 0.5455399999999999
20456 0.27276999999999996
20457 0.81831
20458 3.54601
20459 4.364319999999999
20460 1.36385
20461 11.1836
20462 1.9093900000000001
20463 0.81831
20464 3.54601
20465 2.1821599999999997
20466 4.90986
20467 1.0910799999999998
20468 0.5455399999999999
20469 0.27276999999999996
20470 1.0910799999999998
20471 3.00047
20472 4.90986
20473 16.3662
20474 3.54601
20475 2.7277
20476 3.27324
20477 9.27418
20478 1.0910799999999998
20479 1.0910799999999998
20480 0.81831
20481 0.81831
20482 3.00047
20483 0.81831
20484 0.5455399999999999
20485 6.00094
20486 3.00047
20487 1.36385
20488 4.90986
20489 3.00047
20490 6.54648
20491 2.1821599999999997
20492 3.8187800000000003
20493 5.4554
20494 0.81831
20495 1.0910799999999998
20496 1.9093900000000001
20497 0.5455399999999999
20498 1.9093900000000001
20499 2.7277
20500 1.9093900000000001
20501 8.1831
20502 2.1821599999999997
20503 2.7277
20504 2.45493
20505 1.36385
20506 16.9117
20507 16.639
20508 8.1831
20509 0.27276999999999996
20510 0.81831
20511 7.91033
20512 1.9093900000000001
20513 0.27276999999999996
20514 1.0910799999999998
20515 6.00094
20516 4.09155
20517 7.364789999999999
20518 11.1836
20519 1.0910799999999998
20520 0.0
20521 3.54601
20522 0.27276999999999996
20523 0.81831
20524 0.5455399999999999
20525 4.90986
20526 0.27276999999999996
20527 2.7277
20528 5.1826300000000005
20529 0.5455399999999999
20530 0.5455399999999999
20531 1.0910799999999998
20532 8.728639999999999
20533 21.5488
20534 1.63662
20535 0.0
20536 0.27276999999999996
20537 0.27276999999999996
20538 3.27324
20539 0.81831
20540 0.0
20541 1.9093900000000001
20542 3.54601
20543 1.0910799999999998
20544 4.364319999999999
20545 15.2751
20546 0.5455399999999999
20547 1.0910799999999998
20548 4.364319999999999
20549 2.1821599999999997
20550 1.36385
20551 0.5455399999999999
20552 2.1821599999999997
20553 3.8187800000000003
20554 2.1821599999999997
20555 4.63709
20556 0.81831
20557 0.81831
20558 3.00047
20559 2.45493
20560 0.5455399999999999
20561 0.27276999999999996
20562 1.63662
20563 7.09202
20564 33.0052
20565 1.0910799999999998
20566 2.1821599999999997
20567 5.4554
20568 9.54695
20569 9.81972
20570 1.63662
20571 3.8187800000000003
20572 1.36385
20573 1.9093900000000001
20574 1.0910799999999998
20575 2.1821599999999997
20576 3.54601
20577 2.45493
20578 5.1826300000000005
20579 1.0910799999999998
20580 0.81831
20581 3.27324
20582 4.09155
20583 3.54601
20584 3.8187800000000003
20585 1.9093900000000001
20586 0.0
20587 0.27276999999999996
20588 2.45493
20589 3.27324
20590 5.4554
20591 2.1821599999999997
20592 6.54648
20593 1.9093900000000001
20594 3.8187800000000003
20595 3.8187800000000003
20596 3.00047
20597 1.0910799999999998
20598 0.27276999999999996
20599 4.90986
20600 4.90986
20601 1.9093900000000001
20602 1.0910799999999998
20603 0.81831
20604 1.0910799999999998
20605 10.638
20606 1.9093900000000001
20607 8.728639999999999
20608 3.00047
20609 0.81831
20610 0.5455399999999999
20611 5.1826300000000005
20612 4.364319999999999
20613 10.0925
20614 0.81831
20615 3.27324
20616 5.1826300000000005
20617 0.27276999999999996
20618 0.27276999999999996
20619 1.9093900000000001
20620 6.2737099999999995
20621 0.5455399999999999
20622 3.00047
20623 4.09155
20624 0.0
20625 0.5455399999999999
20626 7.637560000000001
20627 0.27276999999999996
20628 2.45493
20629 1.0910799999999998
20630 3.8187800000000003
20631 7.637560000000001
20632 9.54695
20633 0.0
20634 6.00094
20635 0.5455399999999999
20636 1.63662
20637 1.0910799999999998
20638 1.36385
20639 1.0910799999999998
20640 1.36385
20641 3.00047
20642 2.7277
20643 3.27324
20644 1.36385
20645 3.27324
20646 13.9113
20647 1.0910799999999998
20648 1.9093900000000001
20649 1.63662
20650 1.36385
20651 0.81831
20652 1.0910799999999998
20653 0.5455399999999999
20654 0.27276999999999996
20655 3.54601
20656 1.9093900000000001
20657 7.09202
20658 0.81831
20659 2.45493
20660 0.5455399999999999
20661 0.27276999999999996
20662 1.63662
20663 0.81831
20664 0.0
20665 4.90986
20666 0.27276999999999996
20667 0.81831
20668 2.45493
20669 0.81831
20670 0.5455399999999999
20671 0.0
20672 2.45493
20673 1.36385
20674 0.5455399999999999
20675 0.81831
20676 9.54695
20677 4.90986
20678 3.54601
20679 3.8187800000000003
20680 0.81831
20681 0.5455399999999999
20682 1.0910799999999998
20683 2.45493
20684 1.0910799999999998
20685 4.09155
20686 2.7277
20687 6.54648
20688 2.7277
20689 6.54648
20690 0.27276999999999996
20691 3.27324
20692 18.0028
20693 6.81925
20694 1.63662
20695 1.63662
20696 2.1821599999999997
20697 4.63709
20698 2.45493
20699 0.81831
20700 6.00094
20701 1.36385
20702 1.36385
20703 8.728639999999999
20704 9.27418
20705 9.00141
20706 3.27324
20707 0.0
20708 1.63662
20709 3.27324
20710 1.9093900000000001
20711 0.5455399999999999
20712 21.0033
20713 4.90986
20714 1.63662
20715 0.27276999999999996
20716 3.8187800000000003
20717 8.1831
20718 4.364319999999999
20719 3.27324
20720 1.36385
20721 3.54601
20722 1.0910799999999998
20723 2.45493
20724 13.093
20725 2.1821599999999997
20726 0.5455399999999999
20727 1.0910799999999998
20728 3.00047
20729 9.81972
20730 2.1821599999999997
20731 0.27276999999999996
20732 3.8187800000000003
20733 2.7277
20734 3.27324
20735 1.36385
20736 0.0
20737 2.7277
20738 0.81831
20739 1.63662
20740 1.9093900000000001
20741 0.0
20742 0.5455399999999999
20743 3.00047
20744 0.27276999999999996
20745 7.364789999999999
20746 3.27324
20747 5.7281699999999995
20748 24.5493
20749 8.455869999999999
20750 0.5455399999999999
20751 0.27276999999999996
20752 0.81831
20753 1.0910799999999998
20754 5.1826300000000005
20755 1.9093900000000001
20756 0.27276999999999996
20757 3.27324
20758 2.1821599999999997
20759 2.7277
20760 0.0
20761 1.36385
20762 2.45493
20763 4.09155
20764 6.2737099999999995
20765 2.1821599999999997
20766 4.364319999999999
20767 0.81831
20768 4.63709
20769 11.7291
20770 2.1821599999999997
20771 0.5455399999999999
20772 1.9093900000000001
20773 3.00047
20774 2.1821599999999997
20775 9.81972
20776 0.5455399999999999
20777 1.0910799999999998
20778 0.5455399999999999
20779 1.63662
20780 4.63709
20781 1.36385
20782 1.0910799999999998
20783 3.00047
20784 7.09202
20785 8.728639999999999
20786 2.7277
20787 4.63709
20788 1.0910799999999998
20789 0.5455399999999999
20790 9.54695
20791 4.63709
20792 7.09202
20793 0.5455399999999999
20794 1.0910799999999998
20795 2.1821599999999997
20796 7.364789999999999
20797 2.1821599999999997
20798 5.4554
20799 2.45493
20800 0.0
20801 17.4573
20802 12.5474
20803 0.5455399999999999
20804 1.0910799999999998
20805 6.2737099999999995
20806 6.54648
20807 1.0910799999999998
20808 3.27324
20809 6.54648
20810 11.1836
20811 3.54601
20812 8.728639999999999
20813 1.0910799999999998
20814 0.5455399999999999
20815 8.728639999999999
20816 0.5455399999999999
20817 1.0910799999999998
20818 8.455869999999999
20819 3.00047
20820 4.63709
20821 4.90986
20822 5.7281699999999995
20823 0.81831
20824 18.0028
20825 0.27276999999999996
20826 0.81831
20827 9.00141
20828 9.54695
20829 3.00047
20830 0.81831
20831 6.2737099999999995
20832 9.00141
20833 3.27324
20834 1.9093900000000001
20835 0.27276999999999996
20836 0.5455399999999999
20837 5.1826300000000005
20838 2.45493
20839 11.4563
20840 0.27276999999999996
20841 16.3662
20842 9.81972
20843 19.0939
20844 6.81925
20845 0.0
20846 1.36385
20847 0.81831
20848 1.63662
20849 2.1821599999999997
20850 0.81831
20851 5.1826300000000005
20852 0.5455399999999999
20853 2.45493
20854 3.8187800000000003
20855 0.81831
20856 0.81831
20857 5.4554
20858 1.36385
20859 0.81831
20860 10.638
20861 0.81831
20862 3.00047
20863 4.63709
20864 6.81925
20865 5.4554
20866 8.728639999999999
20867 0.27276999999999996
20868 12.8202
20869 1.63662
20870 0.5455399999999999
20871 0.0
20872 4.364319999999999
20873 0.0
20874 0.27276999999999996
20875 4.63709
20876 1.36385
20877 12.5474
20878 4.63709
20879 0.0
20880 7.91033
20881 6.2737099999999995
20882 2.1821599999999997
20883 0.0
20884 0.0
20885 1.63662
20886 6.81925
20887 1.9093900000000001
20888 4.90986
20889 5.1826300000000005
20890 0.27276999999999996
20891 10.0925
20892 8.728639999999999
20893 2.45493
20894 2.1821599999999997
20895 0.81831
20896 4.364319999999999
20897 0.27276999999999996
20898 2.1821599999999997
20899 6.54648
20900 1.0910799999999998
20901 3.8187800000000003
20902 1.0910799999999998
20903 1.36385
20904 0.5455399999999999
20905 1.63662
20906 2.7277
20907 6.00094
20908 17.1845
20909 8.455869999999999
20910 11.4563
20911 3.00047
20912 0.27276999999999996
20913 3.00047
20914 4.09155
20915 0.5455399999999999
20916 10.638
20917 19.0939
20918 6.00094
20919 3.54601
20920 0.5455399999999999
20921 1.0910799999999998
20922 2.45493
20923 6.54648
20924 5.7281699999999995
20925 1.9093900000000001
20926 3.00047
20927 1.63662
20928 0.0
20929 4.09155
20930 0.0
20931 1.36385
20932 7.91033
20933 0.27276999999999996
20934 3.54601
20935 17.1845
20936 0.81831
20937 0.5455399999999999
20938 0.0
20939 2.1821599999999997
20940 2.45493
20941 1.36385
20942 4.90986
20943 1.0910799999999998
20944 3.8187800000000003
20945 4.90986
20946 6.2737099999999995
20947 13.093
20948 3.00047
20949 3.00047
20950 1.36385
20951 10.3653
20952 1.36385
20953 0.27276999999999996
20954 2.7277
20955 2.45493
20956 2.45493
20957 0.27276999999999996
20958 0.5455399999999999
20959 8.1831
20960 14.184000000000001
20961 6.2737099999999995
20962 5.4554
20963 23.1854
20964 15.2751
20965 1.63662
20966 0.5455399999999999
20967 7.364789999999999
20968 0.27276999999999996
20969 2.7277
20970 1.9093900000000001
20971 13.3657
20972 5.4554
20973 3.27324
20974 11.4563
20975 3.27324
20976 0.5455399999999999
20977 5.7281699999999995
20978 3.8187800000000003
20979 0.5455399999999999
20980 4.364319999999999
20981 0.81831
20982 7.91033
20983 3.00047
20984 5.7281699999999995
20985 2.1821599999999997
20986 1.63662
20987 1.0910799999999998
20988 1.9093900000000001
20989 0.27276999999999996
20990 0.5455399999999999
20991 1.36385
20992 8.728639999999999
20993 10.638
20994 18.8211
20995 6.2737099999999995
20996 1.9093900000000001
20997 3.27324
20998 0.5455399999999999
20999 1.0910799999999998
21000 1.36385
21001 0.27276999999999996
21002 1.36385
21003 0.5455399999999999
21004 0.5455399999999999
21005 3.54601
21006 2.45493
21007 1.36385
21008 0.81831
21009 2.45493
21010 8.1831
21011 6.81925
21012 1.9093900000000001
21013 0.5455399999999999
21014 7.364789999999999
21015 1.63662
21016 2.1821599999999997
21017 1.36385
21018 2.45493
21019 1.9093900000000001
21020 1.36385
21021 3.8187800000000003
21022 3.54601
21023 2.1821599999999997
21024 10.3653
21025 5.4554
21026 1.9093900000000001
21027 1.0910799999999998
21028 0.5455399999999999
21029 10.0925
21030 13.6385
21031 1.9093900000000001
21032 1.36385
21033 4.364319999999999
21034 4.09155
21035 7.637560000000001
21036 0.81831
21037 1.9093900000000001
21038 1.63662
21039 1.0910799999999998
21040 5.4554
21041 1.36385
21042 0.81831
21043 25.0948
21044 8.455869999999999
21045 0.81831
21046 3.54601
21047 2.7277
21048 2.1821599999999997
21049 9.27418
21050 2.1821599999999997
21051 0.27276999999999996
21052 2.7277
21053 0.81831
21054 1.0910799999999998
21055 2.1821599999999997
21056 0.27276999999999996
21057 7.637560000000001
21058 5.7281699999999995
21059 10.638
21060 4.09155
21061 6.2737099999999995
21062 0.5455399999999999
21063 0.81831
21064 6.00094
21065 7.364789999999999
21066 1.63662
21067 2.7277
21068 9.54695
21069 5.7281699999999995
21070 20.7305
21071 4.63709
21072 16.9117
21073 3.00047
21074 0.27276999999999996
21075 1.0910799999999998
21076 1.63662
21077 6.54648
21078 1.36385
21079 1.0910799999999998
21080 4.63709
21081 16.0934
21082 17.4573
21083 14.4568
21084 3.54601
21085 1.36385
21086 1.63662
21087 0.27276999999999996
21088 4.09155
21089 0.81831
21090 0.27276999999999996
21091 6.54648
21092 0.81831
21093 3.54601
21094 11.7291
21095 5.7281699999999995
21096 18.8211
21097 14.7296
21098 6.00094
21099 5.1826300000000005
21100 1.63662
21101 0.5455399999999999
21102 0.27276999999999996
21103 13.093
21104 2.7277
21105 7.09202
21106 4.09155
21107 2.45493
21108 6.54648
21109 6.54648
21110 13.9113
21111 4.63709
21112 1.0910799999999998
21113 1.0910799999999998
21114 1.9093900000000001
21115 6.00094
21116 5.4554
21117 4.63709
21118 4.90986
21119 2.1821599999999997
21120 1.9093900000000001
21121 7.637560000000001
21122 4.09155
21123 6.81925
21124 1.0910799999999998
21125 0.27276999999999996
21126 3.8187800000000003
21127 0.81831
21128 0.81831
21129 1.36385
21130 0.0
21131 1.0910799999999998
21132 11.4563
21133 0.27276999999999996
21134 3.00047
21135 19.6394
21136 1.9093900000000001
21137 3.27324
21138 7.364789999999999
21139 1.36385
21140 0.0
21141 2.7277
21142 2.1821599999999997
21143 10.3653
21144 4.63709
21145 4.364319999999999
21146 10.0925
21147 0.5455399999999999
21148 1.0910799999999998
21149 3.8187800000000003
21150 7.637560000000001
21151 1.36385
21152 6.54648
21153 6.54648
21154 2.7277
21155 9.27418
21156 11.1836
21157 8.1831
21158 6.00094
21159 1.9093900000000001
21160 1.0910799999999998
21161 0.27276999999999996
21162 5.4554
21163 8.1831
21164 2.7277
21165 4.90986
21166 5.7281699999999995
21167 6.54648
21168 3.00047
21169 7.364789999999999
21170 3.8187800000000003
21171 10.638
21172 2.45493
21173 2.7277
21174 6.00094
21175 4.364319999999999
21176 5.4554
21177 1.36385
21178 8.1831
21179 10.9108
21180 1.63662
21181 2.1821599999999997
21182 4.09155
21183 1.9093900000000001
21184 12.5474
21185 0.27276999999999996
21186 6.2737099999999995
21187 13.093
21188 9.27418
21189 4.63709
21190 7.91033
21191 0.81831
21192 1.0910799999999998
21193 1.0910799999999998
21194 1.63662
21195 10.3653
21196 3.8187800000000003
21197 7.364789999999999
21198 5.7281699999999995
21199 1.36385
21200 5.4554
21201 3.00047
21202 3.27324
21203 3.54601
21204 3.8187800000000003
21205 5.1826300000000005
21206 11.7291
21207 5.1826300000000005
21208 2.7277
21209 1.36385
21210 5.1826300000000005
21211 11.7291
21212 1.0910799999999998
21213 7.364789999999999
21214 4.90986
21215 6.00094
21216 6.2737099999999995
21217 3.00047
21218 7.09202
21219 8.1831
21220 5.7281699999999995
21221 5.1826300000000005
21222 2.7277
21223 3.54601
21224 1.9093900000000001
21225 13.6385
21226 3.54601
21227 2.45493
21228 1.0910799999999998
21229 2.45493
21230 8.455869999999999
21231 10.638
21232 15.5479
21233 1.9093900000000001
21234 8.728639999999999
21235 28.6408
21236 5.1826300000000005
21237 4.09155
21238 1.36385
21239 3.27324
21240 20.185
21241 3.00047
21242 3.27324
21243 1.36385
21244 3.27324
21245 0.0
21246 3.54601
21247 13.6385
21248 0.27276999999999996
21249 14.4568
21250 35.1873
21251 2.45493
21252 4.90986
21253 7.09202
21254 0.81831
21255 1.63662
21256 9.54695
21257 3.54601
21258 0.0
21259 0.27276999999999996
21260 4.63709
21261 3.00047
21262 0.0
21263 0.5455399999999999
21264 4.90986
21265 8.728639999999999
21266 9.27418
21267 10.638
21268 1.36385
21269 0.27276999999999996
21270 3.8187800000000003
21271 4.364319999999999
21272 1.0910799999999998
21273 1.0910799999999998
21274 0.27276999999999996
21275 0.81831
21276 13.6385
21277 4.09155
21278 4.09155
21279 3.8187800000000003
21280 3.27324
21281 5.4554
21282 0.27276999999999996
21283 2.45493
21284 3.00047
21285 0.5455399999999999
21286 4.90986
21287 1.0910799999999998
21288 7.09202
21289 3.00047
21290 8.455869999999999
21291 3.00047
21292 1.0910799999999998
21293 3.54601
21294 2.45493
21295 14.4568
21296 1.36385
21297 5.1826300000000005
21298 1.0910799999999998
21299 2.1821599999999997
21300 10.3653
21301 4.90986
21302 0.5455399999999999
21303 1.9093900000000001
21304 10.9108
21305 0.27276999999999996
21306 4.90986
21307 5.1826300000000005
21308 1.0910799999999998
21309 1.0910799999999998
21310 1.63662
21311 10.9108
21312 0.81831
21313 3.27324
21314 13.093
21315 5.1826300000000005
21316 2.45493
21317 1.63662
21318 1.36385
21319 13.093
21320 0.5455399999999999
21321 8.455869999999999
21322 26.1859
21323 0.27276999999999996
21324 0.5455399999999999
21325 2.45493
21326 0.27276999999999996
21327 0.81831
21328 4.364319999999999
21329 1.63662
21330 5.4554
21331 1.9093900000000001
21332 1.9093900000000001
21333 3.54601
21334 2.1821599999999997
21335 5.7281699999999995
21336 0.5455399999999999
21337 7.364789999999999
21338 0.5455399999999999
21339 13.3657
21340 37.6423
21341 3.8187800000000003
21342 6.00094
21343 3.27324
21344 1.63662
21345 2.1821599999999997
21346 2.1821599999999997
21347 0.5455399999999999
21348 1.63662
21349 3.27324
21350 9.54695
21351 1.0910799999999998
21352 6.81925
21353 11.4563
21354 8.1831
21355 5.7281699999999995
21356 4.63709
21357 7.91033
21358 0.27276999999999996
21359 3.8187800000000003
21360 1.36385
21361 5.7281699999999995
21362 0.5455399999999999
21363 5.1826300000000005
21364 23.730999999999998
21365 5.1826300000000005
21366 1.9093900000000001
21367 1.0910799999999998
21368 7.09202
21369 10.638
21370 3.8187800000000003
21371 12.5474
21372 2.1821599999999997
21373 1.0910799999999998
21374 0.0
21375 1.0910799999999998
21376 0.81831
21377 3.54601
21378 1.63662
21379 5.7281699999999995
21380 0.27276999999999996
21381 0.81831
21382 8.728639999999999
21383 2.45493
21384 1.9093900000000001
21385 5.7281699999999995
21386 0.27276999999999996
21387 4.63709
21388 15.0023
21389 0.5455399999999999
21390 1.63662
21391 3.00047
21392 8.455869999999999
21393 5.1826300000000005
21394 6.00094
21395 2.1821599999999997
21396 2.1821599999999997
21397 4.09155
21398 1.9093900000000001
21399 19.0939
21400 22.0944
21401 2.1821599999999997
21402 0.5455399999999999
21403 0.81831
21404 6.54648
21405 0.5455399999999999
21406 10.0925
21407 2.1821599999999997
21408 0.5455399999999999
21409 0.27276999999999996
21410 1.36385
21411 2.7277
21412 3.8187800000000003
21413 2.7277
21414 1.9093900000000001
21415 11.4563
21416 4.63709
21417 8.1831
21418 5.4554
21419 2.45493
21420 3.00047
21421 0.27276999999999996
21422 1.9093900000000001
21423 1.36385
21424 2.45493
21425 4.364319999999999
21426 6.00094
21427 4.63709
21428 4.90986
21429 4.90986
21430 2.1821599999999997
21431 6.81925
21432 2.7277
21433 0.5455399999999999
21434 6.2737099999999995
21435 1.0910799999999998
21436 0.27276999999999996
21437 2.7277
21438 2.1821599999999997
21439 7.91033
21440 1.63662
21441 2.1821599999999997
21442 3.54601
21443 2.7277
21444 0.0
21445 0.5455399999999999
21446 2.7277
21447 1.0910799999999998
21448 1.0910799999999998
21449 0.5455399999999999
21450 4.09155
21451 19.6394
21452 1.9093900000000001
21453 2.1821599999999997
21454 11.4563
21455 1.36385
21456 5.4554
21457 0.81831
21458 0.0
21459 4.364319999999999
21460 3.54601
21461 4.63709
21462 5.7281699999999995
21463 3.54601
21464 1.63662
21465 0.27276999999999996
21466 4.09155
21467 5.1826300000000005
21468 1.63662
21469 1.9093900000000001
21470 1.0910799999999998
21471 5.7281699999999995
21472 2.1821599999999997
21473 0.81831
21474 10.638
21475 10.638
21476 4.63709
21477 1.63662
21478 1.0910799999999998
21479 8.455869999999999
21480 2.45493
21481 4.90986
21482 0.27276999999999996
21483 2.45493
21484 8.728639999999999
21485 4.63709
21486 5.1826300000000005
21487 11.7291
21488 7.364789999999999
21489 8.455869999999999
21490 8.1831
21491 3.27324
21492 0.5455399999999999
21493 9.27418
21494 3.00047
21495 5.4554
21496 0.81831
21497 0.27276999999999996
21498 0.5455399999999999
21499 9.27418
21500 20.185
21501 14.4568
21502 12.5474
21503 8.455869999999999
21504 4.09155
21505 24.2765
21506 3.27324
21507 1.63662
21508 1.63662
21509 6.2737099999999995
21510 3.00047
21511 1.63662
21512 0.27276999999999996
21513 0.5455399999999999
21514 2.7277
21515 3.00047
21516 18.8211
21517 25.0948
21518 5.7281699999999995
21519 1.36385
21520 1.36385
21521 2.45493
21522 10.9108
21523 2.7277
21524 0.0
21525 5.4554
21526 3.54601
21527 1.9093900000000001
21528 1.0910799999999998
21529 0.27276999999999996
21530 4.364319999999999
21531 3.00047
21532 0.0
21533 0.81831
21534 4.364319999999999
21535 3.27324
21536 4.63709
21537 0.0
21538 0.5455399999999999
21539 4.90986
21540 2.7277
21541 9.81972
21542 0.5455399999999999
21543 1.0910799999999998
21544 3.00047
21545 2.7277
21546 20.7305
21547 3.00047
21548 3.8187800000000003
21549 2.1821599999999997
21550 7.637560000000001
21551 4.63709
21552 12.8202
21553 1.36385
21554 1.0910799999999998
21555 5.4554
21556 0.81831
21557 0.81831
21558 3.8187800000000003
21559 3.27324
21560 23.1854
21561 1.9093900000000001
21562 4.90986
21563 0.0
21564 0.81831
21565 14.184000000000001
21566 3.27324
21567 6.81925
21568 4.90986
21569 0.81831
21570 6.00094
21571 4.90986
21572 3.54601
21573 0.5455399999999999
21574 7.91033
21575 2.1821599999999997
21576 3.8187800000000003
21577 1.36385
21578 1.9093900000000001
21579 6.54648
21580 1.36385
21581 0.5455399999999999
21582 17.73
21583 11.7291
21584 0.0
21585 2.7277
21586 0.5455399999999999
21587 0.0
21588 6.00094
21589 6.54648
21590 3.54601
21591 10.0925
21592 4.90986
21593 10.3653
21594 2.45493
21595 0.27276999999999996
21596 7.09202
21597 5.4554
21598 5.4554
21599 1.36385
21600 3.27324
21601 3.27324
21602 6.81925
21603 10.638
21604 3.00047
21605 2.1821599999999997
21606 7.364789999999999
21607 8.1831
21608 3.54601
21609 2.45493
21610 7.09202
21611 10.3653
21612 19.0939
21613 2.45493
21614 1.9093900000000001
21615 6.00094
21616 1.0910799999999998
21617 3.00047
21618 12.2746
21619 1.63662
21620 5.7281699999999995
21621 14.184000000000001
21622 8.1831
21623 6.2737099999999995
21624 4.90986
21625 5.4554
21626 0.81831
21627 0.27276999999999996
21628 7.91033
21629 1.36385
21630 5.4554
21631 3.27324
21632 9.81972
21633 0.81831
21634 1.63662
21635 13.9113
21636 4.09155
21637 2.1821599999999997
21638 1.63662
21639 5.4554
21640 2.7277
21641 1.63662
21642 24.0038
21643 3.54601
21644 3.8187800000000003
21645 9.81972
21646 1.0910799999999998
21647 0.27276999999999996
21648 2.7277
21649 15.8207
21650 2.7277
21651 1.9093900000000001
21652 0.5455399999999999
21653 4.90986
21654 25.0948
21655 3.54601
21656 4.90986
21657 5.4554
21658 4.09155
21659 1.9093900000000001
21660 4.364319999999999
21661 0.5455399999999999
21662 1.36385
21663 8.728639999999999
21664 5.1826300000000005
21665 5.7281699999999995
21666 4.63709
21667 1.63662
21668 3.8187800000000003
21669 3.27324
21670 8.455869999999999
21671 4.364319999999999
21672 1.9093900000000001
21673 1.0910799999999998
21674 5.4554
21675 3.54601
21676 10.0925
21677 4.63709
21678 13.9113
21679 3.00047
21680 2.1821599999999997
21681 0.5455399999999999
21682 4.90986
21683 15.8207
21684 10.0925
21685 6.2737099999999995
21686 0.81831
21687 8.1831
21688 6.00094
21689 6.2737099999999995
21690 20.4577
21691 9.81972
21692 3.8187800000000003
21693 17.4573
21694 10.638
21695 0.27276999999999996
21696 1.36385
21697 1.63662
21698 13.3657
21699 2.45493
21700 1.0910799999999998
21701 0.27276999999999996
21702 21.0033
21703 13.9113
21704 5.4554
21705 6.2737099999999995
21706 0.81831
21707 0.27276999999999996
21708 4.09155
21709 8.1831
21710 0.81831
21711 3.00047
21712 6.54648
21713 4.09155
21714 13.9113
21715 6.00094
21716 11.1836
21717 14.184000000000001
21718 1.0910799999999998
21719 2.45493
21720 17.1845
21721 7.09202
21722 12.0019
21723 3.27324
21724 2.45493
21725 2.7277
21726 9.27418
21727 1.0910799999999998
21728 0.81831
21729 2.7277
21730 10.0925
21731 5.4554
21732 1.63662
21733 15.2751
21734 2.7277
21735 2.1821599999999997
21736 7.09202
21737 6.81925
21738 3.00047
21739 0.5455399999999999
21740 3.00047
21741 3.00047
21742 6.54648
21743 2.1821599999999997
21744 0.81831
21745 5.7281699999999995
21746 2.7277
21747 3.00047
21748 12.5474
21749 5.4554
21750 23.4582
21751 4.09155
21752 2.1821599999999997
21753 1.36385
21754 1.63662
21755 8.1831
21756 45.5526
21757 14.184000000000001
21758 1.36385
21759 3.27324
21760 4.90986
21761 8.1831
21762 24.5493
21763 3.54601
21764 2.1821599999999997
21765 11.1836
21766 7.91033
21767 3.54601
21768 3.00047
21769 1.36385
21770 7.09202
21771 9.54695
21772 4.63709
21773 1.9093900000000001
21774 12.2746
21775 0.5455399999999999
21776 3.54601
21777 10.638
21778 5.1826300000000005
21779 1.63662
21780 0.5455399999999999
21781 3.00047
21782 8.728639999999999
21783 3.8187800000000003
21784 6.81925
21785 13.9113
21786 1.0910799999999998
21787 1.0910799999999998
21788 2.7277
21789 8.1831
21790 1.63662
21791 2.45493
21792 11.4563
21793 8.728639999999999
21794 0.5455399999999999
21795 1.63662
21796 12.2746
21797 1.63662
21798 0.0
21799 5.1826300000000005
21800 3.27324
21801 13.3657
21802 15.5479
21803 11.7291
21804 9.00141
21805 4.63709
21806 5.4554
21807 5.7281699999999995
21808 6.00094
21809 14.184000000000001
21810 1.0910799999999998
21811 1.9093900000000001
21812 3.8187800000000003
21813 14.4568
21814 1.36385
21815 1.9093900000000001
21816 4.90986
21817 18.2756
21818 3.00047
21819 12.0019
21820 6.00094
21821 3.8187800000000003
21822 3.8187800000000003
21823 0.0
21824 3.27324
21825 23.1854
21826 6.81925
21827 1.36385
21828 10.0925
21829 16.0934
21830 14.184000000000001
21831 1.36385
21832 5.4554
21833 3.54601
21834 4.364319999999999
21835 13.3657
21836 4.364319999999999
21837 9.54695
21838 22.3671
21839 8.1831
21840 4.90986
21841 0.5455399999999999
21842 0.81831
21843 11.1836
21844 1.63662
21845 5.1826300000000005
21846 15.5479
21847 6.54648
21848 3.00047
21849 1.36385
21850 10.638
21851 4.63709
21852 4.90986
21853 6.2737099999999995
21854 1.0910799999999998
21855 3.27324
21856 15.5479
21857 2.7277
21858 4.364319999999999
21859 10.638
21860 6.2737099999999995
21861 33.2779
21862 57.0089
21863 9.27418
21864 6.2737099999999995
21865 3.8187800000000003
21866 1.0910799999999998
21867 10.0925
21868 1.0910799999999998
21869 3.00047
21870 3.8187800000000003
21871 12.5474
21872 2.1821599999999997
21873 4.09155
21874 19.9122
21875 8.1831
21876 15.0023
21877 1.0910799999999998
21878 1.36385
21879 8.1831
21880 2.7277
21881 1.0910799999999998
21882 4.90986
21883 3.54601
21884 3.8187800000000003
21885 3.00047
21886 0.27276999999999996
21887 4.63709
21888 27.8225
21889 6.00094
21890 2.1821599999999997
21891 0.0
21892 1.36385
21893 4.63709
21894 1.9093900000000001
21895 1.9093900000000001
21896 1.63662
21897 10.638
21898 47.461999999999996
21899 4.364319999999999
21900 3.00047
21901 9.54695
21902 0.0
21903 2.45493
21904 12.5474
21905 2.1821599999999997
21906 9.54695
21907 0.27276999999999996
21908 3.27324
21909 19.9122
21910 12.5474
21911 6.00094
21912 2.45493
21913 1.36385
21914 2.1821599999999997
21915 6.81925
21916 1.0910799999999998
21917 2.45493
21918 1.63662
21919 4.09155
21920 1.9093900000000001
21921 2.7277
21922 2.7277
21923 2.7277
21924 3.8187800000000003
21925 4.09155
21926 2.45493
21927 7.364789999999999
21928 0.5455399999999999
21929 2.45493
21930 5.4554
21931 11.7291
21932 1.0910799999999998
21933 6.54648
21934 1.63662
21935 9.27418
21936 2.7277
21937 8.455869999999999
21938 8.455869999999999
21939 1.0910799999999998
21940 7.364789999999999
21941 28.0953
21942 10.3653
21943 4.364319999999999
21944 1.9093900000000001
21945 2.7277
21946 1.0910799999999998
21947 2.45493
21948 3.00047
21949 6.00094
21950 1.63662
21951 3.8187800000000003
21952 0.27276999999999996
21953 6.2737099999999995
21954 3.27324
21955 3.27324
21956 32.1869
21957 5.7281699999999995
21958 9.54695
21959 1.9093900000000001
21960 8.728639999999999
21961 2.7277
21962 1.36385
21963 8.1831
21964 1.0910799999999998
21965 1.63662
21966 1.0910799999999998
21967 2.7277
21968 1.36385
21969 4.364319999999999
21970 1.36385
21971 2.45493
21972 0.81831
21973 3.54601
21974 0.27276999999999996
21975 0.81831
21976 3.27324
21977 1.63662
21978 4.63709
21979 1.36385
21980 3.00047
21981 1.9093900000000001
21982 1.63662
21983 0.81831
21984 2.7277
21985 0.81831
21986 2.45493
21987 0.81831
21988 1.0910799999999998
21989 1.36385
21990 1.9093900000000001
21991 16.3662
21992 0.5455399999999999
21993 0.0
21994 7.637560000000001
21995 46.9164
21996 5.4554
21997 12.8202
21998 13.3657
21999 6.00094
22000 0.81831
22001 1.0910799999999998
22002 3.00047
22003 11.7291
22004 17.1845
22005 16.9117
22006 0.27276999999999996
22007 1.36385
22008 1.9093900000000001
22009 0.5455399999999999
22010 2.1821599999999997
22011 4.90986
22012 25.3676
22013 10.0925
22014 7.364789999999999
22015 3.8187800000000003
22016 1.0910799999999998
22017 0.81831
22018 11.1836
22019 2.1821599999999997
22020 5.4554
22021 9.54695
22022 2.45493
22023 6.00094
22024 3.27324
22025 3.27324
22026 6.81925
22027 0.5455399999999999
22028 1.63662
22029 13.093
22030 2.45493
22031 14.184000000000001
22032 7.637560000000001
22033 11.4563
22034 1.0910799999999998
22035 1.63662
22036 6.81925
22037 1.0910799999999998
22038 0.81831
22039 12.5474
22040 1.63662
22041 1.9093900000000001
22042 3.00047
22043 9.00141
22044 0.81831
22045 0.5455399999999999
22046 1.9093900000000001
22047 6.00094
22048 1.9093900000000001
22049 8.1831
22050 6.54648
22051 0.27276999999999996
22052 0.81831
22053 7.364789999999999
22054 2.45493
22055 4.63709
22056 2.45493
22057 2.1821599999999997
22058 0.27276999999999996
22059 0.81831
22060 2.1821599999999997
22061 3.27324
22062 2.7277
22063 2.45493
22064 1.9093900000000001
22065 1.36385
22066 4.63709
22067 3.8187800000000003
22068 9.00141
22069 15.0023
22070 1.9093900000000001
22071 4.364319999999999
22072 2.45493
22073 10.9108
22074 1.9093900000000001
22075 0.5455399999999999
22076 1.9093900000000001
22077 7.364789999999999
22078 1.9093900000000001
22079 9.54695
22080 2.45493
22081 3.54601
22082 3.27324
22083 3.8187800000000003
22084 13.6385
22085 1.0910799999999998
22086 0.5455399999999999
22087 5.4554
22088 0.81831
22089 1.36385
22090 5.4554
22091 0.0
22092 1.0910799999999998
22093 18.5484
22094 5.4554
22095 6.00094
22096 1.63662
22097 0.27276999999999996
22098 0.81831
22099 0.81831
22100 31.3685
22101 6.81925
22102 1.0910799999999998
22103 0.81831
22104 0.27276999999999996
22105 4.63709
22106 17.1845
22107 9.54695
22108 2.1821599999999997
22109 2.1821599999999997
22110 1.36385
22111 7.637560000000001
22112 1.0910799999999998
22113 0.27276999999999996
22114 2.7277
22115 4.09155
22116 6.54648
22117 0.5455399999999999
22118 0.81831
22119 6.81925
22120 0.27276999999999996
22121 0.5455399999999999
22122 3.00047
22123 2.45493
22124 7.09202
22125 10.0925
22126 2.1821599999999997
22127 1.36385
22128 9.27418
22129 4.09155
22130 0.27276999999999996
22131 2.1821599999999997
22132 3.00047
22133 3.8187800000000003
22134 9.00141
22135 1.36385
22136 0.81831
22137 5.4554
22138 1.36385
22139 0.27276999999999996
22140 3.54601
22141 3.54601
22142 6.00094
22143 1.0910799999999998
22144 0.81831
22145 4.364319999999999
22146 1.9093900000000001
22147 2.1821599999999997
22148 0.5455399999999999
22149 0.27276999999999996
22150 9.81972
22151 5.1826300000000005
22152 0.81831
22153 0.27276999999999996
22154 0.27276999999999996
22155 1.63662
22156 5.1826300000000005
22157 1.63662
22158 4.09155
22159 5.7281699999999995
22160 9.27418
22161 9.00141
22162 1.36385
22163 0.5455399999999999
22164 2.45493
22165 0.81831
22166 11.1836
22167 1.9093900000000001
22168 0.81831
22169 7.364789999999999
22170 10.0925
22171 1.9093900000000001
22172 16.0934
22173 1.0910799999999998
22174 1.9093900000000001
22175 15.5479
22176 2.1821599999999997
22177 2.45493
22178 1.63662
22179 10.3653
22180 4.364319999999999
22181 17.73
22182 31.3685
22183 1.9093900000000001
22184 1.36385
22185 3.54601
22186 2.1821599999999997
22187 9.54695
22188 2.7277
22189 4.09155
22190 1.63662
22191 2.7277
22192 1.36385
22193 0.27276999999999996
22194 5.1826300000000005
22195 1.36385
22196 13.093
22197 4.09155
22198 19.3667
22199 2.45493
22200 0.81831
22201 7.364789999999999
22202 2.7277
22203 0.0
22204 15.0023
22205 0.5455399999999999
22206 1.63662
22207 4.364319999999999
22208 0.81831
22209 1.0910799999999998
22210 4.90986
22211 9.81972
22212 7.637560000000001
22213 6.00094
22214 0.81831
22215 0.27276999999999996
22216 5.4554
22217 2.1821599999999997
22218 1.63662
22219 1.9093900000000001
22220 2.45493
22221 0.81831
22222 3.8187800000000003
22223 6.81925
22224 7.637560000000001
22225 17.4573
22226 3.54601
22227 1.63662
22228 6.2737099999999995
22229 1.63662
22230 7.09202
22231 21.2761
22232 1.9093900000000001
22233 2.1821599999999997
22234 15.2751
22235 7.09202
22236 2.45493
22237 1.36385
22238 1.36385
22239 7.09202
22240 4.90986
22241 0.81831
22242 7.364789999999999
22243 1.0910799999999998
22244 0.81831
22245 6.81925
22246 3.27324
22247 0.27276999999999996
22248 0.27276999999999996
22249 5.4554
22250 11.7291
22251 2.7277
22252 2.7277
22253 8.455869999999999
22254 7.91033
22255 10.0925
22256 3.27324
22257 4.09155
22258 1.63662
22259 0.81831
22260 5.7281699999999995
22261 15.8207
22262 1.0910799999999998
22263 2.45493
22264 5.1826300000000005
22265 7.364789999999999
22266 1.36385
22267 0.5455399999999999
22268 2.7277
22269 3.27324
22270 6.2737099999999995
22271 8.1831
22272 0.27276999999999996
22273 1.36385
22274 1.63662
22275 2.7277
22276 2.7277
22277 5.7281699999999995
22278 1.0910799999999998
22279 2.7277
22280 3.54601
22281 3.54601
22282 3.27324
22283 9.27418
22284 1.36385
22285 5.4554
22286 1.63662
22287 1.9093900000000001
22288 1.0910799999999998
22289 3.27324
22290 1.0910799999999998
22291 0.81831
22292 28.0953
22293 3.8187800000000003
22294 6.54648
22295 0.81831
22296 1.0910799999999998
22297 16.639
22298 0.81831
22299 0.81831
22300 1.63662
22301 8.728639999999999
22302 1.0910799999999998
22303 1.9093900000000001
22304 11.1836
22305 0.5455399999999999
22306 1.63662
22307 9.54695
22308 3.00047
22309 9.00141
22310 16.9117
22311 3.54601
22312 10.3653
22313 0.81831
22314 2.1821599999999997
22315 0.27276999999999996
22316 7.91033
22317 3.27324
22318 5.7281699999999995
22319 8.1831
22320 2.7277
22321 6.2737099999999995
22322 4.63709
22323 2.45493
22324 2.45493
22325 5.1826300000000005
22326 1.0910799999999998
22327 3.54601
22328 0.81831
22329 0.0
22330 4.09155
22331 0.81831
22332 4.90986
22333 4.63709
22334 10.3653
22335 12.2746
22336 7.364789999999999
22337 10.0925
22338 30.823
22339 4.364319999999999
22340 2.1821599999999997
22341 0.81831
22342 8.1831
22343 30.5502
22344 6.2737099999999995
22345 0.5455399999999999
22346 15.0023
22347 2.45493
22348 2.7277
22349 7.91033
22350 2.7277
22351 4.63709
22352 5.1826300000000005
22353 3.54601
22354 2.45493
22355 8.728639999999999
22356 5.4554
22357 3.54601
22358 0.81831
22359 0.81831
22360 4.63709
22361 1.63662
22362 5.1826300000000005
22363 13.6385
22364 1.63662
22365 3.00047
22366 8.1831
22367 0.27276999999999996
22368 1.9093900000000001
22369 5.7281699999999995
22370 0.5455399999999999
22371 0.5455399999999999
22372 3.27324
22373 2.45493
22374 5.4554
22375 2.7277
22376 3.00047
22377 0.5455399999999999
22378 3.54601
22379 1.9093900000000001
22380 6.54648
22381 1.63662
22382 7.91033
22383 6.81925
22384 10.638
22385 4.364319999999999
22386 0.5455399999999999
22387 3.8187800000000003
22388 12.0019
22389 4.90986
22390 2.1821599999999997
22391 1.36385
22392 1.36385
22393 1.63662
22394 18.0028
22395 1.36385
22396 1.36385
22397 0.81831
22398 5.4554
22399 23.4582
22400 2.7277
22401 1.0910799999999998
22402 0.5455399999999999
22403 19.6394
22404 10.9108
22405 1.63662
22406 2.45493
22407 5.1826300000000005
22408 1.36385
22409 1.63662
22410 20.7305
22411 2.7277
22412 9.00141
22413 0.27276999999999996
22414 2.1821599999999997
22415 1.63662
22416 3.8187800000000003
22417 6.00094
22418 6.54648
22419 1.63662
22420 3.8187800000000003
22421 10.9108
22422 1.0910799999999998
22423 0.81831
22424 0.27276999999999996
22425 4.63709
22426 16.0934
22427 7.364789999999999
22428 3.27324
22429 13.3657
22430 6.54648
22431 8.728639999999999
22432 4.364319999999999
22433 18.5484
22434 0.81831
22435 0.27276999999999996
22436 8.1831
22437 2.1821599999999997
22438 1.9093900000000001
22439 0.5455399999999999
22440 4.09155
22441 11.4563
22442 9.81972
22443 4.364319999999999
22444 1.36385
22445 1.63662
22446 4.364319999999999
22447 4.364319999999999
22448 5.4554
22449 7.91033
22450 0.5455399999999999
22451 12.2746
22452 13.093
22453 1.63662
22454 1.63662
22455 15.2751
22456 4.63709
22457 12.5474
22458 13.093
22459 0.81831
22460 1.0910799999999998
22461 0.5455399999999999
22462 1.36385
22463 27.5498
22464 10.3653
22465 19.9122
22466 4.09155
22467 0.0
22468 0.5455399999999999
22469 10.0925
22470 3.54601
22471 2.45493
22472 19.0939
22473 4.364319999999999
22474 1.9093900000000001
22475 5.4554
22476 15.0023
22477 3.00047
22478 6.2737099999999995
22479 16.9117
22480 3.54601
22481 5.7281699999999995
22482 7.91033
22483 9.00141
22484 0.5455399999999999
22485 19.3667
22486 3.54601
22487 7.91033
22488 3.8187800000000003
22489 9.81972
22490 3.8187800000000003
22491 1.36385
22492 11.7291
22493 3.54601
22494 5.4554
22495 1.36385
22496 2.45493
22497 0.27276999999999996
22498 1.9093900000000001
22499 0.27276999999999996
22500 2.45493
22501 2.45493
22502 16.639
22503 5.4554
22504 1.9093900000000001
22505 7.91033
22506 2.45493
22507 0.0
22508 1.0910799999999998
22509 1.63662
22510 10.638
22511 11.4563
22512 4.90986
22513 3.54601
22514 3.8187800000000003
22515 7.91033
22516 11.4563
22517 15.2751
22518 0.27276999999999996
22519 0.81831
22520 0.5455399999999999
22521 0.81831
22522 7.09202
22523 3.8187800000000003
22524 10.9108
22525 3.27324
22526 15.0023
22527 13.093
22528 8.728639999999999
22529 4.90986
22530 0.81831
22531 7.91033
22532 1.0910799999999998
22533 2.1821599999999997
22534 1.36385
22535 18.5484
22536 6.2737099999999995
22537 0.5455399999999999
22538 16.9117
22539 8.728639999999999
22540 1.36385
22541 4.63709
22542 4.90986
22543 13.9113
22544 7.637560000000001
22545 3.27324
22546 1.36385
22547 0.81831
22548 3.27324
22549 1.9093900000000001
22550 3.00047
22551 3.8187800000000003
22552 4.63709
22553 1.9093900000000001
22554 1.63662
22555 3.27324
22556 11.7291
22557 18.8211
22558 4.364319999999999
22559 18.8211
22560 19.3667
22561 7.91033
22562 1.63662
22563 1.63662
22564 14.184000000000001
22565 1.9093900000000001
22566 0.81831
22567 0.27276999999999996
22568 1.63662
22569 4.364319999999999
22570 0.27276999999999996
22571 4.09155
22572 6.54648
22573 1.63662
22574 5.7281699999999995
22575 1.0910799999999998
22576 1.0910799999999998
22577 7.364789999999999
22578 1.0910799999999998
22579 12.0019
22580 3.00047
22581 5.7281699999999995
22582 6.81925
22583 0.81831
22584 2.1821599999999997
22585 4.364319999999999
22586 3.54601
22587 1.0910799999999998
22588 0.5455399999999999
22589 9.27418
22590 0.5455399999999999
22591 2.7277
22592 12.2746
22593 1.0910799999999998
22594 1.9093900000000001
22595 0.5455399999999999
22596 6.54648
22597 2.45493
22598 4.09155
22599 8.728639999999999
22600 3.54601
22601 2.7277
22602 5.7281699999999995
22603 4.09155
22604 12.8202
22605 1.36385
22606 3.00047
22607 22.9127
22608 2.7277
22609 1.9093900000000001
22610 4.63709
22611 1.0910799999999998
22612 2.7277
22613 3.27324
22614 9.00141
22615 9.81972
22616 4.364319999999999
22617 7.637560000000001
22618 4.09155
22619 7.09202
22620 9.00141
22621 9.81972
22622 2.7277
22623 2.7277
22624 13.6385
22625 0.27276999999999996
22626 4.09155
22627 2.1821599999999997
22628 7.91033
22629 6.2737099999999995
22630 10.638
22631 0.81831
22632 2.7277
22633 11.1836
22634 7.09202
22635 1.63662
22636 0.5455399999999999
22637 10.638
22638 2.45493
22639 21.2761
22640 3.27324
22641 10.638
22642 4.63709
22643 4.364319999999999
22644 24.5493
22645 4.90986
22646 1.63662
22647 6.81925
22648 1.36385
22649 1.36385
22650 11.7291
22651 2.45493
22652 6.54648
22653 7.364789999999999
22654 16.639
22655 15.8207
22656 8.1831
22657 1.36385
22658 0.81831
22659 12.5474
22660 9.27418
22661 3.8187800000000003
22662 1.9093900000000001
22663 9.00141
22664 3.00047
22665 4.09155
22666 9.81972
22667 4.364319999999999
22668 0.27276999999999996
22669 2.1821599999999997
22670 7.637560000000001
22671 12.2746
22672 15.8207
22673 6.54648
22674 14.7296
22675 9.54695
22676 1.36385
22677 3.27324
22678 3.54601
22679 24.5493
22680 1.36385
22681 9.27418
22682 2.1821599999999997
22683 0.81831
22684 2.45493
22685 6.81925
22686 0.81831
22687 2.7277
22688 29.7319
22689 14.184000000000001
22690 2.1821599999999997
22691 1.9093900000000001
22692 13.6385
22693 4.90986
22694 2.45493
22695 2.1821599999999997
22696 0.81831
22697 1.63662
22698 8.1831
22699 0.81831
22700 1.63662
22701 6.00094
22702 0.81831
22703 4.09155
22704 11.4563
22705 4.90986
22706 15.0023
22707 1.63662
22708 2.45493
22709 5.4554
22710 1.63662
22711 1.0910799999999998
22712 4.63709
22713 7.637560000000001
22714 6.00094
22715 0.27276999999999996
22716 0.5455399999999999
22717 3.54601
22718 5.7281699999999995
22719 2.7277
22720 20.185
22721 3.27324
22722 0.81831
22723 0.81831
22724 6.00094
22725 4.364319999999999
22726 3.00047
22727 3.8187800000000003
22728 6.00094
22729 12.0019
22730 0.27276999999999996
22731 1.0910799999999998
22732 0.5455399999999999
22733 5.1826300000000005
22734 2.7277
22735 5.7281699999999995
22736 0.27276999999999996
22737 5.1826300000000005
22738 11.4563
22739 19.9122
22740 16.0934
22741 0.81831
22742 1.63662
22743 7.637560000000001
22744 10.638
22745 4.09155
22746 17.73
22747 4.364319999999999
22748 0.5455399999999999
22749 4.09155
22750 1.36385
22751 10.9108
22752 6.00094
22753 7.637560000000001
22754 5.1826300000000005
22755 25.3676
22756 1.0910799999999998
22757 2.1821599999999997
22758 16.3662
22759 0.5455399999999999
22760 1.63662
22761 1.36385
22762 1.0910799999999998
22763 3.00047
22764 0.27276999999999996
22765 6.81925
22766 12.0019
22767 14.4568
22768 1.9093900000000001
22769 1.36385
22770 5.4554
22771 1.0910799999999998
22772 5.7281699999999995
22773 13.3657
22774 4.364319999999999
22775 1.9093900000000001
22776 27.8225
22777 17.4573
22778 4.364319999999999
22779 2.1821599999999997
22780 0.27276999999999996
22781 15.0023
22782 28.6408
22783 8.1831
22784 1.36385
22785 8.455869999999999
22786 0.0
22787 3.27324
22788 22.6399
22789 0.27276999999999996
22790 2.1821599999999997
22791 4.09155
22792 9.00141
22793 9.81972
22794 13.093
22795 2.1821599999999997
22796 0.27276999999999996
22797 14.4568
22798 10.0925
22799 3.27324
22800 3.54601
22801 2.7277
22802 15.5479
22803 6.54648
22804 2.45493
22805 1.0910799999999998
22806 0.0
22807 8.728639999999999
22808 2.7277
22809 1.63662
22810 4.90986
22811 6.81925
22812 4.09155
22813 4.63709
22814 2.45493
22815 1.9093900000000001
22816 1.9093900000000001
22817 1.9093900000000001
22818 0.81831
22819 2.1821599999999997
22820 1.36385
22821 3.27324
22822 6.2737099999999995
22823 3.54601
22824 0.5455399999999999
22825 0.0
22826 5.4554
22827 0.27276999999999996
22828 2.7277
22829 3.8187800000000003
22830 1.9093900000000001
22831 6.54648
22832 2.1821599999999997
22833 3.8187800000000003
22834 6.2737099999999995
22835 2.7277
22836 9.00141
22837 1.63662
22838 6.00094
22839 10.638
22840 14.4568
22841 0.0
22842 1.0910799999999998
22843 6.81925
22844 13.6385
22845 6.00094
22846 11.1836
22847 9.27418
22848 13.3657
22849 0.81831
22850 7.91033
22851 3.27324
22852 0.27276999999999996
22853 6.81925
22854 1.63662
22855 3.00047
22856 13.093
22857 2.7277
22858 1.63662
22859 0.81831
22860 2.45493
22861 2.45493
22862 11.4563
22863 2.7277
22864 1.63662
22865 16.9117
22866 3.27324
22867 0.27276999999999996
22868 0.5455399999999999
22869 6.00094
22870 4.364319999999999
22871 21.0033
22872 4.63709
22873 3.00047
22874 5.7281699999999995
22875 2.1821599999999997
22876 0.81831
22877 5.4554
22878 11.7291
22879 2.1821599999999997
22880 7.637560000000001
22881 14.7296
22882 7.364789999999999
22883 9.81972
22884 0.27276999999999996
22885 2.45493
22886 31.6413
22887 25.6404
22888 2.45493
22889 3.00047
22890 1.36385
22891 0.27276999999999996
22892 1.0910799999999998
22893 0.27276999999999996
22894 8.1831
22895 2.1821599999999997
22896 0.27276999999999996
22897 5.1826300000000005
22898 0.5455399999999999
22899 1.0910799999999998
22900 0.81831
22901 2.1821599999999997
22902 15.5479
22903 7.637560000000001
22904 9.81972
22905 1.63662
22906 0.5455399999999999
22907 13.3657
22908 6.81925
22909 9.00141
22910 3.54601
22911 2.1821599999999997
22912 1.63662
22913 1.0910799999999998
22914 5.7281699999999995
22915 2.1821599999999997
22916 7.364789999999999
22917 2.7277
22918 1.36385
22919 3.00047
22920 0.81831
22921 1.9093900000000001
22922 9.27418
22923 5.4554
22924 4.63709
22925 2.45493
22926 5.7281699999999995
22927 8.455869999999999
22928 24.5493
22929 14.4568
22930 9.54695
22931 4.364319999999999
22932 2.45493
22933 3.54601
22934 0.5455399999999999
22935 4.63709
22936 2.45493
22937 16.0934
22938 3.54601
22939 3.27324
22940 34.0962
22941 5.7281699999999995
22942 3.54601
22943 18.5484
22944 5.4554
22945 12.0019
22946 1.36385
22947 12.8202
22948 5.4554
22949 0.81831
22950 12.8202
22951 6.54648
22952 4.90986
22953 0.81831
22954 4.09155
22955 3.00047
22956 2.7277
22957 4.364319999999999
22958 22.6399
22959 2.45493
22960 2.1821599999999997
22961 3.00047
22962 15.5479
22963 10.3653
22964 11.4563
22965 12.2746
22966 2.45493
22967 4.364319999999999
22968 6.00094
22969 9.54695
22970 3.00047
22971 1.9093900000000001
22972 7.09202
22973 12.5474
22974 12.2746
22975 3.8187800000000003
22976 3.27324
22977 1.0910799999999998
22978 10.638
22979 1.36385
22980 1.9093900000000001
22981 1.9093900000000001
22982 12.8202
22983 1.9093900000000001
22984 1.0910799999999998
22985 2.45493
22986 3.00047
22987 20.4577
22988 2.45493
22989 3.27324
22990 3.00047
22991 14.4568
22992 18.8211
22993 12.8202
22994 1.0910799999999998
22995 3.54601
22996 5.4554
22997 5.4554
22998 18.0028
22999 3.8187800000000003
23000 4.09155
23001 18.2756
23002 6.81925
23003 9.27418
23004 3.27324
23005 1.63662
23006 13.9113
23007 4.364319999999999
23008 5.4554
23009 11.4563
23010 0.81831
23011 3.54601
23012 10.638
23013 8.455869999999999
23014 5.7281699999999995
23015 1.63662
23016 2.45493
23017 1.63662
23018 1.36385
23019 4.364319999999999
23020 4.09155
23021 3.54601
23022 0.0
23023 0.5455399999999999
23024 2.1821599999999997
23025 8.455869999999999
23026 1.0910799999999998
23027 0.81831
23028 11.1836
23029 2.45493
23030 2.45493
23031 6.00094
23032 6.00094
23033 13.9113
23034 0.81831
23035 2.1821599999999997
23036 2.7277
23037 13.6385
23038 9.00141
23039 3.27324
23040 2.7277
23041 6.54648
23042 21.5488
23043 7.637560000000001
23044 6.81925
23045 1.9093900000000001
23046 3.27324
23047 27.5498
23048 3.54601
23049 0.5455399999999999
23050 0.5455399999999999
23051 0.27276999999999996
23052 1.63662
23053 1.36385
23054 1.36385
23055 5.1826300000000005
23056 3.27324
23057 5.7281699999999995
23058 17.1845
23059 2.45493
23060 3.8187800000000003
23061 12.0019
23062 1.36385
23063 2.1821599999999997
23064 13.093
23065 3.8187800000000003
23066 12.2746
23067 3.27324
23068 2.7277
23069 5.7281699999999995
23070 6.00094
23071 22.0944
23072 8.455869999999999
23073 12.0019
23074 2.45493
23075 4.63709
23076 10.9108
23077 2.45493
23078 6.54648
23079 33.8235
23080 7.09202
23081 9.27418
23082 10.9108
23083 4.09155
23084 1.36385
23085 0.5455399999999999
23086 7.364789999999999
23087 3.00047
23088 2.1821599999999997
23089 15.2751
23090 4.63709
23091 2.1821599999999997
23092 1.63662
23093 7.637560000000001
23094 23.4582
23095 1.36385
23096 4.09155
23097 2.1821599999999997
23098 0.5455399999999999
23099 1.9093900000000001
23100 4.90986
23101 26.1859
23102 16.9117
23103 8.1831
23104 7.364789999999999
23105 10.9108
23106 16.3662
23107 1.9093900000000001
23108 3.27324
23109 1.9093900000000001
23110 0.5455399999999999
23111 1.63662
23112 1.0910799999999998
23113 3.54601
23114 6.54648
23115 15.2751
23116 2.1821599999999997
23117 1.0910799999999998
23118 0.81831
23119 1.63662
23120 4.90986
23121 20.4577
23122 0.81831
23123 2.45493
23124 21.5488
23125 2.45493
23126 14.4568
23127 6.54648
23128 0.27276999999999996
23129 3.8187800000000003
23130 7.91033
23131 5.7281699999999995
23132 0.5455399999999999
23133 1.0910799999999998
23134 0.0
23135 1.9093900000000001
23136 13.9113
23137 0.81831
23138 1.63662
23139 2.45493
23140 7.91033
23141 9.54695
23142 3.8187800000000003
23143 5.7281699999999995
23144 10.9108
23145 2.45493
23146 12.0019
23147 6.54648
23148 19.6394
23149 4.364319999999999
23150 0.81831
23151 2.45493
23152 3.54601
23153 13.3657
23154 2.45493
23155 7.91033
23156 4.90986
23157 7.09202
23158 18.8211
23159 2.1821599999999997
23160 3.00047
23161 6.81925
23162 9.81972
23163 2.45493
23164 2.1821599999999997
23165 4.90986
23166 5.1826300000000005
23167 3.00047
23168 1.36385
23169 10.9108
23170 3.8187800000000003
23171 2.1821599999999997
23172 3.00047
23173 3.00047
23174 4.63709
23175 3.54601
23176 1.63662
23177 3.8187800000000003
23178 7.09202
23179 1.63662
23180 3.54601
23181 6.81925
23182 6.00094
23183 4.364319999999999
23184 3.27324
23185 12.8202
23186 5.4554
23187 4.09155
23188 2.45493
23189 21.0033
23190 4.364319999999999
23191 1.9093900000000001
23192 4.90986
23193 9.27418
23194 5.1826300000000005
23195 8.1831
23196 23.730999999999998
23197 6.00094
23198 10.3653
23199 8.455869999999999
23200 8.1831
23201 7.637560000000001
23202 4.09155
23203 6.81925
23204 6.00094
23205 1.9093900000000001
23206 0.81831
23207 0.81831
23208 0.0
23209 0.27276999999999996
23210 1.9093900000000001
23211 0.81831
23212 1.0910799999999998
23213 0.0
23214 0.81831
23215 0.5455399999999999
23216 0.5455399999999999
23217 0.5455399999999999
23218 0.81831
23219 3.00047
23220 16.3662
23221 1.0910799999999998
23222 3.00047
23223 6.2737099999999995
23224 1.36385
23225 6.81925
23226 5.7281699999999995
23227 1.0910799999999998
23228 1.36385
23229 1.0910799999999998
23230 1.36385
23231 2.7277
23232 4.90986
23233 4.90986
23234 13.093
23235 4.63709
23236 16.639
23237 1.0910799999999998
23238 0.5455399999999999
23239 1.36385
23240 3.54601
23241 2.45493
23242 0.0
23243 2.45493
23244 9.27418
23245 2.45493
23246 2.45493
23247 7.637560000000001
23248 0.81831
23249 1.9093900000000001
23250 2.1821599999999997
23251 5.4554
23252 8.728639999999999
23253 16.0934
23254 4.09155
23255 1.36385
23256 1.63662
23257 3.54601
23258 0.0
23259 6.00094
23260 10.9108
23261 0.0
23262 1.63662
23263 0.27276999999999996
23264 2.45493
23265 1.9093900000000001
23266 2.1821599999999997
23267 16.639
23268 2.1821599999999997
23269 0.5455399999999999
23270 2.1821599999999997
23271 14.4568
23272 0.5455399999999999
23273 0.27276999999999996
23274 0.81831
23275 3.00047
23276 3.54601
23277 14.7296
23278 2.45493
23279 2.1821599999999997
23280 3.27324
23281 6.2737099999999995
23282 0.27276999999999996
23283 2.45493
23284 16.0934
23285 0.81831
23286 3.27324
23287 0.5455399999999999
23288 3.54601
23289 17.73
23290 12.5474
23291 2.45493
23292 2.1821599999999997
23293 3.27324
23294 4.09155
23295 6.00094
23296 0.5455399999999999
23297 1.63662
23298 6.54648
23299 4.63709
23300 1.63662
23301 0.81831
23302 1.36385
23303 6.81925
23304 3.8187800000000003
23305 12.8202
23306 0.81831
23307 0.5455399999999999
23308 1.0910799999999998
23309 0.27276999999999996
23310 10.3653
23311 39.5516
23312 0.81831
23313 5.4554
23314 0.27276999999999996
23315 3.27324
23316 1.36385
23317 3.27324
23318 0.27276999999999996
23319 1.63662
23320 8.728639999999999
23321 0.27276999999999996
23322 0.5455399999999999
23323 4.63709
23324 13.9113
23325 13.093
23326 9.27418
23327 0.81831
23328 1.9093900000000001
23329 3.00047
23330 0.27276999999999996
23331 9.81972
23332 3.00047
23333 7.91033
23334 1.9093900000000001
23335 0.27276999999999996
23336 0.27276999999999996
23337 1.36385
23338 1.0910799999999998
23339 5.4554
23340 5.7281699999999995
23341 8.1831
23342 7.637560000000001
23343 0.27276999999999996
23344 1.9093900000000001
23345 0.27276999999999996
23346 1.36385
23347 0.5455399999999999
23348 1.0910799999999998
23349 2.45493
23350 2.7277
[truncated: 1,092,899 more chars]
