# Supplementary material for: Adenovirus maturation establishes the transcription competent packaging of its genome
Source: EMBO Rep. 2025 Oct 21;26(22):5589–611. doi: 10.1038/s44319-025-00598-z (PMC12635127; doi:10.1038/s44319-025-00598-z)
Supplement: Supplementary file 3 — Source data Fig. 2 [file 44319_2025_598_MOESM3_ESM.zip › figure2/CDE/yeast_bar1delta_free/XI.wig]

variableStep chrom=chrXI
1 0.0
2 0.0
3 0.0
4 0.0
5 0.0
6 0.0
7 0.0
8 0.0
9 0.0
10 0.0
11 0.0
12 0.0
13 0.0
14 0.0
15 0.0
16 0.0
17 0.0
18 0.0
19 0.0
20 0.0
21 0.0
22 0.0
23 0.0
24 0.27276999999999996
25 0.0
26 0.0
27 0.0
28 0.0
29 0.0
30 0.0
31 0.0
32 0.0
33 0.0
34 0.0
35 0.0
36 0.0
37 0.0
38 0.0
39 0.0
40 0.0
41 0.0
42 0.0
43 0.0
44 0.0
45 0.0
46 0.0
47 0.0
48 0.0
49 0.0
50 0.0
51 0.0
52 0.0
53 0.0
54 0.0
55 0.0
56 0.0
57 0.0
58 0.0
59 0.0
60 0.0
61 0.0
62 0.0
63 0.0
64 0.0
65 0.0
66 0.0
67 0.0
68 0.0
69 0.0
70 0.0
71 0.0
72 0.0
73 0.0
74 0.0
75 0.0
76 0.0
77 0.0
78 0.0
79 0.0
80 0.0
81 0.0
82 0.0
83 0.0
84 0.0
85 0.0
86 0.0
87 0.0
88 0.0
89 0.0
90 0.0
91 0.0
92 0.27276999999999996
93 0.0
94 0.0
95 0.0
96 0.0
97 0.0
98 0.0
99 0.0
100 0.0
101 0.0
102 0.27276999999999996
103 0.0
104 0.0
105 0.0
106 0.0
107 0.0
108 0.0
109 0.0
110 0.0
111 0.0
112 0.0
113 0.0
114 0.0
115 0.0
116 0.0
117 0.0
118 0.0
119 0.0
120 0.0
121 0.0
122 0.0
123 0.0
124 0.0
125 0.0
126 0.0
127 0.0
128 0.0
129 0.0
130 0.0
131 0.0
132 0.0
133 0.0
134 0.0
135 0.0
136 0.0
137 0.0
138 0.0
139 0.0
140 0.0
141 0.0
142 0.0
143 0.0
144 0.0
145 0.0
146 0.0
147 0.0
148 0.0
149 0.0
150 0.0
151 0.0
152 0.0
153 0.0
154 0.0
155 0.0
156 0.0
157 0.0
158 0.0
159 0.0
160 0.0
161 0.0
162 0.0
163 0.0
164 0.0
165 0.0
166 0.0
167 0.0
168 0.0
169 0.0
170 0.0
171 0.0
172 0.5455399999999999
173 0.0
174 0.0
175 0.0
176 0.0
177 0.0
178 0.0
179 0.0
180 0.0
181 0.0
182 0.0
183 0.0
184 0.0
185 0.0
186 0.0
187 0.0
188 0.0
189 0.27276999999999996
190 0.0
191 0.0
192 0.0
193 0.0
194 0.0
195 0.0
196 0.0
197 0.0
198 0.0
199 0.0
200 0.0
201 0.0
202 0.0
203 0.0
204 0.0
205 0.27276999999999996
206 0.0
207 0.0
208 0.0
209 0.0
210 0.0
211 0.0
212 0.0
213 0.0
214 0.0
215 0.0
216 0.0
217 0.0
218 0.0
219 0.0
220 0.0
221 0.0
222 0.0
223 0.0
224 0.0
225 0.0
226 0.0
227 0.0
228 0.0
229 0.0
230 0.0
231 0.0
232 0.0
233 0.0
234 0.0
235 0.0
236 0.27276999999999996
237 0.0
238 0.0
239 0.0
240 0.0
241 0.0
242 0.0
243 0.0
244 0.0
245 0.0
246 0.0
247 0.0
248 0.0
249 0.0
250 0.0
251 0.0
252 0.0
253 0.0
254 0.0
255 0.0
256 0.0
257 0.27276999999999996
258 0.0
259 0.0
260 0.0
261 0.0
262 0.0
263 0.0
264 0.0
265 0.0
266 0.0
267 0.0
268 0.0
269 0.0
270 0.0
271 0.0
272 0.0
273 0.0
274 0.0
275 0.0
276 0.0
277 0.0
278 0.0
279 0.0
280 0.0
281 0.0
282 0.0
283 0.0
284 0.0
285 0.0
286 0.0
287 0.0
288 0.0
289 0.0
290 0.0
291 0.0
292 0.0
293 0.0
294 0.0
295 0.0
296 0.0
297 0.27276999999999996
298 0.0
299 0.0
300 0.0
301 0.0
302 0.0
303 0.0
304 0.0
305 0.0
306 0.0
307 0.0
308 0.0
309 0.0
310 0.0
311 0.0
312 0.0
313 0.27276999999999996
314 0.0
315 0.0
316 0.0
317 0.27276999999999996
318 0.0
319 0.0
320 0.0
321 0.0
322 0.0
323 0.0
324 0.0
325 0.0
326 0.0
327 0.0
328 0.0
329 0.0
330 0.0
331 0.0
332 0.0
333 0.0
334 0.0
335 0.0
336 0.0
337 0.0
338 0.0
339 0.0
340 0.0
341 0.0
342 0.0
343 0.0
344 0.0
345 0.0
346 0.0
347 0.0
348 0.0
349 0.0
350 0.27276999999999996
351 0.0
352 0.0
353 0.0
354 0.0
355 0.0
356 0.0
357 0.0
358 0.0
359 0.0
360 0.0
361 0.0
362 0.0
363 0.0
364 0.0
365 0.0
366 0.0
367 0.0
368 0.0
369 0.0
370 0.0
371 0.0
372 0.0
373 0.0
374 0.27276999999999996
375 0.0
376 0.0
377 0.0
378 0.0
379 0.0
380 0.0
381 0.0
382 0.0
383 0.0
384 0.0
385 0.0
386 0.0
387 0.0
388 0.0
389 0.0
390 0.0
391 0.0
392 0.0
393 0.0
394 0.0
395 0.0
396 0.0
397 0.0
398 0.0
399 0.0
400 0.0
401 0.0
402 0.0
403 0.0
404 0.0
405 0.0
406 0.0
407 0.0
408 0.0
409 0.0
410 0.0
411 0.0
412 0.0
413 0.0
414 0.0
415 0.0
416 0.0
417 0.0
418 0.0
419 0.0
420 0.0
421 0.0
422 0.0
423 0.0
424 0.0
425 0.0
426 0.0
427 0.0
428 0.0
429 0.0
430 0.0
431 0.0
432 0.0
433 0.0
434 0.0
435 0.0
436 0.0
437 0.0
438 0.0
439 0.0
440 0.0
441 0.0
442 0.0
443 0.0
444 0.0
445 0.0
446 0.0
447 0.0
448 0.0
449 0.0
450 0.0
451 0.0
452 0.0
453 0.0
454 0.0
455 0.0
456 0.0
457 0.0
458 0.0
459 0.0
460 0.0
461 0.0
462 0.0
463 0.0
464 0.0
465 0.0
466 0.0
467 0.27276999999999996
468 0.0
469 0.0
470 0.0
471 0.0
472 0.0
473 0.0
474 0.27276999999999996
475 0.0
476 0.0
477 0.0
478 0.0
479 0.0
480 0.0
481 0.0
482 0.0
483 0.0
484 0.0
485 0.0
486 0.0
487 0.0
488 0.0
489 0.0
490 0.0
491 0.0
492 0.0
493 0.0
494 0.0
495 0.0
496 0.0
497 0.0
498 0.0
499 0.0
500 0.0
501 0.0
502 0.0
503 0.0
504 0.0
505 0.0
506 0.0
507 0.0
508 0.0
509 0.0
510 0.0
511 0.0
512 0.0
513 0.0
514 0.0
515 0.0
516 0.0
517 0.0
518 0.0
519 0.0
520 0.0
521 0.0
522 0.0
523 0.0
524 0.0
525 0.0
526 0.0
527 0.0
528 0.0
529 0.0
530 0.0
531 0.0
532 0.0
533 0.0
534 0.0
535 0.0
536 0.0
537 0.0
538 0.0
539 0.0
540 0.0
541 0.0
542 0.0
543 0.0
544 0.0
545 0.0
546 0.0
547 0.0
548 0.0
549 0.0
550 0.0
551 0.0
552 0.0
553 0.0
554 0.0
555 0.0
556 0.0
557 0.0
558 0.0
559 0.0
560 0.0
561 0.0
562 0.0
563 0.0
564 0.0
565 0.0
566 0.0
567 0.0
568 0.0
569 0.0
570 0.0
571 0.0
572 0.0
573 0.0
574 0.0
575 0.0
576 0.0
577 0.0
578 0.0
579 0.0
580 0.0
581 0.27276999999999996
582 0.0
583 0.0
584 0.0
585 0.0
586 0.0
587 0.0
588 0.0
589 0.0
590 0.0
591 0.0
592 0.0
593 0.0
594 0.0
595 0.0
596 0.0
597 0.0
598 0.0
599 0.0
600 0.0
601 0.0
602 0.0
603 0.0
604 0.0
605 0.0
606 0.0
607 0.0
608 0.0
609 0.0
610 0.0
611 0.0
612 0.0
613 0.0
614 0.0
615 0.0
616 0.0
617 0.0
618 0.0
619 0.0
620 0.0
621 0.0
622 0.0
623 0.0
624 0.0
625 0.0
626 0.27276999999999996
627 0.27276999999999996
628 0.0
629 0.0
630 0.0
631 0.0
632 0.0
633 0.0
634 0.0
635 0.0
636 0.0
637 0.0
638 0.0
639 0.0
640 0.0
641 0.0
642 0.0
643 0.0
644 0.0
645 0.0
646 0.0
647 0.0
648 0.0
649 0.0
650 0.0
651 0.0
652 0.0
653 0.0
654 0.0
655 0.0
656 0.0
657 0.0
658 0.27276999999999996
659 0.0
660 0.0
661 0.0
662 0.0
663 0.0
664 0.0
665 0.0
666 0.0
667 0.0
668 0.0
669 0.0
670 0.0
671 0.0
672 0.0
673 0.0
674 0.0
675 0.0
676 0.0
677 0.0
678 0.0
679 0.0
680 0.0
681 0.0
682 0.0
683 0.0
684 0.0
685 0.0
686 0.0
687 0.27276999999999996
688 0.0
689 0.0
690 0.0
691 0.0
692 0.0
693 0.0
694 0.0
695 0.0
696 0.0
697 0.0
698 0.0
699 0.0
700 0.27276999999999996
701 0.0
702 0.0
703 0.0
704 0.0
705 0.0
706 0.0
707 0.0
708 0.0
709 0.0
710 0.0
711 0.0
712 0.0
713 0.0
714 0.0
715 0.0
716 0.0
717 0.0
718 0.0
719 0.0
720 0.0
721 0.0
722 0.0
723 0.0
724 0.0
725 0.0
726 0.0
727 0.0
728 0.0
729 0.0
730 0.0
731 0.0
732 0.0
733 0.0
734 0.0
735 0.0
736 0.0
737 0.0
738 0.0
739 0.0
740 0.0
741 0.0
742 0.0
743 0.0
744 0.0
745 0.0
746 0.0
747 0.0
748 0.0
749 0.27276999999999996
750 0.0
751 0.0
752 0.0
753 0.0
754 0.0
755 0.0
756 0.0
757 0.0
758 0.0
759 0.0
760 0.0
761 0.0
762 0.0
763 0.0
764 0.0
765 0.0
766 0.0
767 0.0
768 0.0
769 0.0
770 0.0
771 0.0
772 0.0
773 0.0
774 0.0
775 0.0
776 0.0
777 0.0
778 0.0
779 0.0
780 0.0
781 0.0
782 0.0
783 0.0
784 0.0
785 0.0
786 0.0
787 0.0
788 0.0
789 0.0
790 0.0
791 0.0
792 0.0
793 0.0
794 0.0
795 0.0
796 0.0
797 0.0
798 0.0
799 0.0
800 0.0
801 0.0
802 0.0
803 0.27276999999999996
804 0.0
805 0.0
806 0.0
807 0.0
808 0.0
809 0.0
810 0.0
811 0.0
812 0.0
813 0.0
814 0.0
815 0.0
816 0.0
817 0.0
818 0.0
819 0.0
820 0.0
821 0.0
822 0.0
823 0.0
824 0.0
825 0.0
826 0.0
827 0.0
828 0.0
829 0.0
830 0.0
831 0.0
832 0.5455399999999999
833 0.27276999999999996
834 0.0
835 0.0
836 0.0
837 0.0
838 0.0
839 0.27276999999999996
840 0.0
841 0.0
842 0.0
843 0.0
844 0.0
845 0.0
846 0.0
847 0.0
848 0.27276999999999996
849 0.0
850 0.0
851 0.0
852 0.0
853 0.0
854 0.0
855 0.0
856 0.0
857 0.0
858 0.0
859 0.0
860 0.0
861 0.0
862 0.0
863 0.0
864 0.0
865 0.0
866 0.0
867 0.0
868 0.0
869 0.0
870 0.27276999999999996
871 0.0
872 0.0
873 0.0
874 0.0
875 0.27276999999999996
876 0.0
877 0.0
878 0.0
879 0.0
880 0.0
881 0.0
882 0.0
883 0.0
884 0.0
885 0.0
886 0.0
887 0.27276999999999996
888 0.0
889 0.0
890 0.0
891 0.0
892 0.0
893 0.0
894 0.0
895 0.27276999999999996
896 0.0
897 0.0
898 0.27276999999999996
899 0.0
900 0.0
901 0.0
902 0.0
903 0.0
904 0.0
905 0.0
906 0.0
907 0.0
908 0.0
909 0.0
910 0.0
911 0.0
912 0.0
913 0.0
914 0.0
915 0.0
916 0.0
917 0.0
918 0.27276999999999996
919 0.0
920 0.0
921 0.0
922 0.0
923 0.27276999999999996
924 0.0
925 0.0
926 0.0
927 0.0
928 0.0
929 0.27276999999999996
930 0.0
931 0.0
932 0.0
933 0.0
934 0.0
935 0.0
936 0.0
937 0.0
938 0.0
939 0.0
940 0.0
941 0.27276999999999996
942 0.0
943 0.0
944 0.0
945 0.0
946 0.0
947 0.27276999999999996
948 0.0
949 0.0
950 0.0
951 0.0
952 0.0
953 0.0
954 0.0
955 0.0
956 0.0
957 0.0
958 0.0
959 0.0
960 0.0
961 0.0
962 0.0
963 0.0
964 0.0
965 0.0
966 0.0
967 0.0
968 0.0
969 0.0
970 0.0
971 0.0
972 0.0
973 0.0
974 0.5455399999999999
975 0.0
976 0.0
977 0.27276999999999996
978 0.0
979 0.0
980 0.0
981 0.0
982 0.0
983 0.0
984 0.0
985 0.0
986 0.0
987 0.0
988 0.0
989 0.0
990 0.0
991 0.0
992 0.0
993 0.0
994 0.0
995 0.0
996 0.0
997 0.0
998 0.0
999 0.0
1000 0.0
1001 0.0
1002 0.0
1003 0.0
1004 0.0
1005 0.0
1006 0.0
1007 0.0
1008 0.27276999999999996
1009 0.0
1010 0.0
1011 0.0
1012 0.0
1013 0.0
1014 0.0
1015 0.0
1016 0.0
1017 0.27276999999999996
1018 0.0
1019 0.0
1020 0.0
1021 0.0
1022 0.27276999999999996
1023 0.0
1024 0.0
1025 0.0
1026 0.0
1027 0.0
1028 0.0
1029 0.0
1030 0.0
1031 0.0
1032 0.0
1033 0.0
1034 0.27276999999999996
1035 0.0
1036 0.0
1037 0.0
1038 0.27276999999999996
1039 0.0
1040 0.0
1041 0.0
1042 0.0
1043 0.0
1044 0.0
1045 0.0
1046 0.0
1047 0.0
1048 0.0
1049 0.5455399999999999
1050 0.0
1051 0.0
1052 0.0
1053 0.0
1054 0.0
1055 0.0
1056 0.0
1057 0.0
1058 0.0
1059 0.0
1060 0.0
1061 0.0
1062 0.0
1063 0.0
1064 0.0
1065 0.0
1066 0.0
1067 0.0
1068 0.0
1069 0.0
1070 0.0
1071 0.0
1072 0.0
1073 0.0
1074 0.0
1075 0.0
1076 0.0
1077 0.0
1078 0.0
1079 0.0
1080 0.0
1081 0.0
1082 0.0
1083 0.0
1084 0.0
1085 0.0
1086 0.0
1087 0.0
1088 0.27276999999999996
1089 0.0
1090 0.0
1091 0.0
1092 0.0
1093 0.0
1094 0.0
1095 0.0
1096 0.0
1097 0.0
1098 0.0
1099 0.0
1100 0.0
1101 0.0
1102 0.0
1103 0.0
1104 0.0
1105 0.0
1106 0.0
1107 0.0
1108 0.0
1109 0.0
1110 0.0
1111 0.0
1112 0.0
1113 0.0
1114 0.0
1115 0.0
1116 0.0
1117 0.0
1118 0.0
1119 0.0
1120 0.0
1121 0.0
1122 0.0
1123 0.0
1124 0.0
1125 0.0
1126 0.0
1127 0.0
1128 0.0
1129 0.0
1130 0.0
1131 0.0
1132 0.0
1133 0.0
1134 0.0
1135 0.0
1136 0.0
1137 0.0
1138 0.27276999999999996
1139 0.0
1140 0.0
1141 0.0
1142 0.0
1143 0.0
1144 0.0
1145 0.0
1146 0.0
1147 0.0
1148 0.0
1149 0.0
1150 0.0
1151 0.0
1152 0.0
1153 0.0
1154 0.0
1155 0.0
1156 0.27276999999999996
1157 0.0
1158 0.0
1159 0.0
1160 0.0
1161 0.0
1162 0.0
1163 0.0
1164 0.0
1165 0.0
1166 0.0
1167 0.0
1168 0.0
1169 0.0
1170 0.0
1171 0.0
1172 0.0
1173 0.0
1174 0.0
1175 0.0
1176 0.0
1177 0.0
1178 0.0
1179 0.0
1180 0.0
1181 0.0
1182 0.0
1183 0.0
1184 0.0
1185 0.0
1186 0.0
1187 0.0
1188 0.0
1189 0.0
1190 0.0
1191 0.0
1192 0.0
1193 0.27276999999999996
1194 0.0
1195 0.0
1196 0.0
1197 0.0
1198 0.27276999999999996
1199 0.0
1200 0.0
1201 0.0
1202 0.0
1203 0.0
1204 0.0
1205 0.0
1206 0.0
1207 0.0
1208 0.0
1209 0.0
1210 0.0
1211 0.0
1212 0.0
1213 0.0
1214 0.0
1215 0.0
1216 0.0
1217 0.0
1218 0.0
1219 0.0
1220 0.0
1221 0.0
1222 0.0
1223 0.0
1224 0.0
1225 0.0
1226 0.0
1227 0.0
1228 0.0
1229 0.0
1230 0.0
1231 0.0
1232 0.0
1233 0.0
1234 0.0
1235 0.0
1236 0.0
1237 0.0
1238 0.0
1239 0.0
1240 0.0
1241 0.0
1242 0.0
1243 0.0
1244 0.0
1245 0.0
1246 0.0
1247 0.0
1248 0.0
1249 0.0
1250 0.0
1251 0.0
1252 0.0
1253 0.0
1254 0.0
1255 0.0
1256 0.0
1257 0.0
1258 0.0
1259 0.0
1260 0.0
1261 0.0
1262 0.0
1263 0.0
1264 0.0
1265 0.0
1266 0.0
1267 0.0
1268 0.0
1269 0.0
1270 0.0
1271 0.0
1272 0.0
1273 0.0
1274 0.0
1275 0.0
1276 0.0
1277 0.0
1278 0.0
1279 0.0
1280 0.0
1281 0.0
1282 0.0
1283 0.0
1284 0.0
1285 0.0
1286 0.0
1287 0.0
1288 0.0
1289 0.0
1290 0.0
1291 0.0
1292 0.0
1293 0.0
1294 0.0
1295 0.0
1296 0.0
1297 0.0
1298 0.0
1299 0.0
1300 0.0
1301 0.0
1302 0.0
1303 0.0
1304 0.0
1305 0.0
1306 0.0
1307 0.0
1308 0.0
1309 0.0
1310 0.0
1311 0.0
1312 0.0
1313 0.0
1314 0.0
1315 0.0
1316 0.0
1317 0.0
1318 0.0
1319 0.0
1320 0.0
1321 0.0
1322 0.0
1323 0.0
1324 0.0
1325 0.0
1326 0.0
1327 0.0
1328 0.0
1329 0.0
1330 0.0
1331 0.0
1332 0.0
1333 0.0
1334 0.0
1335 0.0
1336 0.0
1337 0.0
1338 0.0
1339 0.0
1340 0.0
1341 0.0
1342 0.0
1343 0.0
1344 0.0
1345 0.0
1346 0.0
1347 0.0
1348 0.0
1349 0.0
1350 0.0
1351 0.0
1352 0.0
1353 0.0
1354 0.0
1355 0.0
1356 0.0
1357 0.0
1358 0.0
1359 0.0
1360 0.0
1361 0.0
1362 0.0
1363 0.0
1364 0.0
1365 0.0
1366 0.0
1367 0.0
1368 0.0
1369 0.0
1370 0.0
1371 0.0
1372 0.0
1373 0.0
1374 0.0
1375 0.0
1376 0.0
1377 0.0
1378 0.0
1379 0.0
1380 0.0
1381 0.0
1382 0.0
1383 0.0
1384 0.0
1385 0.0
1386 0.0
1387 0.0
1388 0.0
1389 0.0
1390 0.0
1391 0.0
1392 0.0
1393 0.0
1394 0.0
1395 0.0
1396 0.0
1397 0.0
1398 0.0
1399 0.0
1400 0.0
1401 0.0
1402 0.0
1403 0.0
1404 0.0
1405 0.0
1406 0.0
1407 0.0
1408 0.0
1409 0.0
1410 0.0
1411 0.0
1412 0.0
1413 0.0
1414 0.0
1415 0.0
1416 0.0
1417 0.0
1418 0.0
1419 0.0
1420 0.0
1421 0.0
1422 0.0
1423 0.0
1424 0.0
1425 0.0
1426 0.0
1427 0.0
1428 0.0
1429 0.0
1430 0.0
1431 0.0
1432 0.0
1433 0.0
1434 0.0
1435 0.0
1436 0.0
1437 0.0
1438 0.0
1439 0.0
1440 0.0
1441 0.0
1442 0.0
1443 0.0
1444 0.0
1445 0.0
1446 0.0
1447 0.0
1448 0.0
1449 0.0
1450 0.0
1451 0.0
1452 0.0
1453 0.0
1454 0.0
1455 0.0
1456 0.0
1457 0.0
1458 0.0
1459 0.0
1460 0.0
1461 0.0
1462 0.0
1463 0.0
1464 0.0
1465 0.0
1466 0.0
1467 0.0
1468 0.0
1469 0.0
1470 0.0
1471 0.0
1472 0.0
1473 0.0
1474 0.0
1475 0.0
1476 0.0
1477 0.0
1478 0.0
1479 0.0
1480 0.0
1481 0.0
1482 0.0
1483 0.0
1484 0.0
1485 0.0
1486 0.0
1487 0.0
1488 0.0
1489 0.0
1490 0.0
1491 0.0
1492 0.0
1493 0.0
1494 0.0
1495 0.0
1496 0.0
1497 0.0
1498 0.0
1499 0.0
1500 0.0
1501 0.0
1502 0.0
1503 0.0
1504 0.0
1505 0.0
1506 0.0
1507 0.0
1508 0.0
1509 0.0
1510 0.0
1511 0.0
1512 0.0
1513 0.0
1514 0.0
1515 0.0
1516 0.0
1517 0.0
1518 0.0
1519 0.0
1520 0.0
1521 0.0
1522 0.0
1523 0.0
1524 0.0
1525 0.0
1526 0.0
1527 0.0
1528 0.0
1529 0.27276999999999996
1530 0.0
1531 0.0
1532 0.0
1533 0.0
1534 0.0
1535 0.0
1536 0.0
1537 0.0
1538 0.0
1539 0.0
1540 0.0
1541 0.0
1542 0.0
1543 0.0
1544 0.0
1545 0.0
1546 0.0
1547 0.0
1548 0.0
1549 0.0
1550 0.0
1551 0.0
1552 0.0
1553 0.0
1554 0.0
1555 0.0
1556 0.0
1557 0.0
1558 0.0
1559 0.0
1560 0.0
1561 0.0
1562 0.0
1563 0.0
1564 0.0
1565 0.0
1566 0.0
1567 0.0
1568 0.0
1569 0.0
1570 0.0
1571 0.0
1572 0.0
1573 0.0
1574 0.0
1575 0.0
1576 0.0
1577 0.0
1578 0.0
1579 0.0
1580 0.0
1581 0.0
1582 0.0
1583 0.0
1584 0.0
1585 0.0
1586 0.0
1587 0.0
1588 0.0
1589 0.0
1590 0.0
1591 0.0
1592 0.0
1593 0.0
1594 0.0
1595 0.0
1596 0.0
1597 0.0
1598 0.0
1599 0.0
1600 0.0
1601 0.0
1602 0.0
1603 0.0
1604 0.0
1605 0.0
1606 0.0
1607 0.0
1608 0.0
1609 0.0
1610 0.0
1611 0.0
1612 0.0
1613 0.0
1614 0.0
1615 0.0
1616 0.0
1617 0.0
1618 0.0
1619 0.0
1620 0.0
1621 0.0
1622 0.0
1623 0.0
1624 0.0
1625 0.0
1626 0.0
1627 0.0
1628 0.0
1629 0.0
1630 0.0
1631 0.0
1632 0.0
1633 0.0
1634 0.0
1635 0.0
1636 0.0
1637 0.0
1638 0.0
1639 0.0
1640 0.0
1641 0.0
1642 0.0
1643 0.0
1644 0.0
1645 0.0
1646 0.0
1647 0.5455399999999999
1648 0.0
1649 0.0
1650 0.0
1651 0.0
1652 0.0
1653 0.0
1654 0.0
1655 0.0
1656 0.0
1657 0.0
1658 0.0
1659 0.0
1660 0.0
1661 0.0
1662 0.0
1663 0.0
1664 0.0
1665 0.0
1666 0.0
1667 0.0
1668 0.0
1669 0.0
1670 0.0
1671 0.0
1672 0.0
1673 0.0
1674 0.0
1675 0.27276999999999996
1676 0.0
1677 0.0
1678 0.0
1679 0.0
1680 0.0
1681 0.0
1682 0.0
1683 0.0
1684 0.0
1685 0.0
1686 0.0
1687 0.0
1688 0.0
1689 0.81831
1690 0.0
1691 0.0
1692 0.0
1693 0.0
1694 0.27276999999999996
1695 0.0
1696 0.0
1697 0.0
1698 0.0
1699 0.0
1700 0.0
1701 0.0
1702 0.0
1703 0.0
1704 0.0
1705 0.0
1706 0.0
1707 0.0
1708 0.0
1709 0.0
1710 0.0
1711 0.0
1712 0.0
1713 0.0
1714 0.0
1715 0.0
1716 0.0
1717 0.0
1718 0.0
1719 0.0
1720 0.0
1721 0.0
1722 0.0
1723 0.0
1724 0.0
1725 0.0
1726 0.0
1727 0.0
1728 0.0
1729 0.0
1730 0.0
1731 0.0
1732 0.0
1733 0.0
1734 0.0
1735 0.0
1736 0.0
1737 0.27276999999999996
1738 0.0
1739 0.0
1740 0.27276999999999996
1741 0.0
1742 0.0
1743 0.0
1744 0.0
1745 0.0
1746 0.0
1747 0.0
1748 0.27276999999999996
1749 0.0
1750 0.0
1751 0.0
1752 0.0
1753 0.0
1754 0.0
1755 0.0
1756 0.0
1757 0.0
1758 0.0
1759 0.0
1760 0.27276999999999996
1761 0.27276999999999996
1762 0.0
1763 0.0
1764 0.0
1765 0.0
1766 0.0
1767 0.0
1768 0.0
1769 0.0
1770 0.0
1771 0.0
1772 0.0
1773 0.0
1774 0.0
1775 0.0
1776 0.0
1777 0.0
1778 0.0
1779 0.0
1780 0.0
1781 0.0
1782 0.0
1783 0.0
1784 0.0
1785 0.0
1786 0.0
1787 0.0
1788 0.0
1789 0.0
1790 0.0
1791 0.0
1792 0.0
1793 0.27276999999999996
1794 0.0
1795 0.0
1796 0.0
1797 0.0
1798 0.0
1799 0.0
1800 0.0
1801 0.0
1802 0.0
1803 0.0
1804 0.0
1805 0.0
1806 0.27276999999999996
1807 0.0
1808 0.0
1809 0.0
1810 0.0
1811 0.0
1812 0.0
1813 0.0
1814 0.0
1815 0.0
1816 0.0
1817 0.0
1818 0.0
1819 0.0
1820 0.0
1821 0.0
1822 0.0
1823 0.0
1824 0.0
1825 0.0
1826 0.0
1827 0.0
1828 0.0
1829 0.0
1830 0.0
1831 0.0
1832 0.0
1833 0.0
1834 0.0
1835 0.0
1836 0.0
1837 0.27276999999999996
1838 0.0
1839 0.0
1840 0.0
1841 0.0
1842 0.0
1843 0.0
1844 0.0
1845 0.0
1846 0.0
1847 0.0
1848 0.5455399999999999
1849 0.0
1850 0.0
1851 0.27276999999999996
1852 0.0
1853 0.0
1854 0.0
1855 0.0
1856 0.0
1857 0.0
1858 0.0
1859 0.0
1860 0.0
1861 0.0
1862 0.0
1863 0.0
1864 0.0
1865 0.0
1866 0.0
1867 0.0
1868 0.0
1869 0.0
1870 0.0
1871 0.0
1872 0.0
1873 0.0
1874 0.0
1875 0.0
1876 0.0
1877 0.0
1878 0.0
1879 0.0
1880 0.0
1881 0.0
1882 0.0
1883 0.0
1884 0.0
1885 0.0
1886 0.0
1887 0.0
1888 0.0
1889 0.0
1890 0.0
1891 0.0
1892 0.0
1893 0.0
1894 0.0
1895 0.0
1896 0.0
1897 0.0
1898 0.0
1899 0.0
1900 0.0
1901 0.0
1902 0.0
1903 0.0
1904 0.0
1905 0.0
1906 0.0
1907 0.0
1908 0.0
1909 0.0
1910 0.0
1911 0.27276999999999996
1912 0.0
1913 0.0
1914 0.0
1915 0.0
1916 0.0
1917 0.0
1918 0.0
1919 0.0
1920 0.27276999999999996
1921 0.0
1922 0.0
1923 0.0
1924 0.0
1925 0.0
1926 0.0
1927 0.0
1928 0.0
1929 0.0
1930 0.0
1931 0.0
1932 0.0
1933 0.0
1934 0.0
1935 0.0
1936 0.0
1937 0.0
1938 0.0
1939 0.0
1940 0.0
1941 0.0
1942 0.0
1943 0.0
1944 0.27276999999999996
1945 0.0
1946 0.0
1947 0.0
1948 0.0
1949 0.0
1950 0.0
1951 0.0
1952 0.0
1953 0.0
1954 0.0
1955 0.27276999999999996
1956 0.0
1957 0.0
1958 0.0
1959 0.0
1960 0.0
1961 0.0
1962 0.0
1963 0.0
1964 0.0
1965 0.0
1966 0.0
1967 0.0
1968 0.27276999999999996
1969 0.0
1970 0.0
1971 0.0
1972 0.0
1973 0.0
1974 0.0
1975 0.0
1976 0.0
1977 0.0
1978 0.0
1979 0.0
1980 0.0
1981 0.0
1982 0.0
1983 0.0
1984 0.0
1985 0.0
1986 0.0
1987 0.0
1988 0.0
1989 0.0
1990 0.0
1991 0.0
1992 0.0
1993 0.0
1994 0.0
1995 0.0
1996 0.0
1997 0.0
1998 0.0
1999 0.0
2000 0.0
2001 0.0
2002 0.0
2003 0.0
2004 0.0
2005 0.0
2006 0.0
2007 0.0
2008 0.0
2009 0.0
2010 0.0
2011 0.0
2012 0.0
2013 0.0
2014 0.0
2015 0.0
2016 0.0
2017 0.0
2018 0.0
2019 0.0
2020 0.0
2021 0.0
2022 0.0
2023 0.0
2024 0.0
2025 0.0
2026 0.0
2027 0.0
2028 0.0
2029 0.0
2030 0.0
2031 0.0
2032 0.0
2033 0.0
2034 0.0
2035 0.0
2036 0.0
2037 0.0
2038 0.0
2039 0.0
2040 0.0
2041 0.0
2042 0.0
2043 0.0
2044 0.0
2045 0.0
2046 0.0
2047 0.0
2048 0.0
2049 0.0
2050 0.0
2051 0.0
2052 0.0
2053 0.0
2054 0.0
2055 0.0
2056 0.0
2057 0.0
2058 0.0
2059 0.0
2060 0.0
2061 0.0
2062 0.0
2063 0.0
2064 0.0
2065 0.0
2066 0.0
2067 0.0
2068 0.0
2069 0.0
2070 0.0
2071 0.0
2072 0.0
2073 0.0
2074 0.0
2075 0.0
2076 0.0
2077 0.0
2078 0.0
2079 0.0
2080 0.0
2081 0.0
2082 0.0
2083 0.0
2084 0.0
2085 0.0
2086 0.0
2087 0.0
2088 0.0
2089 0.0
2090 0.0
2091 0.0
2092 0.0
2093 0.0
2094 0.0
2095 0.0
2096 0.0
2097 0.0
2098 0.0
2099 0.0
2100 0.0
2101 0.0
2102 0.0
2103 0.0
2104 0.0
2105 0.0
2106 0.0
2107 0.0
2108 0.0
2109 0.0
2110 0.0
2111 0.0
2112 0.0
2113 0.0
2114 0.0
2115 0.0
2116 0.0
2117 0.0
2118 0.0
2119 0.0
2120 0.0
2121 0.0
2122 0.0
2123 0.0
2124 0.0
2125 0.0
2126 0.0
2127 0.0
2128 0.0
2129 0.0
2130 0.0
2131 0.0
2132 0.0
2133 0.0
2134 0.0
2135 0.0
2136 0.0
2137 0.0
2138 0.27276999999999996
2139 0.0
2140 0.0
2141 0.0
2142 0.0
2143 0.0
2144 0.0
2145 0.0
2146 0.0
2147 0.0
2148 0.0
2149 0.0
2150 0.0
2151 0.0
2152 0.0
2153 0.0
2154 0.0
2155 0.0
2156 0.0
2157 0.0
2158 0.0
2159 0.0
2160 0.0
2161 0.0
2162 0.0
2163 0.0
2164 0.0
2165 0.0
2166 0.0
2167 0.0
2168 0.0
2169 0.0
2170 0.0
2171 0.0
2172 0.0
2173 0.0
2174 0.0
2175 0.0
2176 0.0
2177 0.0
2178 0.0
2179 0.0
2180 0.0
2181 0.0
2182 0.0
2183 0.0
2184 0.0
2185 0.0
2186 0.0
2187 0.0
2188 0.0
2189 0.0
2190 0.0
2191 0.0
2192 0.0
2193 0.0
2194 0.0
2195 0.0
2196 0.0
2197 0.0
2198 0.0
2199 0.0
2200 0.0
2201 0.0
2202 0.0
2203 0.0
2204 0.0
2205 0.0
2206 0.0
2207 0.0
2208 0.0
2209 0.0
2210 0.0
2211 0.0
2212 0.0
2213 0.0
2214 0.0
2215 0.0
2216 0.0
2217 0.0
2218 0.0
2219 0.0
2220 0.0
2221 0.0
2222 0.0
2223 0.0
2224 0.0
2225 0.0
2226 0.0
2227 0.0
2228 0.0
2229 0.0
2230 0.0
2231 0.0
2232 0.0
2233 0.0
2234 0.0
2235 0.0
2236 0.0
2237 0.0
2238 0.0
2239 0.0
2240 0.5455399999999999
2241 0.0
2242 0.0
2243 0.0
2244 0.0
2245 0.0
2246 0.0
2247 0.0
2248 0.0
2249 0.27276999999999996
2250 0.0
2251 0.0
2252 0.0
2253 0.0
2254 0.0
2255 0.0
2256 0.0
2257 0.0
2258 0.0
2259 0.0
2260 0.0
2261 0.0
2262 0.0
2263 0.0
2264 0.0
2265 0.0
2266 0.0
2267 0.0
2268 0.0
2269 0.0
2270 0.5455399999999999
2271 0.0
2272 0.0
2273 0.0
2274 0.0
2275 0.0
2276 0.0
2277 0.0
2278 0.0
2279 0.0
2280 0.0
2281 0.0
2282 0.0
2283 0.0
2284 0.0
2285 0.0
2286 0.0
2287 0.0
2288 0.0
2289 0.0
2290 0.0
2291 0.0
2292 0.0
2293 0.0
2294 0.0
2295 0.0
2296 0.0
2297 0.0
2298 0.0
2299 0.0
2300 0.0
2301 0.0
2302 0.0
2303 0.0
2304 0.0
2305 0.0
2306 0.0
2307 0.0
2308 0.0
2309 0.0
2310 0.0
2311 0.0
2312 0.0
2313 0.0
2314 0.0
2315 0.0
2316 0.0
2317 0.0
2318 0.0
2319 0.0
2320 0.0
2321 0.0
2322 0.0
2323 0.0
2324 0.0
2325 0.0
2326 0.0
2327 0.0
2328 0.0
2329 0.0
2330 0.0
2331 0.0
2332 0.0
2333 0.0
2334 0.0
2335 0.0
2336 0.0
2337 0.0
2338 0.0
2339 0.0
2340 0.0
2341 0.0
2342 0.0
2343 0.0
2344 0.0
2345 0.0
2346 0.0
2347 0.27276999999999996
2348 0.0
2349 0.0
2350 0.0
2351 0.0
2352 0.0
2353 0.0
2354 0.0
2355 0.0
2356 0.27276999999999996
2357 0.0
2358 0.0
2359 0.0
2360 0.0
2361 0.0
2362 0.27276999999999996
2363 0.0
2364 0.0
2365 0.0
2366 0.0
2367 0.0
2368 0.0
2369 0.0
2370 0.0
2371 0.0
2372 0.0
2373 0.0
2374 0.0
2375 0.0
2376 0.0
2377 0.0
2378 0.0
2379 0.0
2380 0.0
2381 0.27276999999999996
2382 0.0
2383 0.0
2384 0.0
2385 0.0
2386 0.0
2387 0.0
2388 0.0
2389 0.0
2390 0.0
2391 0.0
2392 0.0
2393 0.0
2394 0.0
2395 0.0
2396 0.0
2397 0.0
2398 0.0
2399 0.0
2400 0.0
2401 0.0
2402 0.0
2403 0.0
2404 0.0
2405 0.0
2406 0.0
2407 0.0
2408 0.0
2409 0.0
2410 0.0
2411 0.27276999999999996
2412 0.0
2413 0.0
2414 0.0
2415 0.0
2416 0.0
2417 0.0
2418 0.0
2419 0.0
2420 0.0
2421 0.0
2422 0.0
2423 0.0
2424 0.0
2425 0.0
2426 0.0
2427 0.0
2428 0.0
2429 0.0
2430 0.0
2431 0.0
2432 0.0
2433 0.27276999999999996
2434 0.0
2435 0.0
2436 0.0
2437 0.0
2438 0.0
2439 0.27276999999999996
2440 0.0
2441 0.0
2442 0.0
2443 0.0
2444 0.0
2445 0.0
2446 0.0
2447 0.0
2448 0.0
2449 0.5455399999999999
2450 0.0
2451 0.0
2452 0.0
2453 0.0
2454 0.0
2455 0.27276999999999996
2456 0.0
2457 0.0
2458 0.0
2459 0.0
2460 0.27276999999999996
2461 0.0
2462 0.0
2463 0.0
2464 0.0
2465 0.0
2466 0.0
2467 0.0
2468 0.27276999999999996
2469 0.0
2470 0.0
2471 0.0
2472 0.0
2473 0.0
2474 0.0
2475 0.0
2476 0.0
2477 0.0
2478 0.0
2479 0.0
2480 0.5455399999999999
2481 0.0
2482 0.0
2483 0.0
2484 0.0
2485 0.0
2486 0.0
2487 0.0
2488 0.0
2489 0.0
2490 0.0
2491 0.0
2492 0.0
2493 0.0
2494 0.0
2495 0.0
2496 0.0
2497 0.0
2498 0.0
2499 0.0
2500 0.0
2501 0.0
2502 0.0
2503 0.0
2504 0.0
2505 0.0
2506 0.0
2507 0.0
2508 0.0
2509 0.0
2510 0.0
2511 0.0
2512 0.0
2513 0.0
2514 0.0
2515 0.0
2516 0.0
2517 0.0
2518 0.0
2519 0.27276999999999996
2520 0.0
2521 0.0
2522 0.0
2523 0.0
2524 0.0
2525 0.0
2526 0.0
2527 0.0
2528 0.0
2529 0.0
2530 0.27276999999999996
2531 0.0
2532 0.0
2533 0.0
2534 0.0
2535 0.0
2536 0.0
2537 0.0
2538 0.0
2539 0.0
2540 0.0
2541 0.0
2542 0.0
2543 0.0
2544 0.0
2545 0.0
2546 0.0
2547 0.0
2548 0.0
2549 0.0
2550 0.0
2551 0.0
2552 0.0
2553 0.0
2554 0.0
2555 0.0
2556 0.0
2557 0.0
2558 0.0
2559 0.0
2560 0.0
2561 0.0
2562 0.0
2563 0.0
2564 0.0
2565 0.27276999999999996
2566 0.0
2567 0.0
2568 0.0
2569 0.0
2570 0.0
2571 0.0
2572 0.0
2573 0.0
2574 0.0
2575 0.0
2576 0.0
2577 0.0
2578 0.0
2579 0.0
2580 0.0
2581 0.0
2582 0.0
2583 0.0
2584 0.0
2585 0.0
2586 0.0
2587 0.0
2588 0.0
2589 0.0
2590 0.27276999999999996
2591 0.0
2592 0.0
2593 0.0
2594 0.0
2595 0.0
2596 0.0
2597 0.0
2598 0.0
2599 0.0
2600 0.0
2601 0.0
2602 0.0
2603 0.0
2604 0.0
2605 0.0
2606 0.0
2607 0.0
2608 0.0
2609 0.0
2610 0.0
2611 0.0
2612 0.0
2613 0.0
2614 0.0
2615 0.0
2616 0.27276999999999996
2617 0.0
2618 0.0
2619 0.0
2620 0.0
2621 0.0
2622 0.0
2623 0.0
2624 0.0
2625 0.0
2626 0.0
2627 0.0
2628 0.0
2629 0.0
2630 0.0
2631 0.0
2632 0.0
2633 0.0
2634 0.0
2635 0.0
2636 0.0
2637 0.0
2638 0.0
2639 0.0
2640 0.0
2641 0.0
2642 0.0
2643 0.0
2644 0.27276999999999996
2645 0.0
2646 0.0
2647 0.0
2648 0.0
2649 0.0
2650 0.0
2651 0.0
2652 0.0
2653 0.0
2654 0.0
2655 0.0
2656 0.27276999999999996
2657 0.0
2658 0.0
2659 0.0
2660 0.0
2661 0.0
2662 0.0
2663 0.0
2664 0.0
2665 0.5455399999999999
2666 0.0
2667 0.0
2668 0.0
2669 0.0
2670 0.0
2671 0.0
2672 0.27276999999999996
2673 0.0
2674 0.0
2675 0.0
2676 0.0
2677 0.0
2678 0.0
2679 0.0
2680 0.0
2681 0.0
2682 0.0
2683 0.0
2684 0.0
2685 0.0
2686 0.0
2687 0.27276999999999996
2688 0.0
2689 0.0
2690 0.0
2691 0.0
2692 0.0
2693 0.0
2694 0.0
2695 0.0
2696 0.0
2697 0.0
2698 0.0
2699 0.0
2700 0.0
2701 0.0
2702 0.0
2703 0.0
2704 0.0
2705 0.0
2706 0.27276999999999996
2707 0.0
2708 0.0
2709 0.0
2710 0.0
2711 0.0
2712 0.0
2713 0.0
2714 0.0
2715 0.0
2716 0.0
2717 0.0
2718 0.0
2719 0.0
2720 0.0
2721 0.0
2722 0.0
2723 0.0
2724 0.0
2725 0.0
2726 0.0
2727 0.0
2728 0.0
2729 0.0
2730 0.0
2731 0.0
2732 0.0
2733 0.0
2734 0.0
2735 0.0
2736 0.0
2737 0.27276999999999996
2738 0.0
2739 0.0
2740 0.0
2741 0.0
2742 0.0
2743 0.0
2744 0.0
2745 0.0
2746 0.0
2747 0.0
2748 0.0
2749 0.0
2750 0.0
2751 0.0
2752 0.0
2753 0.0
2754 0.0
2755 0.0
2756 0.0
2757 0.0
2758 0.0
2759 0.0
2760 0.0
2761 0.0
2762 0.27276999999999996
2763 0.0
2764 0.0
2765 0.0
2766 0.27276999999999996
2767 0.0
2768 0.0
2769 0.0
2770 0.0
2771 0.27276999999999996
2772 0.0
2773 0.0
2774 0.0
2775 0.0
2776 0.0
2777 0.0
2778 0.0
2779 0.0
2780 0.0
2781 0.0
2782 0.0
2783 0.0
2784 0.0
2785 0.0
2786 0.0
2787 0.0
2788 0.0
2789 0.27276999999999996
2790 0.0
2791 0.0
2792 0.0
2793 0.27276999999999996
2794 0.27276999999999996
2795 0.0
2796 0.0
2797 0.0
2798 0.0
2799 0.0
2800 0.0
2801 0.0
2802 0.0
2803 0.0
2804 0.0
2805 0.27276999999999996
2806 0.0
2807 0.0
2808 0.0
2809 0.0
2810 0.27276999999999996
2811 0.0
2812 0.0
2813 0.0
2814 0.0
2815 0.0
2816 0.0
2817 0.0
2818 0.0
2819 0.0
2820 0.0
2821 0.0
2822 0.0
2823 0.0
2824 0.0
2825 0.0
2826 0.0
2827 0.0
2828 0.0
2829 0.0
2830 0.0
2831 0.0
2832 0.0
2833 0.0
2834 0.27276999999999996
2835 0.0
2836 0.0
2837 0.0
2838 0.0
2839 0.0
2840 0.0
2841 0.0
2842 0.0
2843 0.0
2844 0.0
2845 0.27276999999999996
2846 0.0
2847 0.0
2848 0.0
2849 0.27276999999999996
2850 0.0
2851 0.0
2852 0.27276999999999996
2853 0.0
2854 0.0
2855 0.0
2856 0.0
2857 0.0
2858 0.0
2859 0.0
2860 0.0
2861 0.0
2862 0.0
2863 0.0
2864 0.0
2865 0.27276999999999996
2866 0.0
2867 0.0
2868 0.5455399999999999
2869 0.27276999999999996
2870 0.0
2871 0.0
2872 0.0
2873 0.0
2874 0.0
2875 0.27276999999999996
2876 0.0
2877 0.0
2878 0.0
2879 0.0
2880 0.0
2881 0.0
2882 0.27276999999999996
2883 0.0
2884 0.27276999999999996
2885 0.0
2886 0.0
2887 0.0
2888 0.0
2889 0.0
2890 0.0
2891 0.0
2892 0.0
2893 0.0
2894 0.0
2895 0.0
2896 0.0
2897 0.0
2898 0.0
2899 0.0
2900 0.0
2901 0.0
2902 0.0
2903 0.0
2904 0.0
2905 0.27276999999999996
2906 0.0
2907 0.0
2908 0.0
2909 0.0
2910 0.0
2911 0.0
2912 0.0
2913 0.27276999999999996
2914 0.0
2915 0.0
2916 0.0
2917 0.0
2918 0.0
2919 0.0
2920 0.0
2921 0.0
2922 0.5455399999999999
2923 0.27276999999999996
2924 0.0
2925 0.0
2926 0.27276999999999996
2927 0.0
2928 0.0
2929 0.0
2930 0.0
2931 0.27276999999999996
2932 0.0
2933 0.0
2934 0.0
2935 0.0
2936 0.0
2937 0.0
2938 0.27276999999999996
2939 0.0
2940 0.0
2941 0.0
2942 0.0
2943 0.27276999999999996
2944 0.0
2945 0.0
2946 0.0
2947 0.0
2948 0.0
2949 0.0
2950 0.0
2951 0.0
2952 0.27276999999999996
2953 0.0
2954 0.0
2955 0.0
2956 0.0
2957 0.0
2958 0.0
2959 0.0
2960 0.0
2961 0.0
2962 0.0
2963 0.0
2964 0.0
2965 0.0
2966 0.0
2967 0.0
2968 0.0
2969 0.0
2970 0.5455399999999999
2971 0.0
2972 0.0
2973 0.0
2974 0.0
2975 0.0
2976 0.0
2977 0.0
2978 0.0
2979 0.0
2980 0.0
2981 0.0
2982 0.0
2983 0.0
2984 0.0
2985 0.0
2986 0.27276999999999996
2987 0.0
2988 0.0
2989 0.27276999999999996
2990 0.0
2991 0.0
2992 0.0
2993 0.0
2994 0.0
2995 0.0
2996 0.0
2997 0.27276999999999996
2998 0.0
2999 0.0
3000 0.0
3001 0.0
3002 0.0
3003 0.0
3004 0.0
3005 0.27276999999999996
3006 0.0
3007 0.0
3008 0.0
3009 0.0
3010 0.27276999999999996
3011 0.0
3012 0.27276999999999996
3013 0.0
3014 0.27276999999999996
3015 0.0
3016 0.0
3017 0.0
3018 0.0
3019 0.0
3020 0.0
3021 0.0
3022 0.27276999999999996
3023 0.0
3024 0.0
3025 0.0
3026 0.0
3027 0.0
3028 0.0
3029 0.0
3030 0.0
3031 0.0
3032 0.0
3033 0.0
3034 0.0
3035 0.0
3036 0.0
3037 0.0
3038 0.0
3039 0.0
3040 0.0
3041 0.0
3042 0.0
3043 0.0
3044 0.0
3045 0.27276999999999996
3046 0.0
3047 0.27276999999999996
3048 0.27276999999999996
3049 0.0
3050 0.27276999999999996
3051 0.0
3052 0.27276999999999996
3053 0.0
3054 0.0
3055 0.0
3056 0.27276999999999996
3057 0.0
3058 0.0
3059 0.0
3060 0.0
3061 0.0
3062 0.0
3063 0.0
3064 0.0
3065 0.0
3066 0.0
3067 0.27276999999999996
3068 0.0
3069 0.0
3070 0.0
3071 0.0
3072 0.0
3073 0.0
3074 0.0
3075 0.0
3076 0.0
3077 0.0
3078 0.27276999999999996
3079 0.0
3080 0.0
3081 0.27276999999999996
3082 0.0
3083 0.0
3084 0.0
3085 0.0
3086 0.0
3087 0.0
3088 0.0
3089 0.0
3090 0.0
3091 0.0
3092 0.27276999999999996
3093 0.0
3094 0.0
3095 0.0
3096 0.0
3097 0.0
3098 0.27276999999999996
3099 0.0
3100 0.0
3101 0.0
3102 0.0
3103 0.0
3104 0.0
3105 0.0
3106 0.0
3107 0.0
3108 0.27276999999999996
3109 0.0
3110 0.0
3111 0.27276999999999996
3112 0.0
3113 0.0
3114 0.0
3115 0.0
3116 0.0
3117 0.0
3118 0.27276999999999996
3119 0.0
3120 0.27276999999999996
3121 0.0
3122 0.0
3123 0.0
3124 0.0
3125 0.27276999999999996
3126 0.0
3127 0.0
3128 0.0
3129 0.0
3130 0.0
3131 0.0
3132 0.0
3133 0.0
3134 0.0
3135 0.5455399999999999
3136 0.0
3137 0.0
3138 0.0
3139 0.27276999999999996
3140 0.0
3141 0.27276999999999996
3142 0.0
3143 0.27276999999999996
3144 0.0
3145 0.0
3146 0.0
3147 0.0
3148 0.0
3149 0.5455399999999999
3150 0.27276999999999996
3151 0.0
3152 0.0
3153 0.0
3154 0.27276999999999996
3155 0.0
3156 0.0
3157 0.0
3158 0.0
3159 0.0
3160 0.27276999999999996
3161 0.0
3162 0.0
3163 0.0
3164 0.0
3165 0.0
3166 0.27276999999999996
3167 0.27276999999999996
3168 0.0
3169 0.0
3170 0.0
3171 0.0
3172 0.0
3173 0.0
3174 0.0
3175 0.0
3176 0.0
3177 0.27276999999999996
3178 0.0
3179 0.0
3180 0.0
3181 0.0
3182 0.0
3183 0.0
3184 0.0
3185 0.0
3186 0.0
3187 0.27276999999999996
3188 0.0
3189 0.0
3190 0.0
3191 0.0
3192 0.0
3193 0.0
3194 0.27276999999999996
3195 0.0
3196 0.0
3197 0.5455399999999999
3198 0.0
3199 0.27276999999999996
3200 0.0
3201 0.0
3202 0.0
3203 0.0
3204 0.0
3205 0.0
3206 0.0
3207 0.0
3208 0.0
3209 0.0
3210 0.0
3211 0.0
3212 0.0
3213 0.27276999999999996
3214 0.0
3215 0.0
3216 0.0
3217 0.0
3218 0.0
3219 0.0
3220 0.0
3221 0.0
3222 0.0
3223 0.0
3224 0.0
3225 0.0
3226 0.0
3227 0.0
3228 0.0
3229 0.0
3230 0.0
3231 0.27276999999999996
3232 0.0
3233 0.0
3234 0.0
3235 0.0
3236 0.0
3237 0.0
3238 0.5455399999999999
3239 0.0
3240 0.0
3241 0.0
3242 0.0
3243 0.0
3244 0.5455399999999999
3245 0.0
3246 0.0
3247 0.27276999999999996
3248 0.0
3249 0.0
3250 0.0
3251 0.0
3252 0.5455399999999999
3253 0.27276999999999996
3254 0.0
3255 0.0
3256 0.0
3257 0.0
3258 0.0
3259 0.0
3260 0.0
3261 0.0
3262 0.0
3263 0.0
3264 0.0
3265 0.27276999999999996
3266 0.0
3267 0.0
3268 0.27276999999999996
3269 0.0
3270 0.0
3271 0.27276999999999996
3272 0.0
3273 0.0
3274 0.27276999999999996
3275 0.27276999999999996
3276 0.0
3277 0.0
3278 0.0
3279 0.0
3280 0.0
3281 0.0
3282 0.0
3283 0.0
3284 0.27276999999999996
3285 0.27276999999999996
3286 0.0
3287 0.27276999999999996
3288 0.0
3289 0.0
3290 0.0
3291 0.0
3292 0.0
3293 0.0
3294 0.0
3295 0.0
3296 0.0
3297 0.0
3298 0.27276999999999996
3299 0.0
3300 0.0
3301 0.0
3302 0.0
3303 0.0
3304 0.0
3305 0.0
3306 0.0
3307 0.5455399999999999
3308 0.0
3309 0.0
3310 0.0
3311 0.0
3312 0.0
3313 0.0
3314 0.0
3315 0.0
3316 0.0
3317 0.0
3318 0.0
3319 0.0
3320 0.0
3321 0.0
3322 0.0
3323 0.0
3324 0.0
3325 0.0
3326 0.0
3327 0.0
3328 0.0
3329 0.0
3330 0.0
3331 0.0
3332 0.5455399999999999
3333 0.0
3334 0.0
3335 0.0
3336 0.0
3337 0.0
3338 0.0
3339 0.0
3340 0.0
3341 0.0
3342 0.0
3343 0.0
3344 0.0
3345 0.0
3346 0.0
3347 0.27276999999999996
3348 0.0
3349 0.0
3350 0.0
3351 0.0
3352 0.0
3353 0.0
3354 0.0
3355 0.0
3356 0.0
3357 0.0
3358 0.0
3359 0.0
3360 0.0
3361 0.27276999999999996
3362 0.0
3363 0.0
3364 0.5455399999999999
3365 0.0
3366 0.0
3367 0.27276999999999996
3368 0.0
3369 0.0
3370 0.0
3371 0.0
3372 0.0
3373 0.0
3374 0.27276999999999996
3375 0.0
3376 0.0
3377 0.0
3378 0.0
3379 0.0
3380 0.5455399999999999
3381 0.0
3382 0.0
3383 0.0
3384 0.0
3385 0.0
3386 0.0
3387 0.0
3388 0.0
3389 0.0
3390 0.27276999999999996
3391 0.0
3392 0.0
3393 0.0
3394 0.0
3395 0.0
3396 0.0
3397 0.0
3398 0.0
3399 0.0
3400 0.0
3401 0.27276999999999996
3402 0.0
3403 0.0
3404 0.0
3405 0.0
3406 0.0
3407 0.0
3408 0.27276999999999996
3409 0.0
3410 0.0
3411 0.0
3412 0.0
3413 0.0
3414 0.0
3415 0.27276999999999996
3416 0.0
3417 0.0
3418 0.0
3419 0.0
3420 0.27276999999999996
3421 0.0
3422 0.0
3423 0.0
3424 0.0
3425 0.0
3426 0.0
3427 0.0
3428 0.0
3429 0.0
3430 0.0
3431 0.0
3432 0.0
3433 0.0
3434 0.0
3435 0.0
3436 0.0
3437 0.0
3438 0.0
3439 0.0
3440 0.0
3441 0.27276999999999996
3442 0.0
3443 0.0
3444 0.0
3445 0.0
3446 0.0
3447 0.0
3448 0.27276999999999996
3449 0.0
3450 0.0
3451 0.0
3452 0.0
3453 0.0
3454 0.0
3455 0.0
3456 0.0
3457 0.0
3458 0.0
3459 0.27276999999999996
3460 0.0
3461 0.0
3462 0.27276999999999996
3463 0.27276999999999996
3464 0.27276999999999996
3465 0.27276999999999996
3466 0.0
3467 0.0
3468 0.0
3469 0.0
3470 0.0
3471 0.0
3472 0.27276999999999996
3473 0.0
3474 0.27276999999999996
3475 0.0
3476 0.0
3477 0.0
3478 0.0
3479 0.0
3480 0.0
3481 0.27276999999999996
3482 0.0
3483 0.0
3484 0.0
3485 0.0
3486 0.0
3487 0.0
3488 0.0
3489 0.0
3490 0.0
3491 0.0
3492 0.0
3493 0.0
3494 0.0
3495 0.0
3496 0.0
3497 0.0
3498 0.0
3499 0.0
3500 0.0
3501 0.0
3502 0.0
3503 0.0
3504 0.0
3505 0.0
3506 0.0
3507 0.0
3508 0.0
3509 0.0
3510 0.0
3511 0.0
3512 0.0
3513 0.0
3514 0.0
3515 0.0
3516 0.27276999999999996
3517 0.27276999999999996
3518 0.0
3519 0.0
3520 0.0
3521 0.0
3522 0.0
3523 0.0
3524 0.0
3525 0.0
3526 0.0
3527 0.0
3528 0.0
3529 0.0
3530 0.0
3531 0.0
3532 0.0
3533 0.0
3534 0.0
3535 0.0
3536 0.0
3537 0.0
3538 0.0
3539 0.0
3540 0.0
3541 0.0
3542 0.0
3543 0.0
3544 0.0
3545 0.0
3546 0.0
3547 0.0
3548 0.0
3549 0.0
3550 0.0
3551 0.0
3552 0.0
3553 0.0
3554 0.0
3555 0.0
3556 0.27276999999999996
3557 0.0
3558 0.0
3559 0.0
3560 0.0
3561 0.0
3562 0.0
3563 0.0
3564 0.0
3565 0.0
3566 0.0
3567 0.0
3568 0.0
3569 0.0
3570 0.0
3571 0.0
3572 0.0
3573 0.0
3574 0.0
3575 0.0
3576 0.0
3577 0.0
3578 0.0
3579 0.0
3580 0.27276999999999996
3581 0.0
3582 0.0
3583 0.0
3584 0.0
3585 0.0
3586 0.0
3587 0.0
3588 0.0
3589 0.0
3590 0.27276999999999996
3591 0.0
3592 0.0
3593 0.0
3594 0.0
3595 0.0
3596 0.0
3597 0.0
3598 0.0
3599 0.0
3600 0.0
3601 0.0
3602 0.0
3603 0.0
3604 0.0
3605 0.0
3606 0.0
3607 0.0
3608 0.0
3609 0.0
3610 0.0
3611 0.0
3612 0.0
3613 0.0
3614 0.0
3615 0.0
3616 0.0
3617 0.0
3618 0.0
3619 0.0
3620 0.27276999999999996
3621 0.0
3622 0.0
3623 0.0
3624 0.0
3625 0.27276999999999996
3626 0.0
3627 0.0
3628 0.5455399999999999
3629 0.0
3630 0.0
3631 0.0
3632 0.0
3633 0.0
3634 0.5455399999999999
3635 0.0
3636 0.0
3637 0.0
3638 0.0
3639 0.0
3640 0.0
3641 0.0
3642 0.0
3643 0.0
3644 0.0
3645 0.27276999999999996
3646 0.0
3647 0.27276999999999996
3648 0.27276999999999996
3649 0.0
3650 0.0
3651 0.0
3652 0.0
3653 0.0
3654 0.27276999999999996
3655 0.0
3656 0.0
3657 0.0
3658 0.0
3659 0.0
3660 0.27276999999999996
3661 0.0
3662 0.0
3663 0.0
3664 0.0
3665 0.0
3666 0.27276999999999996
3667 0.0
3668 0.0
3669 0.0
3670 0.0
3671 0.0
3672 0.27276999999999996
3673 0.0
3674 0.0
3675 0.0
3676 0.0
3677 0.0
3678 0.27276999999999996
3679 0.81831
3680 0.0
3681 0.0
3682 0.0
3683 0.0
3684 0.0
3685 0.0
3686 0.0
3687 0.0
3688 0.0
3689 0.0
3690 0.0
3691 0.0
3692 0.0
3693 0.0
3694 0.0
3695 0.0
3696 0.0
3697 0.0
3698 0.0
3699 0.0
3700 0.0
3701 0.0
3702 0.0
3703 0.0
3704 0.0
3705 0.0
3706 0.0
3707 0.0
3708 0.0
3709 0.0
3710 0.0
3711 0.0
3712 0.0
3713 0.27276999999999996
3714 0.5455399999999999
3715 0.0
3716 0.0
3717 0.0
3718 0.0
3719 0.0
3720 0.0
3721 0.0
3722 0.0
3723 0.0
3724 0.0
3725 0.0
3726 0.0
3727 0.0
3728 0.0
3729 0.0
3730 0.0
3731 0.0
3732 0.0
3733 0.0
3734 0.0
3735 0.0
3736 0.0
3737 0.0
3738 0.0
3739 0.0
3740 0.0
3741 0.0
3742 0.0
3743 0.0
3744 0.0
3745 0.0
3746 0.0
3747 0.0
3748 0.0
3749 0.0
3750 0.0
3751 0.27276999999999996
3752 0.0
3753 0.0
3754 0.0
3755 0.0
3756 0.27276999999999996
3757 0.0
3758 0.0
3759 0.0
3760 0.0
3761 0.0
3762 0.0
3763 0.0
3764 0.0
3765 0.27276999999999996
3766 0.0
3767 0.27276999999999996
3768 0.0
3769 0.0
3770 0.27276999999999996
3771 0.0
3772 0.0
3773 0.0
3774 0.0
3775 0.0
3776 0.0
3777 0.0
3778 0.0
3779 0.0
3780 0.0
3781 0.81831
3782 0.27276999999999996
3783 0.0
3784 0.0
3785 0.0
3786 0.0
3787 0.0
3788 0.0
3789 0.0
3790 0.0
3791 0.0
3792 0.27276999999999996
3793 0.5455399999999999
3794 0.27276999999999996
3795 0.0
3796 0.27276999999999996
3797 0.0
3798 0.0
3799 0.0
3800 0.0
3801 0.0
3802 0.27276999999999996
3803 0.0
3804 0.0
3805 0.27276999999999996
3806 0.0
3807 0.0
3808 0.0
3809 0.0
3810 0.0
3811 0.0
3812 0.0
3813 0.0
3814 0.0
3815 0.0
3816 0.27276999999999996
3817 0.0
3818 0.0
3819 0.0
3820 0.0
3821 0.27276999999999996
3822 0.0
3823 0.0
3824 0.0
3825 0.0
3826 0.27276999999999996
3827 0.27276999999999996
3828 0.0
3829 0.27276999999999996
3830 0.27276999999999996
3831 0.0
3832 0.0
3833 0.0
3834 0.0
3835 0.0
3836 0.0
3837 0.27276999999999996
3838 0.0
3839 0.0
3840 0.27276999999999996
3841 0.0
3842 0.0
3843 0.0
3844 0.0
3845 0.0
3846 0.5455399999999999
3847 0.0
3848 0.0
3849 0.0
3850 0.0
3851 0.0
3852 0.0
3853 0.0
3854 0.0
3855 0.0
3856 0.0
3857 0.0
3858 0.0
3859 0.0
3860 0.0
3861 0.27276999999999996
3862 0.0
3863 0.0
3864 0.0
3865 0.0
3866 0.0
3867 0.27276999999999996
3868 0.0
3869 0.0
3870 0.0
3871 0.0
3872 0.0
3873 0.0
3874 0.0
3875 0.0
3876 0.0
3877 0.0
3878 0.0
3879 0.0
3880 0.0
3881 0.0
3882 0.0
3883 0.0
3884 0.0
3885 0.0
3886 0.0
3887 0.0
3888 0.0
3889 0.0
3890 0.0
3891 0.0
3892 0.0
3893 0.0
3894 0.0
3895 0.0
3896 0.0
3897 0.0
3898 0.0
3899 0.0
3900 0.0
3901 0.0
3902 0.27276999999999996
3903 0.0
3904 0.27276999999999996
3905 0.0
3906 0.0
3907 0.0
3908 0.27276999999999996
3909 0.27276999999999996
3910 0.27276999999999996
3911 0.27276999999999996
3912 0.0
3913 0.0
3914 0.0
3915 0.0
3916 0.0
3917 0.0
3918 0.0
3919 0.0
3920 0.0
3921 0.0
3922 0.0
3923 0.0
3924 0.0
3925 0.0
3926 0.0
3927 0.27276999999999996
3928 0.27276999999999996
3929 0.0
3930 0.0
3931 0.0
3932 0.0
3933 0.0
3934 0.0
3935 0.27276999999999996
3936 0.0
3937 0.27276999999999996
3938 0.5455399999999999
3939 0.0
3940 0.0
3941 0.0
3942 0.0
3943 0.27276999999999996
3944 0.0
3945 0.0
3946 0.0
3947 0.0
3948 0.0
3949 0.5455399999999999
3950 0.0
3951 0.0
3952 0.0
3953 0.0
3954 0.0
3955 0.0
3956 0.0
3957 0.0
3958 0.0
3959 0.0
3960 0.0
3961 0.0
3962 0.0
3963 0.0
3964 0.0
3965 0.0
3966 0.27276999999999996
3967 0.0
3968 0.27276999999999996
3969 0.0
3970 0.0
3971 0.0
3972 0.0
3973 0.0
3974 0.0
3975 0.0
3976 0.0
3977 0.0
3978 0.0
3979 0.0
3980 0.27276999999999996
3981 0.0
3982 0.0
3983 0.0
3984 0.0
3985 0.0
3986 0.27276999999999996
3987 0.0
3988 0.27276999999999996
3989 0.0
3990 0.27276999999999996
3991 0.0
3992 0.0
3993 0.27276999999999996
3994 0.0
3995 0.0
3996 0.0
3997 0.0
3998 0.0
3999 0.0
4000 0.0
4001 0.0
4002 0.0
4003 0.0
4004 0.0
4005 0.0
4006 0.27276999999999996
4007 0.0
4008 0.0
4009 0.0
4010 0.0
4011 0.0
4012 0.0
4013 0.27276999999999996
4014 0.0
4015 0.0
4016 0.0
4017 0.0
4018 0.0
4019 0.0
4020 0.0
4021 0.0
4022 0.27276999999999996
4023 0.0
4024 0.27276999999999996
4025 0.0
4026 0.0
4027 0.0
4028 0.5455399999999999
4029 0.0
4030 0.0
4031 0.0
4032 0.0
4033 0.0
4034 0.0
4035 0.0
4036 0.0
4037 0.5455399999999999
4038 0.0
4039 0.0
4040 0.0
4041 0.0
4042 0.0
4043 0.0
4044 0.0
4045 0.0
4046 0.0
4047 0.0
4048 0.0
4049 0.0
4050 0.0
4051 0.0
4052 0.0
4053 0.0
4054 0.0
4055 0.27276999999999996
4056 0.0
4057 0.0
4058 0.0
4059 0.0
4060 0.0
4061 0.0
4062 0.0
4063 0.0
4064 0.0
4065 0.0
4066 0.27276999999999996
4067 0.0
4068 0.0
4069 0.0
4070 0.0
4071 0.27276999999999996
4072 0.0
4073 0.0
4074 0.0
4075 0.0
4076 0.0
4077 0.0
4078 0.0
4079 0.5455399999999999
4080 0.0
4081 0.0
4082 0.0
4083 0.0
4084 0.27276999999999996
4085 0.0
4086 0.0
4087 0.0
4088 0.0
4089 0.0
4090 0.0
4091 0.0
4092 0.0
4093 0.0
4094 0.0
4095 0.0
4096 0.0
4097 0.0
4098 0.0
4099 0.0
4100 0.0
4101 0.0
4102 0.0
4103 0.0
4104 0.0
4105 0.5455399999999999
4106 0.0
4107 0.0
4108 0.0
4109 0.0
4110 0.0
4111 0.0
4112 0.0
4113 0.0
4114 0.0
4115 0.0
4116 0.0
4117 0.27276999999999996
4118 0.27276999999999996
4119 0.0
4120 0.0
4121 0.0
4122 0.0
4123 0.0
4124 0.0
4125 0.0
4126 0.0
4127 0.0
4128 0.0
4129 0.0
4130 0.0
4131 0.5455399999999999
4132 0.27276999999999996
4133 0.0
4134 0.0
4135 0.0
4136 0.0
4137 0.0
4138 0.0
4139 0.0
4140 0.0
4141 0.0
4142 0.0
4143 0.0
4144 0.0
4145 0.0
4146 0.27276999999999996
4147 0.0
4148 0.0
4149 0.0
4150 0.0
4151 0.0
4152 0.0
4153 0.0
4154 0.0
4155 0.27276999999999996
4156 0.27276999999999996
4157 0.27276999999999996
4158 0.0
4159 0.0
4160 0.0
4161 0.0
4162 0.0
4163 0.0
4164 0.0
4165 0.5455399999999999
4166 0.27276999999999996
4167 0.0
4168 0.0
4169 0.0
4170 0.27276999999999996
4171 0.0
4172 0.0
4173 0.0
4174 0.0
4175 0.0
4176 0.0
4177 0.0
4178 0.0
4179 0.0
4180 0.27276999999999996
4181 0.0
4182 0.0
4183 0.27276999999999996
4184 0.0
4185 0.0
4186 0.0
4187 0.27276999999999996
4188 0.0
4189 0.27276999999999996
4190 0.27276999999999996
4191 0.0
4192 0.0
4193 0.0
4194 0.0
4195 0.0
4196 0.0
4197 0.0
4198 0.0
4199 0.27276999999999996
4200 0.0
4201 0.0
4202 0.0
4203 0.0
4204 0.0
4205 0.0
4206 0.0
4207 0.0
4208 0.0
4209 0.0
4210 0.0
4211 0.27276999999999996
4212 0.0
4213 0.0
4214 0.0
4215 0.0
4216 0.0
4217 0.0
4218 0.0
4219 0.0
4220 0.0
4221 0.0
4222 0.0
4223 0.0
4224 0.0
4225 0.0
4226 0.0
4227 0.0
4228 0.5455399999999999
4229 0.0
4230 0.0
4231 0.27276999999999996
4232 0.0
4233 0.0
4234 0.27276999999999996
4235 0.0
4236 0.0
4237 0.0
4238 0.0
4239 0.27276999999999996
4240 0.27276999999999996
4241 0.0
4242 0.0
4243 0.0
4244 0.0
4245 0.0
4246 0.0
4247 0.0
4248 0.0
4249 0.0
4250 0.0
4251 0.0
4252 0.0
4253 0.0
4254 0.0
4255 0.0
4256 0.0
4257 0.0
4258 0.0
4259 0.0
4260 0.0
4261 0.0
4262 0.0
4263 0.0
4264 0.0
4265 0.27276999999999996
4266 0.27276999999999996
4267 0.0
4268 0.0
4269 0.0
4270 0.27276999999999996
4271 0.0
4272 0.0
4273 0.0
4274 0.0
4275 0.0
4276 0.0
4277 0.0
4278 0.27276999999999996
4279 0.0
4280 0.0
4281 0.0
4282 0.5455399999999999
4283 0.0
4284 0.0
4285 0.0
4286 0.0
4287 0.0
4288 0.0
4289 0.0
4290 0.0
4291 0.0
4292 0.0
4293 0.0
4294 0.0
4295 0.0
4296 0.0
4297 0.0
4298 0.27276999999999996
4299 0.0
4300 0.0
4301 0.27276999999999996
4302 0.0
4303 0.0
4304 0.0
4305 0.0
4306 0.0
4307 0.0
4308 0.0
4309 0.0
4310 0.0
4311 0.0
4312 0.0
4313 0.0
4314 0.0
4315 0.5455399999999999
4316 0.0
4317 0.0
4318 0.0
4319 0.0
4320 0.0
4321 0.27276999999999996
4322 0.0
4323 0.0
4324 0.0
4325 0.0
4326 0.0
4327 0.0
4328 0.0
4329 0.0
4330 0.0
4331 0.0
4332 0.27276999999999996
4333 0.0
4334 0.0
4335 0.5455399999999999
4336 0.0
4337 0.0
4338 0.0
4339 0.0
4340 0.0
4341 0.0
4342 0.0
4343 0.0
4344 0.0
4345 0.0
4346 0.0
4347 0.0
4348 0.0
4349 0.0
4350 0.0
4351 0.0
4352 0.0
4353 0.0
4354 0.0
4355 0.0
4356 0.0
4357 0.0
4358 0.0
4359 0.0
4360 0.0
4361 0.0
4362 0.0
4363 0.0
4364 0.27276999999999996
4365 0.0
4366 0.0
4367 0.0
4368 0.0
4369 0.0
4370 0.0
4371 0.0
4372 0.0
4373 0.0
4374 0.27276999999999996
4375 0.0
4376 0.0
4377 0.27276999999999996
4378 0.27276999999999996
4379 0.27276999999999996
4380 0.27276999999999996
4381 0.0
4382 0.0
4383 0.27276999999999996
4384 0.0
4385 0.0
4386 0.0
4387 0.0
4388 0.0
4389 0.0
4390 0.0
4391 0.0
4392 0.0
4393 0.0
4394 0.0
4395 0.0
4396 0.0
4397 0.0
4398 0.0
4399 0.0
4400 0.0
4401 0.0
4402 0.0
4403 0.0
4404 0.0
4405 0.0
4406 0.0
4407 0.0
4408 0.5455399999999999
4409 0.0
4410 0.0
4411 0.0
4412 0.0
4413 0.0
4414 0.27276999999999996
4415 0.0
4416 0.0
4417 0.0
4418 0.0
4419 0.0
4420 0.0
4421 0.0
4422 0.0
4423 0.0
4424 0.0
4425 0.0
4426 0.0
4427 0.0
4428 0.0
4429 0.0
4430 0.27276999999999996
4431 0.0
4432 0.0
4433 0.0
4434 0.0
4435 0.0
4436 0.0
4437 0.0
4438 0.0
4439 0.0
4440 0.0
4441 0.27276999999999996
4442 0.0
4443 0.27276999999999996
4444 0.0
4445 0.0
4446 0.0
4447 0.27276999999999996
4448 0.0
4449 0.0
4450 0.0
4451 0.0
4452 0.0
4453 0.0
4454 0.0
4455 0.27276999999999996
4456 0.0
4457 0.0
4458 0.0
4459 0.0
4460 0.0
4461 0.0
4462 0.0
4463 0.0
4464 0.0
4465 0.0
4466 0.27276999999999996
4467 0.0
4468 0.0
4469 0.0
4470 0.0
4471 0.0
4472 0.27276999999999996
4473 0.0
4474 0.27276999999999996
4475 0.0
4476 0.0
4477 0.0
4478 0.0
4479 0.0
4480 0.0
4481 0.0
4482 0.27276999999999996
4483 0.0
4484 0.0
4485 0.0
4486 0.0
4487 0.0
4488 0.0
4489 0.0
4490 0.0
4491 0.0
4492 0.0
4493 0.0
4494 0.0
4495 0.0
4496 0.0
4497 0.0
4498 0.0
4499 0.27276999999999996
4500 0.0
4501 0.0
4502 0.0
4503 0.0
4504 0.0
4505 0.0
4506 0.0
4507 0.0
4508 0.0
4509 0.0
4510 0.0
4511 0.27276999999999996
4512 0.0
4513 0.0
4514 0.0
4515 0.0
4516 0.0
4517 0.27276999999999996
4518 0.0
4519 0.0
4520 0.0
4521 0.27276999999999996
4522 0.0
4523 0.0
4524 0.0
4525 0.27276999999999996
4526 0.0
4527 0.0
4528 0.0
4529 0.0
4530 0.0
4531 0.0
4532 0.0
4533 0.0
4534 0.0
4535 0.0
4536 0.0
4537 0.0
4538 0.0
4539 0.27276999999999996
4540 0.0
4541 0.0
4542 0.0
4543 0.0
4544 0.0
4545 0.0
4546 0.0
4547 0.0
4548 0.0
4549 0.0
4550 0.0
4551 0.27276999999999996
4552 0.0
4553 0.0
4554 0.0
4555 0.27276999999999996
4556 0.0
4557 0.0
4558 0.0
4559 0.0
4560 0.27276999999999996
4561 0.0
4562 0.0
4563 0.27276999999999996
4564 0.27276999999999996
4565 0.27276999999999996
4566 0.0
4567 0.0
4568 0.0
4569 0.0
4570 0.0
4571 0.0
4572 0.0
4573 0.0
4574 0.0
4575 0.0
4576 0.0
4577 0.0
4578 0.0
4579 0.0
4580 0.0
4581 0.0
4582 0.27276999999999996
4583 0.0
4584 0.0
4585 0.0
4586 0.0
4587 0.27276999999999996
4588 0.0
4589 0.27276999999999996
4590 0.0
4591 0.0
4592 0.0
4593 0.0
4594 0.0
4595 0.0
4596 0.0
4597 0.0
4598 0.0
4599 0.0
4600 0.0
4601 0.0
4602 0.0
4603 0.27276999999999996
4604 0.0
4605 0.0
4606 0.0
4607 0.0
4608 0.0
4609 0.0
4610 0.0
4611 0.0
4612 0.0
4613 0.0
4614 0.0
4615 0.0
4616 0.27276999999999996
4617 0.0
4618 0.0
4619 0.0
4620 0.0
4621 0.0
4622 0.0
4623 0.0
4624 0.0
4625 0.0
4626 0.0
4627 0.0
4628 0.0
4629 0.0
4630 0.0
4631 0.0
4632 0.0
4633 0.0
4634 0.0
4635 0.27276999999999996
4636 0.27276999999999996
4637 0.0
4638 0.0
4639 0.0
4640 0.0
4641 0.27276999999999996
4642 0.0
4643 0.0
4644 0.0
4645 0.0
4646 0.0
4647 0.0
4648 0.27276999999999996
4649 0.0
4650 0.0
4651 0.0
4652 0.27276999999999996
4653 0.0
4654 0.0
4655 0.0
4656 0.0
4657 0.0
4658 0.0
4659 0.0
4660 0.0
4661 0.0
4662 0.0
4663 0.0
4664 0.0
4665 0.0
4666 0.0
4667 0.27276999999999996
4668 0.0
4669 0.0
4670 0.0
4671 0.0
4672 0.0
4673 0.0
4674 0.0
4675 0.27276999999999996
4676 0.0
4677 0.0
4678 0.0
4679 0.0
4680 0.0
4681 0.0
4682 0.0
4683 0.0
4684 0.0
4685 0.0
4686 0.0
4687 0.0
4688 0.0
4689 0.0
4690 0.0
4691 0.0
4692 0.0
4693 0.0
4694 0.27276999999999996
4695 0.0
4696 0.27276999999999996
4697 0.0
4698 0.27276999999999996
4699 0.0
4700 0.0
4701 0.27276999999999996
4702 0.0
4703 0.0
4704 0.0
4705 0.0
4706 0.0
4707 0.0
4708 0.0
4709 0.27276999999999996
4710 0.27276999999999996
4711 0.0
4712 0.0
4713 0.0
4714 0.0
4715 0.0
4716 0.0
4717 0.0
4718 0.27276999999999996
4719 0.27276999999999996
4720 0.0
4721 0.0
4722 0.0
4723 0.0
4724 0.0
4725 0.0
4726 0.0
4727 0.0
4728 0.0
4729 0.0
4730 0.27276999999999996
4731 0.0
4732 0.0
4733 0.0
4734 0.0
4735 0.0
4736 0.0
4737 0.0
4738 0.0
4739 0.0
4740 0.27276999999999996
4741 0.0
4742 0.0
4743 0.0
4744 0.0
4745 0.0
4746 0.0
4747 0.0
4748 0.0
4749 0.0
4750 0.0
4751 0.0
4752 0.0
4753 0.0
4754 0.0
4755 0.27276999999999996
4756 0.0
4757 0.0
4758 0.0
4759 0.0
4760 0.0
4761 0.27276999999999996
4762 0.27276999999999996
4763 0.27276999999999996
4764 0.0
4765 0.0
4766 0.0
4767 0.27276999999999996
4768 0.0
4769 0.0
4770 0.0
4771 0.27276999999999996
4772 0.0
4773 0.0
4774 0.27276999999999996
4775 0.27276999999999996
4776 0.0
4777 0.27276999999999996
4778 0.0
4779 0.0
4780 0.0
4781 0.0
4782 0.27276999999999996
4783 0.0
4784 0.81831
4785 0.0
4786 0.0
4787 0.0
4788 0.0
4789 0.0
4790 0.0
4791 0.0
4792 0.27276999999999996
4793 0.27276999999999996
4794 0.0
4795 0.0
4796 0.0
4797 0.0
4798 0.0
4799 0.0
4800 0.0
4801 0.0
4802 0.0
4803 0.27276999999999996
4804 0.27276999999999996
4805 0.0
4806 0.0
4807 0.0
4808 0.0
4809 0.0
4810 0.27276999999999996
4811 0.0
4812 0.0
4813 0.0
4814 0.0
4815 0.0
4816 0.0
4817 0.0
4818 0.0
4819 0.0
4820 0.0
4821 0.0
4822 0.0
4823 0.0
4824 0.0
4825 0.0
4826 0.0
4827 0.0
4828 0.0
4829 0.0
4830 0.27276999999999996
4831 0.27276999999999996
4832 0.0
4833 0.0
4834 0.0
4835 0.0
4836 0.27276999999999996
4837 0.27276999999999996
4838 0.27276999999999996
4839 0.0
4840 0.0
4841 0.0
4842 0.0
4843 0.0
4844 0.0
4845 0.0
4846 0.0
4847 0.0
4848 0.0
4849 0.0
4850 0.0
4851 0.0
4852 0.0
4853 0.0
4854 0.5455399999999999
4855 0.0
4856 0.0
4857 0.0
4858 0.0
4859 0.27276999999999996
4860 0.0
4861 0.27276999999999996
4862 0.0
4863 0.0
4864 0.0
4865 0.0
4866 0.0
4867 0.0
4868 0.0
4869 0.0
4870 0.27276999999999996
4871 0.0
4872 0.0
4873 0.0
4874 0.0
4875 0.0
4876 0.0
4877 0.0
4878 0.0
4879 0.0
4880 0.27276999999999996
4881 0.0
4882 0.0
4883 0.0
4884 0.0
4885 0.0
4886 0.0
4887 0.0
4888 0.0
4889 0.0
4890 0.0
4891 0.0
4892 0.0
4893 0.0
4894 0.27276999999999996
4895 0.0
4896 0.0
4897 0.0
4898 0.81831
4899 0.0
4900 0.0
4901 0.0
4902 0.0
4903 0.0
4904 0.0
4905 0.0
4906 0.0
4907 0.0
4908 0.0
4909 0.27276999999999996
4910 0.0
4911 0.0
4912 0.27276999999999996
4913 0.0
4914 0.0
4915 0.27276999999999996
4916 0.0
4917 0.0
4918 0.0
4919 0.0
4920 0.0
4921 0.27276999999999996
4922 0.0
4923 0.0
4924 0.0
4925 0.27276999999999996
4926 0.0
4927 0.0
4928 0.0
4929 0.0
4930 0.0
4931 0.0
4932 0.0
4933 0.0
4934 0.0
4935 0.0
4936 0.0
4937 0.0
4938 0.0
4939 0.27276999999999996
4940 0.0
4941 0.27276999999999996
4942 0.0
4943 0.0
4944 0.0
4945 0.0
4946 0.0
4947 0.0
4948 0.81831
4949 0.0
4950 0.0
4951 0.27276999999999996
4952 0.0
4953 0.27276999999999996
4954 0.0
4955 0.0
4956 0.0
4957 0.0
4958 0.0
4959 0.0
4960 0.27276999999999996
4961 0.27276999999999996
4962 0.0
4963 0.27276999999999996
4964 0.0
4965 0.27276999999999996
4966 0.0
4967 0.0
4968 0.0
4969 0.27276999999999996
4970 0.0
4971 0.0
4972 0.27276999999999996
4973 0.0
4974 0.27276999999999996
4975 0.0
4976 0.0
4977 0.0
4978 0.0
4979 0.0
4980 0.0
4981 0.0
4982 0.0
4983 0.0
4984 0.0
4985 0.0
4986 0.0
4987 0.0
4988 0.0
4989 0.0
4990 0.0
4991 0.0
4992 0.0
4993 0.0
4994 0.5455399999999999
4995 0.0
4996 0.0
4997 0.0
4998 0.0
4999 0.0
5000 0.0
5001 0.0
5002 0.0
5003 0.0
5004 0.0
5005 0.0
5006 0.0
5007 0.0
5008 0.0
5009 0.27276999999999996
5010 0.0
5011 0.0
5012 0.0
5013 0.0
5014 0.27276999999999996
5015 0.0
5016 0.0
5017 0.0
5018 0.0
5019 0.0
5020 0.27276999999999996
5021 0.0
5022 0.0
5023 0.0
5024 0.0
5025 0.0
5026 0.5455399999999999
5027 0.5455399999999999
5028 0.0
5029 0.0
5030 0.0
5031 0.0
5032 0.0
5033 0.0
5034 0.0
5035 0.0
5036 0.0
5037 0.0
5038 0.0
5039 0.27276999999999996
5040 0.0
5041 0.0
5042 0.0
5043 0.0
5044 0.0
5045 0.0
5046 0.0
5047 0.0
5048 0.0
5049 0.27276999999999996
5050 0.0
5051 0.0
5052 0.0
5053 0.0
5054 0.5455399999999999
5055 0.0
5056 0.0
5057 0.0
5058 0.0
5059 0.0
5060 0.27276999999999996
5061 0.0
5062 0.0
5063 0.0
5064 0.0
5065 0.0
5066 0.0
5067 0.0
5068 0.0
5069 0.0
5070 0.0
5071 0.27276999999999996
5072 0.0
5073 0.0
5074 0.0
5075 0.27276999999999996
5076 0.0
5077 0.27276999999999996
5078 0.0
5079 0.0
5080 0.0
5081 0.0
5082 0.0
5083 0.0
5084 0.0
5085 0.0
5086 0.0
5087 0.0
5088 0.0
5089 0.0
5090 0.0
5091 0.0
5092 0.0
5093 0.0
5094 0.0
5095 0.0
5096 0.0
5097 0.0
5098 0.0
5099 0.0
5100 0.0
5101 0.0
5102 0.0
5103 0.0
5104 0.0
5105 0.0
5106 0.0
5107 0.0
5108 0.0
5109 0.0
5110 0.0
5111 0.0
5112 0.0
5113 0.0
5114 0.0
5115 0.0
5116 0.27276999999999996
5117 0.0
5118 0.0
5119 0.0
5120 0.0
5121 0.0
5122 0.0
5123 0.0
5124 0.0
5125 0.0
5126 0.0
5127 0.0
5128 0.0
5129 0.27276999999999996
5130 0.0
5131 0.0
5132 0.27276999999999996
5133 0.0
5134 0.0
5135 0.0
5136 0.27276999999999996
5137 0.0
5138 0.0
5139 0.0
5140 0.27276999999999996
5141 0.0
5142 0.0
5143 0.0
5144 0.27276999999999996
5145 0.0
5146 0.0
5147 0.0
5148 0.0
5149 0.0
5150 0.27276999999999996
5151 0.27276999999999996
5152 0.0
5153 0.0
5154 0.0
5155 0.0
5156 0.0
5157 0.0
5158 0.27276999999999996
5159 0.0
5160 0.0
5161 0.0
5162 0.0
5163 0.0
5164 0.0
5165 0.0
5166 0.0
5167 0.0
5168 0.0
5169 0.0
5170 0.0
5171 0.0
5172 0.0
5173 0.0
5174 0.0
5175 0.0
5176 0.0
5177 0.0
5178 0.0
5179 0.0
5180 0.27276999999999996
5181 0.0
5182 0.0
5183 0.0
5184 0.0
5185 0.0
5186 0.0
5187 0.0
5188 0.0
5189 0.0
5190 0.0
5191 0.0
5192 0.0
5193 0.0
5194 0.0
5195 0.0
5196 0.0
5197 0.0
5198 0.0
5199 0.0
5200 0.0
5201 0.0
5202 0.0
5203 0.0
5204 0.0
5205 0.0
5206 0.0
5207 0.27276999999999996
5208 0.0
5209 0.0
5210 0.0
5211 0.0
5212 0.0
5213 0.0
5214 0.0
5215 0.0
5216 0.0
5217 0.0
5218 0.0
5219 0.0
5220 0.27276999999999996
5221 0.0
5222 0.0
5223 0.0
5224 0.27276999999999996
5225 0.0
5226 0.0
5227 0.0
5228 0.0
5229 0.0
5230 0.0
5231 0.0
5232 0.0
5233 0.0
5234 0.27276999999999996
5235 0.27276999999999996
5236 0.0
5237 0.0
5238 0.0
5239 0.0
5240 0.0
5241 0.0
5242 0.0
5243 0.0
5244 0.0
5245 0.0
5246 0.0
5247 0.0
5248 0.0
5249 0.0
5250 0.0
5251 0.0
5252 0.0
5253 0.0
5254 0.0
5255 0.0
5256 0.0
5257 0.0
5258 0.0
5259 0.0
5260 0.0
5261 0.27276999999999996
5262 0.0
5263 0.0
5264 0.0
5265 0.0
5266 0.0
5267 0.0
5268 0.27276999999999996
5269 0.0
5270 0.0
5271 0.0
5272 0.0
5273 0.0
5274 0.0
5275 0.0
5276 0.0
5277 0.0
5278 0.0
5279 0.0
5280 0.0
5281 0.0
5282 0.0
5283 0.0
5284 0.0
5285 0.0
5286 0.0
5287 0.0
5288 0.0
5289 0.0
5290 0.0
5291 0.0
5292 0.0
5293 0.0
5294 0.0
5295 0.0
5296 0.27276999999999996
5297 0.0
5298 0.0
5299 0.0
5300 0.0
5301 0.0
5302 0.0
5303 0.0
5304 0.0
5305 0.0
5306 0.0
5307 0.0
5308 0.0
5309 0.27276999999999996
5310 0.0
5311 0.0
5312 0.0
5313 0.0
5314 0.27276999999999996
5315 0.0
5316 0.0
5317 0.0
5318 0.0
5319 0.27276999999999996
5320 0.27276999999999996
5321 0.0
5322 0.0
5323 0.0
5324 0.0
5325 0.0
5326 0.0
5327 0.0
5328 0.0
5329 0.0
5330 0.0
5331 0.0
5332 0.0
5333 0.0
5334 0.0
5335 0.0
5336 0.0
5337 0.0
5338 0.0
5339 0.0
5340 0.0
5341 0.0
5342 0.0
5343 0.0
5344 0.0
5345 0.27276999999999996
5346 0.0
5347 0.0
5348 0.0
5349 0.0
5350 0.5455399999999999
5351 0.0
5352 0.0
5353 0.0
5354 0.0
5355 0.0
5356 0.27276999999999996
5357 0.0
5358 0.0
5359 0.0
5360 0.0
5361 0.0
5362 0.0
5363 0.0
5364 0.0
5365 0.27276999999999996
5366 0.0
5367 0.0
5368 0.0
5369 0.0
5370 0.0
5371 0.5455399999999999
5372 0.0
5373 0.27276999999999996
5374 0.0
5375 0.0
5376 0.0
5377 0.0
5378 0.0
5379 0.0
5380 0.0
5381 0.0
5382 0.0
5383 0.0
5384 0.0
5385 0.0
5386 0.0
5387 0.0
5388 0.27276999999999996
5389 0.0
5390 0.0
5391 0.0
5392 0.0
5393 0.0
5394 0.0
5395 0.27276999999999996
5396 0.0
5397 0.0
5398 0.0
5399 0.0
5400 0.0
5401 0.0
5402 0.0
5403 0.0
5404 0.0
5405 0.0
5406 0.0
5407 0.0
5408 0.27276999999999996
5409 0.0
5410 0.0
5411 0.0
5412 0.0
5413 0.0
5414 0.0
5415 0.0
5416 0.0
5417 0.0
5418 0.0
5419 0.0
5420 0.0
5421 0.0
5422 0.0
5423 0.0
5424 0.0
5425 0.0
5426 0.0
5427 0.0
5428 0.0
5429 0.27276999999999996
5430 0.0
5431 0.5455399999999999
5432 0.0
5433 0.27276999999999996
5434 0.0
5435 0.0
5436 0.0
5437 0.0
5438 0.0
5439 0.0
5440 0.0
5441 0.0
5442 0.0
5443 0.0
5444 0.0
5445 0.0
5446 0.0
5447 0.27276999999999996
5448 0.0
5449 0.27276999999999996
5450 0.27276999999999996
5451 0.0
5452 0.0
5453 0.0
5454 0.0
5455 0.0
5456 0.27276999999999996
5457 0.0
5458 0.0
5459 0.0
5460 0.0
5461 0.0
5462 0.0
5463 0.0
5464 0.0
5465 0.0
5466 0.0
5467 0.0
5468 0.0
5469 0.0
5470 0.0
5471 0.0
5472 0.0
5473 0.0
5474 0.0
5475 0.0
5476 0.0
5477 0.0
5478 0.0
5479 0.0
5480 0.0
5481 0.0
5482 0.0
5483 0.0
5484 0.0
5485 0.0
5486 0.0
5487 0.0
5488 0.0
5489 0.5455399999999999
5490 0.27276999999999996
5491 0.0
5492 0.27276999999999996
5493 0.0
5494 0.0
5495 0.27276999999999996
5496 0.0
5497 0.0
5498 0.27276999999999996
5499 0.0
5500 0.0
5501 0.0
5502 0.0
5503 0.0
5504 0.0
5505 0.5455399999999999
5506 0.0
5507 0.0
5508 0.0
5509 0.0
5510 0.27276999999999996
5511 0.0
5512 0.0
5513 0.0
5514 0.0
5515 0.27276999999999996
5516 0.0
5517 0.0
5518 0.0
5519 0.0
5520 0.0
5521 0.0
5522 0.0
5523 0.0
5524 0.0
5525 0.0
5526 0.27276999999999996
5527 0.5455399999999999
5528 1.0910799999999998
5529 0.0
5530 0.27276999999999996
5531 0.0
5532 0.0
5533 0.0
5534 0.0
5535 0.27276999999999996
5536 0.0
5537 0.0
5538 0.0
5539 0.0
5540 0.0
5541 0.0
5542 0.0
5543 0.0
5544 0.0
5545 0.0
5546 0.0
5547 0.0
5548 0.0
5549 0.0
5550 0.0
5551 0.0
5552 0.0
5553 0.0
5554 0.0
5555 0.0
5556 0.0
5557 0.0
5558 0.0
5559 0.0
5560 0.0
5561 0.0
5562 0.27276999999999996
5563 0.5455399999999999
5564 0.0
5565 0.0
5566 0.0
5567 0.0
5568 0.0
5569 0.0
5570 0.0
5571 0.0
5572 0.0
5573 0.0
5574 0.0
5575 0.0
5576 0.0
5577 0.0
5578 0.0
5579 0.0
5580 0.0
5581 0.0
5582 0.0
5583 0.0
5584 0.0
5585 0.0
5586 0.0
5587 0.0
5588 0.0
5589 0.0
5590 0.0
5591 0.0
5592 0.0
5593 0.0
5594 0.0
5595 0.0
5596 0.27276999999999996
5597 0.0
5598 0.0
5599 0.0
5600 0.0
5601 0.0
5602 0.0
5603 0.0
5604 0.0
5605 0.0
5606 0.0
5607 0.0
5608 0.0
5609 0.0
5610 0.27276999999999996
5611 0.0
5612 0.0
5613 0.0
5614 0.5455399999999999
5615 0.0
5616 0.0
5617 0.0
5618 0.0
5619 0.27276999999999996
5620 0.0
5621 0.0
5622 0.0
5623 0.0
5624 0.0
5625 0.0
5626 0.27276999999999996
5627 0.0
5628 0.0
5629 0.0
5630 0.27276999999999996
5631 0.0
5632 0.0
5633 0.0
5634 0.0
5635 0.0
5636 0.27276999999999996
5637 0.0
5638 0.0
5639 0.0
5640 0.0
5641 0.27276999999999996
5642 0.0
5643 0.0
5644 0.0
5645 0.0
5646 0.27276999999999996
5647 0.0
5648 0.5455399999999999
5649 0.0
5650 0.0
5651 0.0
5652 0.0
5653 0.0
5654 0.0
5655 0.0
5656 0.0
5657 0.0
5658 0.0
5659 0.0
5660 0.0
5661 0.0
5662 0.0
5663 0.0
5664 0.0
5665 0.0
5666 0.0
5667 0.0
5668 0.0
5669 0.0
5670 0.27276999999999996
5671 0.5455399999999999
5672 0.0
5673 0.0
5674 0.0
5675 0.0
5676 0.0
5677 0.0
5678 0.0
5679 0.0
5680 0.0
5681 0.0
5682 0.0
5683 0.0
5684 0.0
5685 0.27276999999999996
5686 0.0
5687 0.27276999999999996
5688 0.0
5689 0.0
5690 0.27276999999999996
5691 0.0
5692 0.0
5693 0.0
5694 0.0
5695 0.0
5696 0.27276999999999996
5697 0.27276999999999996
5698 0.0
5699 0.0
5700 0.0
5701 0.0
5702 0.0
5703 0.0
5704 0.0
5705 0.0
5706 0.0
5707 0.0
5708 0.0
5709 0.0
5710 0.27276999999999996
5711 0.0
5712 0.0
5713 0.0
5714 0.0
5715 0.0
5716 0.0
5717 0.0
5718 0.27276999999999996
5719 0.0
5720 0.27276999999999996
5721 0.0
5722 0.0
5723 0.0
5724 0.0
5725 0.0
5726 0.0
5727 0.0
5728 0.0
5729 0.27276999999999996
5730 0.0
5731 0.0
5732 0.0
5733 0.5455399999999999
5734 0.0
5735 0.0
5736 0.0
5737 0.0
5738 0.0
5739 0.81831
5740 0.0
5741 0.0
5742 0.0
5743 0.0
5744 0.0
5745 0.0
5746 0.0
5747 0.0
5748 0.0
5749 0.0
5750 0.0
5751 0.0
5752 0.0
5753 0.0
5754 0.0
5755 0.27276999999999996
5756 0.0
5757 0.0
5758 0.0
5759 0.0
5760 0.0
5761 0.0
5762 0.0
5763 0.0
5764 0.0
5765 0.0
5766 0.0
5767 0.0
5768 0.27276999999999996
5769 0.0
5770 0.27276999999999996
5771 0.0
5772 0.0
5773 0.0
5774 0.0
5775 0.0
5776 0.0
5777 0.0
5778 0.27276999999999996
5779 0.27276999999999996
5780 0.0
5781 0.0
5782 0.0
5783 0.0
5784 0.0
5785 0.27276999999999996
5786 0.27276999999999996
5787 0.0
5788 0.0
5789 0.0
5790 0.0
5791 0.27276999999999996
5792 0.27276999999999996
5793 0.0
5794 0.0
5795 0.0
5796 0.0
5797 0.0
5798 0.0
5799 0.0
5800 0.0
5801 0.0
5802 0.0
5803 0.0
5804 0.0
5805 0.0
5806 0.27276999999999996
5807 0.5455399999999999
5808 0.27276999999999996
5809 0.0
5810 0.0
5811 0.0
5812 0.0
5813 0.0
5814 0.27276999999999996
5815 0.0
5816 0.0
5817 0.0
5818 0.0
5819 0.27276999999999996
5820 0.0
5821 0.0
5822 0.0
5823 0.0
5824 0.0
5825 0.0
5826 0.0
5827 0.27276999999999996
5828 0.0
5829 0.0
5830 0.0
5831 0.27276999999999996
5832 0.0
5833 0.0
5834 0.0
5835 0.0
5836 0.0
5837 0.0
5838 0.0
5839 0.27276999999999996
5840 0.0
5841 0.27276999999999996
5842 0.0
5843 0.0
5844 0.0
5845 0.0
5846 0.0
5847 0.0
5848 0.0
5849 0.0
5850 0.0
5851 0.0
5852 0.0
5853 0.0
5854 0.0
5855 0.0
5856 0.0
5857 0.0
5858 0.0
5859 0.0
5860 0.0
5861 0.27276999999999996
5862 0.0
5863 0.0
5864 0.0
5865 0.0
5866 0.0
5867 0.0
5868 0.0
5869 0.0
5870 0.0
5871 0.0
5872 0.27276999999999996
5873 0.0
5874 0.0
5875 0.0
5876 0.0
5877 0.0
5878 0.27276999999999996
5879 0.0
5880 0.0
5881 0.0
5882 0.27276999999999996
5883 0.0
5884 0.0
5885 0.0
5886 0.0
5887 0.0
5888 0.5455399999999999
5889 0.27276999999999996
5890 0.0
5891 0.0
5892 0.0
5893 0.0
5894 0.0
5895 0.0
5896 0.0
5897 0.0
5898 0.27276999999999996
5899 0.0
5900 0.0
5901 0.0
5902 0.0
5903 0.0
5904 0.0
5905 0.27276999999999996
5906 0.0
5907 0.0
5908 0.0
5909 0.0
5910 0.0
5911 0.0
5912 0.0
5913 0.0
5914 0.0
5915 0.0
5916 0.27276999999999996
5917 0.0
5918 0.0
5919 0.27276999999999996
5920 0.0
5921 0.0
5922 0.0
5923 0.27276999999999996
5924 0.0
5925 0.0
5926 0.0
5927 0.0
5928 0.0
5929 0.0
5930 0.0
5931 0.0
5932 0.0
5933 0.0
5934 0.0
5935 0.0
5936 0.0
5937 0.0
5938 0.0
5939 0.0
5940 0.0
5941 0.27276999999999996
5942 0.0
5943 0.0
5944 0.0
5945 0.0
5946 0.0
5947 0.27276999999999996
5948 0.27276999999999996
5949 0.0
5950 0.27276999999999996
5951 0.0
5952 0.0
5953 0.5455399999999999
5954 0.0
5955 0.0
5956 0.5455399999999999
5957 0.0
5958 0.0
5959 0.0
5960 0.0
5961 0.0
5962 0.0
5963 0.0
5964 0.27276999999999996
5965 0.0
5966 0.27276999999999996
5967 0.0
5968 0.0
5969 0.0
5970 0.0
5971 0.0
5972 0.27276999999999996
5973 0.0
5974 0.0
5975 0.0
5976 0.0
5977 0.0
5978 0.0
5979 0.0
5980 0.0
5981 0.5455399999999999
5982 0.0
5983 0.0
5984 0.0
5985 0.0
5986 0.0
5987 0.0
5988 0.0
5989 0.27276999999999996
5990 0.0
5991 0.0
5992 0.0
5993 0.0
5994 0.27276999999999996
5995 0.0
5996 0.0
5997 0.0
5998 0.0
5999 0.0
6000 0.0
6001 0.0
6002 0.0
6003 0.0
6004 0.0
6005 0.0
6006 0.5455399999999999
6007 0.0
6008 0.0
6009 0.0
6010 0.0
6011 0.0
6012 0.0
6013 0.0
6014 0.0
6015 0.0
6016 0.0
6017 0.0
6018 0.0
6019 0.0
6020 0.0
6021 0.0
6022 0.0
6023 0.0
6024 0.0
6025 0.0
6026 0.0
6027 0.0
6028 0.0
6029 0.0
6030 0.0
6031 0.0
6032 0.0
6033 0.27276999999999996
6034 0.0
6035 0.0
6036 0.0
6037 0.0
6038 0.0
6039 0.0
6040 0.0
6041 0.27276999999999996
6042 0.0
6043 0.0
6044 0.0
6045 0.27276999999999996
6046 0.0
6047 0.0
6048 0.0
6049 0.0
6050 0.0
6051 0.0
6052 0.0
6053 0.27276999999999996
6054 0.0
6055 0.0
6056 0.0
6057 0.0
6058 0.0
6059 0.0
6060 0.0
6061 0.0
6062 0.0
6063 0.0
6064 0.27276999999999996
6065 0.0
6066 0.0
6067 0.0
6068 0.0
6069 0.0
6070 0.0
6071 0.0
6072 0.0
6073 0.0
6074 0.0
6075 0.0
6076 0.0
6077 0.0
6078 0.0
6079 0.0
6080 0.0
6081 0.0
6082 0.0
6083 0.0
6084 0.5455399999999999
6085 0.0
6086 0.0
6087 0.0
6088 0.5455399999999999
6089 0.27276999999999996
6090 0.0
6091 0.0
6092 0.0
6093 0.0
6094 0.0
6095 0.0
6096 0.0
6097 0.0
6098 0.27276999999999996
6099 0.0
6100 0.27276999999999996
6101 0.0
6102 0.0
6103 0.0
6104 0.0
6105 0.0
6106 0.0
6107 0.0
6108 0.0
6109 0.0
6110 0.0
6111 0.0
6112 0.0
6113 0.0
6114 0.0
6115 0.0
6116 0.0
6117 0.0
6118 0.0
6119 0.0
6120 0.0
6121 0.27276999999999996
6122 0.0
6123 0.0
6124 0.0
6125 0.0
6126 0.0
6127 0.0
6128 0.0
6129 0.0
6130 0.0
6131 0.5455399999999999
6132 0.0
6133 0.0
6134 0.0
6135 0.0
6136 0.0
6137 0.0
6138 0.0
6139 0.0
6140 0.0
6141 0.0
6142 0.0
6143 0.0
6144 0.0
6145 0.0
6146 0.0
6147 0.0
6148 0.0
6149 0.0
6150 0.0
6151 0.0
6152 0.0
6153 0.27276999999999996
6154 0.0
6155 0.0
6156 0.5455399999999999
6157 0.0
6158 0.5455399999999999
6159 0.0
6160 0.0
6161 0.0
6162 0.0
6163 0.0
6164 0.0
6165 0.0
6166 0.0
6167 0.0
6168 0.0
6169 0.27276999999999996
6170 0.0
6171 0.0
6172 0.0
6173 0.0
6174 0.0
6175 0.27276999999999996
6176 0.0
6177 0.0
6178 0.0
6179 0.0
6180 0.0
6181 0.0
6182 0.0
6183 0.0
6184 0.0
6185 0.0
6186 0.0
6187 0.0
6188 0.0
6189 0.0
6190 0.0
6191 0.0
6192 0.0
6193 0.0
6194 0.0
6195 0.0
6196 0.0
6197 0.0
6198 0.0
6199 0.27276999999999996
6200 0.0
6201 0.0
6202 0.5455399999999999
6203 0.0
6204 0.0
6205 0.27276999999999996
6206 0.0
6207 0.0
6208 0.0
6209 0.0
6210 0.0
6211 0.0
6212 0.27276999999999996
6213 0.0
6214 0.0
6215 0.0
6216 0.0
6217 0.0
6218 0.0
6219 0.0
6220 0.0
6221 0.0
6222 0.27276999999999996
6223 0.0
6224 0.0
6225 0.27276999999999996
6226 0.0
6227 0.0
6228 0.27276999999999996
6229 0.0
6230 0.27276999999999996
6231 0.27276999999999996
6232 0.5455399999999999
6233 0.27276999999999996
6234 0.0
6235 0.0
6236 0.0
6237 0.0
6238 0.0
6239 0.0
6240 0.0
6241 0.0
6242 0.0
6243 0.0
6244 0.0
6245 0.0
6246 0.27276999999999996
6247 0.0
6248 0.0
6249 0.0
6250 0.0
6251 0.0
6252 0.0
6253 0.0
6254 0.0
6255 0.0
6256 0.0
6257 0.0
6258 0.0
6259 0.0
6260 0.0
6261 0.27276999999999996
6262 0.0
6263 0.0
6264 0.0
6265 0.0
6266 0.27276999999999996
6267 0.27276999999999996
6268 0.0
6269 0.0
6270 0.0
6271 0.0
6272 0.0
6273 0.0
6274 0.0
6275 0.0
6276 0.0
6277 0.0
6278 0.27276999999999996
6279 0.0
6280 0.0
6281 0.5455399999999999
6282 0.0
6283 0.0
6284 0.0
6285 0.0
6286 0.0
6287 0.5455399999999999
6288 0.0
6289 0.0
6290 0.0
6291 0.0
6292 0.0
6293 0.5455399999999999
6294 0.0
6295 0.27276999999999996
6296 0.0
6297 0.0
6298 0.0
6299 0.0
6300 0.0
6301 0.0
6302 0.81831
6303 0.27276999999999996
6304 0.0
6305 0.0
6306 0.0
6307 0.0
6308 0.0
6309 0.0
6310 0.0
6311 0.0
6312 0.0
6313 0.0
6314 0.0
6315 0.0
6316 0.0
6317 0.0
6318 0.0
6319 0.0
6320 0.0
6321 0.27276999999999996
6322 0.0
6323 0.0
6324 0.0
6325 0.0
6326 0.0
6327 0.0
6328 0.27276999999999996
6329 0.0
6330 0.0
6331 0.0
6332 0.27276999999999996
6333 0.0
6334 0.0
6335 0.27276999999999996
6336 0.0
6337 0.0
6338 0.0
6339 0.0
6340 0.0
6341 0.0
6342 0.0
6343 0.27276999999999996
6344 0.0
6345 0.0
6346 0.0
6347 0.0
6348 0.27276999999999996
6349 0.0
6350 0.0
6351 0.0
6352 0.0
6353 0.0
6354 0.27276999999999996
6355 0.0
6356 0.0
6357 0.0
6358 0.0
6359 0.0
6360 0.0
6361 0.0
6362 0.0
6363 0.0
6364 0.0
6365 0.0
6366 0.0
6367 0.0
6368 0.0
6369 0.27276999999999996
6370 0.0
6371 0.0
6372 0.0
6373 0.0
6374 0.27276999999999996
6375 0.0
6376 0.0
6377 0.0
6378 0.0
6379 0.0
6380 0.0
6381 0.0
6382 0.5455399999999999
6383 0.0
6384 0.5455399999999999
6385 0.0
6386 0.0
6387 0.0
6388 0.27276999999999996
6389 0.0
6390 0.0
6391 0.27276999999999996
6392 0.0
6393 0.0
6394 0.0
6395 0.0
6396 0.0
6397 0.0
6398 0.27276999999999996
6399 0.27276999999999996
6400 0.27276999999999996
6401 0.0
6402 0.0
6403 0.0
6404 0.0
6405 0.0
6406 0.0
6407 0.0
6408 0.0
6409 0.0
6410 0.0
6411 0.0
6412 0.0
6413 0.0
6414 0.5455399999999999
6415 0.27276999999999996
6416 0.27276999999999996
6417 0.0
6418 0.0
6419 0.0
6420 0.0
6421 0.0
6422 0.0
6423 0.0
6424 0.0
6425 0.0
6426 0.0
6427 0.0
6428 0.0
6429 0.27276999999999996
6430 0.0
6431 0.27276999999999996
6432 0.27276999999999996
6433 0.27276999999999996
6434 0.0
6435 0.0
6436 0.0
6437 0.0
6438 0.0
6439 0.0
6440 0.27276999999999996
6441 0.27276999999999996
6442 0.27276999999999996
6443 0.0
6444 0.0
6445 0.0
6446 0.0
6447 0.0
6448 0.0
6449 0.0
6450 0.0
6451 0.0
6452 0.0
6453 0.27276999999999996
6454 0.0
6455 0.0
6456 0.0
6457 0.0
6458 0.0
6459 0.0
6460 0.5455399999999999
6461 0.0
6462 0.0
6463 0.0
6464 0.0
6465 0.0
6466 0.0
6467 0.0
6468 0.0
6469 0.0
6470 0.0
6471 0.0
6472 0.0
6473 0.0
6474 0.27276999999999996
6475 0.0
6476 0.0
6477 0.0
6478 0.0
6479 0.0
6480 0.0
6481 0.0
6482 0.0
6483 0.0
6484 0.0
6485 0.27276999999999996
6486 0.0
6487 0.0
6488 0.0
6489 0.0
6490 0.0
6491 0.27276999999999996
6492 0.0
6493 0.0
6494 0.0
6495 0.0
6496 0.0
6497 0.27276999999999996
6498 0.0
6499 0.0
6500 0.0
6501 0.0
6502 0.0
6503 0.0
6504 0.0
6505 0.0
6506 0.0
6507 0.0
6508 0.0
6509 0.0
6510 0.0
6511 0.0
6512 0.0
6513 0.0
6514 0.5455399999999999
6515 0.0
6516 0.0
6517 0.27276999999999996
6518 0.0
6519 0.0
6520 0.0
6521 0.0
6522 0.0
6523 0.27276999999999996
6524 0.0
6525 0.0
6526 0.0
6527 0.0
6528 0.0
6529 0.0
6530 0.0
6531 0.0
6532 0.27276999999999996
6533 0.0
6534 0.0
6535 0.0
6536 0.0
6537 0.0
6538 0.0
6539 0.0
6540 0.0
6541 0.0
6542 0.0
6543 0.27276999999999996
6544 0.0
6545 0.0
6546 0.0
6547 0.0
6548 0.0
6549 0.27276999999999996
6550 0.27276999999999996
6551 0.27276999999999996
6552 0.0
6553 0.0
6554 0.27276999999999996
6555 0.27276999999999996
6556 0.0
6557 0.0
6558 0.5455399999999999
6559 0.0
6560 0.0
6561 0.0
6562 0.27276999999999996
6563 0.0
6564 0.27276999999999996
6565 0.0
6566 0.0
6567 0.0
6568 0.5455399999999999
6569 0.0
6570 0.0
6571 0.0
6572 0.0
6573 0.27276999999999996
6574 0.0
6575 0.0
6576 0.0
6577 0.0
6578 0.0
6579 0.0
6580 0.27276999999999996
6581 0.0
6582 0.0
6583 0.0
6584 0.0
6585 0.0
6586 0.0
6587 0.0
6588 0.0
6589 0.0
6590 0.0
6591 0.0
6592 0.0
6593 0.0
6594 0.0
6595 0.0
6596 0.0
6597 0.27276999999999996
6598 0.0
6599 0.0
6600 0.0
6601 0.0
6602 0.0
6603 0.0
6604 0.0
6605 0.0
6606 0.0
6607 0.0
6608 0.0
6609 0.27276999999999996
6610 0.0
6611 0.0
6612 0.0
6613 0.0
6614 0.0
6615 0.0
6616 0.0
6617 0.0
6618 0.0
6619 0.0
6620 0.0
6621 0.0
6622 0.0
6623 0.0
6624 0.0
6625 0.0
6626 0.0
6627 0.0
6628 0.0
6629 0.0
6630 0.0
6631 0.0
6632 0.0
6633 0.0
6634 0.27276999999999996
6635 0.27276999999999996
6636 0.0
6637 0.0
6638 0.0
6639 0.0
6640 0.0
6641 0.0
6642 0.0
6643 0.0
6644 0.0
6645 0.0
6646 0.0
6647 0.0
6648 0.27276999999999996
6649 0.0
6650 0.0
6651 0.0
6652 0.0
6653 0.27276999999999996
6654 0.0
6655 0.0
6656 0.0
6657 0.0
6658 0.27276999999999996
6659 0.0
6660 0.27276999999999996
6661 0.5455399999999999
6662 0.0
6663 0.0
6664 0.0
6665 0.0
6666 0.0
6667 0.0
6668 0.0
6669 0.0
6670 0.0
6671 0.0
6672 0.0
6673 0.0
6674 0.0
6675 0.0
6676 0.27276999999999996
6677 0.0
6678 0.0
6679 0.0
6680 0.27276999999999996
6681 0.0
6682 0.0
6683 0.0
6684 0.0
6685 0.0
6686 0.0
6687 0.0
6688 0.0
6689 0.0
6690 0.0
6691 0.0
6692 0.27276999999999996
6693 0.0
6694 0.0
6695 0.0
6696 0.0
6697 0.0
6698 0.0
6699 0.0
6700 0.27276999999999996
6701 0.0
6702 0.0
6703 0.0
6704 0.0
6705 0.0
6706 0.0
6707 0.0
6708 0.0
6709 0.0
6710 0.0
6711 0.27276999999999996
6712 0.0
6713 0.0
6714 0.0
6715 0.27276999999999996
6716 0.0
6717 0.0
6718 0.0
6719 0.5455399999999999
6720 0.27276999999999996
6721 0.0
6722 0.0
6723 0.0
6724 0.0
6725 0.0
6726 0.0
6727 0.0
6728 0.0
6729 0.0
6730 0.0
6731 0.0
6732 0.0
6733 0.0
6734 0.0
6735 0.0
6736 0.0
6737 0.0
6738 0.0
6739 0.0
6740 0.0
6741 0.0
6742 0.27276999999999996
6743 0.27276999999999996
6744 0.0
6745 0.0
6746 0.0
6747 0.0
6748 0.27276999999999996
6749 0.0
6750 0.0
6751 0.0
6752 0.0
6753 0.0
6754 0.0
6755 0.27276999999999996
6756 0.0
6757 0.0
6758 0.0
6759 0.0
6760 0.0
6761 0.0
6762 0.0
6763 0.0
6764 0.0
6765 0.0
6766 0.0
6767 0.0
6768 0.0
6769 0.0
6770 0.0
6771 0.0
6772 0.0
6773 0.0
6774 0.0
6775 0.0
6776 0.0
6777 0.0
6778 0.0
6779 0.0
6780 0.0
6781 0.0
6782 0.27276999999999996
6783 0.0
6784 0.0
6785 0.0
6786 0.0
6787 0.27276999999999996
6788 0.0
6789 0.0
6790 0.0
6791 0.0
6792 0.0
6793 0.27276999999999996
6794 0.0
6795 0.0
6796 0.5455399999999999
6797 0.0
6798 0.0
6799 0.0
6800 0.27276999999999996
6801 0.0
6802 0.0
6803 0.0
6804 0.0
6805 0.0
6806 0.0
6807 0.0
6808 0.0
6809 0.0
6810 0.0
6811 0.0
6812 0.27276999999999996
6813 0.0
6814 0.0
6815 0.27276999999999996
6816 0.27276999999999996
6817 0.0
6818 0.0
6819 0.5455399999999999
6820 0.0
6821 0.0
6822 0.0
6823 0.0
6824 0.27276999999999996
6825 0.0
6826 0.0
6827 0.0
6828 0.0
6829 0.0
6830 0.0
6831 0.0
6832 0.0
6833 0.0
6834 0.27276999999999996
6835 0.0
6836 0.0
6837 0.0
6838 0.0
6839 0.5455399999999999
6840 0.0
6841 0.0
6842 0.0
6843 0.0
6844 0.0
6845 0.27276999999999996
6846 0.0
6847 0.0
6848 0.0
6849 0.0
6850 0.0
6851 0.0
6852 0.0
6853 0.0
6854 0.0
6855 0.0
6856 0.0
6857 0.0
6858 0.0
6859 0.0
6860 0.0
6861 0.0
6862 0.0
6863 0.0
6864 0.0
6865 0.0
6866 0.0
6867 0.0
6868 0.0
6869 0.5455399999999999
6870 0.0
6871 0.0
6872 0.0
6873 0.0
6874 0.0
6875 0.27276999999999996
6876 0.0
6877 0.0
6878 0.0
6879 0.0
6880 0.0
6881 0.0
6882 0.0
6883 0.27276999999999996
6884 0.27276999999999996
6885 0.0
6886 0.0
6887 0.0
6888 0.0
6889 0.0
6890 0.0
6891 0.0
6892 0.0
6893 0.0
6894 0.0
6895 0.27276999999999996
6896 0.0
6897 0.0
6898 0.27276999999999996
6899 0.0
6900 0.0
6901 0.0
6902 0.27276999999999996
6903 0.5455399999999999
6904 0.0
6905 0.27276999999999996
6906 0.0
6907 0.0
6908 0.0
6909 0.0
6910 0.0
6911 0.27276999999999996
6912 0.0
6913 0.0
6914 0.0
6915 0.0
6916 0.27276999999999996
6917 0.0
6918 0.0
6919 0.0
6920 0.0
6921 0.27276999999999996
6922 0.0
6923 0.0
6924 0.0
6925 0.0
6926 0.0
6927 0.0
6928 0.0
6929 0.27276999999999996
6930 0.0
6931 0.0
6932 0.0
6933 0.27276999999999996
6934 0.0
6935 0.0
6936 0.0
6937 0.0
6938 0.27276999999999996
6939 0.0
6940 0.0
6941 0.0
6942 0.0
6943 0.0
6944 0.0
6945 0.0
6946 0.0
6947 0.0
6948 0.0
6949 0.0
6950 0.0
6951 0.0
6952 0.27276999999999996
6953 0.0
6954 0.0
6955 0.0
6956 0.0
6957 0.0
6958 0.0
6959 0.0
6960 0.0
6961 0.0
6962 0.0
6963 0.0
6964 0.0
6965 0.0
6966 0.0
6967 0.0
6968 0.0
6969 0.0
6970 0.0
6971 0.0
6972 0.27276999999999996
6973 0.0
6974 0.27276999999999996
6975 0.0
6976 0.27276999999999996
6977 0.0
6978 0.0
6979 0.0
6980 0.0
6981 0.0
6982 0.0
6983 0.0
6984 0.0
6985 0.0
6986 0.0
6987 0.0
6988 0.0
6989 0.0
6990 0.0
6991 0.0
6992 0.27276999999999996
6993 0.0
6994 0.0
6995 0.0
6996 0.0
6997 0.0
6998 0.0
6999 0.0
7000 0.0
7001 0.0
7002 0.0
7003 0.0
7004 0.0
7005 0.0
7006 0.5455399999999999
7007 0.0
7008 0.0
7009 0.0
7010 0.0
7011 0.0
7012 0.0
7013 0.0
7014 0.0
7015 0.0
7016 0.0
7017 0.0
7018 0.0
7019 0.0
7020 0.0
7021 0.0
7022 0.0
7023 0.0
7024 0.0
7025 0.0
7026 0.0
7027 0.0
7028 0.0
7029 0.0
7030 0.0
7031 0.0
7032 0.0
7033 0.0
7034 0.0
7035 0.0
7036 0.0
7037 0.0
7038 0.0
7039 0.0
7040 0.0
7041 0.0
7042 0.27276999999999996
7043 0.0
7044 0.0
7045 0.0
7046 0.27276999999999996
7047 0.0
7048 0.0
7049 0.0
7050 0.0
7051 0.0
7052 0.0
7053 0.0
7054 0.0
7055 0.0
7056 0.0
7057 0.0
7058 0.0
7059 0.0
7060 0.0
7061 0.0
7062 0.0
7063 0.27276999999999996
7064 0.0
7065 0.0
7066 0.0
7067 0.27276999999999996
7068 0.0
7069 0.0
7070 0.0
7071 0.0
7072 0.0
7073 0.0
7074 0.0
7075 0.0
7076 0.0
7077 0.27276999999999996
7078 0.0
7079 0.0
7080 0.0
7081 0.0
7082 0.0
7083 0.0
7084 0.0
7085 0.0
7086 0.0
7087 0.0
7088 0.0
7089 0.0
7090 0.0
7091 0.0
7092 0.0
7093 0.0
7094 0.0
7095 0.0
7096 0.0
7097 0.0
7098 0.0
7099 0.0
7100 0.0
7101 0.0
7102 0.0
7103 0.0
7104 0.0
7105 0.0
7106 0.0
7107 0.0
7108 0.0
7109 0.0
7110 0.0
7111 0.0
7112 0.0
7113 0.0
7114 0.27276999999999996
7115 0.0
7116 0.0
7117 0.0
7118 0.0
7119 0.0
7120 0.0
7121 0.0
7122 0.0
7123 0.0
7124 0.0
7125 0.27276999999999996
7126 0.0
7127 0.0
7128 0.0
7129 0.27276999999999996
7130 0.5455399999999999
7131 0.27276999999999996
7132 0.0
7133 0.0
7134 0.0
7135 0.0
7136 0.0
7137 0.0
7138 0.27276999999999996
7139 0.0
7140 0.0
7141 0.0
7142 0.0
7143 0.0
7144 0.0
7145 0.0
7146 0.0
7147 0.0
7148 0.0
7149 0.0
7150 0.27276999999999996
7151 0.0
7152 0.27276999999999996
7153 0.0
7154 0.0
7155 0.0
7156 0.0
7157 0.0
7158 0.0
7159 0.0
7160 0.0
7161 0.0
7162 0.0
7163 0.27276999999999996
7164 0.0
7165 0.0
7166 0.0
7167 0.0
7168 0.0
7169 0.0
7170 0.0
7171 0.0
7172 0.0
7173 0.0
7174 0.0
7175 0.0
7176 0.0
7177 0.0
7178 0.0
7179 0.0
7180 0.0
7181 0.0
7182 0.0
7183 0.0
7184 0.0
7185 0.0
7186 0.0
7187 0.0
7188 0.0
7189 0.0
7190 0.0
7191 0.27276999999999996
7192 0.0
7193 0.0
7194 0.0
7195 0.0
7196 0.0
7197 0.0
7198 0.0
7199 0.0
7200 0.0
7201 0.0
7202 0.0
7203 0.0
7204 0.0
7205 0.0
7206 0.0
7207 0.0
7208 0.0
7209 0.0
7210 0.0
7211 0.0
7212 0.0
7213 0.0
7214 0.0
7215 0.0
7216 1.0910799999999998
7217 0.27276999999999996
7218 0.27276999999999996
7219 0.0
7220 0.0
7221 0.0
7222 0.0
7223 0.0
7224 0.0
7225 0.0
7226 0.0
7227 0.0
7228 0.0
7229 0.0
7230 0.0
7231 0.0
7232 0.0
7233 0.0
7234 0.0
7235 0.0
7236 0.0
7237 0.0
7238 0.0
7239 0.0
7240 0.0
7241 0.0
7242 0.0
7243 0.0
7244 0.0
7245 0.0
7246 0.0
7247 0.0
7248 0.0
7249 0.0
7250 0.0
7251 0.0
7252 0.0
7253 0.0
7254 0.27276999999999996
7255 0.0
7256 0.27276999999999996
7257 0.0
7258 0.0
7259 0.0
7260 0.0
7261 0.0
7262 0.0
7263 0.0
7264 0.0
7265 0.0
7266 0.0
7267 0.0
7268 0.0
7269 0.0
7270 0.0
7271 0.0
7272 0.0
7273 0.0
7274 0.0
7275 0.0
7276 0.0
7277 0.0
7278 0.0
7279 0.0
7280 0.0
7281 0.0
7282 0.0
7283 0.0
7284 0.0
7285 0.0
7286 0.0
7287 0.0
7288 0.0
7289 0.0
7290 0.0
7291 0.0
7292 0.0
7293 0.5455399999999999
7294 0.0
7295 0.0
7296 0.0
7297 0.0
7298 0.0
7299 0.0
7300 0.0
7301 0.0
7302 0.0
7303 0.0
7304 0.0
7305 0.0
7306 0.0
7307 0.0
7308 0.0
7309 0.0
7310 0.0
7311 0.0
7312 0.0
7313 0.27276999999999996
7314 0.0
7315 0.0
7316 0.0
7317 0.0
7318 0.0
7319 0.27276999999999996
7320 0.0
7321 0.0
7322 0.0
7323 0.0
7324 0.0
7325 0.27276999999999996
7326 0.0
7327 0.0
7328 0.0
7329 0.0
7330 0.0
7331 0.0
7332 0.0
7333 0.27276999999999996
7334 0.0
7335 0.0
7336 0.5455399999999999
7337 0.0
7338 0.0
7339 0.0
7340 0.0
7341 0.0
7342 0.0
7343 0.0
7344 0.0
7345 0.0
7346 0.0
7347 0.0
7348 0.0
7349 0.0
7350 0.0
7351 0.0
7352 0.0
7353 0.0
7354 0.0
7355 0.0
7356 0.0
7357 0.0
7358 0.0
7359 0.0
7360 0.0
7361 0.0
7362 0.0
7363 0.0
7364 0.0
7365 0.0
7366 0.0
7367 0.0
7368 0.0
7369 0.0
7370 0.0
7371 0.0
7372 0.0
7373 0.0
7374 0.27276999999999996
7375 0.0
7376 0.0
7377 0.0
7378 0.0
7379 0.0
7380 0.0
7381 0.27276999999999996
7382 0.0
7383 0.0
7384 0.0
7385 0.0
7386 0.0
7387 0.0
7388 0.0
7389 0.0
7390 0.0
7391 0.27276999999999996
7392 0.27276999999999996
7393 0.0
7394 0.0
7395 0.0
7396 0.0
7397 0.0
7398 0.0
7399 0.0
7400 0.0
7401 0.0
7402 0.0
7403 0.0
7404 0.0
7405 0.0
7406 0.0
7407 0.0
7408 0.0
7409 0.0
7410 0.0
7411 0.0
7412 0.27276999999999996
7413 0.0
7414 0.0
7415 0.0
7416 0.0
7417 0.27276999999999996
7418 0.0
7419 0.0
7420 0.0
7421 0.0
7422 0.0
7423 0.0
7424 0.0
7425 0.0
7426 0.0
7427 0.0
7428 0.0
7429 0.0
7430 0.0
7431 0.0
7432 0.0
7433 0.0
7434 0.0
7435 0.0
7436 0.0
7437 0.0
7438 0.0
7439 0.0
7440 0.27276999999999996
7441 0.0
7442 0.0
7443 0.0
7444 0.0
7445 0.0
7446 0.0
7447 0.0
7448 0.0
7449 0.0
7450 0.0
7451 0.0
7452 0.5455399999999999
7453 0.0
7454 0.0
7455 0.0
7456 0.0
7457 0.5455399999999999
7458 0.0
7459 0.0
7460 0.27276999999999996
7461 0.0
7462 0.0
7463 0.0
7464 0.27276999999999996
7465 0.0
7466 0.0
7467 0.0
7468 0.0
7469 0.0
7470 0.0
7471 0.0
7472 0.0
7473 0.0
7474 0.0
7475 0.0
7476 0.0
7477 0.0
7478 0.0
7479 0.0
7480 0.0
7481 0.0
7482 0.0
7483 0.0
7484 0.0
7485 0.0
7486 0.0
7487 0.0
7488 0.0
7489 0.0
7490 0.0
7491 0.0
7492 0.0
7493 0.0
7494 0.0
7495 0.27276999999999996
7496 0.0
7497 0.27276999999999996
7498 0.0
7499 0.0
7500 0.0
7501 0.0
7502 0.0
7503 0.0
7504 0.0
7505 0.0
7506 0.0
7507 0.5455399999999999
7508 0.0
7509 0.0
7510 0.0
7511 0.0
7512 0.0
7513 0.0
7514 0.27276999999999996
7515 0.0
7516 0.0
7517 0.0
7518 0.0
7519 0.0
7520 0.0
7521 0.0
7522 0.0
7523 0.0
7524 0.27276999999999996
7525 0.0
7526 0.0
7527 0.0
7528 0.27276999999999996
7529 0.0
7530 0.0
7531 0.0
7532 0.0
7533 0.0
7534 0.27276999999999996
7535 0.0
7536 0.0
7537 0.0
7538 0.0
7539 0.0
7540 0.0
7541 0.0
7542 0.0
7543 0.0
7544 0.0
7545 0.0
7546 0.0
7547 0.0
7548 0.0
7549 0.0
7550 0.0
7551 0.0
7552 0.0
7553 0.0
7554 0.0
7555 0.0
7556 0.0
7557 0.0
7558 0.0
7559 0.0
7560 0.0
7561 0.0
7562 0.27276999999999996
7563 0.27276999999999996
7564 0.0
7565 0.0
7566 0.0
7567 0.0
7568 0.0
7569 0.0
7570 0.0
7571 0.0
7572 0.0
7573 0.27276999999999996
7574 0.27276999999999996
7575 0.0
7576 0.0
7577 0.0
7578 0.27276999999999996
7579 0.0
7580 0.0
7581 0.0
7582 0.0
7583 0.27276999999999996
7584 0.0
7585 0.0
7586 0.0
7587 0.27276999999999996
7588 0.0
7589 0.0
7590 0.0
7591 0.0
7592 0.0
7593 0.0
7594 0.0
7595 0.0
7596 0.0
7597 0.5455399999999999
7598 0.27276999999999996
7599 0.0
7600 0.0
7601 0.0
7602 0.0
7603 0.0
7604 0.0
7605 0.0
7606 0.0
7607 0.0
7608 0.0
7609 0.0
7610 0.0
7611 0.27276999999999996
7612 0.0
7613 0.0
7614 0.27276999999999996
7615 0.0
7616 0.0
7617 0.0
7618 0.0
7619 0.0
7620 0.0
7621 0.0
7622 0.0
7623 0.0
7624 0.0
7625 0.0
7626 0.27276999999999996
7627 0.0
7628 0.0
7629 0.0
7630 0.0
7631 0.27276999999999996
7632 0.27276999999999996
7633 0.0
7634 0.0
7635 0.0
7636 0.27276999999999996
7637 0.0
7638 0.0
7639 0.0
7640 0.0
7641 0.0
7642 0.0
7643 0.0
7644 0.0
7645 0.0
7646 0.0
7647 0.0
7648 0.0
7649 0.0
7650 0.0
7651 0.0
7652 0.0
7653 0.0
7654 0.0
7655 0.0
7656 0.27276999999999996
7657 0.27276999999999996
7658 0.0
7659 0.0
7660 0.0
7661 0.0
7662 0.0
7663 0.0
7664 0.0
7665 0.0
7666 0.27276999999999996
7667 0.0
7668 0.0
7669 0.0
7670 0.0
7671 0.0
7672 0.0
7673 0.0
7674 0.0
7675 0.0
7676 0.0
7677 0.0
7678 0.0
7679 0.0
7680 0.0
7681 0.0
7682 0.0
7683 0.0
7684 0.0
7685 0.0
7686 0.27276999999999996
7687 0.0
7688 0.0
7689 0.0
7690 0.5455399999999999
7691 0.27276999999999996
7692 0.0
7693 0.0
7694 0.0
7695 0.0
7696 0.0
7697 0.0
7698 0.0
7699 0.0
7700 0.0
7701 0.27276999999999996
7702 0.27276999999999996
7703 0.27276999999999996
7704 0.0
7705 0.0
7706 0.0
7707 0.0
7708 0.5455399999999999
7709 0.0
7710 0.0
7711 0.0
7712 0.0
7713 0.0
7714 0.0
7715 0.27276999999999996
7716 0.0
7717 0.0
7718 0.0
7719 0.27276999999999996
7720 0.0
7721 0.0
7722 0.0
7723 0.0
7724 0.0
7725 0.0
7726 0.0
7727 0.0
7728 0.0
7729 0.0
7730 0.0
7731 0.0
7732 0.0
7733 0.0
7734 0.0
7735 0.0
7736 0.0
7737 0.0
7738 0.0
7739 0.0
7740 0.0
7741 0.0
7742 0.0
7743 0.0
7744 0.0
7745 0.0
7746 0.0
7747 0.0
7748 0.0
7749 0.0
7750 0.27276999999999996
7751 0.0
7752 0.0
7753 0.27276999999999996
7754 0.0
7755 0.0
7756 0.0
7757 0.0
7758 0.5455399999999999
7759 0.0
7760 0.0
7761 0.0
7762 0.0
7763 0.0
7764 0.0
7765 0.27276999999999996
7766 0.0
7767 0.0
7768 0.0
7769 0.0
7770 0.0
7771 0.0
7772 0.27276999999999996
7773 0.0
7774 0.27276999999999996
7775 0.0
7776 0.0
7777 0.0
7778 0.0
7779 0.0
7780 0.0
7781 0.0
7782 0.0
7783 0.0
7784 0.0
7785 0.0
7786 0.0
7787 0.0
7788 0.0
7789 0.0
7790 0.0
7791 0.0
7792 0.0
7793 0.0
7794 0.0
7795 0.27276999999999996
7796 0.0
7797 0.0
7798 0.0
7799 0.5455399999999999
7800 0.0
7801 0.27276999999999996
7802 0.0
7803 0.0
7804 0.0
7805 0.0
7806 0.0
7807 0.0
7808 0.0
7809 0.0
7810 0.0
7811 0.27276999999999996
7812 0.0
7813 0.0
7814 0.0
7815 0.0
7816 0.27276999999999996
7817 0.0
7818 0.0
7819 0.0
7820 0.0
7821 0.0
7822 0.0
7823 0.27276999999999996
7824 0.5455399999999999
7825 0.0
7826 0.0
7827 0.0
7828 0.0
7829 0.0
7830 0.0
7831 0.0
7832 0.0
7833 0.0
7834 0.0
7835 0.0
7836 0.0
7837 0.0
7838 0.0
7839 0.0
7840 0.0
7841 0.0
7842 0.0
7843 0.5455399999999999
7844 0.0
7845 0.0
7846 0.0
7847 0.0
7848 0.0
7849 0.0
7850 0.0
7851 0.27276999999999996
7852 0.0
7853 0.0
7854 0.0
7855 0.0
7856 0.27276999999999996
7857 0.0
7858 0.0
7859 0.0
7860 0.0
7861 0.0
7862 0.0
7863 0.0
7864 0.0
7865 0.0
7866 0.0
7867 0.0
7868 0.0
7869 0.0
7870 0.0
7871 0.0
7872 0.0
7873 0.0
7874 0.0
7875 0.0
7876 0.0
7877 0.0
7878 0.0
7879 0.0
7880 0.27276999999999996
7881 0.0
7882 0.0
7883 0.27276999999999996
7884 0.0
7885 0.0
7886 0.27276999999999996
7887 0.0
7888 0.0
7889 0.0
7890 0.0
7891 0.0
7892 0.0
7893 0.0
7894 0.0
7895 0.0
7896 0.0
7897 0.27276999999999996
7898 0.0
7899 0.0
7900 0.0
7901 0.27276999999999996
7902 0.0
7903 0.0
7904 0.0
7905 0.0
7906 0.27276999999999996
7907 0.0
7908 0.0
7909 0.0
7910 0.0
7911 0.0
7912 0.0
7913 0.0
7914 0.0
7915 0.0
7916 0.0
7917 0.0
7918 0.0
7919 0.0
7920 0.0
7921 0.27276999999999996
7922 0.0
7923 0.0
7924 0.27276999999999996
7925 0.0
7926 0.0
7927 0.0
7928 0.0
7929 0.0
7930 0.0
7931 0.27276999999999996
7932 0.27276999999999996
7933 0.0
7934 0.27276999999999996
7935 0.0
7936 0.0
7937 0.0
7938 0.0
7939 0.0
7940 0.0
7941 0.0
7942 0.0
7943 0.0
7944 0.0
7945 0.0
7946 0.0
7947 0.0
7948 0.0
7949 0.0
7950 0.0
7951 0.0
7952 0.0
7953 0.0
7954 0.0
7955 0.0
7956 0.0
7957 0.27276999999999996
7958 0.0
7959 0.27276999999999996
7960 0.0
7961 0.0
7962 0.0
7963 0.0
7964 0.0
7965 0.0
7966 0.0
7967 0.0
7968 0.0
7969 0.0
7970 0.0
7971 0.0
7972 0.0
7973 0.0
7974 0.0
7975 0.0
7976 0.0
7977 0.0
7978 0.0
7979 0.0
7980 0.0
7981 0.0
7982 0.0
7983 0.0
7984 0.27276999999999996
7985 0.5455399999999999
7986 0.0
7987 0.0
7988 0.0
7989 0.27276999999999996
7990 0.0
7991 0.27276999999999996
7992 0.27276999999999996
7993 0.0
7994 0.0
7995 0.0
7996 0.0
7997 0.0
7998 0.0
7999 0.0
8000 0.0
8001 0.0
8002 0.0
8003 0.0
8004 0.0
8005 0.0
8006 0.0
8007 0.0
8008 0.0
8009 0.0
8010 0.0
8011 0.0
8012 0.0
8013 0.0
8014 0.0
8015 0.0
8016 0.0
8017 0.27276999999999996
8018 0.0
8019 0.0
8020 0.0
8021 0.0
8022 0.0
8023 0.0
8024 0.0
8025 0.0
8026 0.0
8027 0.0
8028 0.0
8029 0.5455399999999999
8030 0.0
8031 0.0
8032 0.0
8033 0.0
8034 0.0
8035 0.0
8036 0.27276999999999996
8037 0.0
8038 0.0
8039 0.0
8040 0.0
8041 0.0
8042 0.0
8043 0.0
8044 0.0
8045 0.0
8046 0.0
8047 0.0
8048 0.0
8049 0.0
8050 0.0
8051 0.0
8052 0.0
8053 0.0
8054 0.0
8055 0.0
8056 0.5455399999999999
8057 0.0
8058 0.0
8059 0.0
8060 0.27276999999999996
8061 0.0
8062 0.0
8063 0.0
8064 0.0
8065 0.27276999999999996
8066 0.0
8067 0.0
8068 0.0
8069 0.0
8070 0.0
8071 0.0
8072 0.0
8073 0.0
8074 0.0
8075 0.0
8076 0.27276999999999996
8077 0.0
8078 0.0
8079 0.0
8080 0.0
8081 0.0
8082 0.0
8083 0.0
8084 0.0
8085 0.0
8086 0.0
8087 0.0
8088 0.0
8089 0.0
8090 0.0
8091 0.0
8092 0.0
8093 0.0
8094 0.0
8095 0.0
8096 0.0
8097 0.27276999999999996
8098 0.0
8099 0.0
8100 0.0
8101 0.0
8102 0.0
8103 0.0
8104 0.0
8105 0.0
8106 0.0
8107 0.0
8108 0.0
8109 0.5455399999999999
8110 0.0
8111 0.0
8112 0.0
8113 0.0
8114 0.0
8115 0.0
8116 0.0
8117 0.27276999999999996
8118 0.27276999999999996
8119 0.0
8120 0.27276999999999996
8121 0.0
8122 0.0
8123 0.0
8124 0.0
8125 0.0
8126 0.0
8127 0.0
8128 0.0
8129 0.0
8130 0.0
8131 0.0
8132 0.27276999999999996
8133 0.27276999999999996
8134 0.0
8135 0.0
8136 0.0
8137 0.27276999999999996
8138 0.0
8139 0.0
8140 0.0
8141 0.0
8142 0.27276999999999996
8143 0.0
8144 0.27276999999999996
8145 0.0
8146 0.27276999999999996
8147 0.0
8148 0.0
8149 0.0
8150 0.0
8151 0.0
8152 0.27276999999999996
8153 0.27276999999999996
8154 0.5455399999999999
8155 0.0
8156 0.0
8157 0.0
8158 0.0
8159 0.0
8160 0.27276999999999996
8161 0.0
8162 0.0
8163 0.0
8164 0.0
8165 0.0
8166 0.27276999999999996
8167 0.0
8168 0.0
8169 0.0
8170 0.0
8171 0.0
8172 0.0
8173 0.0
8174 0.0
8175 0.0
8176 0.27276999999999996
8177 0.0
8178 0.0
8179 0.0
8180 0.0
8181 0.0
8182 0.0
8183 0.0
8184 0.0
8185 0.0
8186 0.0
8187 0.0
8188 0.0
8189 0.0
8190 0.0
8191 0.0
8192 0.0
8193 0.0
8194 0.0
8195 0.0
8196 0.0
8197 0.0
8198 0.0
8199 0.0
8200 0.0
8201 0.0
8202 0.27276999999999996
8203 0.0
8204 0.0
8205 0.0
8206 0.0
8207 0.0
8208 0.0
8209 0.0
8210 0.0
8211 0.0
8212 0.27276999999999996
8213 0.0
8214 0.0
8215 0.0
8216 0.0
8217 0.0
8218 0.0
8219 0.0
8220 0.0
8221 0.0
8222 0.0
8223 0.0
8224 0.0
8225 0.0
8226 0.0
8227 0.0
8228 0.0
8229 0.0
8230 0.0
8231 0.0
8232 0.27276999999999996
8233 0.27276999999999996
8234 0.0
8235 0.0
8236 0.0
8237 0.0
8238 0.27276999999999996
8239 0.27276999999999996
8240 0.0
8241 0.0
8242 0.0
8243 0.0
8244 0.0
8245 0.0
8246 0.0
8247 0.0
8248 0.0
8249 0.0
8250 0.0
8251 0.0
8252 0.0
8253 0.0
8254 0.5455399999999999
8255 0.0
8256 0.0
8257 0.0
8258 0.0
8259 0.0
8260 0.0
8261 0.0
8262 0.0
8263 0.0
8264 0.0
8265 0.0
8266 0.0
8267 0.27276999999999996
8268 0.0
8269 0.0
8270 0.27276999999999996
8271 0.0
8272 0.0
8273 0.0
8274 0.0
8275 0.0
8276 0.0
8277 0.0
8278 0.0
8279 0.0
8280 0.0
8281 0.0
8282 0.0
8283 0.0
8284 0.27276999999999996
8285 0.27276999999999996
8286 0.27276999999999996
8287 0.0
8288 0.27276999999999996
8289 0.0
8290 0.0
8291 0.0
8292 0.0
8293 0.0
8294 0.0
8295 0.0
8296 0.0
8297 0.0
8298 0.0
8299 0.0
8300 0.0
8301 0.0
8302 0.27276999999999996
8303 0.0
8304 0.27276999999999996
8305 0.0
8306 0.0
8307 0.0
8308 0.27276999999999996
8309 0.0
8310 0.0
8311 0.27276999999999996
8312 0.0
8313 0.27276999999999996
8314 0.0
8315 0.0
8316 0.0
8317 0.0
8318 0.0
8319 0.0
8320 0.0
8321 0.0
8322 0.0
8323 0.0
8324 0.0
8325 0.0
8326 0.0
8327 0.0
8328 0.0
8329 0.0
8330 0.0
8331 0.0
8332 0.0
8333 0.0
8334 0.0
8335 0.0
8336 0.0
8337 0.0
8338 0.0
8339 0.0
8340 0.0
8341 0.0
8342 0.0
8343 0.0
8344 0.0
8345 0.0
8346 0.0
8347 0.0
8348 0.0
8349 0.0
8350 0.0
8351 0.0
8352 0.0
8353 0.0
8354 0.0
8355 0.0
8356 0.0
8357 0.0
8358 0.0
8359 0.0
8360 0.0
8361 0.0
8362 0.0
8363 0.0
8364 0.0
8365 0.0
8366 0.0
8367 0.0
8368 0.0
8369 0.0
8370 0.0
8371 0.0
8372 0.0
8373 0.0
8374 0.0
8375 0.0
8376 0.0
8377 0.0
8378 0.5455399999999999
8379 0.0
8380 0.0
8381 0.0
8382 0.0
8383 0.5455399999999999
8384 0.0
8385 0.0
8386 0.0
8387 0.0
8388 0.0
8389 0.0
8390 0.0
8391 0.0
8392 0.0
8393 0.0
8394 0.0
8395 0.5455399999999999
8396 0.5455399999999999
8397 0.27276999999999996
8398 0.0
8399 0.0
8400 0.0
8401 0.0
8402 0.0
8403 0.27276999999999996
8404 0.0
8405 0.0
8406 0.0
8407 0.0
8408 0.0
8409 0.0
8410 0.0
8411 0.0
8412 0.0
8413 0.0
8414 0.0
8415 0.5455399999999999
8416 0.0
8417 0.0
8418 0.0
8419 0.0
8420 0.0
8421 0.0
8422 0.0
8423 0.0
8424 0.0
8425 0.0
8426 0.0
8427 0.0
8428 0.0
8429 0.0
8430 0.0
8431 0.0
8432 0.0
8433 0.0
8434 0.0
8435 0.0
8436 0.0
8437 0.0
8438 0.0
8439 0.0
8440 0.0
8441 0.0
8442 0.0
8443 0.0
8444 0.0
8445 0.0
8446 0.0
8447 0.0
8448 0.0
8449 0.0
8450 0.0
8451 0.0
8452 0.27276999999999996
8453 0.27276999999999996
8454 0.0
8455 0.0
8456 0.0
8457 0.0
8458 0.27276999999999996
8459 0.27276999999999996
8460 0.0
8461 0.0
8462 0.0
8463 0.27276999999999996
8464 0.0
8465 0.0
8466 0.0
8467 0.0
8468 0.0
8469 0.0
8470 0.0
8471 0.0
8472 0.0
8473 0.0
8474 0.5455399999999999
8475 0.0
8476 0.0
8477 0.0
8478 0.0
8479 0.0
8480 0.0
8481 0.0
8482 0.0
8483 0.0
8484 0.5455399999999999
8485 0.27276999999999996
8486 0.0
8487 0.0
8488 0.0
8489 0.27276999999999996
8490 0.0
8491 0.5455399999999999
8492 0.0
8493 0.0
8494 0.0
8495 0.0
8496 0.0
8497 0.0
8498 0.0
8499 0.0
8500 0.0
8501 0.0
8502 0.0
8503 0.0
8504 0.5455399999999999
8505 0.0
8506 0.0
8507 0.0
8508 0.0
8509 0.0
8510 0.0
8511 0.0
8512 0.0
8513 0.0
8514 0.0
8515 0.0
8516 0.0
8517 0.0
8518 0.0
8519 0.5455399999999999
8520 0.0
8521 0.0
8522 0.0
8523 0.0
8524 0.0
8525 0.0
8526 0.0
8527 0.27276999999999996
8528 0.0
8529 0.27276999999999996
8530 0.0
8531 0.0
8532 0.27276999999999996
8533 0.0
8534 0.0
8535 0.0
8536 0.0
8537 0.27276999999999996
8538 0.0
8539 0.0
8540 0.0
8541 0.0
8542 0.0
8543 0.0
8544 0.27276999999999996
8545 0.0
8546 0.0
8547 0.5455399999999999
8548 0.0
8549 0.0
8550 0.27276999999999996
8551 0.27276999999999996
8552 0.0
8553 0.27276999999999996
8554 0.0
8555 0.0
8556 0.0
8557 0.0
8558 0.0
8559 0.27276999999999996
8560 0.0
8561 0.27276999999999996
8562 0.0
8563 0.0
8564 0.0
8565 0.27276999999999996
8566 0.0
8567 0.0
8568 0.0
8569 0.0
8570 0.0
8571 0.0
8572 0.0
8573 0.0
8574 0.0
8575 0.0
8576 0.5455399999999999
8577 0.0
8578 0.0
8579 0.0
8580 0.27276999999999996
8581 0.0
8582 0.0
8583 0.27276999999999996
8584 0.27276999999999996
8585 0.0
8586 0.27276999999999996
8587 0.0
8588 0.0
8589 0.0
8590 0.0
8591 0.0
8592 0.0
8593 0.0
8594 0.0
8595 0.0
8596 0.0
8597 0.0
8598 0.27276999999999996
8599 0.27276999999999996
8600 0.0
8601 0.0
8602 0.0
8603 0.0
8604 0.0
8605 0.0
8606 0.0
8607 0.0
8608 0.0
8609 0.0
8610 0.0
8611 0.0
8612 0.0
8613 0.0
8614 0.0
8615 0.0
8616 0.0
8617 0.27276999999999996
8618 0.0
8619 0.0
8620 0.0
8621 0.0
8622 0.27276999999999996
8623 0.0
8624 0.0
8625 0.0
8626 0.0
8627 0.0
8628 0.0
8629 0.0
8630 0.0
8631 0.27276999999999996
8632 0.0
8633 0.0
8634 0.5455399999999999
8635 0.0
8636 0.0
8637 0.0
8638 0.0
8639 0.0
8640 0.0
8641 0.0
8642 0.0
8643 0.0
8644 0.0
8645 0.0
8646 0.0
8647 0.0
8648 0.5455399999999999
8649 0.0
8650 0.0
8651 0.5455399999999999
8652 0.0
8653 0.0
8654 0.0
8655 0.0
8656 0.0
8657 0.0
8658 0.0
8659 0.27276999999999996
8660 0.0
8661 0.27276999999999996
8662 0.27276999999999996
8663 0.0
8664 0.0
8665 0.0
8666 0.0
8667 0.0
8668 0.0
8669 0.0
8670 0.0
8671 0.27276999999999996
8672 0.0
8673 0.0
8674 0.0
8675 0.27276999999999996
8676 0.0
8677 0.0
8678 0.0
8679 0.5455399999999999
8680 0.0
8681 0.27276999999999996
8682 0.0
8683 0.0
8684 0.0
8685 0.0
8686 0.27276999999999996
8687 0.27276999999999996
8688 0.0
8689 0.0
8690 0.0
8691 0.27276999999999996
8692 0.0
8693 0.0
8694 0.27276999999999996
8695 0.0
8696 0.0
8697 0.0
8698 0.0
8699 0.0
8700 0.0
8701 0.0
8702 0.0
8703 0.0
8704 0.0
8705 0.0
8706 0.27276999999999996
8707 0.0
8708 0.0
8709 0.0
8710 0.0
8711 0.0
8712 0.0
8713 0.0
8714 0.0
8715 0.0
8716 0.0
8717 0.0
8718 0.0
8719 0.0
8720 0.0
8721 0.0
8722 0.0
8723 0.0
8724 0.0
8725 0.0
8726 0.0
8727 0.27276999999999996
8728 0.0
8729 0.0
8730 0.0
8731 0.0
8732 0.0
8733 0.0
8734 0.0
8735 0.0
8736 0.0
8737 0.0
8738 0.0
8739 0.0
8740 0.0
8741 0.0
8742 0.0
8743 0.0
8744 0.0
8745 0.0
8746 0.0
8747 0.0
8748 0.27276999999999996
8749 0.0
8750 0.0
8751 0.0
8752 0.0
8753 0.0
8754 0.0
8755 0.0
8756 0.0
8757 0.0
8758 0.0
8759 0.0
8760 0.0
8761 0.0
8762 0.0
8763 0.0
8764 0.5455399999999999
8765 0.0
8766 0.0
8767 0.0
8768 0.0
8769 0.0
8770 0.27276999999999996
8771 0.0
8772 0.0
8773 0.0
8774 0.0
8775 0.27276999999999996
8776 0.0
8777 0.0
8778 0.0
8779 0.0
8780 0.0
8781 0.0
8782 0.0
8783 0.0
8784 0.0
8785 0.0
8786 0.0
8787 0.0
8788 0.0
8789 0.0
8790 0.27276999999999996
8791 0.0
8792 0.5455399999999999
8793 0.0
8794 0.0
8795 0.0
8796 0.0
8797 0.0
8798 0.0
8799 0.0
8800 0.0
8801 0.0
8802 0.0
8803 0.0
8804 0.0
8805 0.0
8806 0.0
8807 0.0
8808 0.0
8809 0.0
8810 0.0
8811 0.27276999999999996
8812 0.0
8813 0.0
8814 0.0
8815 0.27276999999999996
8816 0.27276999999999996
8817 0.0
8818 0.0
8819 0.0
8820 0.0
8821 0.0
8822 0.5455399999999999
8823 0.0
8824 0.27276999999999996
8825 0.0
8826 0.0
8827 0.0
8828 0.0
8829 0.0
8830 0.0
8831 0.0
8832 0.0
8833 0.0
8834 0.0
8835 0.0
8836 0.0
8837 0.0
8838 0.0
8839 0.0
8840 0.0
8841 0.0
8842 0.0
8843 0.0
8844 0.0
8845 0.0
8846 0.0
8847 0.0
8848 0.27276999999999996
8849 0.0
8850 0.0
8851 0.5455399999999999
8852 0.0
8853 0.5455399999999999
8854 0.0
8855 0.0
8856 0.0
8857 0.0
8858 0.5455399999999999
8859 0.0
8860 0.0
8861 0.0
8862 0.0
8863 0.0
8864 0.0
8865 0.0
8866 0.0
8867 0.0
8868 0.5455399999999999
8869 0.27276999999999996
8870 0.5455399999999999
8871 0.0
8872 0.0
8873 0.0
8874 0.0
8875 0.0
8876 0.0
8877 0.0
8878 0.0
8879 0.0
8880 0.0
8881 0.0
8882 0.5455399999999999
8883 0.0
8884 0.0
8885 0.0
8886 0.0
8887 0.0
8888 0.0
8889 0.0
8890 0.0
8891 0.0
8892 0.0
8893 0.0
8894 0.0
8895 0.0
8896 0.0
8897 0.0
8898 0.0
8899 0.0
8900 0.0
8901 0.0
8902 0.0
8903 0.0
8904 0.27276999999999996
8905 0.27276999999999996
8906 0.0
8907 0.0
8908 0.0
8909 0.0
8910 0.0
8911 0.5455399999999999
8912 0.0
8913 0.0
8914 0.0
8915 0.0
8916 0.0
8917 0.27276999999999996
8918 0.0
8919 0.27276999999999996
8920 0.0
8921 0.0
8922 0.27276999999999996
8923 0.27276999999999996
8924 0.0
8925 0.27276999999999996
8926 0.0
8927 0.0
8928 0.0
8929 0.0
8930 0.0
8931 0.0
8932 0.0
8933 0.0
8934 0.27276999999999996
8935 0.0
8936 0.27276999999999996
8937 0.0
8938 0.0
8939 0.0
8940 0.27276999999999996
8941 0.0
8942 0.27276999999999996
8943 0.0
8944 0.5455399999999999
8945 0.27276999999999996
8946 0.27276999999999996
8947 0.5455399999999999
8948 0.0
8949 0.0
8950 0.0
8951 0.0
8952 0.27276999999999996
8953 0.0
8954 0.0
8955 0.0
8956 0.0
8957 0.0
8958 0.0
8959 0.0
8960 0.0
8961 0.0
8962 0.0
8963 0.0
8964 0.0
8965 0.27276999999999996
8966 0.27276999999999996
8967 0.0
8968 0.0
8969 0.0
8970 0.0
8971 0.27276999999999996
8972 0.0
8973 0.27276999999999996
8974 0.5455399999999999
8975 0.0
8976 0.0
8977 0.0
8978 0.27276999999999996
8979 0.0
8980 0.0
8981 0.0
8982 0.0
8983 0.0
8984 0.27276999999999996
8985 0.0
8986 0.0
8987 0.0
8988 0.0
8989 0.27276999999999996
8990 0.0
8991 0.0
8992 0.27276999999999996
8993 0.27276999999999996
8994 0.0
8995 0.27276999999999996
8996 0.0
8997 0.0
8998 0.0
8999 0.0
9000 0.0
9001 0.27276999999999996
9002 0.0
9003 0.0
9004 0.0
9005 0.0
9006 0.0
9007 0.0
9008 0.27276999999999996
9009 0.0
9010 0.0
9011 0.0
9012 0.0
9013 0.0
9014 0.0
9015 0.0
9016 0.0
9017 0.27276999999999996
9018 0.0
9019 0.27276999999999996
9020 0.0
9021 0.0
9022 0.0
9023 0.0
9024 0.0
9025 0.0
9026 0.0
9027 0.0
9028 0.0
9029 0.0
9030 0.0
9031 0.0
9032 0.0
9033 0.0
9034 0.0
9035 0.0
9036 0.27276999999999996
9037 0.0
9038 0.0
9039 0.0
9040 0.0
9041 0.5455399999999999
9042 0.0
9043 0.0
9044 0.5455399999999999
9045 0.0
9046 0.0
9047 0.0
9048 0.0
9049 0.0
9050 0.0
9051 0.0
9052 0.0
9053 0.27276999999999996
9054 0.0
9055 0.0
9056 0.0
9057 0.0
9058 0.0
9059 0.5455399999999999
9060 0.0
9061 0.0
9062 0.0
9063 0.0
9064 0.0
9065 0.0
9066 0.0
9067 0.0
9068 0.0
9069 0.0
9070 0.0
9071 0.27276999999999996
9072 0.0
9073 0.0
9074 0.27276999999999996
9075 0.0
9076 0.27276999999999996
9077 0.0
9078 0.27276999999999996
9079 0.0
9080 0.0
9081 0.0
9082 0.0
9083 0.0
9084 0.0
9085 0.0
9086 0.0
9087 0.0
9088 0.0
9089 0.0
9090 0.0
9091 0.0
9092 0.5455399999999999
9093 0.0
9094 0.27276999999999996
9095 0.5455399999999999
9096 0.0
9097 0.0
9098 0.27276999999999996
9099 0.0
9100 0.0
9101 0.27276999999999996
9102 0.0
9103 0.0
9104 0.0
9105 0.0
9106 0.0
9107 0.0
9108 0.27276999999999996
9109 0.0
9110 0.0
9111 0.0
9112 0.0
9113 0.0
9114 0.0
9115 0.0
9116 0.27276999999999996
9117 0.0
9118 0.0
9119 0.0
9120 0.0
9121 0.0
9122 0.0
9123 0.0
9124 0.0
9125 0.0
9126 0.0
9127 0.0
9128 0.0
9129 0.0
9130 0.27276999999999996
9131 0.0
9132 0.0
9133 0.0
9134 0.0
9135 0.27276999999999996
9136 0.0
9137 0.0
9138 0.0
9139 0.27276999999999996
9140 0.0
9141 0.5455399999999999
9142 0.0
9143 0.27276999999999996
9144 0.0
9145 0.0
9146 0.27276999999999996
9147 0.0
9148 0.0
9149 0.0
9150 0.0
9151 0.27276999999999996
9152 0.0
9153 0.0
9154 0.0
9155 0.0
9156 0.0
9157 0.0
9158 0.0
9159 0.0
9160 0.0
9161 0.0
9162 0.0
9163 0.0
9164 0.0
9165 0.0
9166 0.27276999999999996
9167 0.0
9168 0.0
9169 0.0
9170 0.0
9171 0.0
9172 0.0
9173 0.0
9174 0.0
9175 0.0
9176 0.27276999999999996
9177 0.0
9178 0.0
9179 0.0
9180 0.0
9181 0.0
9182 0.0
9183 0.0
9184 0.0
9185 0.0
9186 0.0
9187 0.0
9188 0.0
9189 0.0
9190 0.0
9191 0.0
9192 0.0
9193 0.27276999999999996
9194 0.0
9195 0.0
9196 0.0
9197 0.0
9198 0.0
9199 0.0
9200 0.0
9201 0.0
9202 0.0
9203 0.0
9204 0.0
9205 0.0
9206 0.0
9207 0.0
9208 0.0
9209 0.0
9210 0.0
9211 0.0
9212 0.0
9213 0.0
9214 0.0
9215 0.0
9216 0.0
9217 0.0
9218 0.0
9219 0.0
9220 0.0
9221 0.0
9222 0.0
9223 0.0
9224 0.0
9225 0.0
9226 0.0
9227 0.0
9228 0.0
9229 0.27276999999999996
9230 0.0
9231 0.0
9232 0.27276999999999996
9233 0.5455399999999999
9234 0.0
9235 0.0
9236 0.0
9237 0.0
9238 0.0
9239 0.0
9240 0.0
9241 0.0
9242 0.27276999999999996
9243 0.0
9244 0.0
9245 0.0
9246 0.27276999999999996
9247 0.0
9248 0.0
9249 0.0
9250 0.0
9251 0.0
9252 0.0
9253 0.0
9254 0.0
9255 0.27276999999999996
9256 0.0
9257 0.0
9258 0.0
9259 0.0
9260 0.0
9261 0.0
9262 0.0
9263 0.0
9264 0.27276999999999996
9265 0.0
9266 0.0
9267 0.0
9268 0.0
9269 0.0
9270 0.0
9271 0.0
9272 0.0
9273 0.0
9274 0.0
9275 0.0
9276 0.0
9277 0.0
9278 0.0
9279 0.27276999999999996
9280 0.27276999999999996
9281 0.0
9282 0.0
9283 0.0
9284 0.27276999999999996
9285 0.0
9286 0.0
9287 0.0
9288 0.0
9289 0.0
9290 0.0
9291 0.0
9292 0.0
9293 0.0
9294 0.27276999999999996
9295 0.0
9296 0.0
9297 0.0
9298 0.0
9299 0.0
9300 0.27276999999999996
9301 0.0
9302 0.0
9303 0.0
9304 0.0
9305 0.0
9306 0.0
9307 0.0
9308 0.0
9309 0.27276999999999996
9310 0.0
9311 0.0
9312 0.0
9313 0.0
9314 0.0
9315 0.0
9316 0.0
9317 0.0
9318 0.0
9319 0.0
9320 0.0
9321 0.27276999999999996
9322 0.0
9323 0.0
9324 0.0
9325 0.0
9326 0.0
9327 0.27276999999999996
9328 0.0
9329 0.0
9330 0.0
9331 0.0
9332 0.0
9333 0.0
9334 0.27276999999999996
9335 0.0
9336 0.0
9337 0.0
9338 0.0
9339 0.0
9340 0.0
9341 0.0
9342 0.0
9343 0.0
9344 0.0
9345 0.0
9346 0.0
9347 0.0
9348 0.0
9349 0.0
9350 0.0
9351 0.0
9352 0.0
9353 0.0
9354 0.0
9355 0.0
9356 0.0
9357 0.0
9358 0.0
9359 0.0
9360 0.27276999999999996
9361 0.0
9362 0.0
9363 0.27276999999999996
9364 0.0
9365 0.0
9366 0.0
9367 0.0
9368 0.0
9369 0.0
9370 0.0
9371 0.0
9372 0.0
9373 0.0
9374 0.0
9375 0.0
9376 0.0
9377 0.0
9378 0.0
9379 0.27276999999999996
9380 0.0
9381 0.0
9382 0.0
9383 0.0
9384 0.0
9385 0.0
9386 0.5455399999999999
9387 0.0
9388 0.0
9389 0.0
9390 0.27276999999999996
9391 0.0
9392 0.0
9393 0.0
9394 0.0
9395 0.0
9396 0.0
9397 0.0
9398 0.0
9399 0.0
9400 0.0
9401 0.0
9402 0.0
9403 0.0
9404 0.0
9405 0.0
9406 0.27276999999999996
9407 0.0
9408 0.0
9409 0.0
9410 0.0
9411 0.0
9412 0.0
9413 0.0
9414 0.0
9415 0.0
9416 0.0
9417 0.0
9418 0.0
9419 0.0
9420 0.0
9421 0.0
9422 0.0
9423 0.0
9424 0.0
9425 0.0
9426 0.0
9427 0.0
9428 0.0
9429 0.5455399999999999
9430 0.0
9431 0.0
9432 0.0
9433 0.0
9434 0.0
9435 0.0
9436 0.0
9437 0.0
9438 0.0
9439 0.0
9440 0.0
9441 0.27276999999999996
9442 0.0
9443 0.0
9444 0.27276999999999996
9445 0.0
9446 0.0
9447 0.0
9448 0.0
9449 0.27276999999999996
9450 0.0
9451 0.0
9452 0.27276999999999996
9453 0.0
9454 0.0
9455 0.0
9456 0.0
9457 0.0
9458 0.0
9459 0.0
9460 0.0
9461 0.27276999999999996
9462 0.0
9463 0.0
9464 0.0
9465 0.27276999999999996
9466 0.0
9467 0.0
9468 0.0
9469 0.0
9470 0.0
9471 0.0
9472 0.0
9473 0.27276999999999996
9474 0.0
9475 0.0
9476 0.0
9477 0.0
9478 0.27276999999999996
9479 0.0
9480 0.0
9481 0.27276999999999996
9482 0.0
9483 0.27276999999999996
9484 0.0
9485 0.0
9486 0.0
9487 0.27276999999999996
9488 0.0
9489 0.0
9490 0.0
9491 0.27276999999999996
9492 0.0
9493 0.0
9494 0.0
9495 0.0
9496 0.0
9497 0.0
9498 0.0
9499 0.0
9500 0.0
9501 0.0
9502 0.0
9503 0.0
9504 0.0
9505 0.0
9506 0.27276999999999996
9507 0.0
9508 0.27276999999999996
9509 0.0
9510 0.0
9511 0.0
9512 0.27276999999999996
9513 0.0
9514 0.0
9515 0.27276999999999996
9516 0.0
9517 0.27276999999999996
9518 0.0
9519 0.0
9520 0.0
9521 0.0
9522 0.0
9523 0.0
9524 0.0
9525 0.0
9526 0.0
9527 0.0
9528 0.0
9529 0.0
9530 0.0
9531 0.0
9532 0.0
9533 0.0
9534 0.27276999999999996
9535 0.0
9536 0.0
9537 0.0
9538 0.0
9539 0.27276999999999996
9540 0.0
9541 0.0
9542 0.0
9543 0.0
9544 0.27276999999999996
9545 0.0
9546 0.0
9547 0.0
9548 0.0
9549 0.0
9550 0.0
9551 0.27276999999999996
9552 0.27276999999999996
9553 0.0
9554 0.0
9555 0.0
9556 0.0
9557 0.0
9558 0.0
9559 0.0
9560 0.0
9561 0.27276999999999996
9562 0.0
9563 0.0
9564 0.0
9565 0.0
9566 0.0
9567 0.0
9568 0.0
9569 0.0
9570 0.0
9571 0.0
9572 0.0
9573 0.0
9574 0.0
9575 0.0
9576 0.0
9577 0.0
9578 0.0
9579 0.0
9580 0.0
9581 0.0
9582 0.0
9583 0.0
9584 0.0
9585 0.0
9586 0.0
9587 0.0
9588 0.0
9589 0.5455399999999999
9590 0.0
9591 0.0
9592 0.27276999999999996
9593 0.0
9594 0.0
9595 0.0
9596 0.0
9597 0.0
9598 0.0
9599 0.0
9600 0.0
9601 0.0
9602 0.0
9603 0.0
9604 0.0
9605 0.0
9606 0.0
9607 0.0
9608 0.0
9609 0.27276999999999996
9610 0.0
9611 0.27276999999999996
9612 0.5455399999999999
9613 0.0
9614 0.0
9615 0.0
9616 0.0
9617 0.0
9618 0.0
9619 0.0
9620 0.0
9621 0.0
9622 0.0
9623 0.0
9624 0.0
9625 0.0
9626 0.0
9627 0.0
9628 0.27276999999999996
9629 0.0
9630 0.0
9631 0.0
9632 0.0
9633 0.0
9634 0.0
9635 0.0
9636 0.0
9637 0.0
9638 0.0
9639 0.0
9640 0.0
9641 0.0
9642 0.27276999999999996
9643 0.0
9644 0.0
9645 0.0
9646 0.0
9647 0.0
9648 0.0
9649 0.0
9650 0.0
9651 0.0
9652 0.0
9653 0.27276999999999996
9654 0.27276999999999996
9655 0.0
9656 0.0
9657 0.0
9658 0.0
9659 0.27276999999999996
9660 0.0
9661 0.27276999999999996
9662 0.0
9663 0.0
9664 0.0
9665 0.0
9666 0.0
9667 0.0
9668 0.0
9669 0.0
9670 0.0
9671 0.27276999999999996
9672 0.0
9673 0.0
9674 0.0
9675 0.0
9676 0.0
9677 0.0
9678 0.0
9679 0.0
9680 0.0
9681 0.0
9682 0.0
9683 0.0
9684 0.0
9685 0.0
9686 0.0
9687 0.0
9688 0.0
9689 0.0
9690 0.0
9691 0.27276999999999996
9692 0.0
9693 0.0
9694 0.0
9695 0.27276999999999996
9696 0.0
9697 0.0
9698 0.0
9699 0.0
9700 0.0
9701 0.0
9702 0.0
9703 0.0
9704 0.0
9705 0.0
9706 0.0
9707 0.0
9708 0.0
9709 0.27276999999999996
9710 0.27276999999999996
9711 0.27276999999999996
9712 0.0
9713 0.0
9714 0.0
9715 0.0
9716 0.0
9717 0.0
9718 0.0
9719 0.0
9720 0.0
9721 0.0
9722 0.0
9723 0.0
9724 0.0
9725 0.0
9726 0.0
9727 0.0
9728 0.0
9729 0.0
9730 0.0
9731 0.0
9732 0.0
9733 0.0
9734 0.0
9735 0.0
9736 0.0
9737 0.0
9738 0.0
9739 0.0
9740 0.0
9741 0.0
9742 0.0
9743 0.0
9744 0.0
9745 0.0
9746 0.0
9747 0.0
9748 0.0
9749 0.0
9750 0.0
9751 0.0
9752 0.0
9753 0.0
9754 0.0
9755 0.0
9756 0.0
9757 0.0
9758 0.0
9759 0.0
9760 0.0
9761 0.0
9762 0.0
9763 0.27276999999999996
9764 0.0
9765 0.0
9766 0.27276999999999996
9767 0.0
9768 0.0
9769 0.0
9770 0.0
9771 0.0
9772 0.0
9773 0.0
9774 0.0
9775 0.0
9776 0.0
9777 0.0
9778 0.0
9779 0.27276999999999996
9780 0.0
9781 0.5455399999999999
9782 0.0
9783 0.0
9784 0.0
9785 0.27276999999999996
9786 0.0
9787 0.0
9788 0.0
9789 0.0
9790 0.0
9791 0.0
9792 0.0
9793 0.0
9794 0.0
9795 0.0
9796 0.0
9797 0.0
9798 0.0
9799 0.0
9800 0.0
9801 0.0
9802 0.0
9803 0.0
9804 0.0
9805 0.0
9806 0.0
9807 0.0
9808 0.0
9809 0.0
9810 0.27276999999999996
9811 0.0
9812 0.0
9813 0.5455399999999999
9814 0.0
9815 0.0
9816 0.0
9817 0.27276999999999996
9818 0.0
9819 0.0
9820 0.0
9821 0.0
9822 0.27276999999999996
9823 0.27276999999999996
9824 0.0
9825 0.27276999999999996
9826 0.0
9827 0.27276999999999996
9828 0.0
9829 0.27276999999999996
9830 0.0
9831 0.0
9832 0.27276999999999996
9833 0.0
9834 0.0
9835 0.0
9836 0.0
9837 0.0
9838 0.0
9839 0.27276999999999996
9840 0.0
9841 0.0
9842 0.5455399999999999
9843 0.0
9844 0.0
9845 0.0
9846 0.0
9847 0.27276999999999996
9848 0.5455399999999999
9849 0.0
9850 0.0
9851 0.27276999999999996
9852 0.0
9853 0.0
9854 0.0
9855 0.0
9856 0.0
9857 0.0
9858 0.0
9859 0.0
9860 0.0
9861 0.0
9862 0.0
9863 0.0
9864 0.0
9865 0.0
9866 0.0
9867 0.0
9868 0.0
9869 0.0
9870 0.0
9871 0.0
9872 0.0
9873 0.0
9874 0.0
9875 0.0
9876 0.0
9877 0.0
9878 0.0
9879 0.0
9880 0.0
9881 0.0
9882 0.27276999999999996
9883 0.0
9884 0.0
9885 0.0
9886 0.0
9887 0.0
9888 0.0
9889 0.0
9890 0.0
9891 0.0
9892 0.0
9893 0.0
9894 0.0
9895 0.0
9896 0.0
9897 0.27276999999999996
9898 0.0
9899 0.0
9900 0.0
9901 0.0
9902 0.0
9903 0.0
9904 0.0
9905 0.0
9906 0.0
9907 0.0
9908 0.0
9909 0.0
9910 0.0
9911 0.0
9912 0.0
9913 0.27276999999999996
9914 0.0
9915 0.0
9916 0.0
9917 0.0
9918 0.0
9919 0.0
9920 0.0
9921 0.0
9922 0.0
9923 0.27276999999999996
9924 0.0
9925 0.0
9926 0.0
9927 0.0
9928 0.0
9929 0.0
9930 0.0
9931 0.0
9932 0.0
9933 0.0
9934 0.0
9935 0.0
9936 0.0
9937 0.0
9938 0.0
9939 0.0
9940 0.0
9941 0.0
9942 0.0
9943 0.27276999999999996
9944 0.27276999999999996
9945 0.5455399999999999
9946 0.27276999999999996
9947 0.27276999999999996
9948 0.27276999999999996
9949 0.0
9950 0.0
9951 0.0
9952 0.0
9953 0.0
9954 0.0
9955 0.0
9956 0.0
9957 0.27276999999999996
9958 0.0
9959 0.0
9960 0.0
9961 0.0
9962 0.0
9963 0.0
9964 0.0
9965 0.0
9966 0.0
9967 0.0
9968 0.0
9969 0.0
9970 0.0
9971 0.0
9972 0.0
9973 0.5455399999999999
9974 0.27276999999999996
9975 0.0
9976 0.0
9977 0.0
9978 0.0
9979 0.0
9980 0.0
9981 0.0
9982 0.0
9983 0.0
9984 0.0
9985 0.0
9986 0.0
9987 0.0
9988 0.0
9989 0.0
9990 0.0
9991 0.0
9992 0.0
9993 0.27276999999999996
9994 0.0
9995 0.0
9996 0.0
9997 0.0
9998 0.0
9999 0.0
10000 0.0
10001 0.0
10002 0.0
10003 0.0
10004 0.0
10005 0.0
10006 0.0
10007 0.0
10008 0.0
10009 0.0
10010 0.0
10011 0.0
10012 0.27276999999999996
10013 0.0
10014 0.0
10015 0.0
10016 0.0
10017 0.0
10018 0.0
10019 0.0
10020 0.0
10021 0.27276999999999996
10022 0.0
10023 0.0
10024 0.0
10025 0.0
10026 0.0
10027 0.0
10028 0.0
10029 0.27276999999999996
10030 0.0
10031 0.0
10032 0.0
10033 0.0
10034 0.0
10035 0.0
10036 0.0
10037 0.0
10038 0.0
10039 0.0
10040 0.0
10041 0.27276999999999996
10042 0.0
10043 0.0
10044 0.27276999999999996
10045 0.0
10046 0.0
10047 0.0
10048 0.0
10049 0.0
10050 0.0
10051 0.0
10052 0.0
10053 0.0
10054 0.0
10055 0.27276999999999996
10056 0.0
10057 0.0
10058 0.0
10059 0.0
10060 0.0
10061 0.0
10062 0.0
10063 0.0
10064 0.27276999999999996
10065 0.0
10066 0.0
10067 0.0
10068 0.0
10069 0.0
10070 0.0
10071 0.0
10072 0.0
10073 0.0
10074 0.0
10075 0.0
10076 0.0
10077 0.0
10078 0.0
10079 0.0
10080 0.0
10081 0.0
10082 0.0
10083 0.0
10084 0.0
10085 0.0
10086 0.27276999999999996
10087 0.0
10088 0.0
10089 0.0
10090 0.0
10091 0.0
10092 0.27276999999999996
10093 0.0
10094 0.0
10095 0.0
10096 0.0
10097 0.0
10098 0.0
10099 0.0
10100 0.27276999999999996
10101 0.0
10102 0.0
10103 0.0
10104 0.0
10105 0.0
10106 0.0
10107 0.0
10108 0.0
10109 0.0
10110 0.0
10111 0.27276999999999996
10112 0.0
10113 0.0
10114 0.0
10115 0.0
10116 0.0
10117 0.0
10118 0.0
10119 0.0
10120 0.0
10121 0.0
10122 0.0
10123 0.0
10124 0.27276999999999996
10125 0.0
10126 0.0
10127 0.0
10128 0.27276999999999996
10129 0.27276999999999996
10130 0.0
10131 0.0
10132 0.0
10133 0.0
10134 0.0
10135 0.0
10136 0.0
10137 0.0
10138 0.27276999999999996
10139 0.27276999999999996
10140 0.0
10141 0.0
10142 0.0
10143 0.0
10144 0.0
10145 0.0
10146 0.0
10147 0.0
10148 0.0
10149 0.0
10150 0.5455399999999999
10151 0.27276999999999996
10152 0.27276999999999996
10153 0.0
10154 0.27276999999999996
10155 0.0
10156 0.0
10157 0.27276999999999996
10158 0.0
10159 0.0
10160 0.0
10161 0.0
10162 0.0
10163 0.0
10164 0.0
10165 0.0
10166 0.0
10167 0.5455399999999999
10168 0.0
10169 0.0
10170 0.0
10171 0.0
10172 0.0
10173 0.0
10174 0.0
10175 0.0
10176 0.0
10177 0.0
10178 0.0
10179 0.27276999999999996
10180 0.27276999999999996
10181 0.0
10182 0.0
10183 0.0
10184 0.0
10185 0.0
10186 0.27276999999999996
10187 0.0
10188 0.0
10189 0.0
10190 0.0
10191 0.0
10192 0.0
10193 0.0
10194 0.0
10195 0.0
10196 0.0
10197 0.0
10198 0.27276999999999996
10199 0.0
10200 0.0
10201 0.0
10202 0.0
10203 0.0
10204 0.0
10205 0.0
10206 0.0
10207 0.0
10208 0.27276999999999996
10209 0.0
10210 0.0
10211 0.0
10212 0.0
10213 0.0
10214 0.0
10215 0.0
10216 0.0
10217 0.0
10218 0.0
10219 0.0
10220 0.0
10221 0.0
10222 0.0
10223 0.0
10224 0.27276999999999996
10225 0.0
10226 0.0
10227 0.0
10228 0.0
10229 0.0
10230 0.0
10231 0.0
10232 0.0
10233 0.0
10234 0.5455399999999999
10235 0.27276999999999996
10236 0.0
10237 0.0
10238 0.0
10239 0.0
10240 0.0
10241 0.0
10242 0.0
10243 0.0
10244 0.0
10245 0.0
10246 0.0
10247 0.27276999999999996
10248 0.0
10249 0.0
10250 0.0
10251 0.0
10252 0.0
10253 0.0
10254 0.0
10255 0.27276999999999996
10256 0.0
10257 0.0
10258 0.27276999999999996
10259 0.0
10260 0.0
10261 0.0
10262 0.0
10263 0.0
10264 0.5455399999999999
10265 0.0
10266 0.0
10267 0.0
10268 0.0
10269 0.0
10270 0.27276999999999996
10271 0.0
10272 0.0
10273 0.0
10274 0.0
10275 0.0
10276 0.0
10277 0.0
10278 0.0
10279 0.27276999999999996
10280 0.0
10281 0.0
10282 0.0
10283 0.0
10284 0.0
10285 0.27276999999999996
10286 0.0
10287 0.0
10288 0.0
10289 0.0
10290 0.0
10291 0.0
10292 0.0
10293 0.0
10294 0.0
10295 0.0
10296 0.0
10297 0.0
10298 0.0
10299 0.0
10300 0.0
10301 0.0
10302 0.0
10303 0.0
10304 0.27276999999999996
10305 0.0
10306 0.0
10307 0.0
10308 0.0
10309 0.0
10310 0.0
10311 0.0
10312 0.0
10313 0.27276999999999996
10314 0.0
10315 0.0
10316 0.0
10317 0.0
10318 0.0
10319 0.0
10320 0.0
10321 0.0
10322 0.0
10323 0.0
10324 0.27276999999999996
10325 0.0
10326 0.0
10327 0.0
10328 0.0
10329 0.0
10330 0.0
10331 0.27276999999999996
10332 0.0
10333 0.0
10334 0.0
10335 0.27276999999999996
10336 0.0
10337 0.0
10338 0.0
10339 0.27276999999999996
10340 0.0
10341 0.0
10342 0.0
10343 0.0
10344 0.0
10345 0.0
10346 0.0
10347 0.0
10348 0.0
10349 0.0
10350 0.0
10351 0.0
10352 0.27276999999999996
10353 0.27276999999999996
10354 0.0
10355 0.0
10356 0.0
10357 0.27276999999999996
10358 0.0
10359 0.0
10360 0.0
10361 0.0
10362 0.0
10363 0.0
10364 0.0
10365 0.5455399999999999
10366 0.0
10367 0.0
10368 0.0
10369 0.0
10370 0.0
10371 0.5455399999999999
10372 0.27276999999999996
10373 0.0
10374 0.0
10375 0.0
10376 0.0
10377 0.0
10378 0.0
10379 0.0
10380 0.0
10381 0.0
10382 0.0
10383 0.0
10384 0.27276999999999996
10385 0.0
10386 0.0
10387 0.0
10388 0.0
10389 0.0
10390 0.0
10391 0.0
10392 0.0
10393 0.0
10394 0.0
10395 0.27276999999999996
10396 0.0
10397 0.0
10398 0.0
10399 0.0
10400 0.0
10401 0.0
10402 0.0
10403 0.0
10404 0.0
10405 0.0
10406 0.0
10407 0.0
10408 0.0
10409 0.0
10410 0.0
10411 0.0
10412 0.0
10413 0.0
10414 0.0
10415 0.0
10416 0.0
10417 0.0
10418 0.5455399999999999
10419 0.0
10420 0.27276999999999996
10421 0.0
10422 0.0
10423 0.0
10424 0.0
10425 0.27276999999999996
10426 0.0
10427 0.0
10428 0.27276999999999996
10429 0.0
10430 0.27276999999999996
10431 0.0
10432 0.0
10433 0.27276999999999996
10434 0.27276999999999996
10435 0.0
10436 0.0
10437 0.27276999999999996
10438 0.0
10439 0.0
10440 0.0
10441 0.0
10442 0.27276999999999996
10443 0.5455399999999999
10444 0.0
10445 0.0
10446 0.0
10447 0.0
10448 0.27276999999999996
10449 0.0
10450 0.0
10451 0.0
10452 0.0
10453 0.0
10454 0.0
10455 0.0
10456 0.0
10457 0.0
10458 0.0
10459 0.0
10460 0.0
10461 0.0
10462 0.0
10463 0.0
10464 0.27276999999999996
10465 0.0
10466 0.0
10467 0.0
10468 0.0
10469 0.0
10470 0.0
10471 0.0
10472 0.0
10473 0.27276999999999996
10474 0.0
10475 0.0
10476 0.0
10477 0.0
10478 0.0
10479 0.0
10480 0.0
10481 0.0
10482 0.0
10483 0.0
10484 0.27276999999999996
10485 0.0
10486 0.0
10487 0.0
10488 0.27276999999999996
10489 0.27276999999999996
10490 0.0
10491 0.0
10492 0.0
10493 0.0
10494 0.27276999999999996
10495 0.0
10496 0.0
10497 0.0
10498 0.27276999999999996
10499 0.0
10500 0.0
10501 0.0
10502 0.0
10503 0.0
10504 0.0
10505 0.0
10506 0.0
10507 0.0
10508 0.0
10509 0.0
10510 0.0
10511 0.0
10512 0.0
10513 0.27276999999999996
10514 0.27276999999999996
10515 0.0
10516 0.0
10517 0.0
10518 0.0
10519 0.0
10520 0.27276999999999996
10521 0.0
10522 0.0
10523 0.27276999999999996
10524 0.27276999999999996
10525 0.0
10526 0.0
10527 0.0
10528 0.0
10529 0.5455399999999999
10530 0.0
10531 0.27276999999999996
10532 0.0
10533 0.0
10534 0.27276999999999996
10535 0.0
10536 0.0
10537 0.27276999999999996
10538 0.27276999999999996
10539 0.27276999999999996
10540 0.0
10541 0.27276999999999996
10542 0.0
10543 0.0
10544 0.0
10545 0.0
10546 0.0
10547 0.0
10548 0.0
10549 0.27276999999999996
10550 0.0
10551 0.0
10552 0.0
10553 0.0
10554 0.27276999999999996
10555 0.0
10556 0.0
10557 0.0
10558 0.0
10559 0.0
10560 0.0
10561 0.0
10562 0.0
10563 0.27276999999999996
10564 0.0
10565 0.0
10566 0.0
10567 0.0
10568 0.0
10569 0.0
10570 0.0
10571 0.27276999999999996
10572 0.0
10573 0.0
10574 0.0
10575 0.0
10576 0.0
10577 0.0
10578 0.0
10579 0.0
10580 0.0
10581 0.0
10582 0.0
10583 0.0
10584 0.0
10585 0.0
10586 0.0
10587 0.0
10588 0.0
10589 0.0
10590 0.0
10591 0.0
10592 0.0
10593 0.0
10594 0.0
10595 0.0
10596 0.0
10597 0.0
10598 0.0
10599 0.0
10600 0.0
10601 0.0
10602 0.0
10603 0.27276999999999996
10604 0.27276999999999996
10605 0.0
10606 0.0
10607 0.0
10608 0.0
10609 0.0
10610 0.0
10611 0.0
10612 0.0
10613 0.0
10614 0.0
10615 0.0
10616 0.27276999999999996
10617 0.0
10618 0.0
10619 0.27276999999999996
10620 0.0
10621 0.27276999999999996
10622 0.0
10623 0.0
10624 0.0
10625 0.0
10626 0.0
10627 0.0
10628 0.27276999999999996
10629 0.0
10630 0.0
10631 0.0
10632 0.5455399999999999
10633 0.0
10634 0.0
10635 0.0
10636 0.0
10637 0.0
10638 0.0
10639 0.0
10640 0.0
10641 0.0
10642 0.0
10643 0.0
10644 0.0
10645 0.0
10646 0.0
10647 0.0
10648 0.0
10649 0.0
10650 0.0
10651 0.0
10652 0.0
10653 0.0
10654 0.27276999999999996
10655 0.0
10656 0.0
10657 0.0
10658 0.0
10659 0.0
10660 0.0
10661 0.0
10662 0.0
10663 0.0
10664 0.0
10665 0.0
10666 0.27276999999999996
10667 0.0
10668 0.0
10669 0.0
10670 0.27276999999999996
10671 0.0
10672 0.0
10673 0.0
10674 0.0
10675 0.0
10676 0.0
10677 0.0
10678 0.0
10679 0.0
10680 0.5455399999999999
10681 0.0
10682 0.27276999999999996
10683 0.0
10684 0.0
10685 0.27276999999999996
10686 0.27276999999999996
10687 0.0
10688 0.0
10689 0.27276999999999996
10690 0.0
10691 0.0
10692 0.27276999999999996
10693 0.0
10694 0.0
10695 0.0
10696 0.0
10697 0.0
10698 0.0
10699 0.0
10700 0.5455399999999999
10701 0.0
10702 0.0
10703 0.0
10704 0.0
10705 0.0
10706 0.0
10707 0.0
10708 0.0
10709 0.0
10710 0.0
10711 0.0
10712 0.0
10713 0.0
10714 0.81831
10715 0.27276999999999996
10716 0.0
10717 0.0
10718 0.0
10719 0.0
10720 0.0
10721 0.0
10722 0.0
10723 0.0
10724 0.27276999999999996
10725 0.0
10726 0.0
10727 0.0
10728 0.0
10729 0.0
10730 0.0
10731 0.0
10732 0.0
10733 0.0
10734 0.0
10735 0.0
10736 0.0
10737 0.0
10738 0.0
10739 0.0
10740 0.0
10741 0.0
10742 0.27276999999999996
10743 0.0
10744 0.0
10745 0.0
10746 0.0
10747 0.0
10748 0.0
10749 0.27276999999999996
10750 0.0
10751 0.0
10752 0.0
10753 0.0
10754 0.0
10755 0.27276999999999996
10756 0.0
10757 0.0
10758 0.0
10759 0.0
10760 0.0
10761 0.0
10762 0.0
10763 0.0
10764 0.0
10765 0.0
10766 0.0
10767 0.27276999999999996
10768 0.0
10769 0.0
10770 0.0
10771 0.0
10772 0.0
10773 0.0
10774 0.0
10775 0.0
10776 0.0
10777 0.0
10778 0.0
10779 0.0
10780 0.0
10781 0.0
10782 0.0
10783 0.0
10784 0.5455399999999999
10785 0.27276999999999996
10786 0.0
10787 0.0
10788 0.27276999999999996
10789 0.0
10790 0.27276999999999996
10791 0.0
10792 0.27276999999999996
10793 0.27276999999999996
10794 0.27276999999999996
10795 0.0
10796 0.0
10797 0.0
10798 0.27276999999999996
10799 0.0
10800 0.0
10801 0.0
10802 0.0
10803 0.0
10804 0.0
10805 0.0
10806 0.0
10807 0.0
10808 0.0
10809 0.0
10810 0.0
10811 0.27276999999999996
10812 0.0
10813 0.0
10814 0.0
10815 0.27276999999999996
10816 0.0
10817 0.0
10818 0.0
10819 0.0
10820 0.0
10821 0.0
10822 0.0
10823 0.0
10824 0.0
10825 0.0
10826 0.0
10827 0.0
10828 0.27276999999999996
10829 0.0
10830 0.0
10831 0.0
10832 0.0
10833 0.0
10834 0.27276999999999996
10835 0.0
10836 0.0
10837 0.0
10838 0.0
10839 0.0
10840 0.0
10841 0.0
10842 0.0
10843 0.0
10844 0.27276999999999996
10845 0.0
10846 0.0
10847 0.0
10848 0.27276999999999996
10849 0.0
10850 0.0
10851 0.0
10852 0.0
10853 0.0
10854 0.0
10855 0.0
10856 0.0
10857 0.0
10858 0.0
10859 0.0
10860 0.0
10861 0.0
10862 0.27276999999999996
10863 0.0
10864 0.0
10865 0.0
10866 0.0
10867 0.27276999999999996
10868 0.0
10869 0.0
10870 0.27276999999999996
10871 0.0
10872 0.0
10873 0.0
10874 0.0
10875 0.0
10876 0.0
10877 0.0
10878 0.0
10879 0.0
10880 0.0
10881 0.0
10882 0.0
10883 0.0
10884 0.0
10885 0.0
10886 0.0
10887 0.27276999999999996
10888 0.0
10889 0.0
10890 0.27276999999999996
10891 0.0
10892 0.0
10893 0.0
10894 0.0
10895 0.0
10896 0.0
10897 0.0
10898 0.0
10899 0.27276999999999996
10900 0.0
10901 0.0
10902 0.0
10903 0.0
10904 0.0
10905 0.27276999999999996
10906 0.0
10907 0.0
10908 0.0
10909 0.0
10910 0.0
10911 0.0
10912 0.0
10913 0.0
10914 0.5455399999999999
10915 0.0
10916 0.0
10917 0.0
10918 0.0
10919 0.0
10920 0.0
10921 0.0
10922 0.0
10923 0.0
10924 0.0
10925 0.0
10926 0.0
10927 0.27276999999999996
10928 0.5455399999999999
10929 0.0
10930 0.0
10931 0.0
10932 0.27276999999999996
10933 0.0
10934 0.0
10935 0.0
10936 0.0
10937 0.0
10938 0.0
10939 0.27276999999999996
10940 0.0
10941 0.0
10942 0.0
10943 0.0
10944 0.0
10945 0.0
10946 0.0
10947 0.0
10948 0.27276999999999996
10949 0.0
10950 0.0
10951 0.0
10952 0.0
10953 0.0
10954 0.0
10955 0.0
10956 0.0
10957 0.0
10958 0.0
10959 0.27276999999999996
10960 0.0
10961 0.0
10962 0.0
10963 0.0
10964 0.0
10965 0.0
10966 0.0
10967 0.0
10968 0.0
10969 0.0
10970 0.0
10971 0.0
10972 0.0
10973 0.0
10974 0.27276999999999996
10975 0.0
10976 0.0
10977 0.0
10978 0.27276999999999996
10979 0.0
10980 0.0
10981 0.27276999999999996
10982 0.0
10983 0.0
10984 0.0
10985 0.0
10986 0.0
10987 0.0
10988 0.27276999999999996
10989 0.27276999999999996
10990 0.0
10991 0.0
10992 0.0
10993 0.0
10994 0.0
10995 0.0
10996 0.0
10997 0.0
10998 0.27276999999999996
10999 0.0
11000 0.0
11001 0.0
11002 0.0
11003 0.0
11004 0.0
11005 0.0
11006 0.27276999999999996
11007 0.0
11008 0.0
11009 0.0
11010 0.0
11011 0.0
11012 0.0
11013 0.0
11014 0.0
11015 0.0
11016 0.0
11017 0.27276999999999996
11018 0.0
11019 0.0
11020 0.0
11021 0.0
11022 0.0
11023 0.27276999999999996
11024 0.0
11025 0.0
11026 0.0
11027 0.0
11028 0.27276999999999996
11029 0.0
11030 0.0
11031 0.27276999999999996
11032 0.0
11033 0.0
11034 0.0
11035 0.5455399999999999
11036 0.0
11037 0.0
11038 0.0
11039 0.0
11040 0.0
11041 0.0
11042 0.0
11043 0.27276999999999996
11044 0.27276999999999996
11045 0.0
11046 0.0
11047 0.0
11048 0.0
11049 0.0
11050 0.0
11051 0.0
11052 0.0
11053 0.0
11054 0.27276999999999996
11055 0.0
11056 0.0
11057 0.0
11058 0.0
11059 0.0
11060 0.0
11061 0.0
11062 0.0
11063 0.0
11064 0.0
11065 0.0
11066 0.27276999999999996
11067 0.0
11068 0.0
11069 0.0
11070 0.0
11071 0.27276999999999996
11072 0.0
11073 0.0
11074 0.27276999999999996
11075 0.0
11076 0.0
11077 0.0
11078 0.0
11079 0.27276999999999996
11080 0.0
11081 0.0
11082 0.0
11083 0.0
11084 0.0
11085 0.0
11086 0.0
11087 0.0
11088 0.0
11089 0.0
11090 0.0
11091 0.0
11092 0.0
11093 0.0
11094 0.0
11095 0.0
11096 0.0
11097 0.27276999999999996
11098 0.0
11099 0.0
11100 0.0
11101 0.0
11102 0.0
11103 0.0
11104 0.0
11105 0.0
11106 0.0
11107 0.0
11108 0.0
11109 0.27276999999999996
11110 0.27276999999999996
11111 0.0
11112 0.0
11113 0.0
11114 0.27276999999999996
11115 0.0
11116 0.0
11117 0.0
11118 0.0
11119 0.0
11120 0.27276999999999996
11121 0.0
11122 0.0
11123 0.0
11124 0.0
11125 0.0
11126 0.0
11127 0.0
11128 0.0
11129 0.0
11130 0.27276999999999996
11131 0.0
11132 0.0
11133 0.27276999999999996
11134 0.0
11135 0.27276999999999996
11136 0.0
11137 0.0
11138 0.0
11139 0.0
11140 0.0
11141 0.0
11142 0.0
11143 0.0
11144 0.0
11145 0.0
11146 0.0
11147 0.0
11148 0.0
11149 0.27276999999999996
11150 0.5455399999999999
11151 0.0
11152 0.0
11153 0.27276999999999996
11154 0.0
11155 0.27276999999999996
11156 0.0
11157 0.0
11158 0.0
11159 0.0
11160 0.0
11161 0.0
11162 0.0
11163 0.0
11164 0.0
11165 0.0
11166 0.0
11167 0.0
11168 0.0
11169 0.5455399999999999
11170 0.0
11171 0.0
11172 0.0
11173 0.0
11174 0.0
11175 0.0
11176 0.0
11177 0.0
11178 0.0
11179 0.0
11180 0.0
11181 0.0
11182 0.0
11183 0.0
11184 0.0
11185 0.0
11186 0.5455399999999999
11187 0.0
11188 0.0
11189 0.0
11190 0.0
11191 0.0
11192 0.0
11193 0.27276999999999996
11194 0.81831
11195 0.0
11196 0.0
11197 0.0
11198 0.0
11199 0.0
11200 0.0
11201 0.0
11202 0.0
11203 0.0
11204 0.0
11205 0.0
11206 0.0
11207 0.0
11208 0.0
11209 0.0
11210 0.0
11211 0.0
11212 0.0
11213 0.0
11214 0.0
11215 0.0
11216 0.0
11217 0.5455399999999999
11218 0.0
11219 0.27276999999999996
11220 0.5455399999999999
11221 0.0
11222 0.0
11223 0.5455399999999999
11224 0.0
11225 0.0
11226 0.0
11227 0.0
11228 0.0
11229 0.0
11230 0.0
11231 0.27276999999999996
11232 0.0
11233 0.0
11234 0.0
11235 0.0
11236 0.0
11237 0.27276999999999996
11238 0.0
11239 0.27276999999999996
11240 0.0
11241 0.0
11242 0.0
11243 0.0
11244 0.0
11245 0.0
11246 0.0
11247 0.0
11248 0.27276999999999996
11249 0.5455399999999999
11250 0.0
11251 0.0
11252 0.0
11253 0.27276999999999996
11254 0.0
11255 0.0
11256 0.0
11257 0.0
11258 0.0
11259 0.5455399999999999
11260 0.0
11261 0.0
11262 0.0
11263 0.0
11264 0.27276999999999996
11265 0.0
11266 1.0910799999999998
11267 0.27276999999999996
11268 0.0
11269 0.0
11270 0.0
11271 0.0
11272 0.0
11273 0.0
11274 0.0
11275 0.0
11276 0.0
11277 0.0
11278 0.0
11279 0.0
11280 0.0
11281 0.27276999999999996
11282 0.0
11283 0.0
11284 0.0
11285 0.0
11286 0.27276999999999996
11287 0.0
11288 0.0
11289 0.0
11290 0.0
11291 0.0
11292 0.0
11293 1.0910799999999998
11294 0.0
11295 0.0
11296 0.0
11297 0.0
11298 0.0
11299 0.0
11300 0.0
11301 0.0
11302 0.0
11303 0.0
11304 0.27276999999999996
11305 0.27276999999999996
11306 0.0
11307 0.27276999999999996
11308 0.0
11309 0.0
11310 0.0
11311 0.0
11312 0.0
11313 0.0
11314 0.0
11315 0.0
11316 0.0
11317 0.0
11318 0.0
11319 0.0
11320 0.0
11321 0.0
11322 0.0
11323 0.0
11324 0.0
11325 0.0
11326 0.0
11327 0.0
11328 0.0
11329 0.27276999999999996
11330 0.0
11331 0.0
11332 0.0
11333 0.0
11334 0.0
11335 0.0
11336 0.0
11337 0.0
11338 0.0
11339 0.0
11340 0.0
11341 0.27276999999999996
11342 0.0
11343 0.0
11344 0.0
11345 0.0
11346 0.27276999999999996
11347 0.0
11348 0.0
11349 0.0
11350 0.0
11351 0.0
11352 0.0
11353 0.0
11354 0.27276999999999996
11355 0.27276999999999996
11356 0.0
11357 0.0
11358 0.0
11359 0.0
11360 0.27276999999999996
11361 0.0
11362 0.0
11363 0.0
11364 0.0
11365 0.0
11366 0.0
11367 0.27276999999999996
11368 0.0
11369 0.27276999999999996
11370 0.0
11371 0.0
11372 0.0
11373 0.0
11374 0.0
11375 0.0
11376 0.0
11377 0.0
11378 0.0
11379 0.0
11380 0.27276999999999996
11381 0.27276999999999996
11382 0.0
11383 0.0
11384 0.27276999999999996
11385 0.0
11386 0.0
11387 0.0
11388 0.27276999999999996
11389 0.0
11390 0.0
11391 0.0
11392 0.0
11393 0.27276999999999996
11394 0.0
11395 0.0
11396 0.0
11397 0.0
11398 0.0
11399 0.0
11400 0.0
11401 0.0
11402 0.0
11403 0.0
11404 0.27276999999999996
11405 0.5455399999999999
11406 0.0
11407 0.0
11408 0.0
11409 0.27276999999999996
11410 0.0
11411 0.0
11412 0.0
11413 0.27276999999999996
11414 0.27276999999999996
11415 0.0
11416 0.0
11417 0.0
11418 0.27276999999999996
11419 0.0
11420 0.0
11421 0.5455399999999999
11422 0.0
11423 0.0
11424 0.0
11425 0.0
11426 0.0
11427 0.0
11428 0.0
11429 0.0
11430 0.0
11431 0.0
11432 0.0
11433 0.0
11434 0.0
11435 0.0
11436 0.0
11437 0.0
11438 0.0
11439 0.0
11440 0.0
11441 0.27276999999999996
11442 0.0
11443 0.0
11444 0.0
11445 0.0
11446 0.0
11447 0.0
11448 0.0
11449 0.0
11450 0.0
11451 0.27276999999999996
11452 0.0
11453 0.5455399999999999
11454 0.0
11455 0.0
11456 0.5455399999999999
11457 0.0
11458 0.0
11459 0.27276999999999996
11460 0.0
11461 0.0
11462 0.0
11463 0.0
11464 0.0
11465 0.0
11466 0.0
11467 0.0
11468 0.0
11469 0.0
11470 0.27276999999999996
11471 0.0
11472 0.0
11473 0.0
11474 0.0
11475 0.0
11476 0.0
11477 0.0
11478 0.0
11479 0.0
11480 0.0
11481 0.0
11482 0.0
11483 0.0
11484 0.0
11485 0.0
11486 0.0
11487 0.0
11488 0.27276999999999996
11489 0.0
11490 0.0
11491 0.0
11492 0.0
11493 0.0
11494 0.0
11495 0.27276999999999996
11496 0.0
11497 0.0
11498 0.0
11499 0.0
11500 0.27276999999999996
11501 0.0
11502 0.0
11503 0.0
11504 0.27276999999999996
11505 0.0
11506 0.0
11507 0.0
11508 0.0
11509 0.0
11510 0.0
11511 0.0
11512 0.0
11513 0.27276999999999996
11514 0.0
11515 0.0
11516 0.0
11517 0.0
11518 0.0
11519 0.27276999999999996
11520 0.0
11521 0.0
11522 0.0
11523 0.0
11524 0.0
11525 0.0
11526 0.0
11527 0.0
11528 0.0
11529 0.0
11530 0.0
11531 0.27276999999999996
11532 0.0
11533 0.5455399999999999
11534 0.0
11535 0.0
11536 0.0
11537 0.0
11538 0.0
11539 0.0
11540 0.0
11541 0.27276999999999996
11542 0.0
11543 0.0
11544 0.0
11545 0.0
11546 0.0
11547 0.0
11548 0.0
11549 0.27276999999999996
11550 0.0
11551 0.27276999999999996
11552 0.0
11553 0.0
11554 0.0
11555 0.0
11556 0.0
11557 0.0
11558 0.0
11559 0.27276999999999996
11560 0.0
11561 0.0
11562 0.0
11563 0.0
11564 0.0
11565 0.0
11566 0.0
11567 0.0
11568 0.0
11569 0.0
11570 0.0
11571 0.0
11572 0.0
11573 0.0
11574 0.0
11575 0.0
11576 0.0
11577 0.0
11578 0.0
11579 0.0
11580 0.0
11581 0.0
11582 0.5455399999999999
11583 0.0
11584 0.0
11585 0.27276999999999996
11586 0.27276999999999996
11587 0.0
11588 0.0
11589 0.0
11590 0.0
11591 0.0
11592 0.0
11593 0.0
11594 0.27276999999999996
11595 0.27276999999999996
11596 0.27276999999999996
11597 0.0
11598 0.0
11599 0.0
11600 0.0
11601 0.0
11602 0.0
11603 0.5455399999999999
11604 0.0
11605 0.27276999999999996
11606 0.27276999999999996
11607 0.0
11608 0.0
11609 0.0
11610 0.0
11611 0.27276999999999996
11612 0.0
11613 0.0
11614 0.0
11615 0.0
11616 0.0
11617 0.0
11618 0.27276999999999996
11619 0.0
11620 0.0
11621 0.0
11622 0.0
11623 0.0
11624 0.27276999999999996
11625 0.0
11626 0.0
11627 0.0
11628 0.0
11629 0.0
11630 0.0
11631 0.0
11632 0.0
11633 0.0
11634 0.0
11635 0.0
11636 0.0
11637 0.0
11638 0.0
11639 0.27276999999999996
11640 0.0
11641 0.0
11642 0.0
11643 0.0
11644 0.0
11645 0.0
11646 0.0
11647 0.0
11648 0.0
11649 0.0
11650 0.0
11651 0.0
11652 0.0
11653 0.5455399999999999
11654 0.0
11655 0.0
11656 0.0
11657 0.0
11658 0.0
11659 0.0
11660 0.0
11661 0.0
11662 0.0
11663 0.0
11664 0.0
11665 0.0
11666 0.0
11667 0.0
11668 0.0
11669 0.27276999999999996
11670 0.0
11671 0.0
11672 0.27276999999999996
11673 0.27276999999999996
11674 0.27276999999999996
11675 0.0
11676 0.0
11677 0.27276999999999996
11678 0.0
11679 0.0
11680 0.0
11681 0.0
11682 0.0
11683 0.0
11684 0.0
11685 0.0
11686 0.0
11687 0.0
11688 0.0
11689 0.0
11690 0.0
11691 0.27276999999999996
11692 0.0
11693 0.0
11694 0.0
11695 0.0
11696 0.27276999999999996
11697 0.0
11698 0.0
11699 0.0
11700 0.0
11701 0.0
11702 0.0
11703 0.0
11704 0.0
11705 0.0
11706 0.0
11707 0.0
11708 0.27276999999999996
11709 0.0
11710 0.0
11711 0.0
11712 0.0
11713 0.27276999999999996
11714 0.27276999999999996
11715 0.0
11716 0.27276999999999996
11717 0.0
11718 0.0
11719 0.0
11720 0.27276999999999996
11721 0.0
11722 0.0
11723 0.0
11724 0.0
11725 0.0
11726 0.0
11727 0.0
11728 0.0
11729 0.0
11730 0.0
11731 0.0
11732 0.0
11733 0.0
11734 0.0
11735 0.0
11736 0.0
11737 0.5455399999999999
11738 0.0
11739 0.0
11740 0.0
11741 0.0
11742 0.0
11743 0.0
11744 0.0
11745 0.0
11746 0.0
11747 0.27276999999999996
11748 0.27276999999999996
11749 0.0
11750 0.0
11751 0.0
11752 0.0
11753 0.0
11754 0.0
11755 0.0
11756 0.0
11757 0.0
11758 0.0
11759 0.0
11760 0.0
11761 0.27276999999999996
11762 0.0
11763 0.0
11764 0.0
11765 0.0
11766 0.0
11767 0.0
11768 0.27276999999999996
11769 0.0
11770 0.0
11771 0.0
11772 0.0
11773 0.0
11774 0.0
11775 0.0
11776 0.0
11777 0.27276999999999996
11778 0.0
11779 0.0
11780 0.0
11781 0.0
11782 0.0
11783 0.0
11784 0.0
11785 0.0
11786 0.0
11787 0.0
11788 0.27276999999999996
11789 0.0
11790 0.27276999999999996
11791 0.27276999999999996
11792 0.27276999999999996
11793 0.0
11794 0.0
11795 0.27276999999999996
11796 0.0
11797 0.0
11798 0.0
11799 0.0
11800 0.0
11801 0.0
11802 0.27276999999999996
11803 0.0
11804 0.27276999999999996
11805 0.0
11806 0.0
11807 0.0
11808 0.0
11809 0.0
11810 0.0
11811 0.0
11812 0.0
11813 0.0
11814 0.0
11815 0.0
11816 0.0
11817 0.0
11818 0.0
11819 0.0
11820 0.0
11821 0.0
11822 0.0
11823 0.0
11824 0.0
11825 0.27276999999999996
11826 0.0
11827 0.27276999999999996
11828 0.0
11829 0.0
11830 0.0
11831 0.0
11832 0.0
11833 0.0
11834 0.0
11835 0.0
11836 0.0
11837 0.27276999999999996
11838 0.0
11839 0.27276999999999996
11840 0.0
11841 0.0
11842 0.0
11843 0.27276999999999996
11844 0.0
11845 0.27276999999999996
11846 0.0
11847 0.27276999999999996
11848 0.0
11849 0.0
11850 0.27276999999999996
11851 0.0
11852 0.0
11853 0.0
11854 0.0
11855 0.0
11856 0.0
11857 0.0
11858 0.0
11859 0.0
11860 0.0
11861 0.0
11862 0.0
11863 0.27276999999999996
11864 0.0
11865 0.0
11866 0.0
11867 0.0
11868 0.0
11869 0.0
11870 0.0
11871 0.0
11872 0.27276999999999996
11873 0.0
11874 0.0
11875 0.0
11876 0.0
11877 0.0
11878 0.0
11879 0.0
11880 0.0
11881 0.27276999999999996
11882 0.0
11883 0.0
11884 0.0
11885 0.0
11886 0.0
11887 0.27276999999999996
11888 0.0
11889 0.0
11890 0.0
11891 0.27276999999999996
11892 0.0
11893 0.0
11894 0.0
11895 0.0
11896 0.0
11897 0.27276999999999996
11898 0.0
11899 0.0
11900 0.0
11901 0.27276999999999996
11902 0.0
11903 0.0
11904 0.0
11905 0.0
11906 0.0
11907 0.0
11908 0.0
11909 0.0
11910 0.27276999999999996
11911 0.0
11912 0.0
11913 0.0
11914 0.0
11915 0.27276999999999996
11916 0.0
11917 0.0
11918 0.0
11919 0.0
11920 0.0
11921 0.0
11922 0.0
11923 0.0
11924 0.27276999999999996
11925 0.27276999999999996
11926 0.0
11927 0.0
11928 0.0
11929 0.0
11930 0.0
11931 0.0
11932 0.0
11933 0.0
11934 0.0
11935 0.0
11936 0.0
11937 0.0
11938 0.0
11939 0.5455399999999999
11940 0.27276999999999996
11941 0.0
11942 0.0
11943 0.27276999999999996
11944 0.0
11945 0.0
11946 0.0
11947 0.0
11948 0.0
11949 0.27276999999999996
11950 0.0
11951 0.27276999999999996
11952 0.0
11953 0.0
11954 0.0
11955 0.0
11956 0.0
11957 0.27276999999999996
11958 0.0
11959 0.0
11960 0.0
11961 0.0
11962 0.0
11963 0.0
11964 0.0
11965 0.0
11966 0.0
11967 0.0
11968 0.0
11969 0.0
11970 0.0
11971 0.0
11972 0.0
11973 0.0
11974 0.0
11975 0.0
11976 0.0
11977 0.0
11978 0.27276999999999996
11979 0.0
11980 0.0
11981 0.0
11982 0.0
11983 0.0
11984 0.0
11985 0.27276999999999996
11986 0.0
11987 0.0
11988 0.27276999999999996
11989 0.0
11990 0.0
11991 0.0
11992 0.0
11993 0.27276999999999996
11994 0.0
11995 0.0
11996 0.0
11997 0.0
11998 0.0
11999 0.0
12000 0.0
12001 0.0
12002 0.0
12003 0.0
12004 0.0
12005 0.0
12006 0.0
12007 0.0
12008 0.0
12009 0.0
12010 0.0
12011 0.0
12012 0.0
12013 0.0
12014 0.0
12015 0.0
12016 0.0
12017 0.0
12018 0.0
12019 0.0
12020 0.27276999999999996
12021 0.0
12022 0.0
12023 0.5455399999999999
12024 0.0
12025 0.0
12026 0.0
12027 0.0
12028 0.0
12029 0.0
12030 0.0
12031 0.0
12032 0.0
12033 0.0
12034 0.0
12035 0.27276999999999996
12036 0.0
12037 0.5455399999999999
12038 0.0
12039 0.0
12040 0.0
12041 0.0
12042 0.0
12043 0.0
12044 0.0
12045 0.0
12046 0.27276999999999996
12047 0.5455399999999999
12048 0.0
12049 0.0
12050 0.0
12051 0.0
12052 0.0
12053 0.0
12054 0.0
12055 0.0
12056 0.0
12057 0.0
12058 0.0
12059 0.0
12060 0.0
12061 0.27276999999999996
12062 0.27276999999999996
12063 0.0
12064 0.0
12065 0.0
12066 0.0
12067 0.0
12068 0.0
12069 0.0
12070 0.0
12071 0.0
12072 0.0
12073 0.0
12074 0.27276999999999996
12075 0.0
12076 0.0
12077 0.0
12078 0.0
12079 0.0
12080 0.0
12081 0.0
12082 0.0
12083 0.5455399999999999
12084 0.0
12085 0.0
12086 0.0
12087 0.0
12088 0.0
12089 0.0
12090 0.0
12091 0.0
12092 0.0
12093 0.0
12094 0.27276999999999996
12095 0.0
12096 0.0
12097 0.0
12098 0.0
12099 0.0
12100 0.0
12101 0.0
12102 0.0
12103 0.0
12104 0.27276999999999996
12105 0.27276999999999996
12106 0.0
12107 0.0
12108 0.0
12109 0.27276999999999996
12110 0.0
12111 0.27276999999999996
12112 0.0
12113 0.0
12114 0.0
12115 0.0
12116 0.0
12117 0.5455399999999999
12118 0.0
12119 0.0
12120 0.0
12121 0.27276999999999996
12122 0.0
12123 0.0
12124 0.0
12125 0.0
12126 0.0
12127 0.0
12128 0.0
12129 0.0
12130 0.0
12131 0.0
12132 0.27276999999999996
12133 0.0
12134 0.0
12135 0.0
12136 0.0
12137 0.0
12138 0.0
12139 0.0
12140 0.0
12141 0.0
12142 0.0
12143 0.0
12144 0.0
12145 0.0
12146 0.0
12147 0.27276999999999996
12148 0.0
12149 0.0
12150 0.5455399999999999
12151 0.27276999999999996
12152 0.0
12153 0.0
12154 0.0
12155 0.0
12156 0.0
12157 0.0
12158 0.0
12159 0.0
12160 0.0
12161 0.0
12162 0.0
12163 0.0
12164 0.0
12165 0.0
12166 0.0
12167 0.0
12168 0.0
12169 0.0
12170 0.0
12171 0.0
12172 0.0
12173 0.0
12174 0.0
12175 0.0
12176 0.0
12177 0.0
12178 0.0
12179 0.27276999999999996
12180 0.0
12181 0.0
12182 0.27276999999999996
12183 0.0
12184 0.27276999999999996
12185 0.0
12186 0.0
12187 0.0
12188 0.0
12189 0.0
12190 0.0
12191 0.0
12192 0.0
12193 0.27276999999999996
12194 0.0
12195 0.0
12196 0.5455399999999999
12197 0.0
12198 0.0
12199 0.0
12200 0.0
12201 0.0
12202 0.0
12203 0.0
12204 0.0
12205 0.27276999999999996
12206 0.0
12207 0.0
12208 0.0
12209 0.0
12210 0.0
12211 0.0
12212 0.0
12213 0.27276999999999996
12214 0.0
12215 0.0
12216 0.27276999999999996
12217 0.0
12218 0.0
12219 0.0
12220 0.27276999999999996
12221 0.27276999999999996
12222 0.0
12223 0.5455399999999999
12224 0.0
12225 0.0
12226 0.0
12227 0.0
12228 0.0
12229 0.27276999999999996
12230 0.0
12231 0.0
12232 0.0
12233 0.0
12234 0.0
12235 0.0
12236 0.0
12237 0.0
12238 0.0
12239 0.0
12240 0.0
12241 0.0
12242 0.0
12243 0.0
12244 0.0
12245 0.0
12246 0.0
12247 0.0
12248 0.0
12249 0.0
12250 0.0
12251 0.0
12252 0.0
12253 0.0
12254 0.0
12255 0.0
12256 0.0
12257 0.0
12258 0.0
12259 0.0
12260 0.0
12261 0.27276999999999996
12262 0.0
12263 0.0
12264 0.0
12265 0.0
12266 0.0
12267 0.0
12268 0.0
12269 0.0
12270 0.0
12271 0.0
12272 0.0
12273 0.0
12274 0.0
12275 0.0
12276 0.0
12277 0.0
12278 1.36385
12279 0.5455399999999999
12280 0.0
12281 0.0
12282 0.0
12283 0.27276999999999996
12284 0.0
12285 0.0
12286 0.0
12287 0.0
12288 0.0
12289 0.0
12290 0.0
12291 0.27276999999999996
12292 0.0
12293 0.0
12294 0.0
12295 0.0
12296 0.0
12297 0.0
12298 0.0
12299 0.0
12300 0.81831
12301 0.0
12302 0.0
12303 0.0
12304 0.0
12305 0.0
12306 0.0
12307 0.0
12308 0.0
12309 0.0
12310 0.0
12311 0.0
12312 0.0
12313 0.0
12314 0.0
12315 0.0
12316 0.0
12317 0.0
12318 0.0
12319 0.0
12320 0.27276999999999996
12321 0.27276999999999996
12322 0.0
12323 0.0
12324 0.0
12325 0.81831
12326 0.27276999999999996
12327 0.0
12328 0.0
12329 0.0
12330 0.0
12331 0.0
12332 0.0
12333 0.0
12334 0.0
12335 0.0
12336 0.27276999999999996
12337 0.0
12338 0.0
12339 0.27276999999999996
12340 0.0
12341 0.0
12342 0.0
12343 0.27276999999999996
12344 0.0
12345 0.0
12346 0.5455399999999999
12347 0.0
12348 0.0
12349 0.0
12350 0.0
12351 0.0
12352 0.0
12353 0.0
12354 0.0
12355 0.0
12356 0.0
12357 0.0
12358 0.0
12359 0.0
12360 0.0
12361 0.0
12362 0.0
12363 0.0
12364 0.0
12365 0.0
12366 0.0
12367 0.0
12368 0.0
12369 0.0
12370 0.0
12371 0.27276999999999996
12372 0.0
12373 0.0
12374 0.0
12375 0.0
12376 0.27276999999999996
12377 0.0
12378 0.0
12379 0.0
12380 0.0
12381 0.0
12382 0.0
12383 0.0
12384 0.0
12385 0.0
12386 0.0
12387 0.0
12388 0.0
12389 0.0
12390 0.0
12391 0.0
12392 0.0
12393 0.0
12394 0.0
12395 0.0
12396 0.0
12397 0.0
12398 0.0
12399 0.27276999999999996
12400 0.0
12401 0.0
12402 0.0
12403 0.0
12404 0.0
12405 0.0
12406 0.0
12407 0.0
12408 0.0
12409 0.0
12410 0.27276999999999996
12411 0.0
12412 0.0
12413 0.0
12414 0.0
12415 0.0
12416 0.0
12417 0.0
12418 0.0
12419 0.0
12420 0.0
12421 0.0
12422 0.0
12423 0.0
12424 0.0
12425 0.0
12426 0.27276999999999996
12427 0.0
12428 0.0
12429 0.0
12430 0.0
12431 0.0
12432 0.27276999999999996
12433 0.27276999999999996
12434 0.27276999999999996
12435 0.27276999999999996
12436 0.0
12437 0.5455399999999999
12438 0.0
12439 0.27276999999999996
12440 0.0
12441 0.27276999999999996
12442 0.5455399999999999
12443 0.5455399999999999
12444 0.0
12445 0.0
12446 0.0
12447 0.0
12448 0.0
12449 0.0
12450 0.0
12451 0.0
12452 0.0
12453 0.0
12454 0.0
12455 0.0
12456 0.0
12457 0.27276999999999996
12458 0.0
12459 0.0
12460 0.27276999999999996
12461 0.27276999999999996
12462 0.0
12463 0.0
12464 0.27276999999999996
12465 0.0
12466 0.0
12467 0.5455399999999999
12468 0.0
12469 0.0
12470 0.0
12471 0.0
12472 0.0
12473 0.27276999999999996
12474 0.0
12475 0.0
12476 0.0
12477 0.0
12478 0.0
12479 0.0
12480 0.0
12481 0.0
12482 0.0
12483 0.0
12484 0.0
12485 0.0
12486 0.0
12487 0.27276999999999996
12488 0.0
12489 0.0
12490 0.0
12491 0.0
12492 0.0
12493 0.0
12494 0.0
12495 0.0
12496 0.0
12497 0.0
12498 0.0
12499 0.0
12500 0.0
12501 0.0
12502 0.0
12503 0.0
12504 0.0
12505 0.0
12506 0.0
12507 0.0
12508 0.0
12509 0.0
12510 0.0
12511 0.0
12512 0.0
12513 0.0
12514 0.0
12515 0.0
12516 0.0
12517 0.0
12518 0.0
12519 0.0
12520 0.27276999999999996
12521 0.0
12522 0.0
12523 0.0
12524 0.0
12525 0.0
12526 0.0
12527 0.0
12528 0.27276999999999996
12529 0.0
12530 0.0
12531 0.0
12532 0.0
12533 0.0
12534 0.0
12535 0.27276999999999996
12536 0.0
12537 0.0
12538 0.0
12539 0.0
12540 0.0
12541 0.0
12542 0.27276999999999996
12543 0.27276999999999996
12544 0.27276999999999996
12545 0.0
12546 0.0
12547 0.0
12548 0.0
12549 0.0
12550 0.0
12551 0.0
12552 0.0
12553 0.0
12554 0.0
12555 0.0
12556 0.0
12557 0.0
12558 0.0
12559 0.0
12560 0.0
12561 0.0
12562 0.27276999999999996
12563 0.27276999999999996
12564 0.27276999999999996
12565 0.0
12566 0.27276999999999996
12567 0.0
12568 0.0
12569 0.0
12570 0.27276999999999996
12571 0.5455399999999999
12572 0.0
12573 0.0
12574 0.0
12575 0.0
12576 0.5455399999999999
12577 0.27276999999999996
12578 0.0
12579 0.0
12580 0.0
12581 0.0
12582 0.27276999999999996
12583 0.0
12584 0.0
12585 0.0
12586 0.0
12587 0.0
12588 0.0
12589 0.0
12590 0.81831
12591 0.0
12592 0.27276999999999996
12593 0.0
12594 0.0
12595 0.27276999999999996
12596 0.0
12597 0.0
12598 0.0
12599 0.0
12600 0.0
12601 0.0
12602 0.0
12603 0.0
12604 0.0
12605 0.0
12606 0.0
12607 0.0
12608 0.0
12609 0.0
12610 0.0
12611 0.0
12612 0.0
12613 0.27276999999999996
12614 0.0
12615 0.0
12616 0.0
12617 0.0
12618 0.0
12619 0.0
12620 0.0
12621 0.0
12622 0.27276999999999996
12623 0.0
12624 0.27276999999999996
12625 0.0
12626 0.27276999999999996
12627 0.0
12628 0.0
12629 0.0
12630 0.0
12631 0.0
12632 0.0
12633 0.0
12634 0.81831
12635 0.0
12636 0.27276999999999996
12637 0.0
12638 0.0
12639 0.0
12640 0.0
12641 0.0
12642 0.0
12643 0.0
12644 0.0
12645 0.0
12646 0.0
12647 0.0
12648 0.0
12649 0.0
12650 0.0
12651 0.27276999999999996
12652 0.0
12653 0.0
12654 0.0
12655 0.0
12656 0.0
12657 0.0
12658 0.0
12659 0.0
12660 0.0
12661 0.0
12662 0.0
12663 0.0
12664 0.0
12665 0.0
12666 0.0
12667 0.0
12668 0.0
12669 0.27276999999999996
12670 0.0
12671 0.0
12672 0.0
12673 0.0
12674 0.27276999999999996
12675 0.0
12676 0.0
12677 0.0
12678 0.0
12679 0.0
12680 0.27276999999999996
12681 0.27276999999999996
12682 0.0
12683 0.5455399999999999
12684 0.27276999999999996
12685 0.27276999999999996
12686 0.27276999999999996
12687 0.27276999999999996
12688 0.0
12689 0.0
12690 0.0
12691 0.27276999999999996
12692 0.0
12693 0.0
12694 0.0
12695 0.0
12696 0.5455399999999999
12697 0.0
12698 0.0
12699 0.0
12700 0.0
12701 0.0
12702 0.0
12703 0.0
12704 0.0
12705 0.0
12706 0.0
12707 0.0
12708 0.0
12709 0.0
12710 0.0
12711 0.0
12712 0.0
12713 0.0
12714 0.0
12715 0.0
12716 0.0
12717 0.0
12718 0.0
12719 0.0
12720 0.0
12721 0.27276999999999996
12722 0.0
12723 0.0
12724 0.0
12725 0.0
12726 0.0
12727 0.0
12728 0.0
12729 0.0
12730 0.27276999999999996
12731 0.27276999999999996
12732 0.0
12733 0.0
12734 0.0
12735 0.0
12736 0.0
12737 0.0
12738 0.0
12739 0.0
12740 0.0
12741 0.0
12742 0.0
12743 0.27276999999999996
12744 0.27276999999999996
12745 0.27276999999999996
12746 0.0
12747 0.0
12748 0.0
12749 0.0
12750 0.0
12751 0.0
12752 0.0
12753 0.0
12754 0.0
12755 0.0
12756 0.27276999999999996
12757 0.0
12758 0.0
12759 0.0
12760 0.0
12761 0.0
12762 0.27276999999999996
12763 0.0
12764 0.0
12765 0.0
12766 0.0
12767 0.0
12768 0.0
12769 0.0
12770 0.0
12771 0.0
12772 0.0
12773 0.0
12774 0.0
12775 0.0
12776 0.0
12777 0.0
12778 0.0
12779 0.0
12780 0.0
12781 0.0
12782 0.0
12783 0.0
12784 0.0
12785 0.0
12786 0.0
12787 0.0
12788 0.0
12789 0.0
12790 0.0
12791 0.0
12792 0.0
12793 0.0
12794 0.0
12795 0.0
12796 0.0
12797 0.0
12798 0.0
12799 0.0
12800 0.0
12801 0.0
12802 0.27276999999999996
12803 0.0
12804 0.0
12805 0.0
12806 0.0
12807 0.0
12808 0.0
12809 0.27276999999999996
12810 0.0
12811 0.27276999999999996
12812 0.0
12813 0.27276999999999996
12814 0.0
12815 0.0
12816 0.0
12817 0.27276999999999996
12818 0.0
12819 0.0
12820 0.0
12821 0.27276999999999996
12822 0.0
12823 0.0
12824 0.0
12825 0.0
12826 0.0
12827 0.0
12828 0.0
12829 0.0
12830 0.0
12831 0.27276999999999996
12832 0.0
12833 0.0
12834 0.0
12835 0.0
12836 0.0
12837 0.0
12838 0.0
12839 0.0
12840 0.0
12841 0.0
12842 0.27276999999999996
12843 0.0
12844 0.0
12845 0.0
12846 0.0
12847 0.0
12848 0.0
12849 0.0
12850 0.0
12851 0.0
12852 0.0
12853 0.27276999999999996
12854 0.0
12855 0.0
12856 0.0
12857 0.0
12858 0.0
12859 0.0
12860 0.0
12861 0.0
12862 0.0
12863 0.0
12864 0.0
12865 0.0
12866 0.0
12867 0.0
12868 0.0
12869 0.0
12870 0.0
12871 0.0
12872 0.0
12873 0.0
12874 0.0
12875 0.0
12876 0.0
12877 0.0
12878 0.0
12879 0.5455399999999999
12880 0.0
12881 0.0
12882 0.27276999999999996
12883 0.0
12884 0.0
12885 0.0
12886 0.0
12887 0.0
12888 0.0
12889 0.0
12890 0.0
12891 0.0
12892 0.0
12893 0.0
12894 0.0
12895 0.27276999999999996
12896 0.0
12897 0.0
12898 0.0
12899 0.0
12900 0.0
12901 0.0
12902 0.0
12903 0.0
12904 0.0
12905 0.0
12906 0.0
12907 0.0
12908 0.0
12909 0.0
12910 0.27276999999999996
12911 0.27276999999999996
12912 0.0
12913 0.0
12914 0.0
12915 0.0
12916 0.0
12917 0.0
12918 0.0
12919 0.0
12920 0.0
12921 0.27276999999999996
12922 0.0
12923 0.0
12924 0.0
12925 0.0
12926 0.0
12927 0.0
12928 0.0
12929 0.0
12930 0.0
12931 0.0
12932 0.0
12933 0.0
12934 0.27276999999999996
12935 0.0
12936 0.0
12937 0.0
12938 0.0
12939 0.0
12940 0.0
12941 0.0
12942 0.0
12943 0.27276999999999996
12944 0.0
12945 0.0
12946 0.0
12947 0.0
12948 0.0
12949 0.0
12950 0.0
12951 0.0
12952 0.0
12953 0.0
12954 0.27276999999999996
12955 0.0
12956 0.27276999999999996
12957 0.0
12958 0.0
12959 0.0
12960 0.0
12961 0.0
12962 0.0
12963 0.0
12964 0.0
12965 0.0
12966 0.0
12967 0.0
12968 0.0
12969 0.0
12970 0.0
12971 0.0
12972 0.0
12973 0.0
12974 0.0
12975 0.0
12976 0.0
12977 0.0
12978 0.0
12979 0.0
12980 0.27276999999999996
12981 0.0
12982 0.0
12983 0.0
12984 0.0
12985 0.0
12986 0.0
12987 0.0
12988 0.27276999999999996
12989 0.0
12990 0.0
12991 0.0
12992 0.0
12993 0.0
12994 0.0
12995 0.0
12996 0.27276999999999996
12997 0.0
12998 0.0
12999 0.0
13000 0.0
13001 0.0
13002 0.0
13003 0.0
13004 0.0
13005 0.0
13006 0.0
13007 0.0
13008 0.0
13009 0.0
13010 0.0
13011 0.27276999999999996
13012 0.0
13013 0.0
13014 0.0
13015 0.0
13016 0.0
13017 0.27276999999999996
13018 0.27276999999999996
13019 0.0
13020 0.27276999999999996
13021 0.0
13022 0.27276999999999996
13023 0.0
13024 0.27276999999999996
13025 0.0
13026 0.0
13027 0.0
13028 0.0
13029 0.0
13030 0.0
13031 0.0
13032 0.0
13033 0.0
13034 0.0
13035 0.0
13036 0.27276999999999996
13037 0.0
13038 0.0
13039 0.0
13040 0.0
13041 0.0
13042 0.81831
13043 0.0
13044 0.0
13045 0.0
13046 0.0
13047 0.0
13048 0.0
13049 0.0
13050 0.0
13051 0.0
13052 0.0
13053 0.0
13054 0.0
13055 0.0
13056 0.0
13057 0.0
13058 0.0
13059 0.0
13060 0.0
13061 0.81831
13062 0.0
13063 0.0
13064 0.0
13065 0.0
13066 0.0
13067 0.0
13068 0.0
13069 0.0
13070 0.0
13071 0.0
13072 0.0
13073 0.27276999999999996
13074 0.0
13075 0.27276999999999996
13076 0.0
13077 0.27276999999999996
13078 0.0
13079 0.0
13080 0.0
13081 0.0
13082 0.0
13083 0.0
13084 0.0
13085 0.0
13086 0.0
13087 0.0
13088 0.27276999999999996
13089 0.0
13090 0.0
13091 0.0
13092 0.0
13093 0.0
13094 0.0
13095 0.0
13096 0.0
13097 0.0
13098 0.0
13099 0.0
13100 0.0
13101 0.0
13102 0.0
13103 0.0
13104 0.0
13105 0.27276999999999996
13106 0.27276999999999996
13107 0.0
13108 0.27276999999999996
13109 0.0
13110 0.0
13111 0.0
13112 0.0
13113 0.81831
13114 0.0
13115 0.0
13116 0.0
13117 0.0
13118 0.0
13119 0.0
13120 0.0
13121 0.0
13122 0.0
13123 0.0
13124 0.0
13125 0.0
13126 0.0
13127 0.0
13128 0.27276999999999996
13129 0.0
13130 0.0
13131 0.0
13132 0.0
13133 0.27276999999999996
13134 0.0
13135 0.0
13136 0.0
13137 0.27276999999999996
13138 0.0
13139 0.27276999999999996
13140 0.0
13141 0.0
13142 0.0
13143 0.0
13144 0.0
13145 0.0
13146 0.0
13147 0.0
13148 0.0
13149 0.0
13150 0.0
13151 0.0
13152 0.0
13153 0.0
13154 0.0
13155 0.27276999999999996
13156 0.27276999999999996
13157 0.0
13158 0.0
13159 0.0
13160 0.27276999999999996
13161 0.0
13162 0.27276999999999996
13163 0.0
13164 0.0
13165 0.0
13166 0.0
13167 0.0
13168 0.0
13169 0.0
13170 0.0
13171 0.27276999999999996
13172 0.0
13173 0.0
13174 0.0
13175 0.0
13176 0.0
13177 0.0
13178 0.0
13179 0.0
13180 0.27276999999999996
13181 0.0
13182 0.0
13183 0.5455399999999999
13184 0.0
13185 0.0
13186 0.0
13187 0.27276999999999996
13188 0.0
13189 0.0
13190 0.27276999999999996
13191 0.0
13192 0.0
13193 0.0
13194 0.27276999999999996
13195 0.0
13196 0.0
13197 0.0
13198 0.0
13199 0.0
13200 0.0
13201 0.0
13202 0.0
13203 0.0
13204 0.0
13205 0.0
13206 0.0
13207 0.0
13208 0.0
13209 0.0
13210 0.0
13211 0.27276999999999996
13212 0.0
13213 0.0
13214 0.0
13215 0.0
13216 0.27276999999999996
13217 0.0
13218 0.0
13219 0.27276999999999996
13220 0.0
13221 0.0
13222 0.0
13223 0.0
13224 0.0
13225 0.0
13226 0.0
13227 0.0
13228 0.0
13229 0.0
13230 0.0
13231 0.0
13232 0.0
13233 0.0
13234 0.0
13235 0.0
13236 0.0
13237 0.0
13238 0.0
13239 0.0
13240 0.0
13241 0.0
13242 0.0
13243 0.0
13244 0.0
13245 0.0
13246 0.0
13247 0.0
13248 0.0
13249 0.0
13250 0.0
13251 0.0
13252 0.0
13253 0.0
13254 0.0
13255 0.0
13256 0.27276999999999996
13257 0.0
13258 0.0
13259 0.0
13260 0.0
13261 0.0
13262 0.0
13263 0.0
13264 0.0
13265 0.5455399999999999
13266 0.0
13267 0.0
13268 0.0
13269 0.0
13270 0.0
13271 0.5455399999999999
13272 0.0
13273 0.0
13274 0.0
13275 0.27276999999999996
13276 0.0
13277 0.0
13278 0.27276999999999996
13279 0.0
13280 0.0
13281 0.0
13282 0.0
13283 0.0
13284 0.27276999999999996
13285 0.27276999999999996
13286 0.0
13287 0.27276999999999996
13288 0.0
13289 0.0
13290 0.0
13291 0.5455399999999999
13292 0.0
13293 0.0
13294 0.0
13295 0.0
13296 0.0
13297 0.0
13298 0.0
13299 0.0
13300 0.0
13301 0.0
13302 0.0
13303 0.27276999999999996
13304 0.0
13305 0.5455399999999999
13306 0.0
13307 0.0
13308 0.0
13309 0.0
13310 0.0
13311 0.0
13312 0.0
13313 0.0
13314 0.0
13315 0.0
13316 0.0
13317 0.0
13318 0.0
13319 0.0
13320 0.0
13321 0.0
13322 0.0
13323 0.0
13324 0.0
13325 0.0
13326 0.0
13327 0.0
13328 0.0
13329 0.0
13330 0.27276999999999996
13331 0.0
13332 0.27276999999999996
13333 0.5455399999999999
13334 0.0
13335 0.27276999999999996
13336 0.0
13337 0.0
13338 0.0
13339 0.27276999999999996
13340 0.0
13341 0.0
13342 0.0
13343 0.0
13344 0.27276999999999996
13345 0.0
13346 0.0
13347 0.0
13348 0.27276999999999996
13349 0.0
13350 0.0
13351 0.27276999999999996
13352 0.0
13353 0.0
13354 0.27276999999999996
13355 0.0
13356 0.0
13357 0.0
13358 0.0
13359 0.0
13360 0.0
13361 0.0
13362 0.0
13363 0.0
13364 0.0
13365 0.27276999999999996
13366 0.0
13367 0.0
13368 0.0
13369 0.0
13370 0.0
13371 0.0
13372 0.0
13373 0.0
13374 0.0
13375 0.0
13376 0.0
13377 0.27276999999999996
13378 0.0
13379 0.0
13380 0.0
13381 0.0
13382 0.0
13383 0.0
13384 0.0
13385 0.0
13386 0.0
13387 0.0
13388 0.0
13389 0.0
13390 0.0
13391 0.0
13392 0.0
13393 0.0
13394 0.27276999999999996
13395 0.27276999999999996
13396 0.27276999999999996
13397 0.0
13398 0.0
13399 0.0
13400 0.0
13401 0.0
13402 0.0
13403 0.0
13404 0.0
13405 0.0
13406 0.0
13407 0.0
13408 0.0
13409 0.0
13410 0.0
13411 0.0
13412 0.0
13413 0.0
13414 0.0
13415 0.0
13416 0.0
13417 0.0
13418 0.27276999999999996
13419 0.0
13420 0.0
13421 0.0
13422 0.0
13423 0.0
13424 0.27276999999999996
13425 0.0
13426 0.0
13427 0.0
13428 0.0
13429 0.0
13430 0.0
13431 0.0
13432 0.0
13433 0.0
13434 0.27276999999999996
13435 0.0
13436 0.0
13437 0.0
13438 0.27276999999999996
13439 0.27276999999999996
13440 0.0
13441 0.0
13442 0.27276999999999996
13443 0.0
13444 0.0
13445 0.0
13446 0.27276999999999996
13447 0.0
13448 0.0
13449 0.27276999999999996
13450 0.27276999999999996
13451 0.0
13452 0.0
13453 0.0
13454 0.0
13455 0.0
13456 0.0
13457 0.0
13458 0.0
13459 0.5455399999999999
13460 0.0
13461 0.0
13462 0.0
13463 0.0
13464 0.0
13465 0.81831
13466 0.0
13467 0.0
13468 0.0
13469 0.27276999999999996
13470 0.0
13471 0.0
13472 0.5455399999999999
13473 0.0
13474 0.0
13475 0.0
13476 0.0
13477 0.0
13478 0.0
13479 0.27276999999999996
13480 0.27276999999999996
13481 0.0
13482 0.0
13483 0.0
13484 0.0
13485 0.0
13486 0.0
13487 0.0
13488 0.27276999999999996
13489 0.0
13490 0.27276999999999996
13491 0.0
13492 0.0
13493 0.0
13494 0.0
13495 0.27276999999999996
13496 0.27276999999999996
13497 0.5455399999999999
13498 0.0
13499 0.0
13500 0.0
13501 0.0
13502 0.27276999999999996
13503 0.0
13504 0.0
13505 0.0
13506 0.0
13507 0.0
13508 0.0
13509 0.0
13510 0.0
13511 0.27276999999999996
13512 0.0
13513 0.0
13514 0.0
13515 0.0
13516 0.0
13517 0.27276999999999996
13518 0.5455399999999999
13519 0.0
13520 0.0
13521 0.0
13522 0.0
13523 0.0
13524 0.0
13525 0.0
13526 0.0
13527 0.0
13528 0.0
13529 0.0
13530 0.0
13531 0.0
13532 0.0
13533 0.27276999999999996
13534 0.5455399999999999
13535 0.27276999999999996
13536 0.0
13537 0.0
13538 0.0
13539 0.27276999999999996
13540 0.0
13541 0.0
13542 0.0
13543 0.0
13544 0.0
13545 0.0
13546 0.0
13547 0.0
13548 0.0
13549 0.0
13550 0.0
13551 0.0
13552 0.0
13553 0.0
13554 0.0
13555 0.0
13556 0.0
13557 0.0
13558 0.81831
13559 0.0
13560 0.0
13561 0.0
13562 0.0
13563 0.0
13564 0.0
13565 0.27276999999999996
13566 0.0
13567 0.0
13568 0.0
13569 0.0
13570 0.0
13571 0.0
13572 0.0
13573 0.0
13574 0.0
13575 0.27276999999999996
13576 0.0
13577 0.0
13578 0.0
13579 0.0
13580 0.0
13581 0.0
13582 0.0
13583 0.0
13584 0.0
13585 0.0
13586 0.27276999999999996
13587 0.0
13588 0.0
13589 0.0
13590 0.27276999999999996
13591 0.27276999999999996
13592 0.0
13593 0.0
13594 0.0
13595 0.0
13596 0.0
13597 0.0
13598 0.27276999999999996
13599 0.27276999999999996
13600 0.0
13601 0.0
13602 0.0
13603 0.0
13604 0.0
13605 0.0
13606 0.0
13607 0.0
13608 0.0
13609 0.0
13610 0.27276999999999996
13611 0.0
13612 0.0
13613 0.27276999999999996
13614 0.0
13615 0.27276999999999996
13616 0.0
13617 0.0
13618 0.0
13619 0.0
13620 0.5455399999999999
13621 0.0
13622 0.0
13623 0.0
13624 0.0
13625 0.0
13626 0.0
13627 0.0
13628 0.5455399999999999
13629 0.27276999999999996
13630 0.0
13631 0.27276999999999996
13632 0.0
13633 0.0
13634 0.0
13635 0.0
13636 0.0
13637 0.0
13638 0.0
13639 0.0
13640 0.0
13641 0.27276999999999996
13642 0.0
13643 0.0
13644 0.0
13645 0.0
13646 0.27276999999999996
13647 0.5455399999999999
13648 0.0
13649 0.0
13650 0.0
13651 0.0
13652 0.0
13653 0.27276999999999996
13654 0.81831
13655 0.0
13656 0.0
13657 0.0
13658 0.0
13659 0.0
13660 0.0
13661 0.0
13662 0.0
13663 0.0
13664 0.0
13665 0.0
13666 0.5455399999999999
13667 0.27276999999999996
13668 0.0
13669 0.0
13670 0.0
13671 0.0
13672 0.27276999999999996
13673 0.0
13674 0.0
13675 0.0
13676 0.27276999999999996
13677 0.0
13678 0.0
13679 0.0
13680 0.0
13681 0.0
13682 0.5455399999999999
13683 0.0
13684 0.0
13685 0.0
13686 0.0
13687 0.0
13688 0.0
13689 0.27276999999999996
13690 0.0
13691 0.0
13692 0.0
13693 0.0
13694 0.0
13695 0.0
13696 0.0
13697 0.0
13698 0.0
13699 0.0
13700 0.0
13701 0.0
13702 0.0
13703 0.0
13704 0.27276999999999996
13705 0.0
13706 0.0
13707 0.27276999999999996
13708 0.5455399999999999
13709 0.0
13710 0.0
13711 0.0
13712 0.0
13713 0.0
13714 0.0
13715 0.0
13716 0.0
13717 0.0
13718 0.0
13719 0.0
13720 0.0
13721 0.0
13722 0.0
13723 0.0
13724 0.0
13725 0.0
13726 0.0
13727 0.0
13728 0.0
13729 0.0
13730 0.27276999999999996
13731 0.0
13732 0.0
13733 0.0
13734 0.0
13735 0.0
13736 0.0
13737 0.0
13738 0.0
13739 0.0
13740 0.0
13741 0.0
13742 0.0
13743 0.0
13744 0.0
13745 0.0
13746 0.0
13747 0.0
13748 0.0
13749 0.27276999999999996
13750 0.0
13751 0.0
13752 0.0
13753 0.0
13754 0.27276999999999996
13755 0.0
13756 0.27276999999999996
13757 0.0
13758 0.0
13759 0.27276999999999996
13760 0.0
13761 0.27276999999999996
13762 0.0
13763 0.0
13764 0.0
13765 0.0
13766 0.0
13767 0.0
13768 0.0
13769 0.5455399999999999
13770 0.0
13771 0.0
13772 0.0
13773 0.0
13774 0.0
13775 0.0
13776 0.0
13777 0.0
13778 0.0
13779 0.0
13780 0.0
13781 0.0
13782 0.0
13783 0.0
13784 0.27276999999999996
13785 0.0
13786 0.0
13787 0.0
13788 0.0
13789 0.0
13790 0.0
13791 0.0
13792 0.27276999999999996
13793 0.0
13794 0.0
13795 0.0
13796 0.0
13797 0.0
13798 0.0
13799 0.0
13800 0.0
13801 0.0
13802 0.0
13803 0.0
13804 0.0
13805 0.0
13806 0.0
13807 0.0
13808 0.0
13809 0.0
13810 0.0
13811 0.0
13812 0.0
13813 0.0
13814 0.27276999999999996
13815 0.0
13816 0.0
13817 0.0
13818 0.0
13819 0.0
13820 0.0
13821 0.0
13822 0.0
13823 0.0
13824 0.0
13825 0.0
13826 0.0
13827 0.0
13828 0.0
13829 0.0
13830 0.0
13831 0.0
13832 0.0
13833 0.0
13834 0.0
13835 0.0
13836 0.0
13837 0.0
13838 0.0
13839 0.0
13840 0.0
13841 0.0
13842 0.27276999999999996
13843 0.0
13844 0.0
13845 0.0
13846 0.0
13847 0.0
13848 0.0
13849 0.0
13850 0.0
13851 0.27276999999999996
13852 0.0
13853 0.0
13854 0.0
13855 0.0
13856 0.0
13857 0.0
13858 0.0
13859 0.0
13860 0.0
13861 0.0
13862 0.0
13863 0.27276999999999996
13864 0.0
13865 0.0
13866 0.0
13867 0.0
13868 0.0
13869 0.27276999999999996
13870 0.0
13871 0.0
13872 0.0
13873 0.0
13874 0.0
13875 0.0
13876 0.0
13877 0.0
13878 0.0
13879 0.27276999999999996
13880 0.5455399999999999
13881 0.0
13882 0.0
13883 0.0
13884 0.0
13885 0.0
13886 0.0
13887 0.0
13888 0.0
13889 0.0
13890 0.0
13891 0.0
13892 0.0
13893 0.0
13894 0.0
13895 0.0
13896 0.0
13897 0.0
13898 0.0
13899 0.0
13900 0.0
13901 0.27276999999999996
13902 0.0
13903 0.0
13904 0.0
13905 0.0
13906 0.27276999999999996
13907 0.0
13908 0.0
13909 0.0
13910 0.0
13911 0.0
13912 0.0
13913 0.0
13914 0.0
13915 0.0
13916 0.0
13917 0.0
13918 0.0
13919 0.27276999999999996
13920 0.0
13921 0.0
13922 0.0
13923 0.0
13924 0.0
13925 0.0
13926 0.0
13927 0.27276999999999996
13928 0.0
13929 0.27276999999999996
13930 0.0
13931 0.0
13932 0.0
13933 0.0
13934 0.0
13935 0.0
13936 0.0
13937 0.0
13938 0.0
13939 0.81831
13940 0.0
13941 0.0
13942 0.0
13943 0.0
13944 0.0
13945 0.0
13946 0.5455399999999999
13947 0.0
13948 0.0
13949 0.27276999999999996
13950 0.0
13951 0.0
13952 0.0
13953 0.27276999999999996
13954 0.0
13955 0.0
13956 0.0
13957 0.0
13958 0.0
13959 0.0
13960 0.0
13961 0.27276999999999996
13962 0.0
13963 0.0
13964 0.0
13965 0.0
13966 0.27276999999999996
13967 0.0
13968 0.0
13969 0.0
13970 0.0
13971 0.0
13972 0.0
13973 0.0
13974 0.0
13975 0.0
13976 0.0
13977 0.0
13978 0.0
13979 0.0
13980 0.0
13981 0.0
13982 0.0
13983 0.0
13984 0.0
13985 0.0
13986 0.0
13987 0.0
13988 0.81831
13989 0.0
13990 0.0
13991 0.0
13992 0.0
13993 0.0
13994 0.0
13995 0.0
13996 0.0
13997 0.0
13998 0.0
13999 0.27276999999999996
14000 0.0
14001 0.0
14002 0.0
14003 0.0
14004 0.0
14005 0.0
14006 0.0
14007 0.0
14008 0.0
14009 0.0
14010 0.0
14011 0.27276999999999996
14012 0.0
14013 0.0
14014 0.0
14015 0.0
14016 0.0
14017 0.0
14018 0.0
14019 0.0
14020 0.27276999999999996
14021 0.0
14022 0.0
14023 0.0
14024 0.0
14025 0.0
14026 0.0
14027 0.0
14028 0.0
14029 0.0
14030 0.0
14031 0.0
14032 0.0
14033 0.0
14034 0.0
14035 0.0
14036 0.0
14037 0.27276999999999996
14038 0.27276999999999996
14039 0.0
14040 0.0
14041 0.27276999999999996
14042 0.0
14043 0.0
14044 0.0
14045 0.27276999999999996
14046 0.0
14047 0.0
14048 0.0
14049 0.0
14050 0.0
14051 0.0
14052 0.0
14053 0.0
14054 0.27276999999999996
14055 0.0
14056 0.0
14057 0.0
14058 0.0
14059 0.5455399999999999
14060 0.0
14061 0.0
14062 0.0
14063 0.0
14064 0.27276999999999996
14065 0.0
14066 0.27276999999999996
14067 0.0
14068 0.27276999999999996
14069 0.0
14070 0.0
14071 0.27276999999999996
14072 0.0
14073 0.5455399999999999
14074 0.0
14075 0.0
14076 0.0
14077 0.0
14078 0.27276999999999996
14079 0.0
14080 0.0
14081 0.0
14082 0.0
14083 0.0
14084 0.27276999999999996
14085 0.27276999999999996
14086 0.0
14087 0.0
14088 0.0
14089 0.0
14090 0.0
14091 0.27276999999999996
14092 0.0
14093 0.0
14094 0.0
14095 0.0
14096 0.27276999999999996
14097 0.5455399999999999
14098 0.27276999999999996
14099 0.0
14100 0.0
14101 0.0
14102 0.0
14103 0.0
14104 0.0
14105 0.0
14106 0.0
14107 0.0
14108 0.0
14109 0.0
14110 0.0
14111 0.0
14112 0.0
14113 0.0
14114 0.0
14115 0.27276999999999996
14116 0.0
14117 0.0
14118 0.27276999999999996
14119 0.27276999999999996
14120 0.0
14121 0.27276999999999996
14122 0.0
14123 0.0
14124 0.0
14125 0.0
14126 0.0
14127 0.27276999999999996
14128 0.0
14129 0.0
14130 0.0
14131 0.0
14132 0.0
14133 0.0
14134 0.0
14135 0.0
14136 0.0
14137 0.0
14138 0.0
14139 0.0
14140 0.5455399999999999
14141 0.0
14142 0.0
14143 0.0
14144 0.0
14145 0.0
14146 0.0
14147 0.27276999999999996
14148 0.0
14149 0.0
14150 0.0
14151 0.0
14152 0.27276999999999996
14153 0.0
14154 0.0
14155 0.0
14156 0.27276999999999996
14157 0.0
14158 0.0
14159 0.27276999999999996
14160 0.0
14161 0.27276999999999996
14162 0.0
14163 0.0
14164 0.0
14165 0.0
14166 0.0
14167 0.27276999999999996
14168 0.27276999999999996
14169 0.0
14170 0.0
14171 0.0
14172 0.0
14173 0.0
14174 0.0
14175 0.0
14176 0.0
14177 0.0
14178 0.0
14179 0.0
14180 0.0
14181 0.0
14182 0.0
14183 0.0
14184 0.0
14185 0.0
14186 0.0
14187 0.0
14188 0.81831
14189 0.0
14190 0.27276999999999996
14191 0.0
14192 0.5455399999999999
14193 0.0
14194 0.0
14195 0.0
14196 0.0
14197 0.0
14198 0.0
14199 0.0
14200 0.0
14201 0.0
14202 0.0
14203 0.5455399999999999
14204 0.0
14205 0.0
14206 0.0
14207 0.0
14208 0.27276999999999996
14209 0.0
14210 0.27276999999999996
14211 0.0
14212 0.0
14213 0.0
14214 0.27276999999999996
14215 0.27276999999999996
14216 0.0
14217 0.0
14218 0.0
14219 0.0
14220 0.0
14221 0.0
14222 0.0
14223 0.0
14224 0.0
14225 0.0
14226 0.27276999999999996
14227 0.0
14228 0.0
14229 0.0
14230 0.0
14231 0.27276999999999996
14232 0.0
14233 0.0
14234 0.0
14235 0.0
14236 0.27276999999999996
14237 0.0
14238 0.0
14239 0.27276999999999996
14240 0.0
14241 0.0
14242 0.0
14243 0.0
14244 0.27276999999999996
14245 0.0
14246 0.0
14247 0.27276999999999996
14248 0.0
14249 0.0
14250 0.0
14251 0.27276999999999996
14252 0.0
14253 0.27276999999999996
14254 0.0
14255 0.0
14256 0.0
14257 0.27276999999999996
14258 0.0
14259 0.0
14260 0.0
14261 0.0
14262 0.0
14263 0.0
14264 0.0
14265 0.27276999999999996
14266 0.0
14267 0.0
14268 0.27276999999999996
14269 0.0
14270 0.0
14271 0.0
14272 0.0
14273 0.0
14274 0.0
14275 0.27276999999999996
14276 0.5455399999999999
14277 0.27276999999999996
14278 0.27276999999999996
14279 0.0
14280 0.0
14281 0.0
14282 0.0
14283 0.0
14284 0.0
14285 0.0
14286 0.0
14287 0.0
14288 0.0
14289 0.0
14290 0.0
14291 0.0
14292 0.0
14293 0.0
14294 0.0
14295 0.0
14296 0.0
14297 0.0
14298 0.27276999999999996
14299 0.0
14300 0.0
14301 0.0
14302 0.0
14303 0.0
14304 0.0
14305 0.0
14306 0.0
14307 0.0
14308 0.0
14309 0.0
14310 0.0
14311 0.0
14312 0.0
14313 0.0
14314 0.0
14315 0.0
14316 0.0
14317 0.0
14318 0.0
14319 0.0
14320 0.0
14321 0.0
14322 0.0
14323 0.0
14324 0.0
14325 0.0
14326 0.0
14327 0.0
14328 0.0
14329 0.0
14330 0.27276999999999996
14331 0.0
14332 0.0
14333 0.0
14334 0.0
14335 0.0
14336 0.0
14337 0.0
14338 0.0
14339 0.0
14340 0.0
14341 0.0
14342 0.27276999999999996
14343 0.0
14344 0.0
14345 0.0
14346 0.0
14347 0.0
14348 0.0
14349 0.0
14350 0.0
14351 0.0
14352 0.0
14353 0.0
14354 0.0
14355 0.0
14356 0.0
14357 0.0
14358 0.0
14359 0.0
14360 0.0
14361 0.0
14362 0.27276999999999996
14363 0.0
14364 0.0
14365 0.0
14366 0.0
14367 0.0
14368 0.0
14369 0.0
14370 0.27276999999999996
14371 0.0
14372 0.0
14373 0.0
14374 0.0
14375 0.0
14376 0.0
14377 0.5455399999999999
14378 0.0
14379 0.0
14380 0.0
14381 0.0
14382 0.0
14383 0.0
14384 0.0
14385 0.0
14386 0.0
14387 0.0
14388 0.0
14389 0.27276999999999996
14390 0.0
14391 0.0
14392 0.0
14393 0.0
14394 0.0
14395 0.0
14396 0.0
14397 0.0
14398 0.0
14399 0.0
14400 0.0
14401 0.27276999999999996
14402 0.0
14403 0.0
14404 0.0
14405 0.0
14406 0.0
14407 0.0
14408 0.0
14409 0.0
14410 0.0
14411 0.27276999999999996
14412 0.0
14413 0.0
14414 0.0
14415 0.0
14416 0.0
14417 0.0
14418 0.27276999999999996
14419 0.0
14420 0.0
14421 0.0
14422 0.0
14423 0.27276999999999996
14424 0.0
14425 0.0
14426 0.0
14427 0.0
14428 0.27276999999999996
14429 0.0
14430 0.0
14431 0.0
14432 0.0
14433 0.0
14434 0.27276999999999996
14435 0.27276999999999996
14436 0.0
14437 0.0
14438 0.0
14439 0.0
14440 0.0
14441 0.0
14442 0.27276999999999996
14443 0.0
14444 0.0
14445 0.0
14446 0.0
14447 0.0
14448 0.27276999999999996
14449 0.0
14450 0.0
14451 0.5455399999999999
14452 0.27276999999999996
14453 0.0
14454 0.0
14455 0.0
14456 0.0
14457 0.0
14458 0.0
14459 0.0
14460 0.0
14461 0.0
14462 0.27276999999999996
14463 0.0
14464 0.0
14465 0.0
14466 0.0
14467 0.0
14468 0.0
14469 0.0
14470 0.0
14471 0.0
14472 0.0
14473 0.0
14474 0.0
14475 0.0
14476 0.0
14477 0.0
14478 0.0
14479 0.0
14480 0.0
14481 0.0
14482 0.0
14483 0.0
14484 0.27276999999999996
14485 0.0
14486 0.0
14487 0.0
14488 0.0
14489 0.0
14490 0.0
14491 0.0
14492 0.0
14493 0.0
14494 0.0
14495 0.27276999999999996
14496 0.0
14497 0.0
14498 0.0
14499 0.0
14500 0.27276999999999996
14501 0.0
14502 0.0
14503 0.0
14504 0.0
14505 0.0
14506 0.27276999999999996
14507 0.27276999999999996
14508 0.0
14509 0.0
14510 0.0
14511 0.0
14512 0.0
14513 0.0
14514 0.0
14515 0.0
14516 0.0
14517 0.0
14518 0.0
14519 0.27276999999999996
14520 0.0
14521 0.0
14522 0.0
14523 0.0
14524 0.0
14525 0.0
14526 0.0
14527 0.0
14528 0.0
14529 0.0
14530 0.0
14531 0.27276999999999996
14532 0.0
14533 0.0
14534 0.0
14535 0.0
14536 0.0
14537 0.0
14538 0.0
14539 0.0
14540 0.0
14541 0.0
14542 0.5455399999999999
14543 0.0
14544 0.0
14545 0.0
14546 0.0
14547 0.0
14548 0.0
14549 0.0
14550 0.0
14551 0.27276999999999996
14552 0.0
14553 0.0
14554 0.0
14555 0.0
14556 0.0
14557 0.0
14558 0.0
14559 0.0
14560 0.0
14561 0.0
14562 0.0
14563 0.0
14564 0.0
14565 0.0
14566 0.0
14567 0.0
14568 0.0
14569 0.0
14570 0.0
14571 0.0
14572 0.0
14573 0.0
14574 0.27276999999999996
14575 0.0
14576 0.27276999999999996
14577 0.0
14578 0.0
14579 0.0
14580 0.0
14581 0.0
14582 0.0
14583 0.0
14584 0.27276999999999996
14585 0.0
14586 0.0
14587 0.0
14588 0.0
14589 0.27276999999999996
14590 0.0
14591 0.0
14592 0.0
14593 0.0
14594 0.0
14595 0.0
14596 0.0
14597 0.0
14598 0.0
14599 0.27276999999999996
14600 0.0
14601 0.0
14602 0.0
14603 0.0
14604 0.0
14605 0.0
14606 0.27276999999999996
14607 0.0
14608 0.0
14609 0.0
14610 0.0
14611 0.0
14612 0.0
14613 0.0
14614 0.0
14615 0.0
14616 0.0
14617 0.0
14618 0.0
14619 0.0
14620 0.0
14621 0.0
14622 0.0
14623 0.27276999999999996
14624 0.0
14625 0.0
14626 0.0
14627 0.27276999999999996
14628 0.0
14629 0.0
14630 0.0
14631 0.0
14632 0.0
14633 0.0
14634 0.0
14635 0.0
14636 0.0
14637 0.27276999999999996
14638 0.0
14639 0.0
14640 0.0
14641 0.0
14642 0.0
14643 0.0
14644 0.0
14645 0.27276999999999996
14646 0.0
14647 0.27276999999999996
14648 0.0
14649 0.0
14650 0.0
14651 0.0
14652 0.27276999999999996
14653 0.0
14654 0.0
14655 0.0
14656 0.0
14657 0.0
14658 0.0
14659 0.0
14660 0.27276999999999996
14661 0.0
14662 0.27276999999999996
14663 0.0
14664 0.0
14665 0.27276999999999996
14666 0.0
14667 0.27276999999999996
14668 0.0
14669 0.0
14670 0.0
14671 0.0
14672 0.0
14673 0.5455399999999999
14674 0.0
14675 0.0
14676 0.0
14677 0.0
14678 0.0
14679 0.0
14680 0.0
14681 0.27276999999999996
14682 0.0
14683 0.5455399999999999
14684 0.0
14685 0.0
14686 0.0
14687 0.0
14688 0.0
14689 0.0
14690 0.0
14691 0.0
14692 0.0
14693 1.0910799999999998
14694 0.0
14695 0.0
14696 0.0
14697 0.0
14698 0.0
14699 0.0
14700 0.27276999999999996
14701 0.0
14702 0.0
14703 0.0
14704 0.0
14705 0.0
14706 0.27276999999999996
14707 0.0
14708 0.0
14709 0.0
14710 0.0
14711 0.0
14712 0.0
14713 0.0
14714 0.0
14715 0.27276999999999996
14716 0.0
14717 0.0
14718 0.0
14719 0.0
14720 0.0
14721 0.0
14722 0.0
14723 0.0
14724 0.0
14725 0.0
14726 0.0
14727 0.0
14728 0.0
14729 0.0
14730 0.0
14731 0.0
14732 0.0
14733 0.0
14734 0.0
14735 0.0
14736 0.0
14737 0.0
14738 0.0
14739 0.27276999999999996
14740 0.0
14741 0.0
14742 0.0
14743 0.0
14744 0.0
14745 0.0
14746 0.0
14747 0.0
14748 0.0
14749 0.0
14750 0.0
14751 0.27276999999999996
14752 0.0
14753 0.0
14754 0.0
14755 0.0
14756 0.27276999999999996
14757 0.0
14758 0.0
14759 0.0
14760 0.0
14761 0.0
14762 0.0
14763 0.0
14764 0.0
14765 0.0
14766 0.0
14767 0.0
14768 0.0
14769 0.0
14770 0.0
14771 0.0
14772 0.0
14773 0.0
14774 0.0
14775 0.0
14776 0.0
14777 0.0
14778 0.0
14779 0.0
14780 0.0
14781 0.0
14782 0.0
14783 0.27276999999999996
14784 0.27276999999999996
14785 0.0
14786 0.0
14787 0.0
14788 0.0
14789 0.0
14790 0.0
14791 0.0
14792 0.0
14793 0.27276999999999996
14794 0.0
14795 0.0
14796 0.27276999999999996
14797 0.0
14798 0.0
14799 0.27276999999999996
14800 0.0
14801 0.0
14802 0.0
14803 0.0
14804 0.0
14805 0.0
14806 0.0
14807 0.27276999999999996
14808 0.0
14809 0.0
14810 0.0
14811 0.27276999999999996
14812 0.0
14813 0.0
14814 0.27276999999999996
14815 0.0
14816 0.27276999999999996
14817 0.0
14818 0.27276999999999996
14819 0.0
14820 0.0
14821 0.0
14822 0.0
14823 0.0
14824 0.27276999999999996
14825 0.0
14826 0.0
14827 0.0
14828 0.27276999999999996
14829 0.0
14830 0.0
14831 0.27276999999999996
14832 0.0
14833 0.0
14834 0.0
14835 0.0
14836 0.0
14837 0.0
14838 0.5455399999999999
14839 0.0
14840 0.0
14841 0.0
14842 0.0
14843 0.0
14844 0.0
14845 0.0
14846 0.0
14847 0.0
14848 0.0
14849 0.27276999999999996
14850 0.0
14851 0.0
14852 0.0
14853 0.0
14854 0.0
14855 0.0
14856 0.0
14857 0.0
14858 0.0
14859 0.27276999999999996
14860 0.0
14861 0.0
14862 0.0
14863 0.0
14864 0.0
14865 0.0
14866 0.0
14867 0.0
14868 0.0
14869 0.0
14870 0.27276999999999996
14871 0.0
14872 0.0
14873 0.0
14874 0.0
14875 0.0
14876 0.0
14877 0.0
14878 0.0
14879 0.0
14880 0.0
14881 0.0
14882 0.0
14883 0.0
14884 0.5455399999999999
14885 0.0
14886 0.0
14887 0.0
14888 0.0
14889 0.0
14890 0.0
14891 0.0
14892 0.0
14893 0.0
14894 0.0
14895 0.0
14896 0.0
14897 0.0
14898 0.0
14899 0.0
14900 0.0
14901 0.0
14902 0.0
14903 0.0
14904 0.27276999999999996
14905 0.27276999999999996
14906 0.0
14907 0.0
14908 0.27276999999999996
14909 0.27276999999999996
14910 0.0
14911 0.0
14912 0.0
14913 0.0
14914 0.0
14915 0.0
14916 0.27276999999999996
14917 0.0
14918 0.0
14919 0.0
14920 0.0
14921 0.0
14922 0.0
14923 0.0
14924 0.0
14925 0.0
14926 0.0
14927 0.0
14928 0.0
14929 0.0
14930 0.0
14931 0.0
14932 0.0
14933 0.0
14934 0.0
14935 0.0
14936 0.0
14937 0.0
14938 0.0
14939 0.0
14940 0.0
14941 0.0
14942 0.0
14943 0.0
14944 0.0
14945 0.27276999999999996
14946 0.0
14947 0.27276999999999996
14948 0.0
14949 0.0
14950 0.5455399999999999
14951 0.0
14952 0.0
14953 0.0
14954 0.0
14955 0.0
14956 0.0
14957 0.27276999999999996
14958 0.0
14959 0.0
14960 0.0
14961 0.0
14962 0.0
14963 0.0
14964 0.0
14965 0.0
14966 0.0
14967 0.0
14968 0.0
14969 0.0
14970 0.0
14971 0.0
14972 0.0
14973 0.0
14974 0.27276999999999996
14975 0.27276999999999996
14976 0.0
14977 0.0
14978 0.0
14979 0.27276999999999996
14980 0.0
14981 0.0
14982 0.0
14983 0.27276999999999996
14984 0.0
14985 0.0
14986 0.0
14987 0.0
14988 0.0
14989 0.27276999999999996
14990 0.0
14991 0.0
14992 0.0
14993 0.0
14994 0.0
14995 0.27276999999999996
14996 0.0
14997 0.0
14998 0.0
14999 0.0
15000 0.0
15001 0.0
15002 0.27276999999999996
15003 0.0
15004 0.0
15005 0.0
15006 0.0
15007 0.0
15008 0.0
15009 0.0
15010 0.0
15011 0.0
15012 0.0
15013 0.0
15014 0.0
15015 0.0
15016 0.0
15017 0.27276999999999996
15018 0.0
15019 0.0
15020 0.27276999999999996
15021 0.0
15022 0.0
15023 0.0
15024 0.0
15025 0.0
15026 0.0
15027 0.0
15028 0.0
15029 0.0
15030 0.0
15031 0.0
15032 0.0
15033 0.0
15034 0.0
15035 0.0
15036 0.0
15037 0.0
15038 0.0
15039 0.0
15040 0.27276999999999996
15041 0.0
15042 0.0
15043 0.0
15044 0.0
15045 0.0
15046 0.0
15047 0.0
15048 0.0
15049 0.0
15050 0.0
15051 0.27276999999999996
15052 0.0
15053 0.0
15054 0.0
15055 0.0
15056 0.0
15057 0.0
15058 0.0
15059 0.0
15060 0.0
15061 0.0
15062 0.0
15063 0.0
15064 0.27276999999999996
15065 0.0
15066 0.0
15067 0.0
15068 0.0
15069 0.0
15070 0.5455399999999999
15071 0.0
15072 0.0
15073 0.0
15074 0.0
15075 0.0
15076 0.0
15077 0.0
15078 0.27276999999999996
15079 0.0
15080 0.0
15081 0.0
15082 0.0
15083 0.0
15084 0.0
15085 0.0
15086 0.0
15087 0.0
15088 0.0
15089 0.0
15090 0.0
15091 0.0
15092 0.27276999999999996
15093 0.0
15094 0.0
15095 0.27276999999999996
15096 0.0
15097 0.0
15098 0.0
15099 0.0
15100 0.0
15101 0.0
15102 0.0
15103 0.27276999999999996
15104 0.0
15105 0.0
15106 0.0
15107 0.0
15108 0.0
15109 0.27276999999999996
15110 0.0
15111 0.0
15112 0.0
15113 0.0
15114 0.0
15115 0.0
15116 0.0
15117 0.0
15118 0.0
15119 0.0
15120 0.0
15121 0.0
15122 0.0
15123 0.0
15124 0.0
15125 0.0
15126 0.0
15127 0.0
15128 0.0
15129 0.0
15130 0.0
15131 0.0
15132 0.5455399999999999
15133 0.0
15134 0.81831
15135 0.0
15136 0.0
15137 0.0
15138 0.0
15139 0.0
15140 0.0
15141 0.0
15142 0.27276999999999996
15143 0.0
15144 0.0
15145 0.0
15146 0.0
15147 0.0
15148 0.0
15149 0.81831
15150 0.0
15151 0.0
15152 0.27276999999999996
15153 0.0
15154 0.0
15155 0.0
15156 0.0
15157 0.0
15158 0.0
15159 0.0
15160 0.0
15161 0.0
15162 0.0
15163 0.0
15164 0.0
15165 0.0
15166 0.0
15167 0.27276999999999996
15168 0.0
15169 0.0
15170 0.0
15171 0.0
15172 0.0
15173 0.0
15174 0.0
15175 0.0
15176 0.27276999999999996
15177 0.27276999999999996
15178 0.0
15179 0.0
15180 0.0
15181 0.0
15182 0.0
15183 0.27276999999999996
15184 0.0
15185 0.0
15186 0.0
15187 0.27276999999999996
15188 0.0
15189 0.0
15190 0.27276999999999996
15191 0.0
15192 0.0
15193 0.0
15194 0.0
15195 0.0
15196 0.0
15197 0.0
15198 0.0
15199 0.0
15200 0.0
15201 0.0
15202 0.0
15203 0.0
15204 0.0
15205 0.0
15206 0.0
15207 0.0
15208 0.5455399999999999
15209 0.0
15210 0.0
15211 0.0
15212 0.0
15213 0.0
15214 0.0
15215 0.0
15216 0.0
15217 0.0
15218 0.0
15219 0.0
15220 0.0
15221 0.0
15222 0.0
15223 0.0
15224 0.5455399999999999
15225 0.0
15226 0.0
15227 0.27276999999999996
15228 0.0
15229 0.27276999999999996
15230 0.0
15231 0.0
15232 0.0
15233 0.0
15234 0.0
15235 0.0
15236 0.27276999999999996
15237 0.0
15238 0.0
15239 0.0
15240 0.0
15241 0.0
15242 0.0
15243 0.0
15244 0.0
15245 0.0
15246 0.0
15247 0.0
15248 0.27276999999999996
15249 0.0
15250 0.0
15251 0.27276999999999996
15252 0.27276999999999996
15253 0.0
15254 0.27276999999999996
15255 0.0
15256 0.0
15257 0.0
15258 0.0
15259 0.0
15260 0.0
15261 0.0
15262 0.0
15263 0.27276999999999996
15264 0.0
15265 0.0
15266 0.0
15267 0.0
15268 0.0
15269 0.0
15270 0.0
15271 0.0
15272 0.27276999999999996
15273 0.0
15274 0.0
15275 0.0
15276 0.0
15277 0.0
15278 0.0
15279 0.0
15280 0.0
15281 0.0
15282 0.0
15283 0.0
15284 0.0
15285 0.0
15286 0.0
15287 0.27276999999999996
15288 0.27276999999999996
15289 0.0
15290 0.0
15291 0.0
15292 0.0
15293 0.0
15294 0.0
15295 0.0
15296 0.0
15297 0.0
15298 0.0
15299 0.27276999999999996
15300 0.27276999999999996
15301 0.0
15302 0.0
15303 0.0
15304 0.0
15305 0.0
15306 0.0
15307 0.27276999999999996
15308 0.0
15309 0.0
15310 0.0
15311 0.27276999999999996
15312 0.0
15313 0.0
15314 0.0
15315 0.0
15316 0.0
15317 0.0
15318 0.0
15319 0.27276999999999996
15320 0.0
15321 0.0
15322 0.0
15323 0.0
15324 0.0
15325 0.0
15326 0.0
15327 0.0
15328 0.0
15329 0.0
15330 0.0
15331 0.0
15332 0.0
15333 0.0
15334 0.0
15335 0.5455399999999999
15336 0.0
15337 0.0
15338 0.0
15339 0.0
15340 0.0
15341 0.0
15342 0.0
15343 0.0
15344 0.27276999999999996
15345 0.0
15346 0.0
15347 0.0
15348 0.0
15349 0.0
15350 0.0
15351 0.27276999999999996
15352 0.0
15353 0.0
15354 0.27276999999999996
15355 0.0
15356 0.0
15357 0.81831
15358 0.0
15359 0.0
15360 0.0
15361 0.0
15362 0.27276999999999996
15363 0.0
15364 0.0
15365 0.27276999999999996
15366 0.0
15367 0.27276999999999996
15368 0.0
15369 0.0
15370 0.0
15371 0.0
15372 0.0
15373 0.0
15374 0.0
15375 0.0
15376 0.0
15377 0.0
15378 0.0
15379 0.0
15380 0.0
15381 0.0
15382 0.27276999999999996
15383 0.0
15384 0.0
15385 0.0
15386 0.0
15387 0.0
15388 0.0
15389 0.81831
15390 0.0
15391 0.27276999999999996
15392 0.0
15393 0.0
15394 0.0
15395 0.5455399999999999
15396 0.0
15397 0.0
15398 0.0
15399 0.0
15400 0.0
15401 0.0
15402 0.0
15403 0.0
15404 0.0
15405 0.81831
15406 0.0
15407 0.0
15408 0.0
15409 0.0
15410 0.0
15411 0.0
15412 0.0
15413 0.0
15414 0.0
15415 0.0
15416 0.0
15417 0.27276999999999996
15418 0.0
15419 0.0
15420 0.0
15421 0.0
15422 0.0
15423 0.0
15424 0.0
15425 0.0
15426 0.0
15427 0.0
15428 0.0
15429 0.0
15430 0.27276999999999996
15431 0.0
15432 0.0
15433 0.27276999999999996
15434 0.0
15435 0.0
15436 0.27276999999999996
15437 0.0
15438 0.0
15439 0.0
15440 0.0
15441 0.0
15442 0.0
15443 0.0
15444 0.0
15445 0.0
15446 0.0
15447 0.0
15448 0.0
15449 0.0
15450 0.0
15451 0.0
15452 0.0
15453 0.0
15454 0.0
15455 0.0
15456 0.0
15457 0.0
15458 0.0
15459 0.0
15460 0.0
15461 0.0
15462 0.0
15463 0.27276999999999996
15464 0.0
15465 0.0
15466 0.0
15467 0.0
15468 0.0
15469 0.0
15470 0.0
15471 0.0
15472 0.0
15473 0.0
15474 0.0
15475 0.0
15476 0.27276999999999996
15477 0.0
15478 0.0
15479 0.0
15480 0.0
15481 0.0
15482 0.0
15483 0.0
15484 0.0
15485 0.0
15486 0.0
15487 0.0
15488 0.0
15489 0.0
15490 0.0
15491 0.0
15492 0.0
15493 0.0
15494 0.27276999999999996
15495 0.0
15496 0.0
15497 0.5455399999999999
15498 0.0
15499 0.0
15500 0.0
15501 0.0
15502 0.0
15503 0.0
15504 0.0
15505 0.0
15506 0.0
15507 0.0
15508 0.27276999999999996
15509 0.0
15510 0.0
15511 0.0
15512 0.0
15513 0.0
15514 0.0
15515 0.0
15516 0.0
15517 0.0
15518 0.0
15519 0.0
15520 0.81831
15521 0.0
15522 0.0
15523 0.0
15524 0.0
15525 0.0
15526 0.0
15527 0.27276999999999996
15528 0.0
15529 0.0
15530 0.0
15531 0.0
15532 0.0
15533 0.5455399999999999
15534 0.0
15535 0.27276999999999996
15536 0.0
15537 0.0
15538 0.0
15539 0.5455399999999999
15540 0.0
15541 0.0
15542 0.5455399999999999
15543 0.0
15544 0.0
15545 0.0
15546 0.0
15547 0.0
15548 0.0
15549 0.81831
15550 0.27276999999999996
15551 0.0
15552 0.0
15553 0.0
15554 0.0
15555 0.0
15556 0.0
15557 0.0
15558 0.0
15559 0.0
15560 0.0
15561 0.0
15562 0.27276999999999996
15563 0.27276999999999996
15564 0.0
15565 0.0
15566 0.0
15567 0.0
15568 0.0
15569 0.0
15570 0.0
15571 0.0
15572 0.5455399999999999
15573 0.0
15574 0.0
15575 0.0
15576 0.0
15577 0.0
15578 0.0
15579 0.27276999999999996
15580 0.0
15581 0.0
15582 0.0
15583 0.0
15584 0.0
15585 0.0
15586 0.27276999999999996
15587 0.27276999999999996
15588 0.0
15589 0.0
15590 0.5455399999999999
15591 0.0
15592 0.0
15593 0.0
15594 0.0
15595 0.0
15596 0.0
15597 0.0
15598 0.0
15599 0.0
15600 0.0
15601 0.0
15602 0.0
15603 0.0
15604 0.0
15605 0.0
15606 0.0
15607 0.0
15608 0.0
15609 0.0
15610 0.0
15611 0.0
15612 0.0
15613 0.0
15614 0.0
15615 0.0
15616 0.0
15617 0.0
15618 0.0
15619 0.0
15620 0.0
15621 0.0
15622 0.0
15623 0.0
15624 0.0
15625 0.0
15626 0.0
15627 0.0
15628 0.0
15629 0.0
15630 0.0
15631 0.0
15632 0.0
15633 0.0
15634 0.0
15635 0.0
15636 0.0
15637 0.0
15638 0.0
15639 0.0
15640 0.0
15641 0.0
15642 0.0
15643 0.0
15644 0.0
15645 0.27276999999999996
15646 0.0
15647 0.0
15648 0.0
15649 0.0
15650 0.0
15651 0.27276999999999996
15652 0.0
15653 0.0
15654 0.0
15655 0.0
15656 0.27276999999999996
15657 0.0
15658 0.5455399999999999
15659 0.0
15660 0.27276999999999996
15661 0.0
15662 0.0
15663 0.0
15664 0.0
15665 0.0
15666 0.0
15667 0.0
15668 0.27276999999999996
15669 0.0
15670 0.27276999999999996
15671 0.0
15672 0.0
15673 0.27276999999999996
15674 0.5455399999999999
15675 0.0
15676 0.27276999999999996
15677 0.0
15678 0.0
15679 0.0
15680 0.0
15681 0.0
15682 0.27276999999999996
15683 0.0
15684 0.0
15685 0.27276999999999996
15686 0.0
15687 0.0
15688 0.0
15689 0.0
15690 0.0
15691 0.27276999999999996
15692 0.0
15693 0.0
15694 0.0
15695 0.0
15696 0.0
15697 0.0
15698 0.27276999999999996
15699 0.0
15700 0.0
15701 0.0
15702 0.0
15703 0.27276999999999996
15704 0.0
15705 0.0
15706 0.0
15707 0.0
15708 0.0
15709 0.0
15710 0.0
15711 0.0
15712 0.0
15713 0.0
15714 0.0
15715 0.0
15716 0.0
15717 0.27276999999999996
15718 0.0
15719 0.27276999999999996
15720 0.5455399999999999
15721 0.0
15722 0.0
15723 0.0
15724 0.0
15725 0.0
15726 0.27276999999999996
15727 0.0
15728 0.0
15729 0.0
15730 0.0
15731 0.0
15732 0.0
15733 0.5455399999999999
15734 0.0
15735 0.0
15736 0.0
15737 0.0
15738 0.0
15739 0.0
15740 0.0
15741 0.27276999999999996
15742 0.0
15743 0.0
15744 0.27276999999999996
15745 0.27276999999999996
15746 0.0
15747 0.0
15748 0.0
15749 0.0
15750 0.0
15751 0.0
15752 0.0
15753 0.0
15754 0.0
15755 0.0
15756 0.0
15757 0.0
15758 0.27276999999999996
15759 0.0
15760 0.0
15761 0.0
15762 0.27276999999999996
15763 0.27276999999999996
15764 0.0
15765 0.0
15766 0.0
15767 0.0
15768 0.27276999999999996
15769 0.0
15770 0.0
15771 0.0
15772 0.0
15773 0.0
15774 0.27276999999999996
15775 0.0
15776 0.5455399999999999
15777 0.0
15778 0.0
15779 0.0
15780 0.0
15781 0.0
15782 0.0
15783 0.0
15784 0.0
15785 0.0
15786 0.0
15787 0.0
15788 0.0
15789 0.0
15790 0.0
15791 0.0
15792 0.27276999999999996
15793 0.0
15794 0.0
15795 0.27276999999999996
15796 0.27276999999999996
15797 0.0
15798 0.27276999999999996
15799 0.0
15800 0.0
15801 0.0
15802 0.0
15803 0.0
15804 0.0
15805 0.0
15806 0.0
15807 0.0
15808 0.0
15809 0.0
15810 0.0
15811 0.0
15812 0.27276999999999996
15813 0.0
15814 0.0
15815 0.0
15816 0.0
15817 0.0
15818 0.27276999999999996
15819 0.0
15820 0.27276999999999996
15821 0.0
15822 0.27276999999999996
15823 0.27276999999999996
15824 0.0
15825 0.0
15826 0.0
15827 0.0
15828 0.27276999999999996
15829 0.0
15830 0.0
15831 0.0
15832 0.0
15833 0.0
15834 0.27276999999999996
15835 0.27276999999999996
15836 0.0
15837 0.0
15838 0.0
15839 0.0
15840 0.0
15841 0.0
15842 0.27276999999999996
15843 0.0
15844 0.0
15845 0.0
15846 0.0
15847 0.0
15848 0.0
15849 0.0
15850 0.0
15851 0.0
15852 0.0
15853 0.0
15854 0.0
15855 0.27276999999999996
15856 0.0
15857 0.0
15858 0.27276999999999996
15859 0.0
15860 0.0
15861 0.0
15862 0.0
15863 0.27276999999999996
15864 0.0
15865 0.0
15866 0.0
15867 0.0
15868 0.0
15869 0.0
15870 0.0
15871 0.0
15872 0.0
15873 0.0
15874 0.0
15875 0.0
15876 0.0
15877 0.0
15878 0.0
15879 0.27276999999999996
15880 0.0
15881 0.0
15882 0.0
15883 0.0
15884 0.0
15885 0.0
15886 0.0
15887 0.0
15888 0.0
15889 0.0
15890 0.0
15891 0.5455399999999999
15892 0.5455399999999999
15893 0.27276999999999996
15894 0.0
15895 0.0
15896 0.27276999999999996
15897 0.81831
15898 0.0
15899 0.0
15900 0.0
15901 0.27276999999999996
15902 0.0
15903 0.27276999999999996
15904 0.0
15905 0.0
15906 0.27276999999999996
15907 0.27276999999999996
15908 0.27276999999999996
15909 0.0
15910 0.0
15911 0.0
15912 0.0
15913 0.0
15914 0.27276999999999996
15915 0.0
15916 0.0
15917 0.0
15918 0.0
15919 0.0
15920 0.0
15921 0.0
15922 0.27276999999999996
15923 0.0
15924 0.0
15925 0.5455399999999999
15926 0.0
15927 0.0
15928 0.0
15929 0.81831
15930 0.0
15931 0.27276999999999996
15932 0.5455399999999999
15933 0.0
15934 0.0
15935 0.0
15936 0.27276999999999996
15937 0.0
15938 0.0
15939 0.0
15940 0.0
15941 0.0
15942 0.27276999999999996
15943 0.27276999999999996
15944 0.0
15945 0.0
15946 0.27276999999999996
15947 0.0
15948 0.0
15949 0.5455399999999999
15950 0.0
15951 0.27276999999999996
15952 0.0
15953 0.0
15954 0.0
15955 0.0
15956 0.0
15957 0.0
15958 0.0
15959 0.27276999999999996
15960 0.0
15961 0.27276999999999996
15962 0.27276999999999996
15963 0.0
15964 0.27276999999999996
15965 0.0
15966 0.0
15967 0.27276999999999996
15968 0.0
15969 0.0
15970 0.0
15971 0.0
15972 0.0
15973 0.0
15974 0.27276999999999996
15975 0.0
15976 0.0
15977 0.0
15978 0.0
15979 0.0
15980 0.0
15981 0.0
15982 0.0
15983 0.27276999999999996
15984 0.0
15985 0.5455399999999999
15986 0.0
15987 0.27276999999999996
15988 0.27276999999999996
15989 0.0
15990 0.27276999999999996
15991 0.0
15992 0.0
15993 0.27276999999999996
15994 0.0
15995 0.0
15996 0.27276999999999996
15997 0.0
15998 0.0
15999 0.0
16000 0.27276999999999996
16001 0.0
16002 0.0
16003 0.0
16004 0.0
16005 0.0
16006 0.0
16007 0.0
16008 0.27276999999999996
16009 0.81831
16010 0.27276999999999996
16011 0.0
16012 0.0
16013 0.0
16014 0.27276999999999996
16015 0.0
16016 0.0
16017 0.0
16018 0.0
16019 0.0
16020 0.0
16021 0.0
16022 0.0
16023 0.0
16024 0.0
16025 0.0
16026 0.0
16027 0.0
16028 0.0
16029 0.0
16030 0.27276999999999996
16031 0.27276999999999996
16032 0.0
16033 0.0
16034 0.0
16035 0.0
16036 0.0
16037 0.27276999999999996
16038 0.0
16039 0.0
16040 0.27276999999999996
16041 0.0
16042 0.0
16043 0.5455399999999999
16044 0.0
16045 0.0
16046 0.0
16047 0.0
16048 0.0
16049 0.0
16050 0.27276999999999996
16051 0.0
16052 0.0
16053 0.0
16054 0.0
16055 0.0
16056 0.27276999999999996
16057 0.0
16058 0.0
16059 0.0
16060 0.27276999999999996
16061 0.0
16062 0.5455399999999999
16063 0.0
16064 0.0
16065 0.0
16066 0.0
16067 0.0
16068 0.0
16069 0.0
16070 0.0
16071 0.0
16072 0.0
16073 0.0
16074 0.27276999999999996
16075 0.0
16076 0.0
16077 0.27276999999999996
16078 0.0
16079 0.0
16080 0.27276999999999996
16081 0.0
16082 0.27276999999999996
16083 0.0
16084 0.0
16085 0.27276999999999996
16086 0.0
16087 0.0
16088 0.0
16089 0.0
16090 0.0
16091 0.0
16092 0.0
16093 0.27276999999999996
16094 0.27276999999999996
16095 0.0
16096 0.0
16097 0.0
16098 0.0
16099 0.0
16100 0.5455399999999999
16101 0.0
16102 0.0
16103 0.27276999999999996
16104 0.27276999999999996
16105 0.0
16106 0.0
16107 0.0
16108 0.0
16109 0.0
16110 0.27276999999999996
16111 0.0
16112 0.0
16113 0.5455399999999999
16114 0.0
16115 0.0
16116 0.0
16117 0.0
16118 0.0
16119 0.0
16120 0.0
16121 0.27276999999999996
16122 0.0
16123 0.0
16124 0.0
16125 0.0
16126 0.0
16127 0.27276999999999996
16128 0.0
16129 0.0
16130 0.0
16131 0.27276999999999996
16132 0.0
16133 0.0
16134 0.5455399999999999
16135 0.0
16136 0.0
16137 0.0
16138 0.0
16139 0.0
16140 0.5455399999999999
16141 0.27276999999999996
16142 0.5455399999999999
16143 0.27276999999999996
16144 0.5455399999999999
16145 0.0
16146 0.0
16147 0.0
16148 0.0
16149 0.0
16150 0.27276999999999996
16151 0.0
16152 0.5455399999999999
16153 0.0
16154 0.0
16155 0.0
16156 0.27276999999999996
16157 0.0
16158 0.0
16159 0.0
16160 0.0
16161 0.0
16162 0.27276999999999996
16163 0.5455399999999999
16164 0.27276999999999996
16165 0.0
16166 0.0
16167 0.0
16168 0.0
16169 0.0
16170 0.5455399999999999
16171 0.27276999999999996
16172 0.27276999999999996
16173 0.0
16174 0.27276999999999996
16175 0.0
16176 0.0
16177 0.0
16178 0.0
16179 0.27276999999999996
16180 0.0
16181 0.27276999999999996
16182 0.5455399999999999
16183 0.27276999999999996
16184 0.0
16185 0.0
16186 0.27276999999999996
16187 0.0
16188 0.0
16189 0.0
16190 0.0
16191 0.0
16192 0.0
16193 0.0
16194 0.5455399999999999
16195 0.0
16196 0.0
16197 0.0
16198 0.0
16199 0.0
16200 0.0
16201 0.0
16202 0.0
16203 0.0
16204 0.27276999999999996
16205 0.0
16206 0.5455399999999999
16207 0.0
16208 0.0
16209 0.0
16210 0.0
16211 0.0
16212 0.27276999999999996
16213 0.0
16214 0.0
16215 0.0
16216 0.0
16217 0.0
16218 0.27276999999999996
16219 0.0
16220 0.0
16221 0.0
16222 0.0
16223 0.0
16224 0.0
16225 0.0
16226 0.0
16227 0.0
16228 0.0
16229 0.0
16230 0.0
16231 0.0
16232 0.0
16233 0.0
16234 0.5455399999999999
16235 0.0
16236 0.0
16237 0.81831
16238 0.0
16239 0.0
16240 0.5455399999999999
16241 0.0
16242 0.0
16243 0.0
16244 0.27276999999999996
16245 0.81831
16246 0.27276999999999996
16247 0.0
16248 0.0
16249 0.0
16250 0.27276999999999996
16251 0.27276999999999996
16252 0.0
16253 0.81831
16254 0.0
16255 0.0
16256 0.0
16257 0.0
16258 0.0
16259 0.0
16260 0.0
16261 0.0
16262 0.27276999999999996
16263 0.0
16264 0.27276999999999996
16265 0.5455399999999999
16266 0.27276999999999996
16267 0.0
16268 0.0
16269 0.27276999999999996
16270 0.0
16271 0.0
16272 0.0
16273 0.0
16274 0.0
16275 0.0
16276 0.0
16277 0.0
16278 0.0
16279 0.0
16280 0.0
16281 0.0
16282 0.0
16283 0.0
16284 0.0
16285 0.0
16286 0.0
16287 0.0
16288 0.0
16289 0.0
16290 0.5455399999999999
16291 0.0
16292 0.0
16293 0.0
16294 0.0
16295 0.0
16296 0.0
16297 0.0
16298 0.27276999999999996
16299 0.27276999999999996
16300 0.0
16301 0.0
16302 0.0
16303 0.27276999999999996
16304 0.0
16305 0.0
16306 0.0
16307 0.0
16308 0.0
16309 0.0
16310 0.27276999999999996
16311 0.0
16312 0.0
16313 0.0
16314 0.27276999999999996
16315 0.0
16316 0.0
16317 0.0
16318 0.27276999999999996
16319 0.0
16320 0.0
16321 0.0
16322 0.0
16323 0.5455399999999999
16324 0.0
16325 0.27276999999999996
16326 0.0
16327 0.0
16328 0.0
16329 0.0
16330 0.0
16331 0.0
16332 0.5455399999999999
16333 0.0
16334 0.0
16335 0.0
16336 0.0
16337 0.0
16338 0.0
16339 0.0
16340 0.0
16341 0.0
16342 0.0
16343 0.0
16344 0.5455399999999999
16345 0.27276999999999996
16346 0.0
16347 0.0
16348 0.0
16349 0.0
16350 0.0
16351 0.0
16352 0.0
16353 0.0
16354 0.0
16355 0.27276999999999996
16356 0.27276999999999996
16357 0.5455399999999999
16358 0.0
16359 0.0
16360 0.0
16361 0.0
16362 0.27276999999999996
16363 0.27276999999999996
16364 0.27276999999999996
16365 0.27276999999999996
16366 0.0
16367 0.0
16368 0.0
16369 0.0
16370 0.27276999999999996
16371 0.0
16372 0.0
16373 0.0
16374 0.0
16375 0.27276999999999996
16376 0.27276999999999996
16377 0.0
16378 0.0
16379 0.0
16380 0.5455399999999999
16381 0.0
16382 0.5455399999999999
16383 0.0
16384 0.0
16385 0.0
16386 0.0
16387 0.0
16388 0.27276999999999996
16389 0.0
16390 0.0
16391 0.0
16392 0.27276999999999996
16393 0.0
16394 0.0
16395 0.0
16396 0.0
16397 0.27276999999999996
16398 0.0
16399 0.0
16400 0.0
16401 0.0
16402 0.0
16403 0.0
16404 0.0
16405 0.0
16406 0.0
16407 0.0
16408 0.0
16409 0.0
16410 0.0
16411 0.0
16412 0.0
16413 0.0
16414 0.0
16415 0.0
16416 0.0
16417 0.0
16418 0.0
16419 0.0
16420 0.0
16421 0.27276999999999996
16422 0.0
16423 0.0
16424 0.0
16425 0.0
16426 0.0
16427 0.0
16428 0.0
16429 0.0
16430 0.0
16431 0.0
16432 0.0
16433 0.0
16434 0.0
16435 0.0
16436 0.0
16437 0.0
16438 0.0
16439 0.0
16440 0.0
16441 0.0
16442 0.0
16443 0.0
16444 0.0
16445 0.0
16446 0.0
16447 0.0
16448 0.0
16449 0.0
16450 0.0
16451 0.0
16452 0.0
16453 0.0
16454 0.0
16455 0.0
16456 0.0
16457 0.0
16458 0.0
16459 0.0
16460 0.27276999999999996
16461 0.0
16462 0.27276999999999996
16463 0.0
16464 0.0
16465 0.0
16466 0.0
16467 0.0
16468 0.0
16469 0.27276999999999996
16470 0.0
16471 0.0
16472 0.0
16473 0.0
16474 0.0
16475 0.0
16476 0.0
16477 0.0
16478 0.0
16479 0.0
16480 0.0
16481 0.0
16482 0.0
16483 0.0
16484 0.0
16485 0.0
16486 0.0
16487 0.0
16488 0.0
16489 0.0
16490 0.0
16491 0.0
16492 0.0
16493 0.0
16494 0.0
16495 0.0
16496 0.0
16497 0.27276999999999996
16498 0.0
16499 0.0
16500 0.0
16501 0.0
16502 0.0
16503 0.0
16504 0.0
16505 0.0
16506 0.0
16507 0.0
16508 0.0
16509 0.0
16510 0.0
16511 0.0
16512 0.0
16513 0.0
16514 0.0
16515 0.27276999999999996
16516 0.0
16517 0.0
16518 0.0
16519 0.0
16520 0.0
16521 0.0
16522 0.0
16523 0.27276999999999996
16524 0.0
16525 0.0
16526 0.0
16527 0.0
16528 0.0
16529 0.0
16530 0.0
16531 0.0
16532 0.0
16533 0.27276999999999996
16534 0.27276999999999996
16535 0.0
16536 0.0
16537 0.0
16538 0.0
16539 0.0
16540 0.0
16541 0.27276999999999996
16542 0.0
16543 0.0
16544 0.27276999999999996
16545 0.27276999999999996
16546 0.0
16547 0.0
16548 0.27276999999999996
16549 0.0
16550 0.0
16551 0.0
16552 0.27276999999999996
16553 0.0
16554 0.0
16555 0.0
16556 0.0
16557 0.0
16558 0.0
16559 0.0
16560 0.27276999999999996
16561 0.0
16562 0.0
16563 0.0
16564 0.0
16565 0.27276999999999996
16566 0.0
16567 0.0
16568 0.0
16569 0.0
16570 0.0
16571 0.0
16572 0.0
16573 0.0
16574 0.0
16575 0.0
16576 0.27276999999999996
16577 0.0
16578 0.0
16579 0.0
16580 0.0
16581 0.0
16582 0.0
16583 0.0
16584 0.27276999999999996
16585 0.0
16586 0.0
16587 0.0
16588 0.0
16589 0.0
16590 0.0
16591 0.0
16592 0.0
16593 0.0
16594 0.0
16595 0.0
16596 0.0
16597 0.0
16598 0.0
16599 0.0
16600 0.0
16601 0.0
16602 0.27276999999999996
16603 0.0
16604 0.0
16605 0.0
16606 0.0
16607 0.0
16608 0.27276999999999996
16609 0.0
16610 0.0
16611 0.27276999999999996
16612 0.0
16613 0.0
16614 0.0
16615 0.0
16616 0.5455399999999999
16617 0.0
16618 0.27276999999999996
16619 0.0
16620 0.0
16621 0.27276999999999996
16622 0.0
16623 0.0
16624 0.0
16625 0.0
16626 0.0
16627 0.0
16628 0.0
16629 0.0
16630 0.0
16631 0.0
16632 0.0
16633 0.0
16634 0.0
16635 0.0
16636 0.0
16637 0.0
16638 0.0
16639 0.5455399999999999
16640 0.5455399999999999
16641 0.0
16642 0.0
16643 0.0
16644 0.0
16645 0.0
16646 0.0
16647 0.0
16648 0.27276999999999996
16649 0.27276999999999996
16650 0.0
16651 0.0
16652 0.27276999999999996
16653 0.0
16654 0.0
16655 0.0
16656 0.0
16657 0.0
16658 0.0
16659 0.0
16660 0.0
16661 0.27276999999999996
16662 0.0
16663 0.0
16664 0.0
16665 0.27276999999999996
16666 0.0
16667 0.0
16668 0.0
16669 0.0
16670 0.5455399999999999
16671 0.0
16672 0.0
16673 0.0
16674 0.0
16675 0.0
16676 0.0
16677 0.0
16678 0.0
16679 0.0
16680 0.27276999999999996
16681 0.0
16682 0.0
16683 0.0
16684 0.0
16685 0.0
16686 0.0
16687 0.0
16688 0.0
16689 0.0
16690 0.0
16691 0.0
16692 0.0
16693 0.0
16694 0.0
16695 0.0
16696 0.0
16697 0.0
16698 0.0
16699 0.0
16700 0.0
16701 0.0
16702 0.0
16703 0.0
16704 0.0
16705 0.0
16706 0.0
16707 0.0
16708 0.0
16709 0.0
16710 0.0
16711 0.0
16712 0.0
16713 0.0
16714 0.0
16715 0.0
16716 0.0
16717 0.0
16718 0.0
16719 0.0
16720 0.0
16721 0.0
16722 0.0
16723 0.0
16724 0.0
16725 0.0
16726 0.0
16727 0.0
16728 0.0
16729 0.0
16730 0.27276999999999996
16731 0.0
16732 0.27276999999999996
16733 0.0
16734 0.27276999999999996
16735 0.0
16736 0.27276999999999996
16737 0.5455399999999999
16738 0.0
16739 0.0
16740 0.5455399999999999
16741 0.0
16742 0.0
16743 0.27276999999999996
16744 0.0
16745 0.0
16746 0.0
16747 0.0
16748 0.0
16749 0.0
16750 0.81831
16751 0.0
16752 0.0
16753 1.36385
16754 0.0
16755 0.27276999999999996
16756 0.27276999999999996
16757 0.0
16758 0.27276999999999996
16759 0.0
16760 0.0
16761 0.0
16762 0.27276999999999996
16763 0.0
16764 0.0
16765 0.0
16766 0.0
16767 0.0
16768 0.0
16769 0.0
16770 0.27276999999999996
16771 0.27276999999999996
16772 0.0
16773 0.0
16774 0.0
16775 0.0
16776 0.0
16777 0.27276999999999996
16778 0.0
16779 0.5455399999999999
16780 0.0
16781 0.0
16782 0.5455399999999999
16783 0.0
16784 0.0
16785 0.5455399999999999
16786 0.0
16787 0.0
16788 0.0
16789 0.0
16790 0.0
16791 0.27276999999999996
16792 0.0
16793 0.0
16794 0.0
16795 0.0
16796 0.0
16797 0.0
16798 0.0
16799 0.27276999999999996
16800 0.27276999999999996
16801 0.0
16802 0.0
16803 0.0
16804 0.0
16805 0.0
16806 0.0
16807 0.0
16808 0.0
16809 0.0
16810 0.0
16811 0.0
16812 0.0
16813 0.0
16814 0.0
16815 0.0
16816 0.0
16817 0.27276999999999996
16818 0.0
16819 0.0
16820 0.0
16821 0.0
16822 0.0
16823 0.0
16824 0.0
16825 0.0
16826 0.0
16827 0.0
16828 0.0
16829 0.27276999999999996
16830 0.0
16831 0.0
16832 0.0
16833 0.0
16834 0.0
16835 0.27276999999999996
16836 0.0
16837 0.0
16838 0.0
16839 0.0
16840 0.0
16841 0.0
16842 0.0
16843 0.0
16844 0.0
16845 0.0
16846 0.0
16847 0.0
16848 0.27276999999999996
16849 0.0
16850 0.0
16851 0.0
16852 0.0
16853 0.0
16854 0.27276999999999996
16855 0.0
16856 0.0
16857 0.0
16858 0.27276999999999996
16859 0.27276999999999996
16860 0.0
16861 0.0
16862 0.0
16863 0.5455399999999999
16864 0.0
16865 0.0
16866 0.0
16867 0.0
16868 0.5455399999999999
16869 0.0
16870 0.0
16871 0.0
16872 0.0
16873 0.0
16874 0.0
16875 0.27276999999999996
16876 0.0
16877 0.27276999999999996
16878 0.0
16879 0.0
16880 0.0
16881 0.0
16882 0.0
16883 0.0
16884 0.27276999999999996
16885 0.0
16886 0.27276999999999996
16887 0.0
16888 0.0
16889 0.0
16890 0.0
16891 0.0
16892 0.81831
16893 0.5455399999999999
16894 0.0
16895 0.27276999999999996
16896 0.0
16897 0.5455399999999999
16898 0.0
16899 0.0
16900 0.0
16901 0.0
16902 0.27276999999999996
16903 0.0
16904 0.0
16905 0.0
16906 0.27276999999999996
16907 0.0
16908 0.0
16909 0.0
16910 0.0
16911 0.0
16912 0.0
16913 0.0
16914 0.27276999999999996
16915 0.0
16916 0.27276999999999996
16917 0.0
16918 0.27276999999999996
16919 0.0
16920 0.0
16921 0.27276999999999996
16922 0.27276999999999996
16923 0.0
16924 0.0
16925 0.0
16926 0.0
16927 0.0
16928 0.0
16929 0.0
16930 0.0
16931 0.0
16932 0.0
16933 0.0
16934 0.0
16935 0.0
16936 0.0
16937 0.0
16938 0.0
16939 0.0
16940 0.0
16941 0.27276999999999996
16942 0.0
16943 0.27276999999999996
16944 0.0
16945 0.5455399999999999
16946 0.0
16947 0.0
16948 0.0
16949 0.0
16950 0.0
16951 0.0
16952 0.27276999999999996
16953 0.0
16954 0.0
16955 0.0
16956 0.0
16957 0.0
16958 0.0
16959 0.0
16960 0.0
16961 0.0
16962 0.0
16963 0.0
16964 0.0
16965 0.0
16966 0.0
16967 0.0
16968 0.27276999999999996
16969 0.0
16970 0.0
16971 0.0
16972 0.0
16973 0.27276999999999996
16974 0.27276999999999996
16975 0.0
16976 0.0
16977 0.0
16978 0.0
16979 0.0
16980 0.0
16981 0.0
16982 0.0
16983 0.0
16984 0.0
16985 0.0
16986 0.0
16987 0.0
16988 0.0
16989 0.0
16990 0.27276999999999996
16991 0.0
16992 0.0
16993 0.0
16994 0.0
16995 0.0
16996 0.0
16997 0.0
16998 0.0
16999 0.81831
17000 0.27276999999999996
17001 0.0
17002 0.0
17003 0.0
17004 0.27276999999999996
17005 0.0
17006 0.0
17007 0.0
17008 0.27276999999999996
17009 0.0
17010 0.0
17011 0.0
17012 0.0
17013 0.27276999999999996
17014 0.27276999999999996
17015 0.0
17016 0.0
17017 0.0
17018 0.0
17019 0.0
17020 0.0
17021 0.0
17022 0.0
17023 0.0
17024 0.27276999999999996
17025 0.0
17026 0.0
17027 0.0
17028 0.0
17029 0.0
17030 0.0
17031 0.0
17032 0.0
17033 0.27276999999999996
17034 0.5455399999999999
17035 0.0
17036 0.27276999999999996
17037 0.27276999999999996
17038 0.0
17039 0.0
17040 0.0
17041 0.0
17042 0.0
17043 0.0
17044 0.0
17045 0.27276999999999996
17046 0.0
17047 0.0
17048 0.0
17049 0.0
17050 0.27276999999999996
17051 0.27276999999999996
17052 0.0
17053 0.0
17054 0.0
17055 0.0
17056 0.27276999999999996
17057 0.0
17058 0.0
17059 0.0
17060 0.0
17061 0.0
17062 0.0
17063 0.0
17064 0.0
17065 0.0
17066 0.0
17067 0.0
17068 0.5455399999999999
17069 0.27276999999999996
17070 0.5455399999999999
17071 0.27276999999999996
17072 0.0
17073 0.0
17074 0.0
17075 0.0
17076 0.0
17077 0.0
17078 0.0
17079 0.0
17080 0.0
17081 0.0
17082 0.27276999999999996
17083 0.27276999999999996
17084 0.0
17085 0.0
17086 0.0
17087 0.0
17088 0.27276999999999996
17089 0.0
17090 0.0
17091 0.0
17092 0.27276999999999996
17093 0.27276999999999996
17094 0.0
17095 0.0
17096 0.27276999999999996
17097 0.0
17098 0.0
17099 0.0
17100 0.0
17101 0.0
17102 0.0
17103 0.0
17104 0.0
17105 0.0
17106 0.0
17107 0.0
17108 0.0
17109 0.0
17110 0.0
17111 0.27276999999999996
17112 0.0
17113 0.5455399999999999
17114 0.0
17115 0.0
17116 0.0
17117 0.0
17118 0.0
17119 0.0
17120 0.0
17121 0.0
17122 0.0
17123 0.0
17124 0.0
17125 0.0
17126 0.0
17127 0.0
17128 0.0
17129 0.0
17130 0.0
17131 0.0
17132 0.0
17133 0.0
17134 0.0
17135 0.0
17136 0.0
17137 0.0
17138 0.0
17139 0.27276999999999996
17140 0.0
17141 0.0
17142 0.0
17143 0.0
17144 0.0
17145 0.0
17146 0.0
17147 0.0
17148 0.0
17149 0.0
17150 0.0
17151 0.0
17152 0.0
17153 0.27276999999999996
17154 0.5455399999999999
17155 0.0
17156 0.0
17157 0.27276999999999996
17158 0.0
17159 0.0
17160 0.0
17161 0.0
17162 0.0
17163 0.0
17164 0.0
17165 0.0
17166 0.0
17167 0.0
17168 0.0
17169 0.0
17170 0.0
17171 0.0
17172 0.0
17173 0.0
17174 0.27276999999999996
17175 0.0
17176 0.0
17177 0.0
17178 0.0
17179 0.0
17180 0.0
17181 0.0
17182 0.0
17183 0.5455399999999999
17184 0.0
17185 0.0
17186 0.0
17187 0.0
17188 0.0
17189 0.27276999999999996
17190 0.27276999999999996
17191 0.0
17192 0.0
17193 0.0
17194 0.0
17195 0.81831
17196 0.0
17197 0.0
17198 0.0
17199 0.27276999999999996
17200 0.0
17201 0.27276999999999996
17202 0.27276999999999996
17203 0.27276999999999996
17204 0.81831
17205 0.0
17206 0.0
17207 0.0
17208 0.0
17209 0.0
17210 0.0
17211 0.81831
17212 0.0
17213 0.5455399999999999
17214 0.0
17215 0.0
17216 0.0
17217 0.5455399999999999
17218 0.27276999999999996
17219 0.27276999999999996
17220 0.0
17221 0.27276999999999996
17222 0.0
17223 0.0
17224 0.0
17225 0.0
17226 0.0
17227 0.0
17228 0.0
17229 0.0
17230 0.0
17231 0.0
17232 0.0
17233 0.27276999999999996
17234 0.0
17235 0.0
17236 0.0
17237 0.0
17238 0.0
17239 0.0
17240 0.0
17241 0.0
17242 0.27276999999999996
17243 0.0
17244 0.0
17245 0.0
17246 0.27276999999999996
17247 0.0
17248 0.27276999999999996
17249 0.0
17250 0.0
17251 0.27276999999999996
17252 0.0
17253 0.0
17254 0.0
17255 0.0
17256 0.0
17257 0.5455399999999999
17258 0.0
17259 0.0
17260 0.0
17261 0.0
17262 0.0
17263 0.0
17264 0.0
17265 0.0
17266 0.0
17267 0.27276999999999996
17268 0.27276999999999996
17269 0.0
17270 0.0
17271 0.0
17272 0.0
17273 0.27276999999999996
17274 0.0
17275 0.27276999999999996
17276 0.0
17277 0.0
17278 0.0
17279 0.0
17280 0.0
17281 0.0
17282 0.0
17283 0.0
17284 0.0
17285 0.0
17286 0.0
17287 0.0
17288 0.27276999999999996
17289 0.0
17290 0.0
17291 0.0
17292 0.0
17293 0.0
17294 0.0
17295 0.0
17296 0.27276999999999996
17297 0.27276999999999996
17298 0.0
17299 0.0
17300 0.0
17301 0.27276999999999996
17302 0.0
17303 0.5455399999999999
17304 0.0
17305 0.0
17306 0.27276999999999996
17307 0.0
17308 0.0
17309 0.27276999999999996
17310 0.5455399999999999
17311 0.0
17312 0.0
17313 0.0
17314 0.0
17315 0.0
17316 0.0
17317 0.0
17318 0.0
17319 0.27276999999999996
17320 0.0
17321 0.0
17322 0.0
17323 0.0
17324 0.0
17325 0.0
17326 0.27276999999999996
17327 0.0
17328 0.0
17329 0.27276999999999996
17330 0.0
17331 0.0
17332 0.0
17333 0.0
17334 0.0
17335 0.0
17336 0.0
17337 0.0
17338 0.27276999999999996
17339 0.27276999999999996
17340 0.0
17341 0.0
17342 0.0
17343 0.27276999999999996
17344 0.0
17345 0.0
17346 0.0
17347 0.0
17348 0.0
17349 0.0
17350 0.0
17351 0.27276999999999996
17352 0.0
17353 0.0
17354 0.0
17355 0.0
17356 0.27276999999999996
17357 0.5455399999999999
17358 0.0
17359 0.5455399999999999
17360 0.0
17361 0.0
17362 0.0
17363 0.0
17364 0.0
17365 0.0
17366 0.0
17367 0.27276999999999996
17368 0.0
17369 0.0
17370 0.0
17371 0.0
17372 0.27276999999999996
17373 0.0
17374 0.0
17375 0.0
17376 0.0
17377 0.0
17378 0.0
17379 0.0
17380 0.0
17381 0.0
17382 0.0
17383 0.0
17384 0.0
17385 0.27276999999999996
17386 0.0
17387 0.0
17388 0.0
17389 0.0
17390 0.0
17391 0.0
17392 0.0
17393 0.0
17394 0.27276999999999996
17395 0.0
17396 0.0
17397 0.0
17398 0.0
17399 0.0
17400 0.27276999999999996
17401 0.0
17402 0.0
17403 0.0
17404 0.27276999999999996
17405 0.0
17406 0.0
17407 0.0
17408 0.0
17409 0.0
17410 0.0
17411 0.0
17412 0.0
17413 0.27276999999999996
17414 0.0
17415 0.0
17416 0.0
17417 0.27276999999999996
17418 0.0
17419 0.0
17420 0.27276999999999996
17421 0.27276999999999996
17422 0.27276999999999996
17423 0.0
17424 0.27276999999999996
17425 0.0
17426 0.0
17427 0.0
17428 0.0
17429 0.0
17430 0.0
17431 0.0
17432 0.0
17433 0.5455399999999999
17434 0.0
17435 0.0
17436 0.0
17437 0.0
17438 0.0
17439 0.0
17440 0.0
17441 0.27276999999999996
17442 0.0
17443 0.0
17444 0.0
17445 0.0
17446 0.0
17447 0.0
17448 0.0
17449 0.0
17450 0.27276999999999996
17451 0.0
17452 0.0
17453 0.0
17454 0.0
17455 0.0
17456 0.27276999999999996
17457 0.0
17458 0.0
17459 0.0
17460 0.0
17461 0.0
17462 0.27276999999999996
17463 0.0
17464 0.0
17465 0.0
17466 0.0
17467 0.0
17468 0.0
17469 0.0
17470 0.0
17471 0.27276999999999996
17472 0.0
17473 0.0
17474 0.0
17475 0.0
17476 0.27276999999999996
17477 0.0
17478 0.0
17479 0.27276999999999996
17480 0.0
17481 0.27276999999999996
17482 0.0
17483 0.0
17484 0.0
17485 0.0
17486 0.0
17487 0.0
17488 0.0
17489 0.0
17490 0.0
17491 0.0
17492 0.0
17493 0.0
17494 0.0
17495 0.0
17496 0.0
17497 0.27276999999999996
17498 0.0
17499 0.0
17500 0.0
17501 0.0
17502 0.0
17503 0.0
17504 0.0
17505 0.0
17506 0.0
17507 0.0
17508 0.0
17509 0.0
17510 0.0
17511 0.0
17512 0.0
17513 0.0
17514 0.0
17515 0.0
17516 0.0
17517 0.0
17518 0.27276999999999996
17519 0.0
17520 0.0
17521 0.0
17522 0.0
17523 0.0
17524 0.0
17525 0.0
17526 0.0
17527 0.27276999999999996
17528 0.0
17529 0.0
17530 0.0
17531 0.0
17532 0.0
17533 0.0
17534 0.0
17535 0.0
17536 0.0
17537 0.0
17538 0.0
17539 0.0
17540 0.0
17541 0.0
17542 0.0
17543 0.0
17544 0.27276999999999996
17545 0.0
17546 0.0
17547 0.0
17548 0.0
17549 0.0
17550 0.0
17551 0.0
17552 0.27276999999999996
17553 0.0
17554 0.0
17555 0.0
17556 0.0
17557 0.0
17558 0.0
17559 0.0
17560 0.5455399999999999
17561 0.0
17562 0.0
17563 0.0
17564 0.0
17565 0.0
17566 0.0
17567 0.0
17568 0.0
17569 0.27276999999999996
17570 0.0
17571 0.0
17572 0.0
17573 0.0
17574 0.0
17575 0.0
17576 0.0
17577 0.0
17578 0.0
17579 0.0
17580 0.0
17581 0.27276999999999996
17582 0.0
17583 0.0
17584 0.0
17585 0.0
17586 0.0
17587 0.0
17588 0.27276999999999996
17589 0.0
17590 0.0
17591 0.0
17592 0.0
17593 0.0
17594 0.0
17595 0.0
17596 0.0
17597 0.0
17598 0.27276999999999996
17599 0.0
17600 0.0
17601 0.0
17602 0.0
17603 0.0
17604 0.0
17605 0.0
17606 0.0
17607 0.0
17608 0.0
17609 0.0
17610 0.0
17611 0.0
17612 0.27276999999999996
17613 0.0
17614 0.0
17615 0.0
17616 0.0
17617 0.0
17618 0.0
17619 0.0
17620 0.0
17621 0.0
17622 0.0
17623 0.0
17624 0.0
17625 0.27276999999999996
17626 0.0
17627 0.27276999999999996
17628 0.0
17629 0.27276999999999996
17630 0.0
17631 0.0
17632 0.27276999999999996
17633 0.0
17634 0.0
17635 0.27276999999999996
17636 0.0
17637 0.0
17638 0.0
17639 0.0
17640 0.0
17641 0.0
17642 0.0
17643 0.0
17644 0.0
17645 0.0
17646 0.0
17647 0.0
17648 0.0
17649 0.27276999999999996
17650 0.0
17651 0.0
17652 0.0
17653 0.0
17654 0.0
17655 0.0
17656 0.0
17657 0.0
17658 0.0
17659 0.0
17660 0.0
17661 0.0
17662 0.0
17663 0.0
17664 0.0
17665 0.0
17666 0.0
17667 0.0
17668 0.0
17669 0.0
17670 0.0
17671 0.0
17672 0.0
17673 0.0
17674 0.0
17675 0.0
17676 0.0
17677 0.0
17678 0.0
17679 0.0
17680 0.0
17681 0.0
17682 0.0
17683 0.0
17684 0.27276999999999996
17685 0.0
17686 0.0
17687 0.0
17688 0.27276999999999996
17689 0.0
17690 0.0
17691 0.0
17692 0.0
17693 0.0
17694 0.0
17695 0.0
17696 0.0
17697 0.0
17698 0.0
17699 0.0
17700 0.0
17701 0.27276999999999996
17702 0.0
17703 0.0
17704 0.27276999999999996
17705 0.0
17706 0.0
17707 0.0
17708 0.0
17709 0.0
17710 0.0
17711 0.0
17712 0.0
17713 0.0
17714 0.0
17715 0.0
17716 0.0
17717 0.0
17718 0.0
17719 0.0
17720 0.27276999999999996
17721 0.0
17722 0.0
17723 0.0
17724 0.0
17725 0.0
17726 0.0
17727 0.0
17728 0.0
17729 0.0
17730 0.0
17731 0.0
17732 0.0
17733 0.0
17734 0.27276999999999996
17735 0.0
17736 0.0
17737 0.0
17738 0.0
17739 0.0
17740 0.0
17741 0.0
17742 0.0
17743 0.0
17744 0.0
17745 0.0
17746 0.0
17747 0.0
17748 0.0
17749 0.0
17750 0.27276999999999996
17751 0.0
17752 0.0
17753 0.0
17754 0.27276999999999996
17755 0.0
17756 0.0
17757 0.27276999999999996
17758 0.0
17759 0.0
17760 0.27276999999999996
17761 0.0
17762 0.0
17763 0.0
17764 0.0
17765 0.0
17766 0.0
17767 0.0
17768 0.0
17769 0.0
17770 0.0
17771 0.0
17772 0.0
17773 0.0
17774 0.0
17775 0.0
17776 0.0
17777 0.0
17778 0.0
17779 0.0
17780 0.0
17781 0.0
17782 0.0
17783 0.0
17784 0.0
17785 0.0
17786 0.0
17787 0.0
17788 0.0
17789 0.0
17790 0.0
17791 0.0
17792 0.0
17793 0.0
17794 0.27276999999999996
17795 0.0
17796 0.0
17797 0.0
17798 0.0
17799 0.0
17800 0.0
17801 0.0
17802 0.0
17803 0.27276999999999996
17804 0.0
17805 0.0
17806 0.0
17807 0.0
17808 0.0
17809 0.0
17810 0.0
17811 0.0
17812 0.0
17813 0.0
17814 0.0
17815 0.27276999999999996
17816 0.5455399999999999
17817 0.0
17818 0.0
17819 0.0
17820 0.0
17821 0.0
17822 0.5455399999999999
17823 0.0
17824 0.0
17825 0.0
17826 0.0
17827 0.0
17828 0.0
17829 0.0
17830 0.27276999999999996
17831 0.0
17832 0.0
17833 0.0
17834 0.0
17835 0.0
17836 0.0
17837 0.27276999999999996
17838 0.0
17839 0.0
17840 0.27276999999999996
17841 0.0
17842 0.0
17843 0.0
17844 0.0
17845 0.0
17846 0.0
17847 0.0
17848 0.0
17849 0.0
17850 0.27276999999999996
17851 0.0
17852 0.0
17853 0.0
17854 0.0
17855 0.0
17856 0.0
17857 0.0
17858 0.27276999999999996
17859 0.0
17860 0.0
17861 0.0
17862 0.0
17863 0.0
17864 0.0
17865 0.0
17866 0.27276999999999996
17867 0.0
17868 0.0
17869 0.0
17870 0.0
17871 0.27276999999999996
17872 0.0
17873 0.0
17874 0.0
17875 0.0
17876 0.5455399999999999
17877 0.0
17878 0.0
17879 0.0
17880 0.0
17881 0.0
17882 0.0
17883 0.0
17884 0.0
17885 0.0
17886 0.0
17887 0.0
17888 0.0
17889 0.5455399999999999
17890 0.0
17891 0.0
17892 0.0
17893 0.0
17894 0.0
17895 0.0
17896 0.0
17897 0.0
17898 0.0
17899 0.0
17900 0.0
17901 0.0
17902 0.0
17903 0.0
17904 0.0
17905 0.0
17906 0.0
17907 0.0
17908 0.0
17909 0.27276999999999996
17910 0.0
17911 0.0
17912 0.0
17913 0.27276999999999996
17914 0.0
17915 0.27276999999999996
17916 0.0
17917 0.0
17918 0.27276999999999996
17919 0.0
17920 0.0
17921 0.0
17922 0.0
17923 0.27276999999999996
17924 0.0
17925 0.0
17926 0.0
17927 0.0
17928 0.0
17929 0.0
17930 0.0
17931 0.0
17932 0.0
17933 0.0
17934 0.0
17935 0.0
17936 0.0
17937 0.0
17938 0.27276999999999996
17939 0.0
17940 0.0
17941 0.0
17942 0.0
17943 0.0
17944 0.0
17945 0.0
17946 0.0
17947 0.0
17948 0.0
17949 0.27276999999999996
17950 0.0
17951 0.0
17952 0.0
17953 0.27276999999999996
17954 0.0
17955 0.0
17956 0.0
17957 0.0
17958 0.27276999999999996
17959 0.0
17960 0.0
17961 0.0
17962 0.0
17963 0.0
17964 0.27276999999999996
17965 0.0
17966 0.0
17967 0.0
17968 0.0
17969 0.0
17970 0.27276999999999996
17971 0.27276999999999996
17972 0.0
17973 0.0
17974 0.0
17975 0.0
17976 0.0
17977 0.0
17978 0.0
17979 0.0
17980 0.0
17981 0.0
17982 0.0
17983 0.27276999999999996
17984 0.0
17985 0.0
17986 0.0
17987 0.0
17988 0.0
17989 0.0
17990 0.0
17991 0.27276999999999996
17992 0.0
17993 0.0
17994 0.0
17995 0.0
17996 0.0
17997 0.0
17998 0.0
17999 0.0
18000 0.0
18001 0.27276999999999996
18002 0.0
18003 0.0
18004 0.0
18005 0.0
18006 0.0
18007 0.0
18008 0.0
18009 0.27276999999999996
18010 0.0
18011 0.0
18012 0.0
18013 0.0
18014 0.0
18015 0.0
18016 0.27276999999999996
18017 0.0
18018 0.0
18019 0.0
18020 0.0
18021 0.0
18022 0.0
18023 0.27276999999999996
18024 0.27276999999999996
18025 0.0
18026 0.0
18027 0.0
18028 0.27276999999999996
18029 0.0
18030 0.27276999999999996
18031 0.0
18032 0.0
18033 0.0
18034 0.0
18035 0.0
18036 0.0
18037 0.0
18038 0.0
18039 0.27276999999999996
18040 0.0
18041 0.0
18042 0.0
18043 0.0
18044 0.0
18045 0.0
18046 0.0
18047 0.0
18048 0.0
18049 0.0
18050 0.0
18051 0.27276999999999996
18052 0.0
18053 0.0
18054 0.0
18055 0.0
18056 0.0
18057 0.0
18058 0.27276999999999996
18059 0.0
18060 0.0
18061 0.0
18062 0.0
18063 0.0
18064 0.0
18065 0.0
18066 0.0
18067 0.0
18068 0.0
18069 0.0
18070 0.0
18071 0.27276999999999996
18072 0.0
18073 0.0
18074 0.0
18075 0.27276999999999996
18076 0.5455399999999999
18077 0.27276999999999996
18078 0.0
18079 0.0
18080 0.27276999999999996
18081 0.0
18082 0.0
18083 0.5455399999999999
18084 0.0
18085 0.0
18086 0.0
18087 0.0
18088 0.0
18089 0.0
18090 0.27276999999999996
18091 0.0
18092 0.0
18093 0.0
18094 0.0
18095 0.27276999999999996
18096 0.0
18097 0.0
18098 0.0
18099 0.0
18100 0.0
18101 0.0
18102 0.0
18103 0.0
18104 0.0
18105 0.0
18106 0.0
18107 0.0
18108 0.0
18109 0.0
18110 0.27276999999999996
18111 0.0
18112 0.0
18113 0.0
18114 0.0
18115 0.27276999999999996
18116 0.81831
18117 0.0
18118 0.0
18119 0.0
18120 0.0
18121 0.0
18122 0.0
18123 0.0
18124 0.0
18125 0.0
18126 0.0
18127 0.0
18128 0.0
18129 0.0
18130 0.27276999999999996
18131 0.0
18132 0.0
18133 0.0
18134 0.0
18135 0.0
18136 0.0
18137 0.0
18138 0.0
18139 0.0
18140 0.0
18141 0.0
18142 0.0
18143 0.0
18144 0.0
18145 0.27276999999999996
18146 0.0
18147 0.0
18148 0.0
18149 0.0
18150 0.0
18151 0.0
18152 0.0
18153 0.0
18154 0.0
18155 0.0
18156 0.27276999999999996
18157 0.0
18158 0.0
18159 0.0
18160 0.0
18161 0.0
18162 0.0
18163 0.0
18164 0.0
18165 0.0
18166 0.0
18167 0.0
18168 0.0
18169 0.0
18170 0.27276999999999996
18171 0.0
18172 0.0
18173 0.0
18174 0.0
18175 0.0
18176 0.0
18177 0.0
18178 0.0
18179 0.0
18180 0.27276999999999996
18181 0.0
18182 0.0
18183 0.0
18184 0.0
18185 0.0
18186 0.0
18187 0.27276999999999996
18188 0.27276999999999996
18189 0.27276999999999996
18190 0.0
18191 0.0
18192 0.0
18193 0.0
18194 0.0
18195 0.0
18196 0.0
18197 0.0
18198 0.0
18199 0.0
18200 0.0
18201 0.0
18202 0.0
18203 0.0
18204 0.27276999999999996
18205 0.0
18206 0.0
18207 0.27276999999999996
18208 0.0
18209 0.0
18210 0.0
18211 0.0
18212 0.0
18213 0.27276999999999996
18214 0.0
18215 0.0
18216 0.0
18217 0.0
18218 0.0
18219 0.0
18220 0.0
18221 0.5455399999999999
18222 0.0
18223 0.0
18224 0.0
18225 0.0
18226 0.0
18227 0.27276999999999996
18228 0.0
18229 0.0
18230 0.0
18231 0.27276999999999996
18232 0.0
18233 0.0
18234 0.0
18235 0.0
18236 0.0
18237 0.0
18238 0.27276999999999996
18239 0.0
18240 0.0
18241 0.0
18242 0.0
18243 0.0
18244 0.0
18245 0.0
18246 0.0
18247 0.0
18248 0.0
18249 0.0
18250 0.0
18251 0.0
18252 0.0
18253 0.0
18254 0.0
18255 0.0
18256 0.0
18257 0.0
18258 0.0
18259 0.27276999999999996
18260 0.0
18261 0.27276999999999996
18262 0.0
18263 0.0
18264 0.0
18265 0.0
18266 0.5455399999999999
18267 0.27276999999999996
18268 0.0
18269 0.5455399999999999
18270 0.27276999999999996
18271 0.0
18272 0.0
18273 0.27276999999999996
18274 0.0
18275 0.0
18276 0.0
18277 0.0
18278 0.0
18279 0.27276999999999996
18280 0.0
18281 0.0
18282 0.0
18283 0.0
18284 0.0
18285 0.0
18286 0.0
18287 0.0
18288 0.0
18289 0.0
18290 0.27276999999999996
18291 0.0
18292 0.0
18293 0.0
18294 0.0
18295 0.0
18296 0.0
18297 0.0
18298 0.0
18299 0.0
18300 0.0
18301 0.0
18302 0.0
18303 0.0
18304 0.0
18305 0.0
18306 0.0
18307 0.0
18308 0.0
18309 0.0
18310 0.0
18311 0.5455399999999999
18312 0.0
18313 0.0
18314 0.0
18315 0.0
18316 0.0
18317 0.0
18318 0.0
18319 0.0
18320 0.0
18321 0.0
18322 0.0
18323 0.0
18324 0.0
18325 0.0
18326 0.0
18327 0.0
18328 0.0
18329 0.0
18330 0.0
18331 0.0
18332 0.27276999999999996
18333 0.0
18334 0.0
18335 0.0
18336 0.0
18337 0.0
18338 0.0
18339 0.0
18340 0.0
18341 0.27276999999999996
18342 0.0
18343 0.0
18344 0.0
18345 0.0
18346 0.0
18347 0.27276999999999996
18348 0.0
18349 0.0
18350 0.0
18351 0.27276999999999996
18352 0.0
18353 0.0
18354 0.0
18355 0.27276999999999996
18356 0.0
18357 0.27276999999999996
18358 0.0
18359 0.0
18360 0.0
18361 0.0
18362 0.0
18363 0.0
18364 0.0
18365 0.0
18366 0.27276999999999996
18367 0.0
18368 0.0
18369 0.0
18370 0.0
18371 0.0
18372 0.81831
18373 0.0
18374 0.0
18375 0.0
18376 0.0
18377 0.0
18378 0.27276999999999996
18379 0.27276999999999996
18380 0.0
18381 0.0
18382 0.0
18383 0.0
18384 0.0
18385 0.27276999999999996
18386 0.27276999999999996
18387 0.0
18388 0.0
18389 0.0
18390 0.0
18391 0.27276999999999996
18392 0.27276999999999996
18393 0.0
18394 0.0
18395 0.0
18396 0.0
18397 0.0
18398 0.0
18399 0.0
18400 0.0
18401 0.0
18402 0.0
18403 0.27276999999999996
18404 0.0
18405 0.0
18406 0.0
18407 0.0
18408 0.27276999999999996
18409 0.0
18410 0.0
18411 0.0
18412 0.27276999999999996
18413 0.27276999999999996
18414 0.0
18415 0.0
18416 0.0
18417 0.0
18418 0.0
18419 0.0
18420 0.0
18421 0.0
18422 0.0
18423 0.0
18424 0.0
18425 0.0
18426 0.0
18427 0.0
18428 0.0
18429 0.0
18430 0.0
18431 0.0
18432 0.0
18433 0.0
18434 0.0
18435 0.0
18436 0.0
18437 0.0
18438 0.0
18439 0.0
18440 0.0
18441 0.0
18442 0.0
18443 0.0
18444 0.0
18445 0.5455399999999999
18446 0.0
18447 0.0
18448 0.0
18449 0.0
18450 0.0
18451 0.27276999999999996
18452 0.0
18453 0.0
18454 0.0
18455 0.0
18456 0.0
18457 0.0
18458 0.0
18459 0.0
18460 0.0
18461 0.0
18462 0.0
18463 0.0
18464 0.0
18465 0.27276999999999996
18466 0.5455399999999999
18467 0.0
18468 0.0
18469 0.0
18470 0.0
18471 0.0
18472 0.27276999999999996
18473 0.27276999999999996
18474 0.0
18475 0.0
18476 0.0
18477 0.0
18478 0.27276999999999996
18479 0.0
18480 0.0
18481 0.0
18482 0.0
18483 0.0
18484 0.0
18485 0.0
18486 0.0
18487 0.0
18488 0.0
18489 0.0
18490 0.0
18491 0.0
18492 0.0
18493 0.0
18494 0.0
18495 0.0
18496 0.27276999999999996
18497 0.0
18498 0.27276999999999996
18499 0.0
18500 0.0
18501 0.0
18502 0.0
18503 0.0
18504 0.0
18505 0.0
18506 0.0
18507 0.0
18508 0.0
18509 0.0
18510 0.0
18511 0.0
18512 0.0
18513 0.0
18514 0.27276999999999996
18515 0.27276999999999996
18516 0.0
18517 0.27276999999999996
18518 0.0
18519 0.0
18520 0.0
18521 0.0
18522 0.0
18523 0.0
18524 0.0
18525 0.0
18526 0.27276999999999996
18527 0.0
18528 0.0
18529 0.0
18530 0.0
18531 0.0
18532 0.27276999999999996
18533 0.0
18534 0.0
18535 0.0
18536 0.0
18537 0.0
18538 0.0
18539 0.0
18540 0.0
18541 0.0
18542 0.0
18543 0.0
18544 0.0
18545 0.0
18546 0.0
18547 0.0
18548 0.0
18549 0.0
18550 0.0
18551 0.27276999999999996
18552 0.0
18553 0.0
18554 0.27276999999999996
18555 0.0
18556 0.0
18557 0.0
18558 0.0
18559 0.0
18560 0.0
18561 0.0
18562 0.0
18563 0.0
18564 0.0
18565 0.27276999999999996
18566 0.0
18567 0.0
18568 0.0
18569 0.0
18570 0.0
18571 0.0
18572 0.0
18573 0.0
18574 0.0
18575 0.0
18576 0.0
18577 0.0
18578 0.0
18579 0.27276999999999996
18580 0.0
18581 0.0
18582 0.0
18583 0.0
18584 0.0
18585 0.0
18586 0.0
18587 0.0
18588 0.0
18589 0.0
18590 0.0
18591 0.0
18592 0.0
18593 0.0
18594 0.0
18595 0.0
18596 0.27276999999999996
18597 0.0
18598 0.0
18599 0.0
18600 0.0
18601 0.0
18602 0.0
18603 0.0
18604 0.0
18605 0.0
18606 0.27276999999999996
18607 0.0
18608 0.0
18609 0.27276999999999996
18610 0.0
18611 0.27276999999999996
18612 0.0
18613 0.0
18614 0.0
18615 0.0
18616 0.0
18617 0.0
18618 0.0
18619 0.0
18620 0.0
18621 0.0
18622 0.0
18623 0.0
18624 0.0
18625 0.27276999999999996
18626 0.0
18627 0.0
18628 0.0
18629 0.0
18630 0.0
18631 0.0
18632 0.0
18633 0.0
18634 0.0
18635 0.0
18636 0.0
18637 0.0
18638 0.27276999999999996
18639 0.0
18640 0.0
18641 0.0
18642 0.0
18643 0.0
18644 0.0
18645 0.0
18646 0.27276999999999996
18647 0.0
18648 0.0
18649 0.0
18650 0.0
18651 0.27276999999999996
18652 0.0
18653 0.0
18654 0.0
18655 0.0
18656 0.0
18657 0.0
18658 0.0
18659 0.27276999999999996
18660 0.27276999999999996
18661 0.81831
18662 0.0
18663 0.0
18664 0.0
18665 0.0
18666 0.27276999999999996
18667 0.0
18668 0.0
18669 0.0
18670 0.0
18671 0.0
18672 0.0
18673 0.27276999999999996
18674 0.0
18675 0.0
18676 0.0
18677 0.0
18678 0.0
18679 0.27276999999999996
18680 0.0
18681 0.0
18682 0.0
18683 0.0
18684 0.5455399999999999
18685 0.0
18686 0.0
18687 0.0
18688 0.0
18689 0.0
18690 0.27276999999999996
18691 0.27276999999999996
18692 0.0
18693 0.0
18694 0.0
18695 0.0
18696 0.27276999999999996
18697 0.0
18698 0.0
18699 0.0
18700 0.27276999999999996
18701 0.0
18702 0.0
18703 0.0
18704 0.0
18705 0.0
18706 0.0
18707 0.0
18708 0.0
18709 0.0
18710 0.0
18711 0.0
18712 0.0
18713 0.0
18714 0.0
18715 0.0
18716 0.0
18717 0.0
18718 0.0
18719 0.27276999999999996
18720 0.0
18721 0.0
18722 0.0
18723 0.27276999999999996
18724 0.0
18725 0.0
18726 0.0
18727 0.0
18728 0.0
18729 0.27276999999999996
18730 0.0
18731 0.0
18732 0.0
18733 0.0
18734 0.0
18735 0.0
18736 0.0
18737 0.0
18738 0.27276999999999996
18739 0.0
18740 0.0
18741 0.0
18742 0.0
18743 0.0
18744 0.0
18745 0.0
18746 0.0
18747 0.0
18748 0.0
18749 0.0
18750 0.27276999999999996
18751 0.27276999999999996
18752 0.0
18753 0.0
18754 0.0
18755 0.0
18756 0.0
18757 0.0
18758 0.0
18759 0.0
18760 0.0
18761 0.0
18762 0.0
18763 0.0
18764 0.27276999999999996
18765 0.27276999999999996
18766 0.0
18767 0.0
18768 0.0
18769 0.0
18770 0.0
18771 0.27276999999999996
18772 0.0
18773 0.27276999999999996
18774 0.0
18775 0.0
18776 0.0
18777 0.0
18778 0.0
18779 0.0
18780 0.0
18781 0.0
18782 0.5455399999999999
18783 0.27276999999999996
18784 0.81831
18785 0.0
18786 0.0
18787 0.0
18788 0.0
18789 0.27276999999999996
18790 0.0
18791 0.0
18792 0.0
18793 0.27276999999999996
18794 0.0
18795 0.0
18796 0.0
18797 0.27276999999999996
18798 0.0
18799 0.5455399999999999
18800 0.0
18801 0.0
18802 0.0
18803 0.0
18804 0.0
18805 0.0
18806 0.0
18807 0.0
18808 0.0
18809 0.0
18810 0.0
18811 0.27276999999999996
18812 0.0
18813 0.0
18814 0.27276999999999996
18815 0.0
18816 0.0
18817 0.0
18818 0.0
18819 0.0
18820 0.0
18821 0.0
18822 0.0
18823 0.0
18824 0.0
18825 0.0
18826 0.0
18827 0.0
18828 0.0
18829 0.0
18830 0.0
18831 0.0
18832 0.27276999999999996
18833 0.0
18834 0.0
18835 0.0
18836 0.0
18837 0.0
18838 0.0
18839 0.0
18840 0.0
18841 0.0
18842 0.0
18843 0.0
18844 0.0
18845 0.0
18846 0.0
18847 0.0
18848 0.0
18849 0.0
18850 0.0
18851 0.0
18852 0.0
18853 0.0
18854 0.0
18855 0.27276999999999996
18856 0.0
18857 0.0
18858 0.0
18859 0.0
18860 0.0
18861 0.0
18862 0.0
18863 0.0
18864 0.0
18865 0.0
18866 0.0
18867 0.5455399999999999
18868 1.0910799999999998
18869 0.0
18870 0.0
18871 0.0
18872 0.0
18873 0.0
18874 0.0
18875 0.0
18876 0.0
18877 0.0
18878 0.27276999999999996
18879 0.0
18880 0.0
18881 0.0
18882 0.0
18883 0.0
18884 0.0
18885 0.0
18886 0.0
18887 0.0
18888 0.27276999999999996
18889 0.0
18890 0.0
18891 0.0
18892 0.0
18893 0.0
18894 0.0
18895 0.0
18896 0.0
18897 0.0
18898 0.5455399999999999
18899 0.27276999999999996
18900 0.0
18901 0.0
18902 0.0
18903 0.0
18904 0.0
18905 0.0
18906 0.0
18907 0.0
18908 0.0
18909 0.0
18910 0.0
18911 0.27276999999999996
18912 0.0
18913 0.0
18914 0.0
18915 0.0
18916 0.0
18917 0.0
18918 0.0
18919 0.27276999999999996
18920 0.0
18921 0.0
18922 0.0
18923 0.0
18924 0.0
18925 0.27276999999999996
18926 0.0
18927 0.0
18928 0.27276999999999996
18929 0.0
18930 0.0
18931 0.0
18932 0.0
18933 0.0
18934 0.0
18935 0.0
18936 0.0
18937 0.0
18938 0.0
18939 0.0
18940 0.27276999999999996
18941 0.0
18942 0.0
18943 0.0
18944 0.0
18945 0.0
18946 0.0
18947 0.0
18948 0.0
18949 0.0
18950 0.0
18951 0.0
18952 0.0
18953 0.0
18954 0.0
18955 0.0
18956 0.0
18957 0.0
18958 0.0
18959 0.0
18960 0.0
18961 0.0
18962 0.0
18963 0.0
18964 0.0
18965 0.0
18966 0.0
18967 0.0
18968 0.0
18969 0.0
18970 0.0
18971 0.5455399999999999
18972 0.0
18973 0.0
18974 0.0
18975 0.0
18976 0.0
18977 0.0
18978 0.0
18979 0.0
18980 0.0
18981 0.0
18982 0.0
18983 0.0
18984 0.0
18985 0.0
18986 0.0
18987 0.0
18988 0.0
18989 0.0
18990 0.0
18991 0.0
18992 0.0
18993 0.0
18994 0.0
18995 0.0
18996 0.0
18997 0.0
18998 0.0
18999 0.27276999999999996
19000 0.0
19001 0.27276999999999996
19002 0.0
19003 0.0
19004 0.27276999999999996
19005 0.0
19006 0.0
19007 0.0
19008 0.0
19009 0.81831
19010 0.0
19011 0.0
19012 0.0
19013 0.0
19014 0.0
19015 0.0
19016 0.0
19017 0.0
19018 0.0
19019 0.0
19020 0.0
19021 0.0
19022 0.0
19023 0.0
19024 0.5455399999999999
19025 0.0
19026 0.0
19027 0.0
19028 0.0
19029 0.27276999999999996
19030 0.0
19031 0.0
19032 0.0
19033 0.0
19034 0.0
19035 0.27276999999999996
19036 0.0
19037 0.0
19038 0.0
19039 0.27276999999999996
19040 0.0
19041 0.0
19042 0.0
19043 0.0
19044 0.0
19045 0.0
19046 0.0
19047 0.0
19048 0.0
19049 0.0
19050 0.0
19051 0.27276999999999996
19052 0.0
19053 0.27276999999999996
19054 0.0
19055 0.0
19056 0.0
19057 0.0
19058 0.27276999999999996
19059 0.0
19060 0.0
19061 0.27276999999999996
19062 0.0
19063 0.0
19064 0.0
19065 0.27276999999999996
19066 0.0
19067 0.0
19068 0.0
19069 0.0
19070 0.0
19071 0.0
19072 0.0
19073 0.27276999999999996
19074 0.0
19075 0.0
19076 0.0
19077 0.0
19078 0.0
19079 0.0
19080 0.0
19081 0.0
19082 0.0
19083 0.0
19084 0.0
19085 0.0
19086 0.0
19087 0.5455399999999999
19088 0.0
19089 0.0
19090 0.0
19091 0.0
19092 0.0
19093 0.0
19094 0.0
19095 0.0
19096 0.0
19097 0.27276999999999996
19098 0.0
19099 0.0
19100 0.0
19101 0.27276999999999996
19102 0.0
19103 0.0
19104 0.0
19105 0.0
19106 0.0
19107 0.0
19108 0.0
19109 0.0
19110 0.27276999999999996
19111 0.0
19112 0.27276999999999996
19113 0.0
19114 0.0
19115 0.0
19116 0.27276999999999996
19117 0.0
19118 0.0
19119 0.0
19120 0.0
19121 0.0
19122 0.0
19123 0.0
19124 0.0
19125 0.0
19126 0.0
19127 0.0
19128 0.0
19129 0.0
19130 0.0
19131 0.0
19132 0.0
19133 0.0
19134 0.0
19135 0.0
19136 0.0
19137 0.0
19138 0.0
19139 0.0
19140 0.0
19141 0.0
19142 0.27276999999999996
19143 0.27276999999999996
19144 0.27276999999999996
19145 0.0
19146 0.0
19147 0.0
19148 0.0
19149 0.0
19150 0.0
19151 0.0
19152 0.0
19153 0.0
19154 0.0
19155 0.0
19156 0.0
19157 0.0
19158 0.0
19159 0.0
19160 0.0
19161 0.0
19162 0.0
19163 0.27276999999999996
19164 0.0
19165 0.0
19166 0.0
19167 0.0
19168 0.0
19169 0.5455399999999999
19170 0.0
19171 0.0
19172 0.0
19173 0.0
19174 0.27276999999999996
19175 0.0
19176 0.0
19177 0.0
19178 0.27276999999999996
19179 0.0
19180 0.0
19181 0.0
19182 0.0
19183 0.0
19184 0.0
19185 0.0
19186 0.0
19187 0.27276999999999996
19188 0.0
19189 0.0
19190 0.0
19191 0.0
19192 0.0
19193 0.0
19194 0.0
19195 0.0
19196 0.0
19197 0.0
19198 0.0
19199 0.0
19200 0.0
19201 0.0
19202 0.0
19203 0.0
19204 0.27276999999999996
19205 0.0
19206 0.5455399999999999
19207 0.27276999999999996
19208 0.0
19209 0.0
19210 0.0
19211 0.0
19212 0.27276999999999996
19213 0.0
19214 0.27276999999999996
19215 0.0
19216 0.27276999999999996
19217 0.0
19218 0.0
19219 0.0
19220 0.0
19221 0.0
19222 0.0
19223 0.27276999999999996
19224 0.0
19225 0.0
19226 0.81831
19227 0.0
19228 0.0
19229 0.0
19230 0.0
19231 0.0
19232 0.0
19233 0.0
19234 0.0
19235 0.0
19236 0.0
19237 0.0
19238 0.0
19239 0.0
19240 0.0
19241 0.0
19242 0.27276999999999996
19243 0.27276999999999996
19244 0.0
19245 0.0
19246 0.0
19247 0.0
19248 0.0
19249 0.0
19250 0.0
19251 0.0
19252 0.0
19253 0.0
19254 0.0
19255 0.0
19256 0.0
19257 0.0
19258 0.27276999999999996
19259 0.0
19260 0.27276999999999996
19261 0.0
19262 0.0
19263 0.0
19264 0.0
19265 0.0
19266 0.0
19267 0.0
19268 0.0
19269 0.0
19270 0.0
19271 0.0
19272 0.0
19273 0.0
19274 0.0
19275 0.27276999999999996
19276 0.0
19277 0.0
19278 0.0
19279 0.0
19280 0.0
19281 0.0
19282 0.0
19283 0.0
19284 0.0
19285 0.0
19286 0.0
19287 0.0
19288 0.0
19289 0.0
19290 0.0
19291 0.0
19292 0.27276999999999996
19293 0.27276999999999996
19294 0.27276999999999996
19295 0.0
19296 0.0
19297 0.0
19298 0.0
19299 0.0
19300 0.0
19301 0.0
19302 0.0
19303 0.27276999999999996
19304 0.0
19305 0.27276999999999996
19306 0.0
19307 0.0
19308 0.0
19309 0.27276999999999996
19310 0.0
19311 0.0
19312 0.5455399999999999
19313 0.0
19314 0.0
19315 0.0
19316 0.0
19317 0.0
19318 0.0
19319 0.0
19320 0.0
19321 0.0
19322 0.0
19323 0.0
19324 0.0
19325 0.27276999999999996
19326 0.27276999999999996
19327 0.0
19328 0.0
19329 0.0
19330 0.0
19331 0.0
19332 0.0
19333 0.0
19334 0.0
19335 0.27276999999999996
19336 0.0
19337 0.5455399999999999
19338 0.0
19339 0.0
19340 0.0
19341 0.0
19342 0.0
19343 0.0
19344 0.0
19345 0.0
19346 0.0
19347 0.0
19348 0.0
19349 0.0
19350 0.0
19351 0.0
19352 0.0
19353 0.0
19354 0.0
19355 0.27276999999999996
19356 0.0
19357 0.0
19358 0.0
19359 0.27276999999999996
19360 0.0
19361 0.0
19362 0.0
19363 0.0
19364 0.0
19365 0.0
19366 0.0
19367 0.0
19368 0.0
19369 0.0
19370 0.0
19371 0.0
19372 0.0
19373 0.27276999999999996
19374 0.0
19375 0.0
19376 0.0
19377 0.0
19378 0.0
19379 0.27276999999999996
19380 0.0
19381 0.0
19382 0.27276999999999996
19383 0.0
19384 0.0
19385 0.27276999999999996
19386 0.0
19387 0.0
19388 0.0
19389 0.0
19390 0.0
19391 0.0
19392 0.0
19393 0.0
19394 0.0
19395 0.0
19396 0.0
19397 0.0
19398 0.0
19399 0.0
19400 0.0
19401 0.0
19402 0.0
19403 0.0
19404 0.0
19405 0.0
19406 0.0
19407 0.27276999999999996
19408 0.27276999999999996
19409 0.0
19410 0.27276999999999996
19411 0.5455399999999999
19412 0.0
19413 0.0
19414 0.0
19415 0.0
19416 0.0
19417 0.0
19418 0.0
19419 0.0
19420 0.27276999999999996
19421 0.0
19422 0.0
19423 0.0
19424 0.0
19425 0.0
19426 0.27276999999999996
19427 0.0
19428 0.0
19429 0.0
19430 0.0
19431 0.0
19432 0.0
19433 0.0
19434 0.0
19435 0.0
19436 0.0
19437 0.0
19438 0.0
19439 0.0
19440 0.27276999999999996
19441 0.0
19442 0.0
19443 0.0
19444 0.0
19445 0.0
19446 0.0
19447 0.0
19448 0.0
19449 0.27276999999999996
19450 0.0
19451 0.0
19452 0.0
19453 0.0
19454 0.0
19455 0.0
19456 0.0
19457 0.0
19458 0.27276999999999996
19459 0.0
19460 0.0
19461 0.27276999999999996
19462 0.0
19463 0.0
19464 0.0
19465 0.0
19466 0.0
19467 0.27276999999999996
19468 0.0
19469 0.0
19470 0.0
19471 0.0
19472 0.27276999999999996
19473 0.0
19474 0.0
19475 0.0
19476 0.0
19477 0.0
19478 0.0
19479 0.0
19480 0.0
19481 0.0
19482 0.0
19483 0.0
19484 0.0
19485 0.27276999999999996
19486 0.0
19487 0.0
19488 0.0
19489 0.0
19490 0.0
19491 0.0
19492 0.0
19493 0.0
19494 0.0
19495 0.0
19496 0.27276999999999996
19497 0.0
19498 0.0
19499 0.0
19500 0.0
19501 0.0
19502 0.0
19503 0.0
19504 0.0
19505 0.0
19506 0.0
19507 0.0
19508 0.0
19509 0.0
19510 0.0
19511 0.0
19512 0.27276999999999996
19513 0.0
19514 0.0
19515 0.0
19516 0.0
19517 0.27276999999999996
19518 0.0
19519 0.0
19520 0.27276999999999996
19521 0.0
19522 0.0
19523 0.0
19524 0.0
19525 0.0
19526 0.0
19527 0.0
19528 0.5455399999999999
19529 0.0
19530 0.0
19531 0.0
19532 0.0
19533 0.5455399999999999
19534 0.0
19535 0.0
19536 0.27276999999999996
19537 0.0
19538 0.5455399999999999
19539 0.0
19540 0.0
19541 0.0
19542 0.0
19543 0.0
19544 0.0
19545 0.0
19546 0.0
19547 0.0
19548 0.0
19549 0.0
19550 0.0
19551 0.0
19552 0.0
19553 0.0
19554 0.0
19555 0.27276999999999996
19556 0.0
19557 0.0
19558 0.0
19559 0.0
19560 0.0
19561 0.0
19562 0.0
19563 0.0
19564 0.27276999999999996
19565 0.0
19566 0.0
19567 0.0
19568 0.0
19569 0.0
19570 0.0
19571 0.0
19572 0.27276999999999996
19573 0.0
19574 0.0
19575 0.0
19576 0.0
19577 0.0
19578 0.0
19579 0.27276999999999996
19580 0.27276999999999996
19581 0.0
19582 0.0
19583 0.27276999999999996
19584 0.0
19585 0.0
19586 0.27276999999999996
19587 0.0
19588 0.0
19589 0.0
19590 0.0
19591 0.0
19592 0.0
19593 0.0
19594 0.0
19595 0.0
19596 0.0
19597 0.0
19598 0.0
19599 0.0
19600 0.0
19601 0.0
19602 0.0
19603 0.0
19604 0.0
19605 0.0
19606 0.0
19607 0.27276999999999996
19608 0.81831
19609 0.0
19610 0.0
19611 0.0
19612 0.0
19613 0.0
19614 0.0
19615 0.27276999999999996
19616 0.0
19617 0.0
19618 0.0
19619 0.0
19620 0.0
19621 0.0
19622 0.0
19623 0.27276999999999996
19624 0.27276999999999996
19625 0.27276999999999996
19626 0.0
19627 0.0
19628 0.0
19629 0.0
19630 0.0
19631 0.0
19632 0.0
19633 0.0
19634 0.0
19635 0.27276999999999996
19636 0.0
19637 0.0
19638 0.0
19639 0.0
19640 0.0
19641 0.0
19642 0.0
19643 0.0
19644 0.0
19645 0.27276999999999996
19646 0.0
19647 0.27276999999999996
19648 0.27276999999999996
19649 0.0
19650 0.0
19651 0.0
19652 0.0
19653 0.0
19654 0.0
19655 0.27276999999999996
19656 0.0
19657 0.0
19658 0.0
19659 0.0
19660 0.0
19661 0.0
19662 0.27276999999999996
19663 0.0
19664 0.27276999999999996
19665 0.0
19666 0.0
19667 0.0
19668 0.27276999999999996
19669 0.27276999999999996
19670 0.0
19671 0.0
19672 0.0
19673 0.0
19674 0.0
19675 0.0
19676 0.0
19677 0.0
19678 0.0
19679 0.0
19680 0.0
19681 0.0
19682 0.27276999999999996
19683 0.0
19684 0.0
19685 0.0
19686 0.0
19687 0.0
19688 0.0
19689 0.0
19690 0.0
19691 0.0
19692 0.0
19693 0.0
19694 0.0
19695 0.0
19696 0.0
19697 0.0
19698 0.0
19699 0.0
19700 0.0
19701 0.0
19702 0.0
19703 0.0
19704 0.0
19705 0.0
19706 0.0
19707 0.27276999999999996
19708 0.0
19709 0.81831
19710 0.0
19711 0.0
19712 0.27276999999999996
19713 0.0
19714 0.5455399999999999
19715 0.27276999999999996
19716 0.0
19717 0.0
19718 0.0
19719 0.0
19720 0.0
19721 0.0
19722 0.0
19723 0.0
19724 0.0
19725 0.0
19726 0.0
19727 0.0
19728 0.0
19729 0.0
19730 0.0
19731 0.27276999999999996
19732 0.0
19733 0.0
19734 0.0
19735 0.0
19736 0.0
19737 0.0
19738 0.0
19739 0.0
19740 0.0
19741 0.0
19742 0.0
19743 0.0
19744 0.27276999999999996
19745 0.0
19746 0.0
19747 0.0
19748 0.27276999999999996
19749 0.0
19750 0.0
19751 0.0
19752 0.0
19753 0.0
19754 0.27276999999999996
19755 0.0
19756 0.27276999999999996
19757 0.0
19758 0.0
19759 0.0
19760 0.0
19761 0.0
19762 0.0
19763 1.0910799999999998
19764 0.0
19765 0.27276999999999996
19766 0.0
19767 0.0
19768 0.0
19769 0.0
19770 0.0
19771 0.0
19772 0.27276999999999996
19773 0.0
19774 0.0
19775 0.0
19776 0.5455399999999999
19777 0.0
19778 0.0
19779 0.27276999999999996
19780 0.0
19781 0.0
19782 0.0
19783 0.0
19784 0.0
19785 0.0
19786 0.0
19787 0.5455399999999999
19788 0.0
19789 0.0
19790 0.0
19791 0.0
19792 0.0
19793 0.0
19794 0.0
19795 0.0
19796 0.0
19797 0.0
19798 0.0
19799 0.0
19800 0.0
19801 0.27276999999999996
19802 0.0
19803 0.0
19804 0.0
19805 0.27276999999999996
19806 0.0
19807 0.0
19808 0.27276999999999996
19809 0.0
19810 0.0
19811 0.0
19812 0.0
19813 0.0
19814 0.0
19815 0.0
19816 0.0
19817 0.0
19818 0.0
19819 0.0
19820 0.0
19821 0.27276999999999996
19822 0.0
19823 0.0
19824 0.0
19825 0.0
19826 0.0
19827 0.0
19828 0.0
19829 0.0
19830 0.0
19831 0.0
19832 0.0
19833 0.0
19834 0.0
19835 0.0
19836 0.0
19837 0.0
19838 0.0
19839 0.0
19840 0.0
19841 0.0
19842 0.5455399999999999
19843 0.27276999999999996
19844 0.0
19845 0.27276999999999996
19846 0.27276999999999996
19847 0.0
19848 0.0
19849 0.27276999999999996
19850 0.0
19851 0.0
19852 0.0
19853 0.0
19854 0.0
19855 0.0
19856 0.0
19857 0.0
19858 0.0
19859 0.0
19860 0.0
19861 0.0
19862 0.0
19863 0.0
19864 0.0
19865 0.0
19866 0.0
19867 0.0
19868 0.0
19869 0.0
19870 0.0
19871 0.0
19872 0.0
19873 0.27276999999999996
19874 0.0
19875 0.0
19876 0.0
19877 0.0
19878 0.27276999999999996
19879 0.0
19880 0.0
19881 0.27276999999999996
19882 0.0
19883 0.0
19884 0.0
19885 0.0
19886 0.0
19887 0.0
19888 0.0
19889 0.0
19890 0.0
19891 0.0
19892 0.5455399999999999
19893 0.0
19894 0.0
19895 0.0
19896 0.5455399999999999
19897 0.0
19898 0.0
19899 0.0
19900 0.0
19901 0.0
19902 0.0
19903 0.0
19904 0.0
19905 0.0
19906 0.0
19907 0.0
19908 0.27276999999999996
19909 0.0
19910 0.0
19911 0.27276999999999996
19912 0.0
19913 0.0
19914 0.0
19915 0.0
19916 0.0
19917 0.0
19918 0.0
19919 0.0
19920 0.27276999999999996
19921 0.27276999999999996
19922 0.0
19923 0.5455399999999999
19924 0.0
19925 0.0
19926 0.0
19927 0.0
19928 0.0
19929 0.0
19930 0.0
19931 0.0
19932 0.0
19933 0.0
19934 0.0
19935 0.0
19936 0.0
19937 0.5455399999999999
19938 0.27276999999999996
19939 0.0
19940 0.0
19941 0.0
19942 0.0
19943 0.0
19944 0.0
19945 0.0
19946 0.0
19947 0.0
19948 0.0
19949 0.0
19950 0.0
19951 0.0
19952 0.0
19953 0.0
19954 0.0
19955 0.0
19956 0.27276999999999996
19957 0.0
19958 0.0
19959 0.0
19960 0.5455399999999999
19961 0.0
19962 0.0
19963 0.81831
19964 0.0
19965 0.0
19966 0.27276999999999996
19967 0.0
19968 0.0
19969 0.0
19970 0.0
19971 0.0
19972 0.0
19973 0.0
19974 0.0
19975 0.0
19976 0.0
19977 0.0
19978 0.0
19979 0.0
19980 0.27276999999999996
19981 0.0
19982 0.27276999999999996
19983 0.0
19984 0.0
19985 0.0
19986 0.0
19987 0.0
19988 0.0
19989 0.27276999999999996
19990 0.0
19991 0.5455399999999999
19992 0.0
19993 0.0
19994 0.0
19995 0.0
19996 0.27276999999999996
19997 0.0
19998 0.27276999999999996
19999 0.0
20000 0.0
20001 0.0
20002 0.0
20003 0.0
20004 0.0
20005 0.27276999999999996
20006 0.0
20007 0.0
20008 0.0
20009 0.0
20010 0.0
20011 0.0
20012 0.0
20013 0.0
20014 0.0
20015 0.0
20016 0.0
20017 0.27276999999999996
20018 0.0
20019 0.0
20020 0.0
20021 0.0
20022 0.0
20023 0.5455399999999999
20024 0.0
20025 0.0
20026 0.27276999999999996
20027 0.0
20028 0.0
20029 0.0
20030 0.0
20031 0.0
20032 0.0
20033 0.0
20034 0.0
20035 0.0
20036 0.0
20037 0.0
20038 0.0
20039 0.0
20040 0.0
20041 0.27276999999999996
20042 0.27276999999999996
20043 0.0
20044 0.27276999999999996
20045 0.27276999999999996
20046 0.27276999999999996
20047 0.0
20048 0.0
20049 0.0
20050 0.0
20051 0.0
20052 0.0
20053 0.0
20054 0.0
20055 0.0
20056 0.0
20057 0.0
20058 0.5455399999999999
20059 0.0
20060 0.0
20061 0.0
20062 0.0
20063 0.0
20064 0.0
20065 0.0
20066 0.5455399999999999
20067 0.0
20068 0.0
20069 0.0
20070 0.0
20071 0.27276999999999996
20072 0.0
20073 0.0
20074 0.0
20075 0.0
20076 0.0
20077 0.0
20078 0.0
20079 0.0
20080 0.0
20081 0.81831
20082 0.27276999999999996
20083 0.27276999999999996
20084 0.0
20085 0.0
20086 0.0
20087 0.0
20088 0.0
20089 0.0
20090 0.0
20091 0.0
20092 0.0
20093 0.27276999999999996
20094 0.27276999999999996
20095 0.27276999999999996
20096 0.0
20097 0.0
20098 0.0
20099 0.0
20100 0.0
20101 0.27276999999999996
20102 0.0
20103 0.0
20104 0.0
20105 0.0
20106 0.0
20107 0.0
20108 0.0
20109 0.0
20110 0.0
20111 0.0
20112 0.0
20113 0.0
20114 0.0
20115 0.0
20116 0.0
20117 0.0
20118 0.0
20119 0.0
20120 0.0
20121 0.27276999999999996
20122 0.0
20123 0.0
20124 0.0
20125 0.0
20126 0.0
20127 0.27276999999999996
20128 0.0
20129 0.0
20130 0.0
20131 0.0
20132 0.27276999999999996
20133 0.0
20134 0.0
20135 0.27276999999999996
20136 0.27276999999999996
20137 0.27276999999999996
20138 0.0
20139 0.0
20140 0.0
20141 0.0
20142 0.0
20143 0.0
20144 0.0
20145 0.0
20146 0.0
20147 0.0
20148 0.0
20149 0.0
20150 0.27276999999999996
20151 0.0
20152 0.27276999999999996
20153 0.27276999999999996
20154 0.0
20155 0.0
20156 0.0
20157 0.0
20158 0.0
20159 0.0
20160 0.0
20161 0.0
20162 0.0
20163 0.27276999999999996
20164 0.0
20165 0.0
20166 0.0
20167 0.0
20168 0.0
20169 0.27276999999999996
20170 0.0
20171 0.0
20172 0.0
20173 0.0
20174 0.0
20175 0.0
20176 0.0
20177 0.0
20178 0.0
20179 0.0
20180 0.0
20181 0.0
20182 0.0
20183 0.0
20184 0.0
20185 0.0
20186 0.0
20187 0.27276999999999996
20188 0.0
20189 0.0
20190 0.0
20191 0.0
20192 0.0
20193 0.0
20194 0.0
20195 0.27276999999999996
20196 0.0
20197 0.0
20198 0.0
20199 0.0
20200 0.0
20201 0.0
20202 0.27276999999999996
20203 0.0
20204 0.0
20205 0.0
20206 0.0
20207 0.0
20208 0.27276999999999996
20209 0.0
20210 0.27276999999999996
20211 0.0
20212 0.0
20213 0.0
20214 0.0
20215 0.0
20216 0.0
20217 0.0
20218 0.0
20219 0.0
20220 0.0
20221 0.0
20222 0.0
20223 0.0
20224 0.0
20225 0.0
20226 0.0
20227 0.0
20228 0.0
20229 0.0
20230 0.27276999999999996
20231 0.0
20232 0.27276999999999996
20233 0.0
20234 0.0
20235 0.0
20236 0.0
20237 0.27276999999999996
20238 0.27276999999999996
20239 0.27276999999999996
20240 0.0
20241 0.0
20242 0.0
20243 0.0
20244 0.0
20245 0.27276999999999996
20246 0.27276999999999996
20247 0.0
20248 0.0
20249 0.0
20250 0.27276999999999996
20251 0.0
20252 0.0
20253 0.0
20254 0.0
20255 0.27276999999999996
20256 0.27276999999999996
20257 0.0
20258 0.0
20259 0.0
20260 0.0
20261 0.0
20262 0.0
20263 0.27276999999999996
20264 0.0
20265 0.0
20266 0.0
20267 0.0
20268 0.27276999999999996
20269 0.0
20270 0.0
20271 0.0
20272 0.0
20273 0.27276999999999996
20274 0.0
20275 0.0
20276 0.0
20277 0.0
20278 0.0
20279 0.0
20280 0.0
20281 0.0
20282 0.0
20283 0.0
20284 0.0
20285 0.0
20286 0.0
20287 0.0
20288 0.0
20289 0.0
20290 0.0
20291 0.0
20292 0.0
20293 0.0
20294 0.0
20295 0.0
20296 0.0
20297 0.0
20298 0.27276999999999996
20299 0.0
20300 0.0
20301 0.5455399999999999
20302 0.0
20303 0.0
20304 0.0
20305 0.0
20306 0.0
20307 0.0
20308 0.0
20309 0.0
20310 0.0
20311 0.0
20312 0.0
20313 0.0
20314 0.0
20315 0.0
20316 0.27276999999999996
20317 0.0
20318 0.0
20319 0.27276999999999996
20320 0.0
20321 0.0
20322 0.0
20323 0.0
20324 0.27276999999999996
20325 0.27276999999999996
20326 0.0
20327 0.0
20328 0.0
20329 0.0
20330 0.0
20331 0.27276999999999996
20332 0.0
20333 0.0
20334 0.27276999999999996
20335 0.0
20336 0.0
20337 0.0
20338 0.27276999999999996
20339 0.0
20340 0.5455399999999999
20341 0.0
20342 0.0
20343 0.0
20344 0.0
20345 0.0
20346 0.0
20347 0.0
20348 0.0
20349 0.0
20350 0.0
20351 0.0
20352 0.0
20353 0.0
20354 0.27276999999999996
20355 0.0
20356 0.0
20357 0.0
20358 0.0
20359 0.0
20360 0.0
20361 0.0
20362 0.27276999999999996
20363 0.27276999999999996
20364 0.27276999999999996
20365 0.0
20366 0.0
20367 0.27276999999999996
20368 0.0
20369 0.0
20370 0.0
20371 0.0
20372 0.5455399999999999
20373 0.0
20374 0.81831
20375 0.0
20376 0.0
20377 0.0
20378 0.0
20379 0.0
20380 0.0
20381 0.0
20382 0.0
20383 0.0
20384 0.0
20385 0.0
20386 0.27276999999999996
20387 0.0
20388 0.0
20389 0.27276999999999996
20390 0.0
20391 0.0
20392 0.0
20393 0.0
20394 0.27276999999999996
20395 0.0
20396 0.0
20397 0.0
20398 0.0
20399 0.0
20400 0.0
20401 0.0
20402 0.0
20403 0.0
20404 0.0
20405 0.0
20406 0.0
20407 0.0
20408 0.0
20409 0.0
20410 0.0
20411 0.0
20412 0.0
20413 0.27276999999999996
20414 0.0
20415 0.0
20416 0.0
20417 0.0
20418 0.0
20419 0.0
20420 0.0
20421 0.27276999999999996
20422 0.0
20423 0.0
20424 0.0
20425 0.27276999999999996
20426 0.27276999999999996
20427 0.0
20428 0.27276999999999996
20429 0.0
20430 0.0
20431 0.27276999999999996
20432 0.0
20433 0.27276999999999996
20434 0.0
20435 0.27276999999999996
20436 0.0
20437 0.0
20438 0.0
20439 0.0
20440 0.0
20441 0.5455399999999999
20442 0.0
20443 0.0
20444 0.0
20445 0.0
20446 0.0
20447 0.0
20448 0.0
20449 0.0
20450 0.0
20451 0.0
20452 0.0
20453 0.0
20454 0.0
20455 0.27276999999999996
20456 0.0
20457 0.0
20458 0.0
20459 0.0
20460 0.0
20461 0.0
20462 0.0
20463 0.5455399999999999
20464 0.0
20465 0.0
20466 0.0
20467 0.0
20468 0.0
20469 0.0
20470 0.0
20471 0.0
20472 0.0
20473 0.0
20474 0.0
20475 0.0
20476 0.0
20477 0.27276999999999996
20478 0.0
20479 0.0
20480 0.0
20481 0.27276999999999996
20482 0.27276999999999996
20483 0.0
20484 0.0
20485 0.0
20486 0.0
20487 0.0
20488 0.0
20489 0.0
20490 0.0
20491 0.0
20492 0.27276999999999996
20493 0.0
20494 0.27276999999999996
20495 0.0
20496 0.0
20497 0.0
20498 0.27276999999999996
20499 0.0
20500 0.0
20501 0.27276999999999996
20502 0.0
20503 0.0
20504 0.0
20505 0.0
20506 0.0
20507 0.0
20508 0.27276999999999996
20509 0.0
20510 0.0
20511 0.0
20512 0.27276999999999996
20513 0.0
20514 0.5455399999999999
20515 0.81831
20516 0.5455399999999999
20517 0.0
20518 0.0
20519 0.0
20520 0.0
20521 0.0
20522 0.0
20523 0.27276999999999996
20524 0.0
20525 0.0
20526 0.0
20527 0.0
20528 0.0
20529 0.0
20530 0.0
20531 0.5455399999999999
20532 0.0
20533 0.0
20534 0.0
20535 0.0
20536 0.0
20537 0.0
20538 0.0
20539 0.0
20540 0.27276999999999996
20541 0.0
20542 0.0
20543 0.0
20544 0.0
20545 0.0
20546 0.0
20547 0.0
20548 0.0
20549 0.0
20550 0.0
20551 0.0
20552 0.27276999999999996
20553 0.0
20554 0.0
20555 0.0
20556 0.0
20557 0.0
20558 0.0
20559 0.0
20560 0.0
20561 0.0
20562 0.0
20563 0.0
20564 0.27276999999999996
20565 0.0
20566 0.0
20567 0.0
20568 0.0
20569 0.0
20570 0.0
20571 0.0
20572 0.0
20573 0.0
20574 0.0
20575 0.0
20576 0.0
20577 0.0
20578 0.0
20579 0.0
20580 0.0
20581 0.0
20582 0.0
20583 0.0
20584 0.0
20585 0.0
20586 0.27276999999999996
20587 0.0
20588 0.0
20589 0.0
20590 0.0
20591 0.0
20592 0.27276999999999996
20593 0.0
20594 0.27276999999999996
20595 0.0
20596 0.0
20597 0.0
20598 0.0
20599 0.0
20600 0.0
20601 0.0
20602 0.0
20603 0.0
20604 0.0
20605 0.0
20606 0.27276999999999996
20607 0.0
20608 0.0
20609 0.0
20610 0.0
20611 0.0
20612 0.0
20613 0.27276999999999996
20614 0.0
20615 0.0
20616 0.0
20617 0.81831
20618 0.0
20619 0.0
20620 0.0
20621 0.0
20622 0.0
20623 0.0
20624 0.0
20625 0.0
20626 0.0
20627 0.0
20628 0.0
20629 0.0
20630 0.0
20631 0.0
20632 0.0
20633 0.0
20634 0.0
20635 0.0
20636 0.0
20637 0.0
20638 0.0
20639 0.0
20640 0.0
20641 0.0
20642 0.0
20643 0.0
20644 0.0
20645 0.5455399999999999
20646 0.0
20647 0.0
20648 0.0
20649 0.0
20650 0.0
20651 0.0
20652 0.0
20653 0.0
20654 0.0
20655 0.0
20656 0.0
20657 0.0
20658 0.0
20659 0.0
20660 0.0
20661 0.0
20662 0.0
20663 0.0
20664 0.0
20665 0.0
20666 0.0
20667 0.0
20668 0.27276999999999996
20669 0.27276999999999996
20670 0.0
20671 0.0
20672 0.0
20673 0.0
20674 0.0
20675 0.0
20676 0.0
20677 0.27276999999999996
20678 0.0
20679 0.0
20680 0.0
20681 0.0
20682 0.0
20683 0.0
20684 0.0
20685 0.0
20686 0.0
20687 0.0
20688 0.0
20689 0.0
20690 0.27276999999999996
20691 0.0
20692 0.0
20693 0.0
20694 0.0
20695 0.0
20696 0.0
20697 0.0
20698 0.0
20699 0.0
20700 0.0
20701 0.0
20702 0.0
20703 0.0
20704 0.0
20705 0.0
20706 0.0
20707 0.0
20708 0.0
20709 0.0
20710 0.0
20711 0.27276999999999996
20712 0.0
20713 0.27276999999999996
20714 0.0
20715 0.0
20716 0.81831
20717 0.0
20718 0.0
20719 0.27276999999999996
20720 0.0
20721 0.0
20722 0.0
20723 0.0
20724 0.0
20725 0.0
20726 0.0
20727 0.0
20728 0.0
20729 0.0
20730 0.0
20731 0.27276999999999996
20732 0.0
20733 0.0
20734 0.0
20735 0.0
20736 0.0
20737 0.0
20738 0.0
20739 0.27276999999999996
20740 0.0
20741 0.0
20742 0.0
20743 0.0
20744 0.0
20745 0.0
20746 0.0
20747 0.0
20748 0.0
20749 0.0
20750 0.0
20751 0.0
20752 0.0
20753 0.0
20754 0.0
20755 0.0
20756 0.0
20757 0.0
20758 0.0
20759 0.0
20760 0.0
20761 0.0
20762 0.0
20763 0.0
20764 0.0
20765 0.0
20766 0.0
20767 0.27276999999999996
20768 0.0
20769 0.0
20770 0.0
20771 0.0
20772 0.0
20773 0.0
20774 0.0
20775 0.0
20776 0.0
20777 0.0
20778 0.0
20779 0.0
20780 0.0
20781 0.0
20782 0.0
20783 0.0
20784 0.0
20785 0.0
20786 0.0
20787 0.0
20788 0.0
20789 0.0
20790 0.0
20791 0.0
20792 0.0
20793 0.27276999999999996
20794 0.0
20795 0.0
20796 0.0
20797 0.0
20798 0.0
20799 0.27276999999999996
20800 0.0
20801 0.0
20802 0.0
20803 0.0
20804 0.0
20805 0.0
20806 0.0
20807 0.0
20808 0.0
20809 0.0
20810 0.0
20811 0.0
20812 0.27276999999999996
20813 0.0
20814 0.0
20815 0.0
20816 0.27276999999999996
20817 0.0
20818 0.0
20819 0.0
20820 0.0
20821 0.0
20822 0.27276999999999996
20823 0.0
20824 0.0
20825 0.0
20826 0.0
20827 0.0
20828 0.27276999999999996
20829 0.27276999999999996
20830 0.0
20831 0.0
20832 0.27276999999999996
20833 0.27276999999999996
20834 0.0
20835 0.0
20836 0.0
20837 0.0
20838 0.0
20839 0.0
20840 0.0
20841 0.0
20842 0.27276999999999996
20843 0.0
20844 0.0
20845 0.0
20846 0.0
20847 0.0
20848 0.0
20849 0.0
20850 0.0
20851 0.0
20852 0.0
20853 0.0
20854 0.0
20855 0.0
20856 0.0
20857 0.5455399999999999
20858 0.0
20859 0.0
20860 0.0
20861 0.0
20862 0.0
20863 0.0
20864 0.0
20865 0.0
20866 0.0
20867 0.0
20868 0.0
20869 0.0
20870 0.0
20871 0.0
20872 0.0
20873 0.0
20874 0.0
20875 0.0
20876 0.0
20877 0.0
20878 0.0
20879 0.0
20880 0.0
20881 0.0
20882 0.0
20883 0.0
20884 0.0
20885 0.0
20886 0.0
20887 0.0
20888 0.0
20889 0.0
20890 0.0
20891 0.0
20892 0.0
20893 0.0
20894 0.0
20895 0.0
20896 0.0
20897 0.0
20898 0.0
20899 0.0
20900 0.0
20901 0.0
20902 0.0
20903 0.0
20904 0.0
20905 0.0
20906 0.0
20907 0.0
20908 0.0
20909 0.0
20910 0.27276999999999996
20911 0.0
20912 0.0
20913 0.0
20914 0.0
20915 0.0
20916 0.0
20917 0.0
20918 0.0
20919 0.0
20920 0.0
20921 0.0
20922 0.0
20923 0.27276999999999996
20924 0.0
20925 0.0
20926 0.0
20927 0.0
20928 0.27276999999999996
20929 0.0
20930 0.27276999999999996
20931 0.27276999999999996
20932 0.0
20933 0.0
20934 0.0
20935 0.0
20936 0.0
20937 0.0
20938 0.0
20939 0.27276999999999996
20940 0.0
20941 0.0
20942 0.0
20943 0.0
20944 0.0
20945 0.0
20946 0.27276999999999996
20947 0.0
20948 0.0
20949 0.0
20950 0.0
20951 0.0
20952 0.0
20953 0.0
20954 0.0
20955 0.27276999999999996
20956 0.0
20957 0.0
20958 0.0
20959 0.0
20960 0.0
20961 0.0
20962 0.0
20963 0.0
20964 0.0
20965 0.0
20966 0.0
20967 0.0
20968 0.0
20969 0.0
20970 0.0
20971 0.0
20972 0.0
20973 0.0
20974 0.0
20975 0.0
20976 0.0
20977 0.27276999999999996
20978 0.0
20979 0.0
20980 0.0
20981 0.0
20982 0.0
20983 0.0
20984 0.0
20985 0.0
20986 0.0
20987 0.0
20988 0.0
20989 0.0
20990 0.0
20991 0.0
20992 0.0
20993 0.0
20994 0.5455399999999999
20995 0.0
20996 0.0
20997 0.0
20998 0.0
20999 0.0
21000 0.0
21001 0.0
21002 0.0
21003 0.0
21004 0.0
21005 0.0
21006 0.0
21007 0.0
21008 0.0
21009 0.0
21010 0.0
21011 0.0
21012 0.0
21013 0.0
21014 0.0
21015 0.0
21016 0.0
21017 0.0
21018 0.0
21019 0.27276999999999996
21020 0.0
21021 0.0
21022 0.0
21023 0.0
21024 0.0
21025 0.0
21026 0.0
21027 0.0
21028 0.0
21029 0.0
21030 0.0
21031 0.0
21032 0.0
21033 0.0
21034 0.0
21035 0.0
21036 0.0
21037 0.0
21038 0.0
21039 0.0
21040 0.5455399999999999
21041 0.0
21042 0.0
21043 0.0
21044 0.0
21045 0.0
21046 0.0
21047 0.0
21048 0.0
21049 0.0
21050 0.0
21051 0.0
21052 0.0
21053 0.0
21054 0.0
21055 0.0
21056 0.0
21057 0.0
21058 0.0
21059 0.0
21060 0.0
21061 0.0
21062 0.0
21063 0.0
21064 0.0
21065 0.0
21066 0.0
21067 0.0
21068 0.0
21069 0.0
21070 0.0
21071 0.0
21072 0.0
21073 0.27276999999999996
21074 0.0
21075 0.0
21076 0.0
21077 0.0
21078 0.0
21079 0.0
21080 0.0
21081 0.0
21082 0.27276999999999996
21083 0.0
21084 0.0
21085 0.0
21086 0.0
21087 0.0
21088 0.0
21089 0.0
21090 0.0
21091 0.0
21092 0.0
21093 0.0
21094 0.27276999999999996
21095 0.0
21096 0.0
21097 0.0
21098 0.0
21099 0.0
21100 0.0
21101 0.27276999999999996
21102 0.27276999999999996
21103 0.0
21104 0.0
21105 0.0
21106 0.0
21107 0.0
21108 0.0
21109 0.0
21110 0.0
21111 0.27276999999999996
21112 0.0
21113 0.0
21114 0.0
21115 0.0
21116 0.0
21117 0.0
21118 0.0
21119 0.0
21120 0.0
21121 0.0
21122 0.0
21123 0.0
21124 0.0
21125 0.0
21126 0.0
21127 0.0
21128 0.27276999999999996
21129 0.0
21130 0.0
21131 0.0
21132 0.0
21133 0.0
21134 0.0
21135 0.0
21136 0.0
21137 0.0
21138 0.0
21139 0.0
21140 0.0
21141 0.5455399999999999
21142 0.27276999999999996
21143 0.0
21144 0.0
21145 0.0
21146 0.0
21147 0.0
21148 0.0
21149 0.0
21150 0.0
21151 0.0
21152 0.0
21153 0.27276999999999996
21154 0.0
21155 0.27276999999999996
21156 0.0
21157 0.0
21158 0.0
21159 0.0
21160 0.0
21161 0.0
21162 0.0
21163 0.0
21164 0.0
21165 0.0
21166 0.0
21167 0.0
21168 0.0
21169 0.0
21170 0.0
21171 0.0
21172 0.27276999999999996
21173 0.0
21174 0.0
21175 0.0
21176 0.0
21177 0.0
21178 0.0
21179 0.0
21180 0.0
21181 0.0
21182 0.0
21183 0.0
21184 0.0
21185 0.0
21186 0.0
21187 0.27276999999999996
21188 0.0
21189 0.0
21190 0.0
21191 0.0
21192 0.0
21193 0.0
21194 0.0
21195 0.0
21196 0.0
21197 0.0
21198 0.27276999999999996
21199 0.0
21200 0.0
21201 0.0
21202 0.0
21203 0.0
21204 0.0
21205 0.27276999999999996
21206 0.0
21207 0.0
21208 0.0
21209 0.0
21210 0.0
21211 0.5455399999999999
21212 0.0
21213 0.0
21214 0.0
21215 0.0
21216 0.0
21217 0.0
21218 0.0
21219 0.0
21220 0.0
21221 0.0
21222 0.0
21223 0.0
21224 0.0
21225 0.27276999999999996
21226 0.0
21227 0.5455399999999999
21228 0.0
21229 0.0
21230 0.27276999999999996
21231 0.0
21232 0.0
21233 0.0
21234 0.0
21235 0.0
21236 0.0
21237 0.0
21238 0.27276999999999996
21239 0.0
21240 0.0
21241 0.27276999999999996
21242 0.0
21243 0.0
21244 0.0
21245 0.0
21246 0.27276999999999996
21247 0.0
21248 0.0
21249 0.0
21250 0.0
21251 0.27276999999999996
21252 0.0
21253 0.0
21254 0.0
21255 0.27276999999999996
21256 0.0
21257 0.0
21258 0.0
21259 0.0
21260 0.0
21261 0.0
21262 0.0
21263 0.0
21264 0.0
21265 0.0
21266 0.0
21267 0.0
21268 0.0
21269 0.0
21270 0.0
21271 0.0
21272 0.0
21273 0.0
21274 0.0
21275 0.27276999999999996
21276 0.0
21277 0.0
21278 0.0
21279 0.0
21280 0.0
21281 0.0
21282 0.0
21283 0.0
21284 0.0
21285 0.0
21286 0.0
21287 0.0
21288 0.0
21289 0.0
21290 0.0
21291 0.0
21292 0.0
21293 0.0
21294 0.0
21295 0.0
21296 0.0
21297 0.27276999999999996
21298 0.0
21299 0.0
21300 0.0
21301 0.0
21302 0.0
21303 0.0
21304 0.0
21305 0.0
21306 0.0
21307 0.0
21308 0.0
21309 0.0
21310 0.0
21311 0.0
21312 0.0
21313 0.0
21314 0.0
21315 0.27276999999999996
21316 0.0
21317 0.0
21318 0.0
21319 0.27276999999999996
21320 0.0
21321 0.0
21322 0.27276999999999996
21323 0.27276999999999996
21324 0.0
21325 0.0
21326 0.0
21327 0.0
21328 0.0
21329 0.0
21330 0.0
21331 0.0
21332 0.0
21333 0.0
21334 0.0
21335 0.0
21336 0.0
21337 0.0
21338 0.0
21339 0.0
21340 0.0
21341 0.0
21342 0.5455399999999999
21343 0.0
21344 0.0
21345 0.27276999999999996
21346 0.0
21347 0.0
21348 0.0
21349 0.5455399999999999
21350 0.0
21351 0.0
21352 0.0
21353 0.0
21354 0.0
21355 0.0
21356 0.0
21357 0.0
21358 0.0
21359 0.0
21360 0.0
21361 0.0
21362 0.0
21363 0.27276999999999996
21364 0.0
21365 0.27276999999999996
21366 0.0
21367 0.0
21368 0.27276999999999996
21369 0.0
21370 0.0
21371 0.0
21372 0.0
21373 0.0
21374 0.0
21375 0.0
21376 0.0
21377 0.0
21378 0.0
21379 0.0
21380 0.0
21381 0.0
21382 0.0
21383 0.0
21384 0.27276999999999996
21385 0.0
21386 0.0
21387 0.0
21388 0.0
21389 0.0
21390 0.0
21391 0.0
21392 0.0
21393 0.27276999999999996
21394 0.0
21395 0.0
21396 0.0
21397 0.0
21398 0.0
21399 0.0
21400 0.0
21401 0.0
21402 0.27276999999999996
21403 0.0
21404 0.0
21405 0.0
21406 0.0
21407 0.0
21408 0.0
21409 0.0
21410 0.27276999999999996
21411 0.0
21412 0.0
21413 0.0
21414 0.0
21415 0.0
21416 0.0
21417 0.0
21418 0.0
21419 0.0
21420 0.0
21421 0.0
21422 0.0
21423 0.0
21424 0.0
21425 0.0
21426 0.5455399999999999
21427 0.0
21428 0.0
21429 0.0
21430 0.0
21431 0.0
21432 0.0
21433 0.0
21434 0.0
21435 0.0
21436 0.0
21437 0.0
21438 0.0
21439 0.0
21440 0.0
21441 0.0
21442 0.0
21443 0.0
21444 0.0
21445 0.27276999999999996
21446 0.27276999999999996
21447 0.0
21448 0.0
21449 0.0
21450 0.0
21451 0.0
21452 0.0
21453 0.0
21454 0.0
21455 0.0
21456 0.0
21457 0.0
21458 0.0
21459 0.0
21460 0.0
21461 0.0
21462 0.0
21463 0.0
21464 0.0
21465 0.0
21466 0.0
21467 0.0
21468 0.0
21469 0.0
21470 0.0
21471 0.0
21472 0.0
21473 0.0
21474 0.27276999999999996
21475 0.0
21476 0.27276999999999996
21477 0.0
21478 0.0
21479 0.0
21480 0.0
21481 0.0
21482 0.0
21483 0.0
21484 0.0
21485 0.0
21486 0.0
21487 0.0
21488 0.0
21489 0.0
21490 0.0
21491 0.0
21492 0.0
21493 0.0
21494 0.27276999999999996
21495 0.0
21496 0.0
21497 0.0
21498 0.0
21499 0.0
21500 0.0
21501 0.0
21502 0.0
21503 0.0
21504 0.0
21505 0.0
21506 0.0
21507 0.0
21508 0.0
21509 0.0
21510 0.0
21511 0.0
21512 0.0
21513 0.27276999999999996
21514 0.0
21515 0.0
21516 0.27276999999999996
21517 0.0
21518 0.0
21519 0.0
21520 0.0
21521 0.0
21522 0.0
21523 0.0
21524 0.0
21525 0.0
21526 0.0
21527 0.0
21528 0.0
21529 0.0
21530 0.0
21531 0.27276999999999996
21532 0.0
21533 0.0
21534 0.0
21535 0.0
21536 0.0
21537 0.0
21538 0.27276999999999996
21539 0.0
21540 0.0
21541 0.0
21542 0.27276999999999996
21543 0.0
21544 0.0
21545 0.0
21546 0.0
21547 0.0
21548 0.0
21549 0.0
21550 0.0
21551 0.27276999999999996
21552 0.0
21553 0.0
21554 0.0
21555 0.0
21556 0.0
21557 0.0
21558 0.27276999999999996
21559 0.0
21560 0.0
21561 0.0
21562 0.0
21563 0.0
21564 0.0
21565 0.0
21566 0.0
21567 0.0
21568 0.0
21569 0.0
21570 0.0
21571 0.0
21572 0.0
21573 0.0
21574 0.0
21575 0.0
21576 0.0
21577 0.0
21578 0.0
21579 0.0
21580 0.0
21581 0.0
21582 0.0
21583 0.27276999999999996
21584 0.0
21585 0.0
21586 0.0
21587 0.0
21588 0.0
21589 0.0
21590 0.0
21591 0.0
21592 0.0
21593 0.0
21594 0.0
21595 0.0
21596 0.0
21597 0.0
21598 0.0
21599 0.0
21600 0.0
21601 0.0
21602 0.0
21603 0.0
21604 0.0
21605 0.0
21606 0.0
21607 0.27276999999999996
21608 0.0
21609 0.0
21610 0.0
21611 0.0
21612 0.0
21613 0.0
21614 0.0
21615 0.0
21616 0.0
21617 0.0
21618 0.0
21619 0.0
21620 0.0
21621 0.27276999999999996
21622 0.0
21623 0.0
21624 0.0
21625 0.0
21626 0.0
21627 0.0
21628 0.0
21629 0.0
21630 0.0
21631 0.0
21632 0.0
21633 0.0
21634 0.27276999999999996
21635 0.0
21636 0.0
21637 0.0
21638 0.0
21639 0.0
21640 0.0
21641 0.0
21642 0.27276999999999996
21643 0.0
21644 0.27276999999999996
21645 0.0
21646 0.0
21647 0.0
21648 0.27276999999999996
21649 0.0
21650 0.0
21651 0.0
21652 0.27276999999999996
21653 0.0
21654 0.0
21655 0.0
21656 0.0
21657 0.0
21658 0.0
21659 0.0
21660 0.27276999999999996
21661 0.0
21662 0.0
21663 0.0
21664 0.0
21665 0.0
21666 0.0
21667 0.0
21668 0.0
21669 0.0
21670 0.0
21671 0.0
21672 0.0
21673 0.0
21674 0.0
21675 0.0
21676 0.0
21677 0.0
21678 0.0
21679 0.0
21680 0.27276999999999996
21681 0.0
21682 0.0
21683 0.0
21684 0.0
21685 0.0
21686 0.0
21687 0.0
21688 0.0
21689 0.0
21690 0.0
21691 0.0
21692 0.0
21693 0.0
21694 0.0
21695 0.0
21696 0.27276999999999996
21697 0.27276999999999996
21698 0.0
21699 0.0
21700 0.0
21701 0.0
21702 0.0
21703 0.0
21704 0.0
21705 0.0
21706 0.0
21707 0.0
21708 0.0
21709 0.0
21710 0.27276999999999996
21711 0.0
21712 0.0
21713 0.0
21714 0.0
21715 0.0
21716 0.0
21717 0.0
21718 0.0
21719 0.0
21720 0.0
21721 0.0
21722 0.0
21723 0.0
21724 0.0
21725 0.0
21726 0.0
21727 0.0
21728 0.0
21729 0.5455399999999999
21730 0.0
21731 0.0
21732 0.0
21733 0.0
21734 0.0
21735 0.0
21736 0.0
21737 0.0
21738 0.0
21739 0.0
21740 0.0
21741 0.0
21742 0.0
21743 0.0
21744 0.0
21745 0.0
21746 0.27276999999999996
21747 0.27276999999999996
21748 0.0
21749 0.0
21750 0.0
21751 0.27276999999999996
21752 0.0
21753 0.0
21754 0.0
21755 0.0
21756 0.0
21757 0.0
21758 0.27276999999999996
21759 0.0
21760 0.0
21761 0.0
21762 0.0
21763 0.0
21764 0.0
21765 0.0
21766 0.0
21767 0.0
21768 0.0
21769 0.0
21770 0.0
21771 0.0
21772 0.0
21773 0.0
21774 0.0
21775 0.0
21776 0.0
21777 0.0
21778 0.27276999999999996
21779 0.0
21780 0.0
21781 0.0
21782 0.0
21783 0.0
21784 0.0
21785 0.0
21786 0.0
21787 0.0
21788 0.27276999999999996
21789 0.0
21790 0.0
21791 0.0
21792 0.0
21793 0.0
21794 0.0
21795 0.0
21796 0.0
21797 0.0
21798 0.0
21799 0.0
21800 0.0
21801 0.0
21802 0.0
21803 0.0
21804 0.0
21805 0.0
21806 0.0
21807 0.0
21808 0.0
21809 0.0
21810 0.0
21811 0.0
21812 0.0
21813 0.0
21814 0.0
21815 0.0
21816 0.0
21817 0.0
21818 0.0
21819 0.0
21820 0.0
21821 0.27276999999999996
21822 0.0
21823 0.27276999999999996
21824 0.0
21825 0.0
21826 0.0
21827 0.0
21828 0.0
21829 0.0
21830 0.0
21831 0.0
21832 0.0
21833 0.0
21834 0.0
21835 0.0
21836 0.0
21837 0.27276999999999996
21838 0.0
21839 0.0
21840 0.0
21841 0.0
21842 0.0
21843 0.0
21844 0.0
21845 0.0
21846 0.0
21847 0.0
21848 0.0
21849 0.0
21850 0.0
21851 0.0
21852 0.0
21853 0.27276999999999996
21854 0.27276999999999996
21855 0.0
21856 0.0
21857 0.0
21858 0.0
21859 0.0
21860 0.0
21861 0.0
21862 0.0
21863 0.0
21864 0.0
21865 0.0
21866 0.0
21867 0.0
21868 0.0
21869 0.0
21870 0.0
21871 0.0
21872 0.0
21873 0.27276999999999996
21874 0.0
21875 0.0
21876 0.0
21877 0.0
21878 0.0
21879 0.0
21880 0.0
21881 0.0
21882 0.27276999999999996
21883 0.0
21884 0.0
21885 0.0
21886 0.0
21887 0.0
21888 0.27276999999999996
21889 0.27276999999999996
21890 0.0
21891 0.0
21892 0.0
21893 0.0
21894 0.0
21895 0.27276999999999996
21896 0.27276999999999996
21897 0.0
21898 0.0
21899 0.0
21900 0.0
21901 0.27276999999999996
21902 0.0
21903 0.0
21904 0.0
21905 0.0
21906 0.0
21907 0.0
21908 0.0
21909 0.0
21910 0.0
21911 0.0
21912 0.0
21913 0.0
21914 0.0
21915 0.0
21916 0.0
21917 0.5455399999999999
21918 0.0
21919 0.0
21920 0.0
21921 0.0
21922 0.0
21923 0.0
21924 0.0
21925 0.0
21926 0.0
21927 0.0
21928 0.0
21929 0.0
21930 0.0
21931 0.0
21932 0.0
21933 0.0
21934 0.0
21935 0.0
21936 0.0
21937 0.27276999999999996
21938 0.0
21939 0.0
21940 0.0
21941 0.0
21942 0.0
21943 0.0
21944 0.0
21945 0.27276999999999996
21946 0.0
21947 0.0
21948 0.0
21949 0.0
21950 0.0
21951 0.0
21952 0.0
21953 0.0
21954 0.0
21955 0.0
21956 0.0
21957 0.0
21958 0.27276999999999996
21959 0.0
21960 0.0
21961 0.0
21962 0.0
21963 0.0
21964 0.0
21965 0.0
21966 0.0
21967 0.0
21968 0.0
21969 0.0
21970 0.27276999999999996
21971 0.0
21972 0.0
21973 0.0
21974 0.0
21975 0.0
21976 0.0
21977 0.0
21978 0.0
21979 0.0
21980 0.0
21981 0.0
21982 0.0
21983 0.0
21984 0.0
21985 0.0
21986 0.0
21987 0.0
21988 0.0
21989 0.0
21990 0.0
21991 0.0
21992 0.0
21993 0.0
21994 0.0
21995 0.0
21996 0.0
21997 0.0
21998 0.27276999999999996
21999 0.0
22000 0.5455399999999999
22001 0.0
22002 0.0
22003 0.0
22004 0.0
22005 0.27276999999999996
22006 0.0
22007 0.0
22008 0.0
22009 0.0
22010 0.0
22011 0.0
22012 0.0
22013 0.0
22014 0.0
22015 0.0
22016 0.0
22017 0.0
22018 0.0
22019 0.0
22020 0.0
22021 0.0
22022 0.0
22023 0.0
22024 0.0
22025 0.0
22026 0.0
22027 0.0
22028 0.0
22029 0.27276999999999996
22030 0.0
22031 0.0
22032 0.0
22033 0.0
22034 0.0
22035 0.0
22036 0.27276999999999996
22037 0.0
22038 0.0
22039 0.0
22040 0.27276999999999996
22041 0.0
22042 0.0
22043 0.0
22044 0.0
22045 0.0
22046 0.0
22047 0.0
22048 0.0
22049 0.0
22050 0.0
22051 0.0
22052 0.0
22053 0.0
22054 0.0
22055 0.0
22056 0.27276999999999996
22057 0.0
22058 0.0
22059 0.0
22060 0.0
22061 0.0
22062 0.0
22063 0.0
22064 0.0
22065 0.0
22066 0.0
22067 0.0
22068 0.0
22069 0.0
22070 0.0
22071 0.0
22072 0.0
22073 0.0
22074 0.0
22075 0.27276999999999996
22076 0.0
22077 0.0
22078 0.0
22079 0.0
22080 0.0
22081 0.0
22082 0.0
22083 0.0
22084 0.0
22085 0.0
22086 0.0
22087 0.81831
22088 0.0
22089 0.0
22090 0.0
22091 0.0
22092 0.0
22093 0.0
22094 0.0
22095 0.0
22096 0.0
22097 0.0
22098 0.27276999999999996
22099 0.0
22100 0.0
22101 0.0
22102 0.27276999999999996
22103 0.27276999999999996
22104 0.0
22105 0.0
22106 0.0
22107 0.0
22108 0.0
22109 0.0
22110 0.0
22111 0.0
22112 0.27276999999999996
22113 0.0
22114 0.0
22115 0.0
22116 0.0
22117 0.0
22118 0.0
22119 0.0
22120 0.0
22121 0.0
22122 0.0
22123 0.0
22124 0.27276999999999996
22125 0.0
22126 0.0
22127 0.0
22128 0.0
22129 0.0
22130 0.27276999999999996
22131 0.27276999999999996
22132 0.0
22133 0.0
22134 0.0
22135 0.0
22136 0.0
22137 0.0
22138 0.0
22139 0.27276999999999996
22140 0.27276999999999996
22141 0.0
22142 0.0
22143 0.0
22144 0.0
22145 0.0
22146 0.0
22147 0.0
22148 0.0
22149 0.0
22150 0.0
22151 0.0
22152 0.0
22153 0.0
22154 0.0
22155 0.0
22156 0.0
22157 0.0
22158 0.0
22159 0.0
22160 0.0
22161 0.0
22162 0.0
22163 0.27276999999999996
22164 0.0
22165 0.0
22166 0.0
22167 0.0
22168 0.0
22169 0.0
22170 0.0
22171 0.0
22172 0.0
22173 0.0
22174 0.0
22175 0.0
22176 0.0
22177 0.0
22178 0.0
22179 0.0
22180 0.0
22181 0.0
22182 0.0
22183 0.0
22184 0.0
22185 0.0
22186 0.0
22187 0.0
22188 0.27276999999999996
22189 0.0
22190 0.0
22191 0.0
22192 0.0
22193 0.0
22194 0.27276999999999996
22195 0.5455399999999999
22196 0.27276999999999996
22197 0.0
22198 0.27276999999999996
22199 0.0
22200 0.27276999999999996
22201 0.0
22202 0.0
22203 0.0
22204 0.0
22205 0.5455399999999999
22206 0.0
22207 0.0
22208 0.0
22209 0.0
22210 0.0
22211 0.0
22212 0.0
22213 0.0
22214 0.27276999999999996
22215 0.0
22216 0.0
22217 0.0
22218 0.0
22219 0.27276999999999996
22220 0.27276999999999996
22221 0.0
22222 0.0
22223 0.0
22224 0.0
22225 0.0
22226 0.0
22227 0.0
22228 0.0
22229 0.0
22230 0.0
22231 0.0
22232 0.0
22233 0.27276999999999996
22234 0.27276999999999996
22235 0.0
22236 0.0
22237 0.27276999999999996
22238 0.0
22239 0.0
22240 0.27276999999999996
22241 0.0
22242 0.5455399999999999
22243 0.0
22244 0.0
22245 0.27276999999999996
22246 0.0
22247 0.0
22248 0.0
22249 0.0
22250 0.0
22251 0.0
22252 0.0
22253 0.0
22254 0.0
22255 0.0
22256 0.0
22257 0.0
22258 0.0
22259 0.0
22260 0.27276999999999996
22261 0.0
22262 0.0
22263 0.0
22264 0.0
22265 0.0
22266 0.5455399999999999
22267 0.0
22268 0.0
22269 0.0
22270 0.0
22271 0.0
22272 0.0
22273 0.0
22274 0.0
22275 0.0
22276 0.0
22277 0.0
22278 0.0
22279 0.0
22280 0.0
22281 0.0
22282 0.0
22283 0.0
22284 0.0
22285 0.0
22286 0.0
22287 0.0
22288 0.0
22289 0.27276999999999996
22290 0.0
22291 0.0
22292 0.0
22293 0.0
22294 0.0
22295 0.0
22296 0.0
22297 0.81831
22298 0.0
22299 0.0
22300 0.0
22301 0.27276999999999996
22302 0.0
22303 0.0
22304 0.27276999999999996
22305 0.0
22306 0.0
22307 0.0
22308 0.0
22309 0.27276999999999996
22310 0.0
22311 0.0
22312 0.27276999999999996
22313 0.0
22314 0.27276999999999996
22315 0.0
22316 0.0
22317 0.0
22318 0.0
22319 0.27276999999999996
22320 0.0
22321 0.0
22322 0.27276999999999996
22323 0.0
22324 0.27276999999999996
22325 0.0
22326 0.5455399999999999
22327 0.0
22328 0.0
22329 0.0
22330 0.0
22331 0.0
22332 0.0
22333 0.0
22334 0.0
22335 0.0
22336 0.0
22337 0.0
22338 0.0
22339 0.0
22340 0.0
22341 0.0
22342 0.0
22343 0.0
22344 0.0
22345 0.0
22346 0.0
22347 0.0
22348 0.0
22349 0.0
22350 0.5455399999999999
22351 0.0
22352 0.0
22353 0.0
22354 0.0
22355 0.0
22356 0.0
22357 0.0
22358 0.0
22359 0.0
22360 0.27276999999999996
22361 0.0
22362 0.0
22363 0.0
22364 0.0
22365 0.0
22366 0.0
22367 0.0
22368 0.0
22369 0.27276999999999996
22370 0.0
22371 0.0
22372 0.0
22373 0.0
22374 0.27276999999999996
22375 0.27276999999999996
22376 0.0
22377 0.0
22378 0.0
22379 0.0
22380 0.0
22381 0.0
22382 0.0
22383 0.0
22384 0.0
22385 0.0
22386 0.0
22387 0.0
22388 0.27276999999999996
22389 0.0
22390 0.27276999999999996
22391 0.0
22392 0.0
22393 0.0
22394 0.0
22395 0.0
22396 0.0
22397 0.0
22398 0.0
22399 0.5455399999999999
22400 0.0
22401 0.0
22402 0.0
22403 0.0
22404 0.0
22405 0.5455399999999999
22406 0.0
22407 0.0
22408 0.0
22409 0.0
22410 0.0
22411 0.27276999999999996
22412 0.0
22413 0.0
22414 0.0
22415 0.27276999999999996
22416 0.0
22417 0.0
22418 0.0
22419 0.0
22420 0.0
22421 0.0
22422 0.0
22423 0.27276999999999996
22424 0.0
22425 0.0
22426 0.0
22427 0.0
22428 0.0
22429 0.0
22430 0.0
22431 0.0
22432 0.0
22433 0.0
22434 0.0
22435 0.0
22436 0.27276999999999996
22437 0.0
22438 0.5455399999999999
22439 0.0
22440 0.0
22441 0.0
22442 0.0
22443 0.0
22444 0.0
22445 0.27276999999999996
22446 0.0
22447 0.0
22448 0.0
22449 0.0
22450 0.27276999999999996
22451 0.0
22452 0.0
22453 0.27276999999999996
22454 0.0
22455 0.0
22456 0.0
22457 0.0
22458 0.0
22459 0.81831
22460 0.0
22461 0.0
22462 0.0
22463 0.0
22464 0.0
22465 0.0
22466 0.0
22467 0.0
22468 0.0
22469 0.27276999999999996
22470 0.27276999999999996
22471 0.0
22472 0.0
22473 0.0
22474 0.27276999999999996
22475 0.0
22476 0.0
22477 0.0
22478 0.0
22479 0.0
22480 0.0
22481 0.0
22482 0.0
22483 0.27276999999999996
22484 0.0
22485 0.0
22486 0.0
22487 0.0
22488 0.27276999999999996
22489 0.27276999999999996
22490 0.0
22491 0.0
22492 0.0
22493 0.0
22494 0.0
22495 0.0
22496 0.0
22497 0.0
22498 0.0
22499 0.0
22500 0.0
22501 0.0
22502 0.0
22503 0.0
22504 0.0
22505 0.0
22506 0.0
22507 0.0
22508 0.0
22509 0.0
22510 0.0
22511 0.0
22512 0.0
22513 0.0
22514 0.0
22515 0.0
22516 0.27276999999999996
22517 0.0
22518 0.0
22519 0.27276999999999996
22520 0.0
22521 0.0
22522 0.0
22523 0.27276999999999996
22524 0.0
22525 0.0
22526 0.27276999999999996
22527 0.0
22528 0.0
22529 0.0
22530 0.27276999999999996
22531 0.0
22532 0.27276999999999996
22533 0.0
22534 0.27276999999999996
22535 0.0
22536 0.0
22537 0.0
22538 0.0
22539 0.0
22540 0.0
22541 0.0
22542 0.27276999999999996
22543 0.0
22544 0.0
22545 0.0
22546 0.0
22547 0.0
22548 0.0
22549 0.0
22550 0.0
22551 0.0
22552 0.5455399999999999
22553 0.5455399999999999
22554 0.0
22555 0.0
22556 0.0
22557 0.27276999999999996
22558 0.0
22559 0.0
22560 0.0
22561 0.0
22562 0.27276999999999996
22563 0.0
22564 0.0
22565 0.0
22566 0.0
22567 0.0
22568 0.0
22569 0.0
22570 0.0
22571 0.0
22572 0.0
22573 0.0
22574 0.0
22575 0.0
22576 0.0
22577 0.27276999999999996
22578 0.0
22579 0.0
22580 0.27276999999999996
22581 0.0
22582 0.0
22583 0.0
22584 0.0
22585 0.27276999999999996
22586 0.0
22587 0.0
22588 0.0
22589 0.0
22590 0.0
22591 0.0
22592 0.0
22593 0.0
22594 0.0
22595 0.0
22596 0.0
22597 0.0
22598 0.0
22599 0.0
22600 0.0
22601 0.0
22602 0.0
22603 0.0
22604 0.0
22605 0.0
22606 0.0
22607 0.0
22608 0.0
22609 0.0
22610 0.0
22611 0.0
22612 0.0
22613 0.0
22614 0.0
22615 0.0
22616 0.0
22617 0.27276999999999996
22618 0.27276999999999996
22619 0.0
22620 0.27276999999999996
22621 0.0
22622 0.0
22623 0.0
22624 0.0
22625 0.0
22626 0.0
22627 0.0
22628 0.0
22629 0.27276999999999996
22630 0.0
22631 0.0
22632 0.27276999999999996
22633 0.0
22634 0.0
22635 0.0
22636 0.0
22637 0.0
22638 0.0
22639 0.0
22640 0.0
22641 0.0
22642 0.0
22643 0.0
22644 0.0
22645 0.0
22646 0.0
22647 0.0
22648 0.0
22649 0.0
22650 0.0
22651 0.0
22652 0.27276999999999996
22653 0.27276999999999996
22654 0.0
22655 0.0
22656 0.0
22657 0.0
22658 0.0
22659 0.0
22660 0.0
22661 0.0
22662 0.27276999999999996
22663 0.0
22664 0.0
22665 0.0
22666 0.0
22667 0.0
22668 0.0
22669 0.0
22670 0.0
22671 0.0
22672 0.0
22673 0.27276999999999996
22674 0.27276999999999996
22675 0.0
22676 0.0
22677 0.0
22678 0.0
22679 0.0
22680 0.0
22681 0.0
22682 0.0
22683 0.0
22684 0.0
22685 0.0
22686 0.0
22687 0.0
22688 0.0
22689 0.27276999999999996
22690 0.0
22691 0.0
22692 0.0
22693 0.0
22694 0.0
22695 0.0
22696 0.0
22697 0.27276999999999996
22698 0.0
22699 0.0
22700 0.0
22701 0.0
22702 0.0
22703 0.0
22704 0.0
22705 0.0
22706 0.0
22707 0.27276999999999996
22708 0.0
22709 0.0
22710 0.0
22711 0.0
22712 0.0
22713 0.0
22714 0.0
22715 0.0
22716 0.0
22717 0.0
22718 0.0
22719 0.0
22720 0.0
22721 0.0
22722 0.0
22723 0.27276999999999996
22724 0.0
22725 0.0
22726 0.0
22727 0.0
22728 0.0
22729 0.0
22730 0.0
22731 0.0
22732 0.0
22733 0.0
22734 0.0
22735 0.0
22736 0.0
22737 0.27276999999999996
22738 0.0
22739 0.0
22740 0.0
22741 0.0
22742 0.0
22743 0.0
22744 0.0
22745 0.0
22746 0.0
22747 0.0
22748 0.0
22749 0.0
22750 0.0
22751 0.0
22752 0.0
22753 0.0
22754 0.0
22755 0.27276999999999996
22756 0.27276999999999996
22757 0.0
22758 0.0
22759 0.0
22760 0.27276999999999996
22761 0.0
22762 0.0
22763 0.27276999999999996
22764 0.0
22765 0.0
22766 0.0
22767 0.0
22768 0.0
22769 0.0
22770 0.0
22771 0.0
22772 0.0
22773 0.0
22774 0.0
22775 0.0
22776 0.0
22777 0.0
22778 0.27276999999999996
22779 0.0
22780 0.0
22781 0.0
22782 0.0
22783 0.0
22784 0.0
22785 0.27276999999999996
22786 0.0
22787 0.27276999999999996
22788 0.0
22789 0.0
22790 0.27276999999999996
22791 0.0
22792 0.0
22793 0.0
22794 0.0
22795 0.0
22796 0.0
22797 0.0
22798 0.0
22799 0.0
22800 0.0
22801 0.0
22802 0.27276999999999996
22803 0.0
22804 0.0
22805 0.0
22806 0.0
22807 0.27276999999999996
22808 0.0
22809 0.0
22810 0.0
22811 0.0
22812 0.0
22813 0.0
22814 0.0
22815 0.0
22816 0.0
22817 0.0
22818 0.0
22819 0.0
22820 0.0
22821 0.0
22822 0.0
22823 0.0
22824 0.0
22825 0.0
22826 0.0
22827 0.0
22828 0.0
22829 0.0
22830 0.0
22831 0.0
22832 0.0
22833 0.0
22834 0.0
22835 0.0
22836 0.0
22837 0.0
22838 0.0
22839 0.0
22840 0.0
22841 0.0
22842 0.0
22843 0.0
22844 0.0
22845 0.0
22846 0.0
22847 0.0
22848 0.0
22849 0.0
22850 0.0
22851 0.0
22852 0.27276999999999996
22853 0.0
22854 0.0
22855 0.0
22856 0.27276999999999996
22857 0.0
22858 0.0
22859 0.0
22860 0.0
22861 0.0
22862 0.0
22863 0.0
22864 0.0
22865 0.27276999999999996
22866 0.27276999999999996
22867 0.0
22868 0.0
22869 0.27276999999999996
22870 0.0
22871 0.0
22872 0.0
22873 0.0
22874 0.0
22875 0.0
22876 0.0
22877 0.27276999999999996
22878 0.0
22879 0.0
22880 0.0
22881 0.0
22882 0.0
22883 0.0
22884 0.0
22885 0.0
22886 0.0
22887 0.0
22888 0.0
22889 0.0
22890 0.27276999999999996
22891 0.0
22892 0.0
22893 0.0
22894 0.0
22895 0.0
22896 0.0
22897 0.27276999999999996
22898 0.0
22899 0.27276999999999996
22900 0.0
22901 0.0
22902 0.0
22903 0.0
22904 0.0
22905 0.0
22906 0.0
22907 0.0
22908 0.0
22909 0.0
22910 0.0
22911 0.0
22912 0.0
22913 0.0
22914 0.0
22915 0.0
22916 0.0
22917 0.0
22918 0.0
22919 0.0
22920 0.0
22921 0.0
22922 0.27276999999999996
22923 0.0
22924 0.0
22925 0.0
22926 0.0
22927 0.0
22928 0.0
22929 0.0
22930 0.0
22931 0.27276999999999996
22932 0.0
22933 0.0
22934 0.27276999999999996
22935 0.0
22936 0.0
22937 0.0
22938 0.0
22939 0.0
22940 0.0
22941 0.0
22942 0.0
22943 0.0
22944 0.0
22945 0.0
22946 0.0
22947 0.0
22948 0.0
22949 0.0
22950 0.0
22951 0.0
22952 0.0
22953 0.0
22954 0.0
22955 0.0
22956 0.0
22957 0.0
22958 0.0
22959 0.0
22960 0.0
22961 0.0
22962 0.0
22963 0.0
22964 0.0
22965 0.5455399999999999
22966 0.0
22967 0.0
22968 0.0
22969 0.0
22970 0.0
22971 0.0
22972 0.0
22973 0.0
22974 0.0
22975 0.27276999999999996
22976 0.27276999999999996
22977 0.27276999999999996
22978 0.5455399999999999
22979 0.27276999999999996
22980 0.0
22981 0.0
22982 0.0
22983 0.0
22984 0.0
22985 0.0
22986 0.0
22987 0.0
22988 0.0
22989 0.0
22990 0.0
22991 0.0
22992 0.0
22993 0.0
22994 0.0
22995 0.0
22996 0.0
22997 0.0
22998 0.0
22999 0.0
23000 0.0
23001 0.0
23002 0.27276999999999996
23003 0.27276999999999996
23004 0.0
23005 0.0
23006 0.27276999999999996
23007 0.0
23008 0.0
23009 0.0
23010 0.0
23011 0.0
23012 0.0
23013 0.0
23014 0.27276999999999996
23015 0.0
23016 0.0
23017 0.0
23018 0.0
23019 0.0
23020 0.0
23021 0.0
23022 0.0
23023 0.0
23024 0.0
23025 0.0
23026 0.0
23027 0.27276999999999996
23028 0.0
23029 0.0
23030 0.0
23031 0.0
23032 0.0
23033 0.0
23034 0.0
23035 0.0
23036 0.27276999999999996
23037 0.0
23038 0.0
23039 0.0
23040 0.0
23041 0.0
23042 0.0
23043 0.0
23044 0.0
23045 0.0
23046 0.0
23047 0.0
23048 0.0
23049 0.0
23050 0.0
23051 0.0
23052 0.0
23053 0.27276999999999996
23054 0.0
23055 0.0
23056 0.0
23057 0.0
23058 0.27276999999999996
23059 0.0
23060 0.0
23061 0.0
23062 0.0
23063 0.0
23064 0.0
23065 0.0
23066 0.0
23067 0.27276999999999996
23068 0.0
23069 0.27276999999999996
23070 0.0
23071 0.27276999999999996
23072 0.0
23073 0.0
23074 0.27276999999999996
23075 0.0
23076 0.0
23077 0.0
23078 0.0
23079 0.0
23080 0.0
23081 0.0
23082 0.0
23083 0.0
23084 0.0
23085 0.0
23086 0.0
23087 0.27276999999999996
23088 0.0
23089 0.0
23090 0.0
23091 0.0
23092 0.0
23093 0.27276999999999996
23094 0.0
23095 0.0
23096 0.27276999999999996
23097 0.0
23098 0.0
23099 0.0
23100 0.0
23101 0.0
23102 0.0
23103 0.0
23104 0.0
23105 0.0
23106 0.27276999999999996
23107 0.0
23108 0.5455399999999999
23109 0.0
23110 0.0
23111 0.0
23112 0.0
23113 0.0
23114 0.5455399999999999
23115 0.0
23116 0.0
23117 0.0
23118 0.0
23119 0.0
23120 0.27276999999999996
23121 0.0
23122 0.0
23123 0.0
23124 0.0
23125 0.0
23126 0.0
23127 0.0
23128 0.0
23129 0.0
23130 0.0
23131 0.0
23132 0.27276999999999996
23133 0.0
23134 0.27276999999999996
23135 0.0
23136 0.0
23137 0.27276999999999996
23138 0.27276999999999996
23139 0.0
23140 0.0
23141 0.0
23142 0.0
23143 0.0
23144 0.0
23145 0.0
23146 0.27276999999999996
23147 0.0
23148 0.0
23149 0.0
23150 0.0
23151 0.27276999999999996
23152 0.0
23153 0.0
23154 0.0
23155 0.0
23156 0.5455399999999999
23157 0.27276999999999996
23158 0.0
23159 0.0
23160 0.27276999999999996
23161 0.0
23162 0.0
23163 0.27276999999999996
23164 0.0
23165 0.27276999999999996
23166 0.0
23167 0.0
23168 0.0
23169 0.0
23170 0.0
23171 0.0
23172 0.0
23173 0.0
23174 0.0
23175 0.0
23176 0.0
23177 0.0
23178 0.0
23179 0.0
23180 0.0
23181 0.27276999999999996
23182 0.0
23183 0.0
23184 0.0
23185 0.0
23186 0.0
23187 0.0
23188 0.0
23189 0.0
23190 0.0
23191 0.0
23192 0.0
23193 0.0
23194 0.0
23195 0.0
23196 0.0
23197 0.5455399999999999
23198 0.0
23199 0.0
23200 0.0
23201 0.0
23202 0.0
23203 0.0
23204 0.0
23205 0.0
23206 0.0
23207 0.0
23208 0.0
23209 0.0
23210 0.0
23211 0.0
23212 0.0
23213 0.0
23214 0.0
23215 0.0
23216 0.27276999999999996
23217 0.0
23218 0.0
23219 0.0
23220 0.27276999999999996
23221 0.0
23222 0.0
23223 0.0
23224 0.0
23225 0.0
23226 0.0
23227 0.0
23228 0.0
23229 0.27276999999999996
23230 0.0
23231 0.27276999999999996
23232 0.27276999999999996
23233 0.0
23234 0.0
23235 0.5455399999999999
23236 0.0
23237 0.0
23238 0.0
23239 0.27276999999999996
23240 0.27276999999999996
23241 0.0
23242 0.0
23243 0.0
23244 0.0
23245 0.0
23246 0.0
23247 0.0
23248 0.0
23249 0.0
23250 0.27276999999999996
23251 0.0
23252 0.0
23253 0.0
23254 0.27276999999999996
23255 0.0
23256 0.0
23257 0.0
23258 0.0
23259 0.0
23260 0.0
23261 0.0
23262 0.0
23263 0.27276999999999996
23264 0.0
23265 0.0
23266 0.0
23267 0.0
23268 0.0
23269 0.0
23270 0.0
23271 0.0
23272 0.0
23273 0.0
23274 0.0
23275 0.0
23276 0.5455399999999999
23277 0.0
23278 0.0
23279 0.0
23280 0.0
23281 0.27276999999999996
23282 0.27276999999999996
23283 0.0
23284 0.0
23285 0.0
23286 0.0
23287 0.27276999999999996
23288 0.27276999999999996
23289 0.0
23290 0.0
23291 0.5455399999999999
23292 0.0
23293 0.0
23294 0.0
23295 0.0
23296 0.0
23297 0.0
23298 0.0
23299 0.0
23300 0.0
23301 0.27276999999999996
23302 0.0
23303 0.0
23304 0.0
23305 0.0
23306 0.0
23307 0.0
23308 0.0
23309 0.0
23310 0.0
23311 0.0
23312 0.0
23313 0.0
23314 0.0
23315 0.0
23316 0.0
23317 0.0
23318 0.0
23319 0.0
23320 0.0
23321 0.0
23322 0.0
23323 0.5455399999999999
23324 0.0
23325 0.0
23326 0.27276999999999996
23327 0.0
23328 0.0
23329 0.0
23330 0.0
23331 0.0
23332 0.0
23333 0.0
23334 0.0
23335 0.0
23336 0.0
23337 0.0
23338 0.0
23339 0.27276999999999996
23340 0.0
23341 0.0
23342 0.0
23343 0.0
23344 0.0
23345 0.0
23346 0.27276999999999996
23347 0.0
23348 0.27276999999999996
23349 0.0
23350 0.0
23351 0.0
23352 0.0
23353 0.0
23354 0.0
23355 0.0
23356 0.0
23357 0.0
23358 0.0
23359 0.0
23360 0.0
23361 0.0
23362 0.0
23363 0.0
23364 0.27276999999999996
23365 0.0
23366 0.0
23367 0.0
23368 0.27276999999999996
23369 0.0
23370 0.0
23371 0.0
23372 0.0
23373 0.0
23374 0.0
23375 0.0
23376 0.5455399999999999
23377 0.0
23378 0.0
23379 0.0
23380 0.0
23381 0.0
23382 0.0
23383 0.27276999999999996
23384 0.0
23385 0.0
23386 0.0
23387 0.0
23388 0.0
23389 0.0
23390 0.0
23391 0.0
23392 0.0
23393 0.5455399999999999
23394 0.0
23395 0.0
23396 0.0
23397 0.0
23398 0.27276999999999996
23399 0.0
23400 0.27276999999999996
23401 0.0
23402 0.0
23403 0.0
23404 0.0
23405 0.0
23406 0.0
23407 0.0
23408 0.0
23409 0.0
23410 0.0
23411 0.0
23412 0.0
23413 0.0
23414 0.0
23415 0.5455399999999999
23416 0.27276999999999996
23417 0.0
23418 0.0
23419 0.0
23420 0.0
23421 0.0
23422 0.0
23423 0.0
23424 0.0
23425 0.0
23426 0.0
23427 0.0
23428 0.0
23429 0.0
23430 0.0
23431 0.0
23432 0.0
23433 0.0
23434 0.0
23435 0.0
23436 0.0
23437 0.0
23438 0.0
23439 0.0
23440 0.0
23441 0.0
23442 0.0
23443 0.0
23444 0.0
23445 0.0
23446 0.0
23447 0.0
23448 0.0
23449 0.0
23450 0.0
23451 0.0
23452 0.0
23453 0.0
23454 0.0
23455 0.0
23456 0.27276999999999996
23457 0.0
23458 0.27276999999999996
23459 0.0
23460 0.0
23461 0.0
23462 0.0
23463 0.0
23464 0.0
23465 0.0
23466 0.0
23467 0.0
23468 0.0
23469 0.0
23470 0.0
23471 0.0
23472 0.0
23473 0.0
23474 0.0
23475 0.0
23476 0.0
23477 0.0
23478 0.0
23479 0.0
23480 0.0
23481 0.0
23482 0.0
23483 0.0
23484 0.0
23485 0.0
23486 0.0
23487 0.0
23488 0.5455399999999999
23489 0.27276999999999996
23490 0.0
23491 0.0
23492 0.0
23493 0.0
23494 0.0
23495 0.0
23496 0.0
23497 0.0
23498 0.0
23499 0.0
23500 0.0
23501 0.0
23502 0.0
23503 0.0
23504 0.0
23505 0.0
23506 0.27276999999999996
23507 0.27276999999999996
23508 0.0
23509 0.0
23510 0.0
23511 0.0
23512 0.0
23513 0.0
23514 0.0
23515 0.0
23516 0.0
23517 0.0
23518 0.0
23519 0.27276999999999996
23520 0.0
23521 0.0
23522 0.27276999999999996
23523 0.0
23524 0.0
23525 0.0
23526 0.0
23527 0.0
23528 0.0
23529 0.0
23530 0.0
23531 0.5455399999999999
23532 0.0
23533 0.0
23534 0.27276999999999996
23535 0.0
23536 0.0
23537 0.0
23538 0.0
23539 0.0
23540 0.0
23541 0.0
23542 0.0
23543 0.0
23544 0.0
23545 0.0
23546 0.0
23547 0.0
23548 0.0
23549 0.0
23550 0.27276999999999996
23551 0.0
23552 0.0
23553 0.0
23554 0.0
23555 0.0
23556 0.0
23557 0.0
23558 0.0
23559 0.0
23560 0.0
23561 0.0
23562 0.0
23563 0.0
23564 0.27276999999999996
23565 0.0
23566 0.0
23567 0.0
23568 0.0
23569 0.0
23570 0.0
23571 0.0
23572 0.0
23573 0.27276999999999996
23574 0.0
23575 0.0
23576 0.0
23577 0.0
23578 0.0
23579 0.0
23580 0.0
23581 0.0
23582 0.0
23583 0.0
23584 0.0
23585 0.0
23586 0.0
23587 0.0
23588 0.0
23589 0.0
23590 0.0
23591 0.0
23592 0.0
23593 0.0
23594 0.0
23595 0.0
23596 0.0
23597 0.0
23598 0.0
23599 0.27276999999999996
23600 0.0
23601 0.0
23602 0.0
23603 0.0
23604 0.0
23605 0.0
23606 0.0
23607 0.0
23608 0.0
23609 0.0
23610 0.0
23611 0.0
23612 0.0
23613 0.0
23614 0.0
23615 0.0
23616 0.0
23617 0.0
23618 0.0
23619 0.0
23620 0.0
23621 0.0
23622 0.27276999999999996
23623 0.0
23624 0.0
23625 0.0
23626 0.27276999999999996
23627 0.0
23628 0.0
23629 0.0
23630 0.0
23631 0.0
23632 0.27276999999999996
23633 0.27276999999999996
23634 0.27276999999999996
23635 0.0
23636 0.0
23637 0.0
23638 0.0
23639 0.0
23640 0.0
23641 0.0
23642 0.0
23643 0.0
23644 0.0
23645 0.0
23646 0.0
23647 0.27276999999999996
23648 0.0
23649 0.0
23650 0.0
23651 0.0
23652 0.0
23653 0.0
23654 0.0
23655 0.5455399999999999
23656 0.0
23657 0.0
23658 0.0
23659 0.0
23660 0.0
23661 0.27276999999999996
23662 0.27276999999999996
23663 0.0
23664 0.0
23665 0.0
23666 0.0
23667 0.0
23668 0.0
23669 0.27276999999999996
23670 0.0
23671 0.0
23672 0.0
23673 0.0
23674 0.0
23675 0.0
23676 0.0
23677 0.27276999999999996
23678 0.0
23679 0.0
23680 0.0
23681 0.0
23682 0.0
23683 0.27276999999999996
23684 0.0
23685 0.0
23686 0.0
23687 0.0
23688 0.0
23689 0.0
23690 0.0
23691 0.0
23692 0.0
23693 0.0
23694 0.0
23695 0.27276999999999996
23696 0.0
23697 0.0
23698 0.0
23699 0.0
23700 0.0
23701 0.0
23702 0.0
23703 0.0
23704 0.0
23705 0.0
23706 0.0
23707 0.0
23708 0.0
23709 0.0
23710 0.27276999999999996
23711 0.0
23712 0.0
23713 0.0
23714 0.0
23715 0.0
23716 0.0
23717 0.0
23718 0.0
23719 0.0
23720 0.0
23721 0.0
23722 0.0
23723 0.0
23724 0.27276999999999996
23725 0.0
23726 0.0
23727 0.0
23728 0.0
23729 0.0
23730 0.0
23731 0.0
23732 0.0
23733 0.0
23734 0.0
23735 0.27276999999999996
23736 0.0
23737 0.0
23738 0.0
23739 0.0
23740 0.0
23741 0.0
23742 0.0
23743 0.0
23744 0.0
23745 0.0
23746 0.0
23747 0.0
23748 0.0
23749 0.27276999999999996
23750 0.0
23751 0.0
23752 0.27276999999999996
23753 0.0
23754 0.0
23755 0.0
23756 0.0
23757 0.0
23758 0.0
23759 0.0
23760 0.0
23761 0.0
23762 0.0
23763 0.0
23764 0.0
23765 0.0
23766 0.0
23767 0.0
23768 0.0
23769 0.0
23770 0.0
23771 0.0
23772 0.0
23773 0.27276999999999996
23774 0.0
23775 0.0
23776 0.0
23777 0.0
23778 0.0
23779 0.27276999999999996
23780 0.0
23781 0.0
23782 0.0
23783 0.27276999999999996
23784 0.0
23785 0.0
23786 0.0
23787 0.0
23788 0.0
23789 0.0
23790 0.0
23791 0.0
23792 0.0
23793 0.27276999999999996
23794 0.0
23795 0.0
23796 0.0
23797 0.0
23798 0.0
23799 0.0
23800 0.0
23801 0.0
23802 0.27276999999999996
23803 0.27276999999999996
23804 0.0
23805 0.0
23806 0.0
23807 0.0
23808 0.0
23809 0.0
23810 0.0
23811 0.0
23812 0.27276999999999996
23813 0.0
23814 0.0
23815 0.0
23816 0.0
23817 0.27276999999999996
23818 0.0
23819 0.0
23820 0.27276999999999996
23821 0.27276999999999996
23822 0.0
23823 0.0
23824 0.0
23825 0.0
23826 0.27276999999999996
23827 0.27276999999999996
23828 0.0
23829 0.0
23830 0.27276999999999996
23831 0.0
23832 0.0
23833 0.0
23834 0.0
23835 0.0
23836 0.0
23837 0.0
23838 0.0
23839 0.0
23840 0.5455399999999999
23841 0.0
23842 0.0
23843 0.0
23844 0.0
23845 0.0
23846 0.0
23847 0.27276999999999996
23848 0.0
23849 0.0
23850 0.0
23851 0.0
23852 0.0
23853 0.0
23854 0.0
23855 0.0
23856 0.0
23857 0.27276999999999996
23858 0.0
23859 0.0
23860 0.0
23861 0.0
23862 0.0
23863 0.0
23864 0.27276999999999996
23865 0.0
23866 0.0
23867 0.0
23868 0.0
23869 0.0
23870 0.0
23871 0.0
23872 0.0
23873 0.0
23874 0.0
23875 0.0
23876 0.0
23877 0.0
23878 0.0
23879 0.0
23880 0.0
23881 0.27276999999999996
23882 0.0
23883 0.27276999999999996
23884 0.0
23885 0.0
23886 0.0
23887 0.0
23888 0.0
23889 0.0
23890 0.0
23891 0.0
23892 0.0
23893 0.0
23894 0.0
23895 0.0
23896 0.27276999999999996
23897 0.0
23898 0.0
23899 0.0
23900 0.0
23901 0.0
23902 0.0
23903 0.0
23904 0.0
23905 0.0
23906 0.5455399999999999
23907 0.0
23908 0.0
23909 0.27276999999999996
23910 0.0
23911 0.0
23912 0.0
23913 0.0
23914 0.27276999999999996
23915 0.27276999999999996
23916 0.27276999999999996
23917 0.0
23918 0.0
23919 0.0
23920 0.0
23921 0.27276999999999996
23922 0.27276999999999996
23923 0.0
23924 0.0
23925 0.0
23926 0.0
23927 0.0
23928 0.0
23929 0.0
23930 0.0
23931 0.27276999999999996
23932 0.0
23933 0.0
23934 0.0
23935 0.0
23936 0.0
23937 0.0
23938 0.27276999999999996
23939 0.0
23940 0.5455399999999999
23941 0.0
23942 0.0
23943 0.0
23944 0.0
23945 0.0
23946 0.0
23947 0.27276999999999996
23948 0.0
23949 0.0
23950 0.27276999999999996
23951 0.0
23952 0.0
23953 0.0
23954 0.0
23955 0.0
23956 0.0
23957 0.0
23958 0.0
23959 0.27276999999999996
23960 0.0
23961 0.0
23962 0.0
23963 0.0
23964 0.0
23965 0.0
23966 0.0
23967 0.0
23968 0.0
23969 0.0
23970 0.0
23971 0.0
23972 0.0
23973 0.0
23974 0.0
23975 0.0
23976 0.0
23977 0.0
23978 0.0
23979 0.27276999999999996
23980 0.0
23981 0.0
23982 0.0
23983 0.0
23984 0.0
23985 0.27276999999999996
23986 0.0
23987 0.0
23988 0.0
23989 0.0
23990 0.0
23991 0.0
23992 0.0
23993 0.0
23994 0.0
23995 0.0
23996 0.0
23997 0.0
23998 0.0
23999 0.0
24000 0.0
24001 0.0
24002 0.0
24003 0.0
24004 0.5455399999999999
24005 0.0
24006 0.0
24007 0.0
24008 0.0
24009 0.0
24010 0.0
24011 0.0
24012 0.0
24013 0.27276999999999996
24014 0.0
24015 0.0
24016 0.0
24017 0.0
24018 0.0
24019 0.27276999999999996
24020 0.0
24021 0.0
24022 0.0
24023 0.0
24024 0.0
24025 0.0
24026 0.0
24027 0.0
24028 0.27276999999999996
24029 0.0
24030 0.27276999999999996
24031 0.0
24032 0.0
24033 0.0
24034 0.0
24035 0.0
24036 0.27276999999999996
24037 0.0
24038 0.0
24039 0.0
24040 0.0
24041 0.0
24042 0.0
24043 0.0
24044 0.0
24045 0.0
24046 0.0
24047 0.0
24048 0.0
24049 0.0
24050 0.27276999999999996
24051 0.0
24052 0.0
24053 0.0
24054 0.27276999999999996
24055 0.0
24056 0.27276999999999996
24057 0.0
24058 0.0
24059 0.0
24060 0.0
24061 0.27276999999999996
24062 0.0
24063 0.0
24064 0.0
24065 0.0
24066 0.0
24067 0.81831
24068 0.0
24069 0.0
24070 0.0
24071 0.0
24072 0.0
24073 0.0
24074 0.0
24075 0.0
24076 0.0
24077 0.0
24078 0.27276999999999996
24079 0.0
24080 0.0
24081 0.0
24082 0.0
24083 0.0
24084 0.0
24085 0.0
24086 0.27276999999999996
24087 0.27276999999999996
24088 0.27276999999999996
24089 0.0
24090 0.0
24091 0.0
24092 0.0
24093 0.0
24094 0.0
24095 0.0
24096 0.0
24097 0.27276999999999996
24098 0.27276999999999996
24099 0.0
24100 0.0
24101 0.0
24102 0.0
24103 0.0
24104 0.0
24105 0.27276999999999996
24106 0.0
24107 0.27276999999999996
24108 0.5455399999999999
24109 0.27276999999999996
24110 0.0
24111 0.0
24112 0.0
24113 0.0
24114 0.0
24115 0.27276999999999996
24116 0.0
24117 0.0
24118 0.0
24119 0.0
24120 0.0
24121 0.0
24122 0.0
24123 0.0
24124 0.0
24125 0.0
24126 0.0
24127 0.0
24128 0.5455399999999999
24129 0.0
24130 0.0
24131 0.27276999999999996
24132 0.27276999999999996
24133 0.0
24134 0.0
24135 0.0
24136 0.0
24137 0.0
24138 0.0
24139 0.0
24140 0.0
24141 0.0
24142 0.0
24143 0.0
24144 0.0
24145 0.0
24146 0.0
24147 0.0
24148 0.27276999999999996
24149 0.0
24150 0.0
24151 0.0
24152 0.0
24153 0.0
24154 0.0
24155 0.0
24156 0.27276999999999996
24157 0.0
24158 0.0
24159 0.27276999999999996
24160 0.0
24161 0.0
24162 0.0
24163 0.0
24164 0.0
24165 0.0
24166 0.0
24167 0.0
24168 0.0
24169 0.0
24170 0.27276999999999996
24171 0.0
24172 0.0
24173 0.0
24174 0.27276999999999996
24175 0.0
24176 0.0
24177 0.0
24178 0.0
24179 0.0
24180 0.0
24181 0.27276999999999996
24182 0.0
24183 0.27276999999999996
24184 0.0
24185 0.0
24186 0.0
24187 0.0
24188 0.0
24189 0.0
24190 0.0
24191 0.0
24192 0.0
24193 0.0
24194 0.0
24195 0.27276999999999996
24196 0.27276999999999996
24197 0.5455399999999999
24198 0.0
24199 0.0
24200 0.0
24201 0.0
24202 0.0
24203 0.0
24204 0.0
24205 0.0
24206 0.0
24207 0.0
24208 0.0
24209 0.0
24210 0.27276999999999996
24211 0.0
24212 0.0
24213 0.5455399999999999
24214 0.0
24215 0.0
24216 0.0
24217 0.0
24218 0.27276999999999996
24219 0.0
24220 0.0
24221 0.0
24222 0.0
24223 0.0
24224 0.0
24225 0.0
24226 0.0
24227 0.0
24228 0.0
24229 0.0
24230 0.0
24231 0.0
24232 0.0
24233 0.0
24234 0.0
24235 0.0
24236 0.0
24237 0.0
24238 0.0
24239 0.0
24240 0.0
24241 0.0
24242 0.0
24243 0.27276999999999996
24244 0.0
24245 0.0
24246 0.0
24247 0.27276999999999996
24248 0.0
24249 0.27276999999999996
24250 0.0
24251 0.27276999999999996
24252 0.27276999999999996
24253 0.0
24254 0.0
24255 0.0
24256 0.27276999999999996
24257 0.0
24258 0.0
24259 0.0
24260 0.0
24261 0.0
24262 0.0
24263 0.27276999999999996
24264 0.0
24265 0.0
24266 0.27276999999999996
24267 0.0
24268 0.27276999999999996
24269 0.0
24270 0.0
24271 0.0
24272 0.27276999999999996
24273 0.0
24274 0.0
24275 0.0
24276 0.0
24277 0.0
24278 0.0
24279 0.0
24280 0.27276999999999996
24281 0.5455399999999999
24282 0.0
24283 0.0
24284 0.27276999999999996
24285 0.27276999999999996
24286 0.0
24287 0.0
24288 0.27276999999999996
24289 0.0
24290 0.0
24291 0.0
24292 0.27276999999999996
24293 0.0
24294 0.27276999999999996
24295 0.0
24296 0.27276999999999996
24297 0.27276999999999996
24298 0.27276999999999996
24299 0.0
24300 0.0
24301 0.0
24302 0.27276999999999996
24303 0.27276999999999996
24304 0.0
24305 0.0
24306 0.0
24307 0.0
24308 0.0
24309 0.0
24310 0.0
24311 0.0
24312 0.0
24313 0.0
24314 0.0
24315 0.0
24316 0.0
24317 0.0
24318 0.0
24319 0.0
24320 0.0
24321 0.0
24322 0.0
24323 0.5455399999999999
24324 0.0
24325 0.0
24326 0.27276999999999996
24327 0.0
24328 0.0
24329 0.0
24330 0.0
24331 0.0
24332 0.5455399999999999
24333 0.0
24334 0.0
24335 0.0
24336 0.0
24337 0.0
24338 0.0
24339 0.0
24340 0.27276999999999996
24341 0.0
24342 0.0
24343 0.27276999999999996
24344 0.0
24345 0.0
24346 0.0
24347 0.0
24348 0.0
24349 0.0
24350 0.0
24351 0.0
24352 0.0
24353 0.0
24354 0.0
24355 0.0
24356 0.0
24357 0.0
24358 0.0
24359 0.0
24360 0.0
24361 0.0
24362 0.0
24363 0.0
24364 0.0
24365 0.0
24366 0.0
24367 0.0
24368 0.0
24369 0.0
24370 0.0
24371 0.0
24372 0.0
24373 0.0
24374 0.0
24375 0.27276999999999996
24376 0.0
24377 0.0
24378 0.0
24379 0.0
24380 0.0
24381 0.0
24382 0.0
24383 0.27276999999999996
24384 0.0
24385 0.0
24386 0.0
24387 0.0
24388 0.0
24389 0.27276999999999996
24390 0.0
24391 0.0
24392 0.0
24393 0.0
24394 0.0
24395 0.0
24396 0.0
24397 0.0
24398 0.0
24399 0.0
24400 0.0
24401 0.0
24402 0.0
24403 0.0
24404 0.0
24405 0.0
24406 0.0
24407 0.0
24408 0.0
24409 0.27276999999999996
24410 0.0
24411 0.5455399999999999
24412 0.0
24413 0.0
24414 0.0
24415 0.0
24416 0.0
24417 0.27276999999999996
24418 0.0
24419 0.0
24420 0.0
24421 0.0
24422 0.0
24423 0.0
24424 0.0
24425 0.0
24426 0.0
24427 0.0
24428 0.27276999999999996
24429 0.0
24430 0.0
24431 0.0
24432 0.0
24433 0.0
24434 0.0
24435 0.27276999999999996
24436 0.27276999999999996
24437 0.0
24438 0.27276999999999996
24439 0.0
24440 0.0
24441 0.0
24442 0.0
24443 0.0
24444 0.27276999999999996
24445 0.27276999999999996
24446 0.0
24447 0.0
24448 0.0
24449 0.0
24450 0.0
24451 0.0
24452 0.0
24453 0.0
24454 0.0
24455 0.0
24456 0.0
24457 0.0
24458 0.0
24459 0.0
24460 0.27276999999999996
24461 0.0
24462 0.0
24463 0.0
24464 0.0
24465 0.0
24466 0.0
24467 0.0
24468 0.0
24469 0.0
24470 0.0
24471 0.5455399999999999
24472 0.0
24473 0.27276999999999996
24474 0.0
24475 0.0
24476 0.0
24477 0.0
24478 0.0
24479 0.0
24480 0.0
24481 0.0
24482 0.0
24483 0.0
24484 0.0
24485 0.0
24486 0.0
24487 0.0
24488 0.0
24489 0.0
24490 0.0
24491 0.0
24492 0.0
24493 0.0
24494 0.0
24495 0.0
24496 0.0
24497 0.0
24498 0.0
24499 0.0
24500 0.0
24501 0.0
24502 0.0
24503 0.0
24504 0.0
24505 0.0
24506 0.0
24507 0.0
24508 0.27276999999999996
24509 0.0
24510 0.0
24511 0.0
24512 0.0
24513 0.0
24514 0.0
24515 0.0
24516 0.0
24517 0.0
24518 0.27276999999999996
24519 0.0
24520 0.0
24521 0.0
24522 0.0
24523 0.0
24524 0.0
24525 0.0
24526 0.0
24527 0.0
24528 0.27276999999999996
24529 0.0
24530 0.0
24531 0.27276999999999996
24532 0.0
24533 0.0
24534 0.0
24535 0.0
24536 0.27276999999999996
24537 0.0
24538 0.0
24539 0.0
24540 0.0
24541 0.0
24542 0.0
24543 0.27276999999999996
24544 0.0
24545 0.0
24546 0.27276999999999996
24547 0.0
24548 0.0
24549 0.0
24550 0.27276999999999996
24551 0.0
24552 0.0
24553 0.0
24554 0.27276999999999996
24555 0.27276999999999996
24556 0.0
24557 0.0
24558 0.0
24559 0.0
24560 0.0
24561 0.0
24562 0.0
24563 0.0
24564 0.0
24565 0.0
24566 0.0
24567 0.0
24568 0.0
24569 0.27276999999999996
24570 0.0
24571 0.0
24572 0.27276999999999996
24573 0.0
24574 0.0
24575 0.0
24576 0.0
24577 0.0
24578 0.0
24579 0.0
24580 0.0
24581 0.0
24582 0.0
24583 0.0
24584 0.0
24585 0.0
24586 0.0
24587 0.0
24588 0.0
24589 0.0
24590 0.0
24591 0.27276999999999996
24592 0.0
24593 0.0
24594 0.27276999999999996
24595 0.0
24596 0.0
24597 0.0
24598 0.0
24599 0.0
24600 0.5455399999999999
24601 0.0
24602 0.0
24603 0.0
24604 0.0
24605 0.0
24606 0.0
24607 0.0
24608 0.0
24609 0.0
24610 0.0
24611 0.0
24612 0.0
24613 0.0
24614 0.0
24615 0.0
24616 0.0
24617 0.0
24618 0.0
24619 0.0
24620 0.0
24621 0.0
24622 0.27276999999999996
24623 0.0
24624 0.0
24625 0.0
24626 0.0
24627 0.0
24628 0.0
24629 0.0
24630 0.0
24631 0.0
24632 0.0
24633 0.27276999999999996
24634 0.0
24635 0.0
24636 0.0
24637 0.0
24638 0.0
24639 0.0
24640 0.0
24641 0.0
24642 0.0
24643 0.0
24644 0.0
24645 0.0
24646 0.0
24647 0.0
24648 0.0
24649 0.0
24650 0.0
24651 0.0
24652 0.0
24653 0.0
24654 0.0
24655 0.0
24656 0.27276999999999996
24657 0.0
24658 0.0
24659 0.0
24660 0.0
24661 0.0
24662 0.0
24663 0.0
24664 0.0
24665 0.0
24666 0.0
24667 0.0
24668 0.0
24669 0.0
24670 0.0
24671 0.0
24672 0.0
24673 0.0
24674 0.5455399999999999
24675 0.0
24676 0.0
24677 0.0
24678 0.0
24679 0.27276999999999996
24680 0.0
24681 0.0
24682 0.0
24683 0.0
24684 0.0
24685 0.0
24686 0.0
24687 0.27276999999999996
24688 0.0
24689 0.0
24690 0.0
24691 0.0
24692 0.27276999999999996
24693 0.0
24694 0.0
24695 0.0
24696 0.0
24697 0.0
24698 0.27276999999999996
24699 0.0
24700 0.27276999999999996
24701 0.0
24702 0.0
24703 0.27276999999999996
24704 0.0
24705 0.0
24706 0.0
24707 0.0
24708 0.0
24709 0.0
24710 0.0
24711 0.0
24712 0.27276999999999996
24713 0.0
24714 0.0
24715 0.0
24716 0.0
24717 0.0
24718 0.0
24719 0.0
24720 0.0
24721 0.0
24722 0.0
24723 0.0
24724 0.0
24725 0.0
24726 0.0
24727 0.0
24728 0.0
24729 0.0
24730 0.27276999999999996
24731 0.0
24732 0.0
24733 0.0
24734 0.27276999999999996
24735 0.0
24736 0.0
24737 0.0
24738 0.0
24739 0.0
24740 0.0
24741 0.0
24742 0.0
24743 0.0
24744 0.27276999999999996
24745 0.0
24746 0.0
24747 0.0
24748 0.0
24749 0.0
24750 0.0
24751 0.0
24752 0.27276999999999996
24753 0.0
24754 0.0
24755 0.0
24756 0.0
24757 0.0
24758 0.0
24759 0.0
24760 0.0
24761 0.0
24762 0.0
24763 0.27276999999999996
24764 0.0
24765 0.0
24766 0.27276999999999996
24767 0.0
24768 0.5455399999999999
24769 0.0
24770 0.0
24771 0.0
24772 0.0
24773 0.27276999999999996
24774 0.0
24775 0.27276999999999996
24776 0.0
24777 0.0
24778 0.0
24779 0.0
24780 0.0
24781 0.0
24782 0.0
24783 0.0
24784 0.0
24785 0.0
24786 0.0
24787 0.0
24788 0.0
24789 0.0
24790 0.0
24791 0.0
24792 0.0
24793 0.0
24794 0.27276999999999996
24795 0.0
24796 0.0
24797 0.0
24798 0.0
24799 0.27276999999999996
24800 0.0
24801 0.0
24802 0.0
24803 0.0
24804 0.0
24805 0.0
24806 0.0
24807 0.0
24808 0.0
24809 0.0
24810 0.0
24811 0.0
24812 0.0
24813 0.0
24814 0.0
24815 0.0
24816 0.0
24817 0.0
24818 0.0
24819 0.0
24820 0.0
24821 0.0
24822 0.0
24823 0.0
24824 0.0
24825 0.0
24826 0.0
24827 0.0
24828 0.0
24829 0.0
24830 0.0
24831 0.27276999999999996
24832 0.0
24833 0.0
24834 0.0
24835 0.0
24836 0.0
24837 0.0
24838 0.0
24839 0.5455399999999999
24840 0.27276999999999996
24841 0.0
24842 0.0
24843 0.0
24844 0.0
24845 0.0
24846 0.0
24847 0.0
24848 0.0
24849 0.0
24850 0.0
24851 0.0
24852 0.0
24853 0.0
24854 0.0
24855 0.0
24856 0.0
24857 0.0
24858 0.0
24859 0.0
24860 0.0
24861 0.0
24862 0.5455399999999999
24863 0.27276999999999996
24864 0.0
24865 0.0
24866 0.0
24867 0.0
24868 0.0
24869 0.27276999999999996
24870 0.0
24871 0.27276999999999996
24872 0.0
24873 0.0
24874 0.0
24875 0.0
24876 0.0
24877 0.0
24878 0.27276999999999996
24879 0.27276999999999996
24880 0.0
24881 0.0
24882 0.0
24883 0.0
24884 0.0
24885 0.0
24886 0.0
24887 0.0
24888 0.0
24889 0.0
24890 0.0
24891 0.0
24892 0.0
24893 0.0
24894 0.0
24895 0.0
24896 0.0
24897 0.0
24898 0.0
24899 0.27276999999999996
24900 0.0
24901 0.0
24902 0.0
24903 0.0
24904 0.0
24905 0.0
24906 0.0
24907 0.0
24908 0.0
24909 0.27276999999999996
24910 0.0
24911 0.27276999999999996
24912 0.0
24913 0.0
24914 0.0
24915 0.0
24916 0.0
24917 0.0
24918 0.0
24919 0.0
24920 0.27276999999999996
24921 0.27276999999999996
24922 0.27276999999999996
24923 0.0
24924 0.0
24925 0.0
24926 0.0
24927 0.0
24928 0.0
24929 0.27276999999999996
24930 0.0
24931 0.27276999999999996
24932 0.0
24933 0.0
24934 0.27276999999999996
24935 0.0
24936 0.0
24937 0.0
24938 0.0
24939 0.0
24940 0.27276999999999996
24941 0.27276999999999996
24942 0.0
24943 0.0
24944 0.0
24945 0.0
24946 0.0
24947 0.0
24948 0.0
24949 0.0
24950 0.27276999999999996
24951 0.0
24952 0.0
24953 0.0
24954 0.0
24955 0.0
24956 0.0
24957 0.0
24958 0.27276999999999996
24959 0.0
24960 0.0
24961 0.0
24962 0.0
24963 0.0
24964 0.0
24965 0.27276999999999996
24966 0.0
24967 0.0
24968 0.0
24969 0.0
24970 0.0
24971 0.0
24972 0.27276999999999996
24973 0.27276999999999996
24974 0.0
24975 0.0
24976 0.27276999999999996
24977 0.0
24978 0.0
24979 0.0
24980 0.0
24981 0.0
24982 0.0
24983 0.0
24984 0.0
24985 0.0
24986 0.0
24987 0.0
24988 0.0
24989 0.0
24990 0.0
24991 0.0
24992 0.0
24993 0.0
24994 0.0
24995 0.0
24996 0.0
24997 0.0
24998 0.0
24999 0.0
25000 0.0
25001 0.0
25002 0.0
25003 0.0
25004 0.0
25005 0.0
25006 0.0
25007 0.0
25008 0.0
25009 0.0
25010 0.0
25011 0.27276999999999996
25012 0.0
25013 0.0
25014 0.0
25015 0.0
25016 0.0
25017 0.0
25018 0.27276999999999996
25019 0.5455399999999999
25020 0.0
25021 0.0
25022 0.0
25023 0.0
25024 0.27276999999999996
25025 0.27276999999999996
25026 0.27276999999999996
25027 0.0
25028 0.0
25029 0.0
25030 0.0
25031 0.0
25032 0.0
25033 0.0
25034 0.0
25035 0.0
25036 0.0
25037 0.0
25038 0.0
25039 0.0
25040 0.0
25041 0.0
25042 0.0
25043 0.0
25044 0.0
25045 0.0
25046 0.0
25047 0.0
25048 0.0
25049 0.0
25050 0.0
25051 0.0
25052 0.0
25053 0.0
25054 0.0
25055 0.0
25056 0.0
25057 0.0
25058 0.27276999999999996
25059 0.0
25060 0.0
25061 0.0
25062 0.27276999999999996
25063 0.0
25064 0.0
25065 0.0
25066 0.0
25067 0.0
25068 0.0
25069 0.0
25070 0.0
25071 0.0
25072 0.0
25073 0.0
25074 0.0
25075 0.0
25076 0.0
25077 0.0
25078 0.0
25079 0.0
25080 0.0
25081 0.0
25082 0.0
25083 0.27276999999999996
25084 0.0
25085 0.0
25086 0.81831
25087 0.0
25088 0.27276999999999996
25089 0.0
25090 0.0
25091 0.27276999999999996
25092 0.0
25093 0.0
25094 0.0
25095 0.0
25096 0.27276999999999996
25097 0.0
25098 0.0
25099 0.0
25100 0.0
25101 0.0
25102 0.27276999999999996
25103 0.27276999999999996
25104 0.0
25105 0.0
25106 0.0
25107 0.0
25108 0.0
25109 0.27276999999999996
25110 0.0
25111 0.0
25112 0.0
25113 0.0
25114 0.0
25115 0.0
25116 0.0
25117 0.0
25118 0.0
25119 0.0
25120 0.5455399999999999
25121 0.0
25122 0.0
25123 0.0
25124 0.0
25125 0.0
25126 0.0
25127 0.0
25128 0.27276999999999996
25129 0.0
25130 0.0
25131 0.0
25132 0.0
25133 0.0
25134 0.0
25135 0.0
25136 0.0
25137 0.0
25138 0.27276999999999996
25139 0.0
25140 0.0
25141 0.0
25142 0.0
25143 0.0
25144 0.0
25145 0.0
25146 0.27276999999999996
25147 0.0
25148 0.0
25149 0.0
25150 0.0
25151 0.0
25152 0.0
25153 0.0
25154 0.0
25155 0.0
25156 0.0
25157 0.0
25158 0.0
25159 0.0
25160 0.0
25161 0.0
25162 0.0
25163 0.0
25164 0.0
25165 0.0
25166 0.0
25167 0.0
25168 0.0
25169 0.0
25170 0.0
25171 0.0
25172 0.0
25173 0.0
25174 0.0
25175 0.0
25176 0.0
25177 0.0
25178 0.0
25179 0.0
25180 0.0
25181 0.0
25182 0.0
25183 0.0
25184 0.0
25185 0.0
25186 0.0
25187 0.0
25188 0.0
25189 0.0
25190 0.0
25191 0.0
25192 0.0
25193 0.0
25194 0.27276999999999996
25195 0.0
25196 0.0
25197 0.0
25198 0.0
25199 0.0
25200 0.5455399999999999
25201 0.0
25202 0.0
25203 0.0
25204 0.0
25205 0.0
25206 0.0
25207 0.0
25208 0.27276999999999996
25209 0.0
25210 0.0
25211 0.0
25212 0.0
25213 0.0
25214 0.0
25215 0.0
25216 0.0
25217 0.0
25218 0.0
25219 0.0
25220 0.0
25221 0.0
25222 0.27276999999999996
25223 0.0
25224 0.27276999999999996
25225 0.0
25226 0.0
25227 0.0
25228 0.0
25229 0.0
25230 0.0
25231 0.0
25232 0.0
25233 0.0
25234 0.0
25235 0.0
25236 0.0
25237 0.0
25238 0.27276999999999996
25239 0.0
25240 0.0
25241 0.0
25242 0.0
25243 0.0
25244 0.0
25245 0.0
25246 0.27276999999999996
25247 0.0
25248 0.27276999999999996
25249 0.0
25250 0.0
25251 0.0
25252 0.0
25253 0.0
25254 0.0
25255 0.0
25256 0.0
25257 0.0
25258 0.0
25259 0.0
25260 0.0
25261 0.27276999999999996
25262 0.0
25263 0.27276999999999996
25264 0.0
25265 0.0
25266 0.0
25267 0.0
25268 0.0
25269 0.0
25270 0.0
25271 0.0
25272 0.0
25273 0.0
25274 0.0
25275 0.0
25276 0.0
25277 0.0
25278 0.0
25279 0.0
25280 0.0
25281 0.0
25282 0.27276999999999996
25283 0.0
25284 0.27276999999999996
25285 0.27276999999999996
25286 0.0
25287 0.0
25288 0.0
25289 0.0
25290 0.27276999999999996
25291 0.0
25292 0.0
25293 0.0
25294 0.0
25295 0.0
25296 0.0
25297 0.0
25298 0.0
25299 0.0
25300 0.0
25301 0.0
25302 0.0
25303 0.0
25304 0.0
25305 0.0
25306 0.5455399999999999
25307 0.0
25308 0.0
25309 0.0
25310 0.0
25311 0.27276999999999996
25312 0.0
25313 0.0
25314 0.27276999999999996
25315 0.0
25316 0.0
25317 0.0
25318 0.0
25319 0.0
25320 0.27276999999999996
25321 0.5455399999999999
25322 0.0
25323 0.0
25324 0.27276999999999996
25325 0.5455399999999999
25326 0.0
25327 0.0
25328 0.0
25329 0.0
25330 0.0
25331 0.0
25332 0.0
25333 0.0
25334 0.0
25335 0.0
25336 0.0
25337 0.27276999999999996
25338 0.0
25339 0.0
25340 0.0
25341 0.0
25342 0.0
25343 0.0
25344 0.0
25345 0.0
25346 0.0
25347 0.0
25348 0.0
25349 0.0
25350 0.0
25351 0.0
25352 0.0
25353 0.0
25354 0.0
25355 0.27276999999999996
25356 0.27276999999999996
25357 0.0
25358 0.27276999999999996
25359 0.0
25360 0.0
25361 0.0
25362 0.0
25363 0.0
25364 0.0
25365 0.0
25366 0.0
25367 0.0
25368 0.0
25369 0.27276999999999996
25370 0.0
25371 0.0
25372 0.0
25373 0.0
25374 0.0
25375 0.0
25376 0.0
25377 0.0
25378 0.0
25379 0.0
25380 0.0
25381 0.0
25382 0.0
25383 0.0
25384 0.27276999999999996
25385 0.0
25386 0.0
25387 0.0
25388 0.27276999999999996
25389 0.0
25390 0.5455399999999999
25391 0.0
25392 0.0
25393 0.0
25394 0.0
25395 0.27276999999999996
25396 0.0
25397 0.0
25398 0.0
25399 0.0
25400 0.0
25401 0.27276999999999996
25402 0.0
25403 0.0
25404 0.0
25405 0.0
25406 0.0
25407 0.0
25408 0.0
25409 0.0
25410 0.0
25411 0.0
25412 0.0
25413 0.0
25414 0.0
25415 0.0
25416 0.0
25417 0.27276999999999996
25418 0.0
25419 0.0
25420 0.0
25421 0.0
25422 0.0
25423 0.0
25424 0.0
25425 0.0
25426 0.0
25427 0.0
25428 0.0
25429 0.0
25430 0.0
25431 0.0
25432 0.27276999999999996
25433 0.0
25434 0.0
25435 0.0
25436 0.0
25437 0.0
25438 0.0
25439 0.0
25440 0.0
25441 0.0
25442 0.27276999999999996
25443 0.0
25444 0.0
25445 0.0
25446 0.0
25447 0.0
25448 0.27276999999999996
25449 0.0
25450 0.0
25451 0.0
25452 0.0
25453 0.0
25454 0.0
25455 0.0
25456 0.27276999999999996
25457 0.0
25458 0.0
25459 0.0
25460 0.0
25461 0.27276999999999996
25462 0.0
25463 0.27276999999999996
25464 0.0
25465 0.0
25466 0.0
25467 0.0
25468 0.0
25469 0.0
25470 0.27276999999999996
25471 0.0
25472 0.0
25473 0.0
25474 0.0
25475 0.0
25476 0.0
25477 0.0
25478 0.0
25479 0.0
25480 0.0
25481 0.0
25482 0.0
25483 0.0
25484 0.27276999999999996
25485 0.0
25486 0.0
25487 0.27276999999999996
25488 0.0
25489 0.0
25490 0.0
25491 0.0
25492 0.0
25493 0.0
25494 0.27276999999999996
25495 0.0
25496 0.0
25497 0.0
25498 0.0
25499 0.0
25500 0.27276999999999996
25501 0.0
25502 0.0
25503 0.0
25504 0.0
25505 0.0
25506 0.0
25507 0.0
25508 0.0
25509 0.0
25510 0.0
25511 0.0
25512 0.0
25513 0.27276999999999996
25514 0.0
25515 0.0
25516 0.0
25517 0.0
25518 0.0
25519 0.0
25520 0.0
25521 0.0
25522 0.0
25523 0.0
25524 0.0
25525 0.0
25526 0.0
25527 0.0
25528 0.0
25529 0.0
25530 0.0
25531 0.0
25532 0.0
25533 0.0
25534 0.0
25535 0.27276999999999996
25536 0.0
25537 0.0
25538 0.0
25539 0.0
25540 0.0
25541 0.0
25542 0.0
25543 0.0
25544 0.27276999999999996
25545 0.0
25546 0.0
25547 0.0
25548 0.5455399999999999
25549 0.0
25550 0.0
25551 0.0
25552 0.0
25553 0.0
25554 0.0
25555 0.27276999999999996
25556 0.0
25557 0.0
25558 0.0
25559 0.0
25560 0.0
25561 0.0
25562 0.0
25563 0.0
25564 0.27276999999999996
25565 0.27276999999999996
25566 0.0
25567 0.0
25568 0.0
25569 0.0
25570 0.0
25571 0.0
25572 0.0
25573 0.0
25574 0.0
25575 0.0
25576 0.0
25577 0.0
25578 0.0
25579 0.0
25580 0.0
25581 0.0
25582 0.0
25583 0.27276999999999996
25584 0.0
25585 0.0
25586 0.0
25587 0.0
25588 0.0
25589 0.27276999999999996
25590 0.0
25591 0.0
25592 0.0
25593 0.0
25594 0.0
25595 0.0
25596 0.0
25597 0.0
25598 0.0
25599 0.0
25600 0.0
25601 0.0
25602 0.27276999999999996
25603 0.5455399999999999
25604 0.0
25605 0.0
25606 0.27276999999999996
25607 0.0
25608 0.0
25609 0.27276999999999996
25610 0.0
25611 0.0
25612 0.0
25613 0.0
25614 0.0
25615 0.0
25616 0.0
25617 0.0
25618 0.0
25619 0.0
25620 0.0
25621 0.0
25622 0.0
25623 0.0
25624 0.0
25625 0.0
25626 0.0
25627 0.0
25628 0.0
25629 0.27276999999999996
25630 0.0
25631 0.27276999999999996
25632 0.0
25633 0.0
25634 0.0
25635 0.0
25636 0.0
25637 0.0
25638 0.0
25639 0.0
25640 0.0
25641 0.27276999999999996
25642 0.0
25643 0.0
25644 0.0
25645 0.0
25646 0.0
25647 0.0
25648 0.0
25649 0.0
25650 0.27276999999999996
25651 0.0
25652 0.0
25653 0.0
25654 0.0
25655 0.0
25656 0.0
25657 0.0
25658 0.0
25659 0.0
25660 0.0
25661 0.0
25662 0.0
25663 0.0
25664 0.27276999999999996
25665 0.0
25666 0.0
25667 0.27276999999999996
25668 0.0
25669 0.0
25670 0.0
25671 0.0
25672 0.0
25673 0.0
25674 0.0
25675 0.0
25676 0.27276999999999996
25677 0.0
25678 0.0
25679 0.0
25680 0.0
25681 0.5455399999999999
25682 0.0
25683 0.0
25684 0.27276999999999996
25685 0.0
25686 0.27276999999999996
25687 0.0
25688 0.0
25689 0.0
25690 0.0
25691 0.0
25692 0.0
25693 0.0
25694 0.27276999999999996
25695 0.0
25696 0.0
25697 0.0
25698 0.0
25699 0.0
25700 0.81831
25701 0.27276999999999996
25702 0.0
25703 0.0
25704 0.0
25705 0.0
25706 0.0
25707 0.0
25708 0.27276999999999996
25709 0.0
25710 0.0
25711 0.0
25712 0.0
25713 0.0
25714 0.0
25715 0.27276999999999996
25716 0.0
25717 0.0
25718 0.27276999999999996
25719 0.27276999999999996
25720 0.0
25721 0.0
25722 0.0
25723 0.0
25724 0.0
25725 0.0
25726 0.0
25727 0.0
25728 0.0
25729 0.0
25730 0.27276999999999996
25731 0.0
25732 0.0
25733 0.0
25734 0.27276999999999996
25735 0.0
25736 0.0
25737 0.0
25738 0.0
25739 0.0
25740 0.0
25741 0.0
25742 0.0
25743 0.0
25744 0.0
25745 0.0
25746 0.0
25747 0.0
25748 0.0
25749 0.0
25750 0.0
25751 0.0
25752 0.0
25753 0.0
25754 0.0
25755 0.0
25756 0.0
25757 0.0
25758 0.0
25759 0.0
25760 0.27276999999999996
25761 0.0
25762 0.0
25763 0.0
25764 0.0
25765 0.0
25766 0.0
25767 0.0
25768 0.0
25769 0.27276999999999996
25770 0.0
25771 0.27276999999999996
25772 0.0
25773 0.0
25774 0.0
25775 0.0
25776 0.0
25777 0.0
25778 0.0
25779 0.0
25780 0.0
25781 0.0
25782 0.5455399999999999
25783 0.27276999999999996
25784 0.0
25785 0.0
25786 0.0
25787 0.0
25788 0.0
25789 0.0
25790 0.0
25791 0.0
25792 0.27276999999999996
25793 0.0
25794 0.27276999999999996
25795 0.5455399999999999
25796 0.0
25797 0.0
25798 0.0
25799 0.0
25800 0.0
25801 0.0
25802 0.0
25803 0.0
25804 0.0
25805 0.27276999999999996
25806 0.0
25807 0.0
25808 0.27276999999999996
25809 0.0
25810 0.0
25811 0.0
25812 0.0
25813 0.0
25814 0.0
25815 0.0
25816 0.0
25817 0.0
25818 0.27276999999999996
25819 0.0
25820 0.0
25821 0.0
25822 0.0
25823 0.0
25824 0.0
25825 0.27276999999999996
25826 0.0
25827 0.0
25828 0.0
25829 0.0
25830 0.0
25831 0.27276999999999996
25832 0.0
25833 0.0
25834 0.0
25835 0.0
25836 0.0
25837 0.0
25838 0.0
25839 0.0
25840 0.0
25841 0.0
25842 0.0
25843 0.0
25844 0.0
25845 0.0
25846 0.0
25847 0.0
25848 0.0
25849 0.0
25850 0.0
25851 0.0
25852 0.27276999999999996
25853 0.0
25854 0.0
25855 0.0
25856 0.5455399999999999
25857 0.0
25858 0.0
25859 0.0
25860 0.0
25861 0.0
25862 0.0
25863 0.0
25864 0.0
25865 0.0
25866 0.27276999999999996
25867 0.0
25868 0.27276999999999996
25869 0.5455399999999999
25870 0.27276999999999996
25871 0.0
25872 0.0
25873 0.0
25874 0.0
25875 0.0
25876 0.0
25877 0.27276999999999996
25878 0.0
25879 0.0
25880 0.0
25881 0.0
25882 0.0
25883 0.0
25884 0.0
25885 0.0
25886 0.5455399999999999
25887 0.0
25888 0.0
25889 0.0
25890 0.0
25891 0.0
25892 0.0
25893 0.0
25894 0.0
25895 0.0
25896 0.0
25897 0.27276999999999996
25898 0.0
25899 0.0
25900 0.0
25901 0.0
25902 0.0
25903 0.0
25904 0.27276999999999996
25905 0.0
25906 0.0
25907 0.0
25908 0.0
25909 0.0
25910 0.0
25911 0.0
25912 0.0
25913 0.0
25914 0.0
25915 0.0
25916 0.0
25917 0.0
25918 0.0
25919 0.0
25920 0.0
25921 0.0
25922 0.0
25923 0.27276999999999996
25924 0.0
25925 0.0
25926 0.0
25927 0.0
25928 0.0
25929 0.0
25930 0.0
25931 0.0
25932 0.0
25933 0.27276999999999996
25934 0.27276999999999996
25935 0.27276999999999996
25936 0.0
25937 0.0
25938 0.0
25939 0.0
25940 0.0
25941 0.0
25942 0.0
25943 0.0
25944 0.0
25945 0.0
25946 0.0
25947 0.0
25948 0.0
25949 0.0
25950 0.0
25951 0.0
25952 0.0
25953 0.0
25954 0.0
25955 0.0
25956 0.0
25957 0.0
25958 0.0
25959 0.0
25960 0.0
25961 0.5455399999999999
25962 0.0
25963 0.0
25964 0.0
25965 0.0
25966 0.0
25967 0.0
25968 0.0
25969 0.0
25970 0.0
25971 0.0
25972 0.0
25973 0.27276999999999996
25974 0.0
25975 0.0
25976 0.0
25977 0.0
25978 0.0
25979 0.0
25980 0.0
25981 0.0
25982 0.0
25983 0.0
25984 0.0
25985 0.0
25986 0.0
25987 0.0
25988 0.0
25989 0.27276999999999996
25990 0.0
25991 0.0
25992 0.27276999999999996
25993 0.0
25994 0.0
25995 0.0
25996 0.0
25997 0.0
25998 0.0
25999 0.0
26000 1.0910799999999998
26001 0.0
26002 0.0
26003 0.0
26004 0.0
26005 0.0
26006 0.0
26007 0.0
26008 0.0
26009 0.0
26010 0.0
26011 0.0
26012 0.0
26013 0.0
26014 0.0
26015 0.0
26016 0.0
26017 0.0
26018 0.0
26019 0.0
26020 0.0
26021 0.0
26022 0.0
26023 0.0
26024 0.0
26025 0.27276999999999996
26026 0.0
26027 0.0
26028 0.0
26029 0.0
26030 0.0
26031 0.0
26032 0.0
26033 0.0
26034 0.27276999999999996
26035 0.0
26036 0.27276999999999996
26037 0.0
26038 0.0
26039 0.0
26040 0.0
26041 0.0
26042 0.0
26043 0.0
26044 0.0
26045 0.0
26046 0.0
26047 0.0
26048 0.0
26049 0.0
26050 0.0
26051 0.0
26052 0.0
26053 0.0
26054 0.0
26055 0.0
26056 0.0
26057 0.0
26058 0.0
26059 0.0
26060 0.0
26061 0.0
26062 0.27276999999999996
26063 0.0
26064 0.0
26065 0.0
26066 0.0
26067 0.0
26068 0.0
26069 0.0
26070 0.0
26071 0.0
26072 0.0
26073 0.0
26074 0.27276999999999996
26075 0.0
26076 0.0
26077 0.0
26078 0.0
26079 0.0
26080 0.0
26081 0.27276999999999996
26082 0.0
26083 0.27276999999999996
26084 0.0
26085 0.0
26086 0.0
26087 0.0
26088 0.0
26089 0.0
26090 0.0
26091 0.0
26092 0.0
26093 0.0
26094 0.0
26095 0.27276999999999996
26096 0.5455399999999999
26097 0.0
26098 0.0
26099 0.0
26100 0.0
26101 0.0
26102 0.0
26103 0.0
26104 0.27276999999999996
26105 0.0
26106 0.5455399999999999
26107 0.0
26108 0.0
26109 0.0
26110 0.0
26111 0.27276999999999996
26112 0.0
26113 0.27276999999999996
26114 0.0
26115 0.0
26116 0.0
26117 0.0
26118 0.0
26119 0.27276999999999996
26120 0.0
26121 0.27276999999999996
26122 0.0
26123 0.0
26124 0.0
26125 0.0
26126 0.0
26127 0.0
26128 0.0
26129 0.0
26130 0.0
26131 0.0
26132 0.0
26133 0.5455399999999999
26134 0.0
26135 0.0
26136 0.0
26137 0.0
26138 0.0
26139 0.0
26140 0.0
26141 0.0
26142 0.0
26143 0.0
26144 0.0
26145 0.27276999999999996
26146 0.0
26147 0.0
26148 0.0
26149 0.0
26150 0.0
26151 0.0
26152 0.27276999999999996
26153 0.81831
26154 0.0
26155 0.0
26156 0.0
26157 0.0
26158 0.0
26159 0.0
26160 0.0
26161 0.27276999999999996
26162 0.0
26163 0.0
26164 0.0
26165 0.0
26166 0.0
26167 0.27276999999999996
26168 0.0
26169 0.0
26170 0.27276999999999996
26171 0.0
26172 0.0
26173 0.0
26174 0.0
26175 0.0
26176 0.0
26177 0.5455399999999999
26178 0.27276999999999996
26179 0.0
26180 0.0
26181 0.0
26182 0.0
26183 0.0
26184 0.27276999999999996
26185 0.27276999999999996
26186 0.0
26187 0.27276999999999996
26188 0.81831
26189 0.0
26190 0.0
26191 0.0
26192 0.0
26193 0.27276999999999996
26194 0.0
26195 0.0
26196 0.27276999999999996
26197 0.0
26198 0.0
26199 0.0
26200 0.0
26201 0.0
26202 0.0
26203 0.0
26204 0.0
26205 0.0
26206 0.27276999999999996
26207 0.0
26208 0.0
26209 0.0
26210 0.0
26211 0.0
26212 0.0
26213 0.27276999999999996
26214 0.0
26215 0.27276999999999996
26216 0.0
26217 0.0
26218 0.0
26219 0.0
26220 0.0
26221 0.5455399999999999
26222 0.0
26223 0.27276999999999996
26224 0.0
26225 0.0
26226 0.0
26227 0.0
26228 0.0
26229 0.0
26230 0.27276999999999996
26231 0.0
26232 0.0
26233 0.27276999999999996
26234 0.0
26235 0.0
26236 0.0
26237 0.0
26238 0.0
26239 0.0
26240 0.0
26241 0.0
26242 0.0
26243 0.27276999999999996
26244 0.0
26245 0.0
26246 0.27276999999999996
26247 0.0
26248 0.0
26249 0.0
26250 0.27276999999999996
26251 0.0
26252 0.27276999999999996
26253 0.0
26254 0.27276999999999996
26255 0.0
26256 0.0
26257 0.0
26258 0.0
26259 0.0
26260 0.0
26261 0.0
26262 0.0
26263 0.0
26264 0.0
26265 0.27276999999999996
26266 0.0
26267 0.0
26268 1.0910799999999998
26269 0.0
26270 0.0
26271 0.27276999999999996
26272 0.5455399999999999
26273 0.0
26274 0.81831
26275 0.0
26276 0.0
26277 0.0
26278 0.27276999999999996
26279 0.0
26280 0.0
26281 0.0
26282 0.5455399999999999
26283 0.0
26284 0.0
26285 0.0
26286 0.0
26287 0.0
26288 0.0
26289 0.0
26290 0.0
26291 0.0
26292 0.0
26293 0.0
26294 0.0
26295 0.27276999999999996
26296 0.27276999999999996
26297 0.0
26298 0.0
26299 0.0
26300 0.27276999999999996
26301 0.0
26302 0.27276999999999996
26303 0.0
26304 0.0
26305 0.0
26306 0.0
26307 0.0
26308 0.0
26309 0.0
26310 0.0
26311 0.5455399999999999
26312 0.0
26313 0.0
26314 0.0
26315 0.27276999999999996
26316 0.0
26317 0.0
26318 0.27276999999999996
26319 0.0
26320 0.0
26321 0.5455399999999999
26322 0.27276999999999996
26323 0.0
26324 0.0
26325 0.0
26326 0.27276999999999996
26327 0.0
26328 0.0
26329 0.27276999999999996
26330 0.0
26331 0.81831
26332 0.0
26333 0.0
26334 0.0
26335 0.0
26336 0.0
26337 0.0
26338 0.0
26339 0.0
26340 0.0
26341 0.0
26342 0.0
26343 0.27276999999999996
26344 0.0
26345 0.0
26346 0.27276999999999996
26347 0.0
26348 0.0
26349 0.0
26350 0.0
26351 0.0
26352 0.0
26353 0.0
26354 0.0
26355 0.0
26356 0.27276999999999996
26357 0.0
26358 0.27276999999999996
26359 0.0
26360 0.0
26361 0.0
26362 0.0
26363 0.5455399999999999
26364 0.27276999999999996
26365 0.27276999999999996
26366 0.0
26367 0.0
26368 0.0
26369 0.0
26370 0.5455399999999999
26371 0.0
26372 0.0
26373 0.5455399999999999
26374 0.27276999999999996
26375 0.0
26376 0.0
26377 0.0
26378 0.0
26379 0.0
26380 0.5455399999999999
26381 0.0
26382 0.0
26383 0.27276999999999996
26384 0.0
26385 0.0
26386 0.0
26387 0.0
26388 0.0
26389 0.0
26390 0.0
26391 0.0
26392 0.0
26393 0.0
26394 0.0
26395 0.0
26396 0.0
26397 0.0
26398 0.0
26399 0.5455399999999999
26400 0.0
26401 0.0
26402 0.0
26403 0.0
26404 0.0
26405 0.0
26406 0.27276999999999996
26407 0.0
26408 0.5455399999999999
26409 0.0
26410 0.5455399999999999
26411 0.0
26412 0.0
26413 0.0
26414 0.27276999999999996
26415 0.0
26416 0.0
26417 0.0
26418 0.5455399999999999
26419 0.0
26420 0.27276999999999996
26421 0.0
26422 0.0
26423 0.0
26424 0.0
26425 0.5455399999999999
26426 0.0
26427 0.0
26428 0.0
26429 0.0
26430 0.27276999999999996
26431 0.0
26432 0.0
26433 0.0
26434 0.0
26435 0.0
26436 0.0
26437 0.0
26438 0.0
26439 0.0
26440 0.0
26441 0.0
26442 0.0
26443 0.27276999999999996
26444 0.0
26445 0.0
26446 0.27276999999999996
26447 0.27276999999999996
26448 0.0
26449 0.0
26450 0.0
26451 0.0
26452 0.0
26453 0.0
26454 0.0
26455 0.5455399999999999
26456 0.27276999999999996
26457 0.0
26458 0.0
26459 0.0
26460 0.0
26461 0.0
26462 0.0
26463 0.0
26464 0.0
26465 0.0
26466 0.0
26467 0.0
26468 0.0
26469 0.0
26470 0.27276999999999996
26471 0.0
26472 0.81831
26473 0.27276999999999996
26474 0.81831
26475 0.0
26476 0.0
26477 0.0
26478 0.0
26479 0.0
26480 0.0
26481 0.0
26482 0.0
26483 0.0
26484 0.0
26485 0.27276999999999996
26486 0.0
26487 0.0
26488 0.0
26489 0.27276999999999996
26490 0.0
26491 0.0
26492 0.0
26493 0.0
26494 0.0
26495 0.0
26496 0.0
26497 0.0
26498 0.0
26499 0.0
26500 0.0
26501 0.0
26502 0.0
26503 0.0
26504 0.0
26505 0.0
26506 0.0
26507 0.0
26508 0.0
26509 0.0
26510 0.0
26511 0.0
26512 0.0
26513 0.0
26514 0.0
26515 0.27276999999999996
26516 0.0
26517 0.0
26518 0.0
26519 0.27276999999999996
26520 0.0
26521 0.0
26522 0.0
26523 0.0
26524 0.0
26525 0.0
26526 0.0
26527 0.0
26528 0.0
26529 0.0
26530 0.0
26531 0.0
26532 0.0
26533 0.0
26534 0.0
26535 0.0
26536 0.0
26537 0.0
26538 0.0
26539 0.0
26540 0.27276999999999996
26541 0.5455399999999999
26542 0.0
26543 0.0
26544 0.0
26545 0.0
26546 0.0
26547 0.0
26548 0.0
26549 0.0
26550 0.0
26551 0.27276999999999996
26552 0.0
26553 0.0
26554 0.0
26555 0.0
26556 0.5455399999999999
26557 0.0
26558 0.27276999999999996
26559 0.0
26560 0.0
26561 0.0
26562 0.0
26563 0.0
26564 0.0
26565 0.0
26566 0.27276999999999996
26567 0.0
26568 0.5455399999999999
26569 0.5455399999999999
26570 0.0
26571 0.0
26572 0.0
26573 0.0
26574 0.0
26575 0.0
26576 0.0
26577 0.0
26578 0.0
26579 0.0
26580 0.0
26581 0.0
26582 0.0
26583 0.0
26584 0.0
26585 0.0
26586 0.0
26587 0.0
26588 0.0
26589 0.0
26590 0.0
26591 0.27276999999999996
26592 0.0
26593 0.0
26594 0.0
26595 0.0
26596 0.0
26597 0.0
26598 0.0
26599 0.0
26600 0.0
26601 0.0
26602 0.0
26603 0.0
26604 0.0
26605 0.0
26606 0.0
26607 0.27276999999999996
26608 0.0
26609 0.0
26610 0.0
26611 0.0
26612 0.27276999999999996
26613 0.0
26614 0.0
26615 0.27276999999999996
26616 0.0
26617 0.0
26618 0.0
26619 0.0
26620 0.0
26621 0.0
26622 0.0
26623 0.0
26624 0.0
26625 0.0
26626 0.27276999999999996
26627 0.27276999999999996
26628 0.27276999999999996
26629 0.0
26630 0.0
26631 0.0
26632 0.0
26633 0.0
26634 0.0
26635 0.0
26636 0.27276999999999996
26637 0.0
26638 0.0
26639 0.0
26640 0.0
26641 0.0
26642 0.0
26643 0.0
26644 0.0
26645 0.0
26646 0.0
26647 0.0
26648 0.27276999999999996
26649 0.0
26650 0.5455399999999999
26651 0.0
26652 0.0
26653 0.5455399999999999
26654 0.0
26655 0.0
26656 0.5455399999999999
26657 0.0
26658 0.0
26659 0.0
26660 0.0
26661 0.0
26662 0.0
26663 0.0
26664 0.0
26665 0.0
26666 0.0
26667 0.0
26668 0.0
26669 0.0
26670 0.0
26671 0.0
26672 0.0
26673 0.27276999999999996
26674 0.0
26675 0.0
26676 0.0
26677 0.27276999999999996
26678 0.0
26679 0.0
26680 0.0
26681 0.27276999999999996
26682 0.0
26683 0.0
26684 0.0
26685 0.0
26686 0.0
26687 0.27276999999999996
26688 0.0
26689 0.5455399999999999
26690 0.0
26691 0.0
26692 0.27276999999999996
26693 0.0
26694 0.0
26695 0.27276999999999996
26696 0.0
26697 0.0
26698 0.0
26699 0.0
26700 0.0
26701 0.0
26702 0.0
26703 0.0
26704 0.0
26705 0.0
26706 0.0
26707 0.0
26708 0.27276999999999996
26709 0.5455399999999999
26710 0.0
26711 0.0
26712 0.27276999999999996
26713 0.27276999999999996
26714 0.0
26715 0.0
26716 0.0
26717 0.0
26718 0.0
26719 0.0
26720 0.0
26721 0.0
26722 0.27276999999999996
26723 0.0
26724 0.0
26725 0.27276999999999996
26726 0.0
26727 0.27276999999999996
26728 0.0
26729 0.0
26730 0.27276999999999996
26731 0.0
26732 0.0
26733 0.27276999999999996
26734 0.0
26735 0.0
26736 0.0
26737 0.0
26738 0.0
26739 0.0
26740 0.27276999999999996
26741 0.0
26742 0.0
26743 0.27276999999999996
26744 0.0
26745 0.0
26746 0.0
26747 0.0
26748 0.0
26749 0.0
26750 0.0
26751 0.0
26752 0.0
26753 0.0
26754 0.0
26755 0.0
26756 0.0
26757 0.0
26758 0.0
26759 0.0
26760 0.0
26761 0.0
26762 0.0
26763 0.0
26764 0.0
26765 0.0
26766 0.0
26767 0.0
26768 0.0
26769 0.0
26770 0.0
26771 0.0
26772 0.0
26773 0.0
26774 0.0
26775 0.0
26776 0.0
26777 0.0
26778 0.0
26779 0.0
26780 0.0
26781 0.0
26782 0.0
26783 0.0
26784 0.27276999999999996
26785 0.0
26786 0.0
26787 0.0
26788 0.0
26789 0.0
26790 0.27276999999999996
26791 0.0
26792 0.0
26793 0.0
26794 0.0
26795 0.0
26796 0.0
26797 0.0
26798 0.0
26799 0.0
26800 0.0
26801 0.27276999999999996
26802 0.0
26803 0.27276999999999996
26804 0.0
26805 0.0
26806 0.0
26807 0.0
26808 0.0
26809 0.0
26810 0.0
26811 0.27276999999999996
26812 0.0
26813 0.0
26814 0.0
26815 0.0
26816 0.0
26817 0.0
26818 0.0
26819 0.0
26820 0.0
26821 0.0
26822 0.0
26823 0.0
26824 0.27276999999999996
26825 0.27276999999999996
26826 0.0
26827 0.0
26828 0.0
26829 0.0
26830 0.0
26831 0.0
26832 0.0
26833 0.27276999999999996
26834 0.0
26835 0.0
26836 0.0
26837 0.5455399999999999
26838 0.27276999999999996
26839 0.0
26840 0.0
26841 0.0
26842 0.0
26843 0.0
26844 0.0
26845 0.0
26846 0.0
26847 0.0
26848 0.0
26849 0.0
26850 0.0
26851 0.0
26852 0.0
26853 0.0
26854 0.0
26855 0.0
26856 0.0
26857 0.0
26858 0.0
26859 0.0
26860 0.0
26861 0.0
26862 0.0
26863 0.0
26864 0.0
26865 0.0
26866 0.0
26867 0.0
26868 0.0
26869 0.27276999999999996
26870 0.0
26871 0.0
26872 0.0
26873 0.0
26874 0.0
26875 0.0
26876 0.0
26877 0.27276999999999996
26878 0.0
26879 0.0
26880 0.0
26881 0.0
26882 0.0
26883 0.0
26884 0.0
26885 0.0
26886 0.0
26887 0.0
26888 0.0
26889 0.0
26890 0.27276999999999996
26891 0.0
26892 0.0
26893 0.0
26894 0.0
26895 0.0
26896 0.0
26897 0.0
26898 0.0
26899 0.27276999999999996
26900 0.0
26901 0.0
26902 0.27276999999999996
26903 0.0
26904 0.0
26905 0.0
26906 0.0
26907 0.0
26908 0.0
26909 0.27276999999999996
26910 0.0
26911 0.0
26912 0.0
26913 0.0
26914 0.0
26915 0.0
26916 0.0
26917 0.27276999999999996
26918 0.0
26919 0.0
26920 0.0
26921 0.0
26922 0.0
26923 0.0
26924 0.0
26925 0.0
26926 0.0
26927 0.0
26928 0.0
26929 0.0
26930 0.27276999999999996
26931 0.5455399999999999
26932 0.27276999999999996
26933 0.0
26934 0.0
26935 0.0
26936 0.0
26937 0.0
26938 0.5455399999999999
26939 0.0
26940 0.0
26941 0.0
26942 0.0
26943 0.27276999999999996
26944 0.0
26945 0.0
26946 0.0
26947 0.0
26948 0.0
26949 0.0
26950 0.27276999999999996
26951 0.0
26952 0.0
26953 0.0
26954 0.0
26955 0.0
26956 0.0
26957 0.0
26958 0.0
26959 0.0
26960 0.0
26961 0.0
26962 0.0
26963 0.0
26964 0.0
26965 0.0
26966 0.0
26967 0.0
26968 0.0
26969 0.0
26970 0.0
26971 0.0
26972 0.0
26973 0.0
26974 0.0
26975 0.0
26976 0.27276999999999996
26977 0.0
26978 0.0
26979 0.27276999999999996
26980 0.0
26981 0.0
26982 0.0
26983 0.0
26984 0.0
26985 0.0
26986 0.0
26987 0.0
26988 0.0
26989 0.0
26990 0.0
26991 0.0
26992 0.0
26993 0.0
26994 0.0
26995 0.0
26996 0.0
26997 0.0
26998 0.0
26999 0.0
27000 0.0
27001 0.0
27002 0.27276999999999996
27003 0.0
27004 0.0
27005 0.0
27006 0.0
27007 0.0
27008 0.27276999999999996
27009 0.0
27010 0.0
27011 0.0
27012 0.0
27013 0.27276999999999996
27014 0.0
27015 0.0
27016 0.0
27017 0.0
27018 0.0
27019 0.0
27020 0.27276999999999996
27021 0.0
27022 0.0
27023 0.0
27024 0.0
27025 0.0
27026 0.0
27027 0.0
27028 0.0
27029 0.0
27030 0.0
27031 0.27276999999999996
27032 0.27276999999999996
27033 0.27276999999999996
27034 0.0
27035 0.27276999999999996
27036 0.0
27037 0.0
27038 0.5455399999999999
27039 0.0
27040 0.0
27041 0.0
27042 0.27276999999999996
27043 0.0
27044 0.0
27045 0.0
27046 0.27276999999999996
27047 0.0
27048 0.0
27049 0.0
27050 0.27276999999999996
27051 0.0
27052 0.0
27053 0.27276999999999996
27054 0.0
27055 0.0
27056 0.0
27057 0.0
27058 0.0
27059 0.27276999999999996
27060 0.0
27061 0.0
27062 0.0
27063 0.0
27064 0.0
27065 0.27276999999999996
27066 0.0
27067 0.0
27068 0.0
27069 0.0
27070 0.0
27071 0.0
27072 0.0
27073 0.0
27074 0.0
27075 0.0
27076 0.0
27077 0.27276999999999996
27078 0.0
27079 0.0
27080 0.0
27081 0.0
27082 0.0
27083 0.0
27084 0.0
27085 0.0
27086 0.0
27087 0.0
27088 0.0
27089 0.0
27090 0.0
27091 0.0
27092 0.0
27093 0.0
27094 0.0
27095 0.27276999999999996
27096 0.0
27097 0.27276999999999996
27098 0.27276999999999996
27099 0.0
27100 0.0
27101 0.0
27102 0.0
27103 0.0
27104 0.27276999999999996
27105 0.0
27106 0.27276999999999996
27107 0.0
27108 0.0
27109 0.0
27110 0.0
27111 0.0
27112 0.0
27113 0.0
27114 0.0
27115 0.0
27116 0.0
27117 0.0
27118 0.27276999999999996
27119 0.0
27120 0.0
27121 0.27276999999999996
27122 0.0
27123 0.27276999999999996
27124 0.0
27125 0.0
27126 0.0
27127 0.0
27128 0.0
27129 0.0
27130 0.0
27131 0.0
27132 0.0
27133 0.0
27134 0.0
27135 0.0
27136 0.0
27137 0.0
27138 0.27276999999999996
27139 0.0
27140 0.0
27141 0.27276999999999996
27142 0.0
27143 0.0
27144 0.0
27145 0.0
27146 0.0
27147 0.0
27148 0.27276999999999996
27149 0.0
27150 0.0
27151 0.0
27152 0.0
27153 0.0
27154 0.27276999999999996
27155 0.0
27156 0.0
27157 0.0
27158 0.0
27159 0.0
27160 0.27276999999999996
27161 0.0
27162 0.0
27163 0.0
27164 0.0
27165 0.0
27166 0.0
27167 0.0
27168 0.0
27169 0.0
27170 0.0
27171 0.0
27172 0.0
27173 0.0
27174 0.0
27175 0.27276999999999996
27176 0.0
27177 0.0
27178 0.0
27179 0.0
27180 0.0
27181 0.27276999999999996
27182 0.0
27183 0.0
27184 0.0
27185 0.0
27186 0.0
27187 0.0
27188 0.0
27189 0.0
27190 0.0
27191 0.0
27192 0.0
27193 0.0
27194 0.0
27195 0.27276999999999996
27196 0.0
27197 0.27276999999999996
27198 0.0
27199 0.27276999999999996
27200 0.0
27201 0.0
27202 0.0
27203 0.0
27204 0.0
27205 0.0
27206 0.27276999999999996
27207 0.0
27208 0.0
27209 0.27276999999999996
27210 0.0
27211 0.0
27212 0.27276999999999996
27213 0.0
27214 0.0
27215 0.0
27216 0.27276999999999996
27217 0.0
27218 0.0
27219 0.0
27220 0.5455399999999999
27221 0.0
27222 0.27276999999999996
27223 0.27276999999999996
27224 0.0
27225 0.0
27226 0.0
27227 0.0
27228 0.0
27229 0.0
27230 0.0
27231 0.0
27232 0.0
27233 0.0
27234 0.0
27235 0.0
27236 0.0
27237 0.0
27238 0.0
27239 0.0
27240 0.0
27241 0.0
27242 0.0
27243 0.0
27244 0.27276999999999996
27245 0.0
27246 0.0
27247 0.0
27248 0.5455399999999999
27249 0.0
27250 0.0
27251 0.0
27252 0.0
27253 0.0
27254 0.0
27255 0.0
27256 0.0
27257 0.0
27258 0.0
27259 0.0
27260 0.0
27261 0.0
27262 0.0
27263 0.0
27264 0.0
27265 0.0
27266 0.0
27267 0.0
27268 0.27276999999999996
27269 0.27276999999999996
27270 0.0
27271 0.27276999999999996
27272 0.0
27273 0.0
27274 0.0
27275 0.0
27276 0.27276999999999996
27277 0.0
27278 0.0
27279 0.0
27280 0.0
27281 0.0
27282 0.0
27283 0.0
27284 0.27276999999999996
27285 0.0
27286 0.27276999999999996
27287 0.0
27288 0.0
27289 0.0
27290 0.0
27291 0.0
27292 0.0
27293 0.0
27294 0.0
27295 0.0
27296 0.0
27297 0.0
27298 0.0
27299 0.0
27300 0.0
27301 0.0
27302 0.0
27303 0.27276999999999996
27304 0.0
27305 0.0
27306 0.0
27307 0.0
27308 0.0
27309 0.0
27310 0.0
27311 0.0
27312 0.0
27313 0.0
27314 0.0
27315 0.0
27316 0.0
27317 0.0
27318 0.0
27319 0.0
27320 0.0
27321 0.27276999999999996
27322 0.0
27323 0.0
27324 0.0
27325 0.0
27326 0.0
27327 0.0
27328 0.0
27329 0.0
27330 0.0
27331 0.0
27332 0.0
27333 0.0
27334 0.0
27335 0.0
27336 0.27276999999999996
27337 0.0
27338 0.0
27339 0.0
27340 0.0
27341 0.0
27342 0.0
27343 0.0
27344 0.0
27345 0.0
27346 0.0
27347 0.0
27348 0.0
27349 0.0
27350 0.0
27351 0.0
27352 0.0
27353 0.5455399999999999
27354 0.0
27355 0.0
27356 0.0
27357 0.27276999999999996
27358 0.0
27359 0.0
27360 0.27276999999999996
27361 0.0
27362 0.0
27363 0.0
27364 0.0
27365 0.0
27366 0.0
27367 0.0
27368 0.27276999999999996
27369 0.5455399999999999
27370 0.0
27371 0.0
27372 0.0
27373 0.0
27374 0.0
27375 0.27276999999999996
27376 0.0
27377 0.0
27378 0.0
27379 0.0
27380 0.0
27381 0.27276999999999996
27382 0.0
27383 0.5455399999999999
27384 0.27276999999999996
27385 0.0
27386 0.0
27387 0.0
27388 0.0
27389 0.5455399999999999
27390 0.0
27391 0.0
27392 0.0
27393 0.0
27394 0.0
27395 0.0
27396 0.0
27397 0.0
27398 0.27276999999999996
27399 0.0
27400 0.0
27401 0.0
27402 0.0
27403 0.0
27404 0.0
27405 0.0
27406 0.5455399999999999
27407 0.27276999999999996
27408 0.0
27409 0.0
27410 0.0
27411 0.0
27412 0.27276999999999996
27413 0.0
27414 0.0
27415 0.0
27416 0.0
27417 0.0
27418 0.0
27419 0.0
27420 0.0
27421 0.0
27422 0.0
27423 0.0
27424 0.0
27425 0.0
27426 0.0
27427 0.0
27428 0.5455399999999999
27429 0.0
27430 0.0
27431 0.0
27432 0.0
27433 0.0
27434 0.0
27435 0.0
27436 0.0
27437 0.0
27438 0.0
27439 0.0
27440 0.0
27441 0.27276999999999996
27442 0.0
27443 0.5455399999999999
27444 0.0
27445 0.27276999999999996
27446 0.0
27447 0.0
27448 0.0
27449 0.0
27450 0.0
27451 0.0
27452 0.0
27453 0.0
27454 0.0
27455 0.0
27456 0.0
27457 0.0
27458 0.0
27459 0.0
27460 0.0
27461 0.0
27462 0.27276999999999996
27463 0.0
27464 0.0
27465 0.0
27466 0.0
27467 0.0
27468 0.0
27469 0.0
27470 0.0
27471 0.27276999999999996
27472 0.0
27473 0.5455399999999999
27474 0.0
27475 0.27276999999999996
27476 0.0
27477 0.0
27478 0.0
27479 0.0
27480 0.0
27481 0.0
27482 0.0
27483 0.0
27484 0.0
27485 0.0
27486 0.0
27487 0.27276999999999996
27488 0.0
27489 0.27276999999999996
27490 0.0
27491 0.0
27492 0.0
27493 0.0
27494 0.0
27495 0.0
27496 0.27276999999999996
27497 0.5455399999999999
27498 0.0
27499 0.0
27500 0.0
27501 0.0
27502 0.0
27503 0.27276999999999996
27504 0.0
27505 0.5455399999999999
27506 0.0
27507 0.0
27508 0.27276999999999996
27509 0.0
27510 0.0
27511 0.0
27512 0.0
27513 0.0
27514 0.0
27515 0.27276999999999996
27516 0.0
27517 0.27276999999999996
27518 0.0
27519 0.0
27520 0.27276999999999996
27521 0.0
27522 0.27276999999999996
27523 0.0
27524 0.0
27525 0.5455399999999999
27526 0.0
27527 0.0
27528 0.0
27529 0.27276999999999996
27530 0.0
27531 0.0
27532 0.0
27533 0.27276999999999996
27534 0.0
27535 0.0
27536 0.0
27537 0.0
27538 0.0
27539 0.0
27540 0.27276999999999996
27541 0.0
27542 0.27276999999999996
27543 0.0
27544 0.0
27545 0.0
27546 0.0
27547 0.0
27548 0.0
27549 0.0
27550 0.0
27551 0.0
27552 0.0
27553 0.0
27554 0.0
27555 0.0
27556 0.0
27557 0.0
27558 0.27276999999999996
27559 0.27276999999999996
27560 0.0
27561 0.0
27562 0.0
27563 0.0
27564 0.0
27565 0.0
27566 0.0
27567 0.0
27568 0.0
27569 0.0
27570 0.0
27571 0.0
27572 0.0
27573 0.0
27574 0.0
27575 0.27276999999999996
27576 0.5455399999999999
27577 0.0
27578 0.0
27579 0.0
27580 0.0
27581 0.0
27582 0.0
27583 0.0
27584 0.5455399999999999
27585 0.0
27586 0.0
27587 0.0
27588 0.0
27589 0.0
27590 0.0
27591 0.0
27592 0.0
27593 0.27276999999999996
27594 0.0
27595 0.0
27596 0.0
27597 0.0
27598 0.0
27599 0.27276999999999996
27600 0.0
27601 0.0
27602 0.0
27603 0.0
27604 0.27276999999999996
27605 0.0
27606 0.0
27607 0.5455399999999999
27608 0.0
27609 0.0
27610 0.0
27611 0.0
27612 0.0
27613 0.0
27614 0.0
27615 0.0
27616 0.0
27617 0.27276999999999996
27618 0.0
27619 0.0
27620 0.0
27621 0.0
27622 0.27276999999999996
27623 0.0
27624 0.0
27625 0.0
27626 0.0
27627 0.0
27628 0.0
27629 0.27276999999999996
27630 0.0
27631 0.27276999999999996
27632 0.0
27633 0.0
27634 0.0
27635 0.27276999999999996
27636 0.27276999999999996
27637 0.0
27638 0.0
27639 0.0
27640 0.0
27641 0.27276999999999996
27642 0.0
27643 0.0
27644 0.0
27645 0.0
27646 0.0
27647 0.0
27648 0.0
27649 0.0
27650 0.0
27651 0.5455399999999999
27652 0.0
27653 0.0
27654 0.0
27655 0.0
27656 0.0
27657 0.0
27658 0.0
27659 0.27276999999999996
27660 0.0
27661 0.0
27662 0.27276999999999996
27663 0.0
27664 0.0
27665 0.0
27666 0.0
27667 0.0
27668 0.0
27669 0.0
27670 0.27276999999999996
27671 0.0
27672 0.0
27673 0.0
27674 0.0
27675 0.0
27676 0.0
27677 0.0
27678 0.0
27679 0.0
27680 0.5455399999999999
27681 0.27276999999999996
27682 0.0
27683 0.0
27684 0.0
27685 0.0
27686 0.0
27687 0.0
27688 0.0
27689 0.0
27690 0.0
27691 0.0
27692 0.0
27693 0.0
27694 0.0
27695 0.27276999999999996
27696 0.27276999999999996
27697 0.0
27698 0.27276999999999996
27699 0.0
27700 0.0
27701 0.27276999999999996
27702 0.0
27703 0.27276999999999996
27704 0.0
27705 0.0
27706 0.0
27707 0.0
27708 0.0
27709 0.0
27710 0.0
27711 0.27276999999999996
27712 0.0
27713 0.0
27714 0.0
27715 0.0
27716 0.0
27717 0.27276999999999996
27718 0.0
27719 0.5455399999999999
27720 0.27276999999999996
27721 0.0
27722 0.0
27723 0.0
27724 0.0
27725 0.0
27726 0.0
27727 0.0
27728 0.0
27729 0.0
27730 0.0
27731 0.0
27732 0.0
27733 0.0
27734 0.0
27735 0.0
27736 0.0
27737 0.0
27738 0.0
27739 0.0
27740 0.0
27741 0.27276999999999996
27742 0.0
27743 0.0
27744 0.0
27745 0.27276999999999996
27746 0.27276999999999996
27747 0.27276999999999996
27748 0.0
27749 0.0
27750 0.0
27751 0.0
27752 0.0
27753 0.27276999999999996
27754 0.0
27755 0.0
27756 0.0
27757 0.0
27758 0.0
27759 0.0
27760 0.0
27761 0.0
27762 0.0
27763 0.0
27764 0.0
27765 0.27276999999999996
27766 0.0
27767 0.0
27768 0.0
27769 0.0
27770 0.0
27771 0.81831
27772 0.0
27773 0.0
27774 0.0
27775 0.0
27776 0.0
27777 0.0
27778 0.0
27779 0.0
27780 0.0
27781 0.0
27782 0.0
27783 0.0
27784 0.0
27785 0.0
27786 0.5455399999999999
27787 0.0
27788 0.27276999999999996
27789 0.0
27790 0.0
27791 0.0
27792 0.0
27793 0.27276999999999996
27794 0.0
27795 0.0
27796 0.27276999999999996
27797 0.0
27798 0.0
27799 0.0
27800 0.27276999999999996
27801 0.27276999999999996
27802 0.0
27803 0.0
27804 0.0
27805 0.0
27806 0.0
27807 0.0
27808 0.0
27809 0.0
27810 0.27276999999999996
27811 0.0
27812 0.0
27813 0.0
27814 0.0
27815 0.0
27816 0.0
27817 0.0
27818 0.0
27819 0.0
27820 0.0
27821 0.0
27822 0.0
27823 0.27276999999999996
27824 0.0
27825 0.0
27826 0.0
27827 0.0
27828 0.27276999999999996
27829 0.0
27830 0.0
27831 0.0
27832 0.0
27833 0.0
27834 0.0
27835 0.0
27836 0.0
27837 0.0
27838 0.0
27839 0.0
27840 0.0
27841 0.0
27842 0.0
27843 0.27276999999999996
27844 0.0
27845 0.0
27846 0.5455399999999999
27847 0.0
27848 0.0
27849 0.0
27850 0.0
27851 0.0
27852 0.0
27853 0.0
27854 0.0
27855 0.0
27856 0.27276999999999996
27857 0.0
27858 0.0
27859 0.0
27860 0.0
27861 0.0
27862 0.0
27863 0.0
27864 0.0
27865 0.0
27866 0.27276999999999996
27867 0.0
27868 0.0
27869 0.27276999999999996
27870 0.0
27871 0.0
27872 0.0
27873 0.27276999999999996
27874 0.0
27875 0.27276999999999996
27876 0.0
27877 0.0
27878 0.0
27879 0.0
27880 0.0
27881 0.0
27882 0.0
27883 0.0
27884 0.0
27885 0.0
27886 0.27276999999999996
27887 0.0
27888 0.0
27889 0.0
27890 0.0
27891 0.27276999999999996
27892 0.0
27893 0.0
27894 0.0
27895 0.0
27896 0.0
27897 0.0
27898 0.27276999999999996
27899 0.27276999999999996
27900 0.0
27901 0.0
27902 0.0
27903 0.0
27904 0.0
27905 0.0
27906 0.0
27907 0.0
27908 0.0
27909 0.0
27910 0.0
27911 0.0
27912 0.0
27913 0.0
27914 0.27276999999999996
27915 0.5455399999999999
27916 0.0
27917 0.0
27918 0.0
27919 0.0
27920 0.0
27921 0.27276999999999996
27922 0.0
27923 0.0
27924 0.0
27925 0.0
27926 0.5455399999999999
27927 0.0
27928 0.0
27929 0.0
27930 0.0
27931 0.0
27932 0.0
27933 0.0
27934 0.0
27935 0.0
27936 0.0
27937 0.0
27938 0.0
27939 0.0
27940 0.0
27941 0.0
27942 0.27276999999999996
27943 0.0
27944 0.0
27945 0.0
27946 0.0
27947 0.0
27948 0.0
27949 0.0
27950 0.0
27951 0.0
27952 0.0
27953 0.27276999999999996
27954 0.0
27955 0.5455399999999999
27956 0.0
27957 0.27276999999999996
27958 0.0
27959 0.27276999999999996
27960 0.0
27961 0.0
27962 0.0
27963 0.0
27964 0.5455399999999999
27965 0.0
27966 0.0
27967 0.0
27968 0.27276999999999996
27969 0.0
27970 0.0
27971 0.0
27972 0.0
27973 0.0
27974 0.0
27975 0.0
27976 0.0
27977 0.0
27978 0.0
27979 0.0
27980 0.0
27981 0.0
27982 0.0
27983 0.0
27984 0.0
27985 0.0
27986 0.0
27987 0.0
27988 0.0
27989 0.0
27990 0.0
27991 0.0
27992 0.0
27993 0.0
27994 0.27276999999999996
27995 0.27276999999999996
27996 0.0
27997 0.0
27998 0.0
27999 0.0
28000 0.0
28001 0.0
28002 0.0
28003 0.0
28004 0.0
28005 0.0
28006 0.0
28007 0.0
28008 0.0
28009 0.0
28010 0.0
28011 0.0
28012 0.0
28013 0.0
28014 0.0
28015 0.0
28016 0.27276999999999996
28017 0.27276999999999996
28018 0.0
28019 0.0
28020 0.0
28021 0.0
28022 0.0
28023 0.0
28024 0.0
28025 0.0
28026 0.0
28027 0.0
28028 0.27276999999999996
28029 0.0
28030 0.0
28031 0.0
28032 0.27276999999999996
28033 0.0
28034 0.27276999999999996
28035 0.0
28036 0.0
28037 0.0
28038 0.0
28039 0.0
28040 0.27276999999999996
28041 0.0
28042 0.0
28043 0.0
28044 0.0
28045 0.27276999999999996
28046 0.0
28047 0.0
28048 0.0
28049 0.0
28050 0.0
28051 0.27276999999999996
28052 0.0
28053 0.0
28054 0.0
28055 0.27276999999999996
28056 0.0
28057 0.0
28058 0.0
28059 0.27276999999999996
28060 0.0
28061 0.0
28062 0.0
28063 0.0
28064 0.0
28065 0.0
28066 0.0
28067 0.0
28068 0.0
28069 0.5455399999999999
28070 0.0
28071 0.0
28072 0.0
28073 0.0
28074 0.0
28075 0.27276999999999996
28076 0.0
28077 0.0
28078 0.0
28079 0.0
28080 0.27276999999999996
28081 0.0
28082 0.0
28083 0.0
28084 0.0
28085 0.0
28086 0.0
28087 0.0
28088 0.27276999999999996
28089 0.0
28090 0.0
28091 0.27276999999999996
28092 0.0
28093 0.0
28094 0.0
28095 0.0
28096 0.0
28097 0.0
28098 0.0
28099 0.0
28100 0.0
28101 0.0
28102 0.0
28103 0.27276999999999996
28104 0.0
28105 0.0
28106 0.0
28107 0.0
28108 0.27276999999999996
28109 0.0
28110 0.0
28111 0.0
28112 0.0
28113 0.0
28114 0.27276999999999996
28115 0.0
28116 0.0
28117 0.0
28118 0.0
28119 0.0
28120 0.0
28121 0.0
28122 0.0
28123 0.0
28124 0.0
28125 0.0
28126 0.0
28127 0.0
28128 0.0
28129 0.0
28130 0.0
28131 0.27276999999999996
28132 0.0
28133 0.0
28134 0.0
28135 0.0
28136 0.0
28137 0.0
28138 0.27276999999999996
28139 0.0
28140 0.0
28141 0.0
28142 0.0
28143 0.27276999999999996
28144 0.0
28145 0.0
28146 0.0
28147 0.0
28148 0.0
28149 0.27276999999999996
28150 0.0
28151 0.0
28152 0.0
28153 0.0
28154 0.0
28155 0.0
28156 0.0
28157 0.0
28158 0.0
28159 0.0
28160 0.0
28161 0.0
28162 0.0
28163 0.27276999999999996
28164 0.0
28165 0.0
28166 0.0
28167 0.0
28168 0.0
28169 0.0
28170 0.0
28171 0.0
28172 0.0
28173 0.0
28174 0.0
28175 0.0
28176 0.27276999999999996
28177 0.0
28178 0.0
28179 0.0
28180 0.0
28181 0.27276999999999996
28182 0.27276999999999996
28183 0.0
28184 0.0
28185 0.27276999999999996
28186 0.0
28187 0.0
28188 0.0
28189 0.0
28190 0.0
28191 0.0
28192 0.27276999999999996
28193 0.5455399999999999
28194 0.0
28195 0.0
28196 0.0
28197 0.0
28198 0.0
28199 0.0
28200 0.0
28201 0.0
28202 0.0
28203 0.0
28204 0.0
28205 0.0
28206 0.0
28207 0.27276999999999996
28208 0.0
28209 0.0
28210 0.0
28211 0.0
28212 0.27276999999999996
28213 0.0
28214 0.0
28215 0.0
28216 0.0
28217 0.0
28218 0.0
28219 0.0
28220 0.0
28221 0.27276999999999996
28222 0.27276999999999996
28223 0.0
28224 0.0
28225 0.0
28226 0.0
28227 0.0
28228 0.0
28229 0.0
28230 0.0
28231 0.0
28232 0.0
28233 0.5455399999999999
28234 0.0
28235 0.0
28236 0.27276999999999996
28237 0.0
28238 0.0
28239 0.0
28240 0.0
28241 0.0
28242 0.0
28243 0.0
28244 0.0
28245 0.0
28246 0.0
28247 0.0
28248 0.0
28249 0.0
28250 0.0
28251 0.0
28252 0.0
28253 0.0
28254 0.0
28255 0.0
28256 0.0
28257 0.0
28258 0.0
28259 0.27276999999999996
28260 0.27276999999999996
28261 0.0
28262 0.0
28263 0.0
28264 0.0
28265 0.27276999999999996
28266 0.27276999999999996
28267 0.0
28268 0.27276999999999996
28269 0.0
28270 0.0
28271 0.0
28272 0.0
28273 0.0
28274 0.0
28275 0.0
28276 0.0
28277 0.0
28278 0.0
28279 0.0
28280 0.0
28281 0.27276999999999996
28282 0.0
28283 0.0
28284 0.0
28285 0.0
28286 0.0
28287 0.27276999999999996
28288 0.0
28289 0.0
28290 0.0
28291 0.0
28292 0.0
28293 0.27276999999999996
28294 0.0
28295 0.0
28296 0.0
28297 0.0
28298 0.0
28299 0.0
28300 0.0
28301 0.27276999999999996
28302 0.0
28303 0.0
28304 0.0
28305 0.0
28306 0.27276999999999996
28307 0.27276999999999996
28308 0.0
28309 0.0
28310 0.0
28311 0.0
28312 0.0
28313 0.0
28314 0.0
28315 0.0
28316 0.0
28317 0.0
28318 0.0
28319 0.0
28320 0.0
28321 0.0
28322 0.0
28323 0.0
28324 0.0
28325 0.0
28326 0.0
28327 0.0
28328 0.0
28329 0.81831
28330 0.0
28331 0.27276999999999996
28332 0.0
28333 0.0
28334 0.0
28335 0.0
28336 0.0
28337 0.27276999999999996
28338 0.0
28339 0.0
28340 0.0
28341 0.0
28342 0.27276999999999996
28343 0.0
28344 0.0
28345 0.27276999999999996
28346 0.0
28347 0.0
28348 0.0
28349 0.0
28350 0.27276999999999996
28351 0.0
28352 0.0
28353 0.27276999999999996
28354 0.0
28355 0.0
28356 0.0
28357 0.0
28358 0.0
28359 0.0
28360 0.0
28361 0.0
28362 0.27276999999999996
28363 0.0
28364 0.0
28365 0.27276999999999996
28366 0.0
28367 0.0
28368 0.0
28369 0.27276999999999996
28370 0.0
28371 0.27276999999999996
28372 0.0
28373 0.27276999999999996
28374 0.5455399999999999
28375 0.5455399999999999
28376 0.0
28377 0.0
28378 0.0
28379 0.0
28380 0.5455399999999999
28381 0.0
28382 0.0
28383 0.0
28384 0.0
28385 0.0
28386 0.0
28387 0.0
28388 0.0
28389 0.27276999999999996
28390 0.0
28391 0.0
28392 0.0
28393 0.27276999999999996
28394 0.0
28395 0.0
28396 0.0
28397 0.0
28398 0.0
28399 0.0
28400 0.0
28401 0.0
28402 0.0
28403 0.0
28404 0.0
28405 0.0
28406 0.0
28407 0.0
28408 0.0
28409 0.0
28410 0.0
28411 0.0
28412 0.0
28413 0.0
28414 0.0
28415 0.0
28416 0.27276999999999996
28417 0.0
28418 0.0
28419 0.0
28420 0.0
28421 0.0
28422 0.5455399999999999
28423 0.27276999999999996
28424 0.0
28425 0.27276999999999996
28426 0.0
28427 0.0
28428 0.27276999999999996
28429 0.0
28430 0.0
28431 0.0
28432 0.0
28433 0.0
28434 0.5455399999999999
28435 0.0
28436 0.0
28437 0.0
28438 0.0
28439 0.0
28440 0.27276999999999996
28441 0.27276999999999996
28442 0.0
28443 0.0
28444 0.0
28445 0.0
28446 0.0
28447 0.0
28448 0.0
28449 0.0
28450 0.0
28451 0.27276999999999996
28452 0.0
28453 0.0
28454 0.0
28455 0.0
28456 0.0
28457 0.0
28458 0.0
28459 0.0
28460 0.0
28461 0.0
28462 0.0
28463 0.0
28464 0.0
28465 0.0
28466 0.0
28467 0.0
28468 0.27276999999999996
28469 0.0
28470 0.0
28471 0.0
28472 0.0
28473 0.27276999999999996
28474 0.0
28475 0.0
28476 0.0
28477 0.0
28478 0.0
28479 0.0
28480 0.0
28481 0.0
28482 0.27276999999999996
28483 0.0
28484 0.0
28485 0.27276999999999996
28486 0.0
28487 0.0
28488 0.27276999999999996
28489 0.27276999999999996
28490 0.0
28491 0.0
28492 0.0
28493 0.0
28494 0.0
28495 0.0
28496 0.27276999999999996
28497 0.0
28498 0.0
28499 0.0
28500 0.0
28501 0.5455399999999999
28502 0.27276999999999996
28503 0.0
28504 0.0
28505 0.0
28506 0.27276999999999996
28507 0.0
28508 0.0
28509 0.0
28510 0.0
28511 0.0
28512 0.27276999999999996
28513 0.0
28514 0.0
28515 0.0
28516 0.0
28517 0.0
28518 0.0
28519 0.0
28520 0.0
28521 0.27276999999999996
28522 0.27276999999999996
28523 0.27276999999999996
28524 0.27276999999999996
28525 0.0
28526 0.0
28527 0.0
28528 0.27276999999999996
28529 0.0
28530 0.0
28531 0.0
28532 0.0
28533 0.0
28534 0.0
28535 0.0
28536 0.0
28537 0.0
28538 0.5455399999999999
28539 0.0
28540 0.0
28541 0.0
28542 0.0
28543 0.0
28544 0.0
28545 0.27276999999999996
28546 0.0
28547 0.0
28548 0.0
28549 0.5455399999999999
28550 0.0
28551 0.27276999999999996
28552 0.0
28553 0.0
28554 0.0
28555 0.0
28556 0.27276999999999996
28557 0.0
28558 0.0
28559 0.0
28560 0.0
28561 0.0
28562 0.27276999999999996
28563 0.0
28564 0.0
28565 0.0
28566 0.0
28567 0.0
28568 0.0
28569 0.0
28570 0.0
28571 0.0
28572 0.0
28573 0.0
28574 0.0
28575 0.0
28576 0.0
28577 0.27276999999999996
28578 0.27276999999999996
28579 0.27276999999999996
28580 0.0
28581 0.0
28582 0.0
28583 0.0
28584 0.0
28585 0.0
28586 0.0
28587 0.0
28588 0.0
28589 0.0
28590 0.0
28591 0.5455399999999999
28592 0.0
28593 0.0
28594 0.0
28595 0.0
28596 0.0
28597 0.0
28598 0.0
28599 0.0
28600 0.0
28601 0.0
28602 0.27276999999999996
28603 0.0
28604 0.0
28605 0.27276999999999996
28606 0.0
28607 0.0
28608 0.27276999999999996
28609 0.0
28610 0.0
28611 0.0
28612 0.0
28613 0.0
28614 0.0
28615 0.0
28616 0.0
28617 0.0
28618 0.0
28619 0.0
28620 0.81831
28621 0.0
28622 0.0
28623 0.0
28624 0.27276999999999996
28625 0.0
28626 0.0
28627 0.27276999999999996
28628 0.0
28629 0.0
28630 0.0
28631 0.0
28632 0.0
28633 0.0
28634 0.0
28635 0.0
28636 0.5455399999999999
28637 0.0
28638 0.0
28639 0.0
28640 0.0
28641 0.0
28642 0.0
28643 0.27276999999999996
28644 0.0
28645 0.0
28646 0.0
28647 0.0
28648 0.27276999999999996
28649 0.0
28650 0.0
28651 0.0
28652 0.0
28653 0.0
28654 0.0
28655 0.0
28656 0.0
28657 0.0
28658 0.0
28659 0.0
28660 0.0
28661 0.27276999999999996
28662 0.5455399999999999
28663 0.0
28664 0.0
28665 0.0
28666 0.0
28667 0.0
28668 0.0
28669 0.0
28670 0.27276999999999996
28671 0.0
28672 0.0
28673 0.0
28674 0.0
28675 0.27276999999999996
28676 0.0
28677 0.0
28678 0.0
28679 0.0
28680 0.5455399999999999
28681 0.0
28682 0.0
28683 0.0
28684 0.0
28685 0.81831
28686 0.81831
28687 0.0
28688 0.0
28689 0.27276999999999996
28690 0.0
28691 0.0
28692 0.0
28693 0.0
28694 0.0
28695 0.0
28696 0.0
28697 0.0
28698 0.27276999999999996
28699 0.0
28700 0.0
28701 0.0
28702 0.0
28703 0.0
28704 0.27276999999999996
28705 0.0
28706 0.0
28707 0.0
28708 0.0
28709 0.0
28710 0.0
28711 0.0
28712 0.0
28713 0.0
28714 0.0
28715 0.0
28716 0.27276999999999996
28717 0.0
28718 0.0
28719 0.0
28720 0.27276999999999996
28721 0.0
28722 0.0
28723 0.0
28724 0.0
28725 0.0
28726 0.0
28727 0.0
28728 0.0
28729 0.0
28730 0.0
28731 0.0
28732 0.0
28733 0.0
28734 0.0
28735 0.0
28736 0.0
28737 0.0
28738 0.0
28739 0.0
28740 0.0
28741 0.0
28742 0.0
28743 0.0
28744 0.0
28745 0.81831
28746 0.27276999999999996
28747 0.0
28748 0.0
28749 0.0
28750 0.0
28751 0.0
28752 0.27276999999999996
28753 0.0
28754 0.0
28755 0.0
28756 0.0
28757 0.27276999999999996
28758 0.27276999999999996
28759 0.0
28760 0.5455399999999999
28761 0.0
28762 0.0
28763 0.0
28764 0.0
28765 0.0
28766 0.0
28767 0.0
28768 0.0
28769 0.0
28770 0.0
28771 0.0
28772 0.0
28773 0.0
28774 0.27276999999999996
28775 0.0
28776 0.0
28777 0.0
28778 0.27276999999999996
28779 0.0
28780 0.0
28781 0.0
28782 0.0
28783 0.0
28784 0.0
28785 0.0
28786 0.0
28787 0.0
28788 0.0
28789 0.0
28790 0.0
28791 0.0
28792 0.0
28793 0.0
28794 0.27276999999999996
28795 0.0
28796 0.0
28797 0.0
28798 0.0
28799 0.0
28800 0.0
28801 0.27276999999999996
28802 0.0
28803 0.0
28804 0.0
28805 0.0
28806 0.0
28807 0.0
28808 0.0
28809 0.0
28810 0.0
28811 0.0
28812 0.0
28813 0.0
28814 0.5455399999999999
28815 0.0
28816 0.0
28817 0.0
28818 0.0
28819 0.0
28820 0.0
28821 0.0
28822 0.0
28823 0.0
28824 0.0
28825 0.0
28826 0.27276999999999996
28827 0.0
28828 0.27276999999999996
28829 0.5455399999999999
28830 0.0
28831 0.27276999999999996
28832 0.27276999999999996
28833 0.27276999999999996
28834 0.0
28835 0.0
28836 0.27276999999999996
28837 0.0
28838 0.0
28839 0.0
28840 0.0
28841 0.0
28842 0.27276999999999996
28843 0.0
28844 0.0
28845 0.0
28846 0.0
28847 0.0
28848 0.5455399999999999
28849 0.0
28850 0.0
28851 0.0
28852 0.0
28853 0.0
28854 0.0
28855 0.27276999999999996
28856 0.0
28857 0.5455399999999999
28858 0.0
28859 0.0
28860 0.0
28861 0.0
28862 0.0
28863 0.0
28864 0.0
28865 0.27276999999999996
28866 0.0
28867 0.0
28868 0.0
28869 0.0
28870 0.0
28871 0.0
28872 0.27276999999999996
28873 0.0
28874 0.0
28875 0.0
28876 0.0
28877 0.27276999999999996
28878 0.0
28879 0.0
28880 0.27276999999999996
28881 0.0
28882 0.0
28883 0.0
28884 0.0
28885 0.0
28886 0.27276999999999996
28887 0.0
28888 0.0
28889 0.27276999999999996
28890 0.0
28891 0.0
28892 0.0
28893 0.0
28894 0.0
28895 0.0
28896 0.0
28897 0.0
28898 0.0
28899 0.0
28900 0.27276999999999996
28901 0.0
28902 0.0
28903 0.0
28904 0.0
28905 0.0
28906 0.0
28907 0.0
28908 0.0
28909 0.27276999999999996
28910 0.0
28911 0.0
28912 0.0
28913 0.0
28914 0.0
28915 0.0
28916 0.0
28917 0.0
28918 0.0
28919 0.0
28920 0.0
28921 0.0
28922 0.0
28923 0.0
28924 0.0
28925 0.0
28926 0.0
28927 0.0
28928 0.0
28929 0.0
28930 0.0
28931 0.0
28932 0.27276999999999996
28933 0.0
28934 0.0
28935 0.0
28936 0.0
28937 0.5455399999999999
28938 0.0
28939 0.0
28940 0.0
28941 0.5455399999999999
28942 0.0
28943 0.27276999999999996
28944 0.0
28945 0.0
28946 0.0
28947 0.0
28948 0.0
28949 0.0
28950 0.0
28951 0.0
28952 0.0
28953 0.0
28954 0.0
28955 0.27276999999999996
28956 0.0
28957 0.0
28958 0.0
28959 0.0
28960 0.0
28961 0.0
28962 0.0
28963 0.0
28964 0.0
28965 0.0
28966 0.0
28967 0.0
28968 0.0
28969 0.0
28970 0.0
28971 0.0
28972 0.0
28973 0.0
28974 0.27276999999999996
28975 0.0
28976 0.0
28977 0.0
28978 0.0
28979 0.27276999999999996
28980 0.0
28981 0.0
28982 0.0
28983 0.0
28984 0.0
28985 0.0
28986 0.0
28987 0.27276999999999996
28988 0.0
28989 0.27276999999999996
28990 0.0
28991 0.27276999999999996
28992 0.0
28993 0.27276999999999996
28994 0.0
28995 0.0
28996 0.0
28997 0.0
28998 0.0
28999 0.0
29000 0.0
29001 0.0
29002 0.0
29003 0.0
29004 0.0
29005 0.0
29006 0.0
29007 0.0
29008 0.0
29009 0.5455399999999999
29010 0.0
29011 0.5455399999999999
29012 0.0
29013 0.0
29014 0.0
29015 0.5455399999999999
29016 0.0
29017 0.27276999999999996
29018 0.0
29019 0.0
29020 0.0
29021 0.27276999999999996
29022 0.0
29023 0.27276999999999996
29024 0.0
29025 0.27276999999999996
29026 0.27276999999999996
29027 0.0
29028 0.0
29029 0.0
29030 0.27276999999999996
29031 0.0
29032 0.0
29033 0.0
29034 0.0
29035 0.0
29036 0.0
29037 0.0
29038 0.0
29039 0.0
29040 0.0
29041 0.27276999999999996
29042 0.0
29043 0.0
29044 0.0
29045 0.0
29046 0.0
29047 0.0
29048 0.0
29049 0.0
29050 0.0
29051 0.0
29052 0.0
29053 0.0
29054 0.0
29055 0.27276999999999996
29056 0.0
29057 0.0
29058 0.0
29059 0.27276999999999996
29060 0.0
29061 0.0
29062 0.0
29063 0.0
29064 0.0
29065 0.0
29066 0.0
29067 0.0
29068 0.0
29069 0.27276999999999996
29070 0.0
29071 0.0
29072 0.0
29073 0.0
29074 0.0
29075 0.0
29076 0.0
29077 0.0
29078 0.0
29079 0.0
29080 0.0
29081 0.0
29082 0.0
29083 0.0
29084 0.0
29085 0.27276999999999996
29086 0.0
29087 0.27276999999999996
29088 0.0
29089 0.0
29090 0.0
29091 0.0
29092 0.0
29093 0.0
29094 0.0
29095 0.0
29096 0.0
29097 0.0
29098 0.0
29099 0.5455399999999999
29100 0.0
29101 0.27276999999999996
29102 0.27276999999999996
29103 0.0
29104 0.0
29105 0.0
29106 0.0
29107 0.27276999999999996
29108 0.0
29109 0.0
29110 0.0
29111 0.27276999999999996
29112 0.27276999999999996
29113 0.0
29114 0.0
29115 0.0
29116 0.0
29117 0.0
29118 0.0
29119 0.0
29120 0.0
29121 0.0
29122 0.0
29123 0.0
29124 0.0
29125 0.27276999999999996
29126 0.0
29127 0.0
29128 0.0
29129 0.0
29130 0.0
29131 0.0
29132 0.0
29133 0.0
29134 0.0
29135 0.27276999999999996
29136 0.0
29137 0.0
29138 0.5455399999999999
29139 0.0
29140 0.0
29141 0.0
29142 0.0
29143 0.0
29144 0.0
29145 0.0
29146 0.0
29147 0.0
29148 0.27276999999999996
29149 0.0
29150 0.0
29151 0.0
29152 0.0
29153 0.0
29154 0.27276999999999996
29155 0.0
29156 0.0
29157 0.0
29158 0.0
29159 0.0
29160 0.0
29161 0.0
29162 0.0
29163 0.0
29164 0.0
29165 0.27276999999999996
29166 0.0
29167 0.0
29168 0.0
29169 0.0
29170 0.0
29171 0.27276999999999996
29172 0.0
29173 0.0
29174 0.0
29175 0.0
29176 0.27276999999999996
29177 0.0
29178 0.0
29179 0.0
29180 0.5455399999999999
29181 0.0
29182 0.0
29183 0.0
29184 0.0
29185 0.0
29186 0.0
29187 0.0
29188 0.0
29189 0.0
29190 0.0
29191 0.27276999999999996
29192 0.27276999999999996
29193 0.5455399999999999
29194 0.0
29195 0.0
29196 0.27276999999999996
29197 0.0
29198 0.0
29199 0.0
29200 0.0
29201 0.0
29202 0.0
29203 0.0
29204 0.0
29205 0.0
29206 0.0
29207 0.0
29208 0.0
29209 0.0
29210 0.27276999999999996
29211 0.0
29212 0.0
29213 0.0
29214 0.0
29215 0.0
29216 0.27276999999999996
29217 0.0
29218 0.0
29219 0.0
29220 0.0
29221 0.0
29222 0.0
29223 0.0
29224 0.0
29225 0.0
29226 0.27276999999999996
29227 0.0
29228 0.0
29229 0.0
29230 0.0
29231 0.27276999999999996
29232 0.0
29233 0.0
29234 0.0
29235 0.0
29236 0.0
29237 0.0
29238 0.0
29239 0.0
29240 0.0
29241 0.0
29242 0.27276999999999996
29243 0.0
29244 0.0
29245 0.0
29246 0.27276999999999996
29247 0.0
29248 0.0
29249 0.0
29250 0.0
29251 0.0
29252 0.0
29253 0.0
29254 0.0
29255 0.0
29256 0.27276999999999996
29257 0.0
29258 0.0
29259 0.0
29260 0.0
29261 0.0
29262 0.0
29263 0.0
29264 0.27276999999999996
29265 0.0
29266 0.0
29267 0.0
29268 0.0
29269 0.0
29270 0.27276999999999996
29271 0.0
29272 0.0
29273 0.0
29274 0.0
29275 0.0
29276 0.27276999999999996
29277 0.27276999999999996
29278 0.0
29279 0.0
29280 0.0
29281 0.0
29282 0.0
29283 0.0
29284 0.0
29285 0.0
29286 0.0
29287 0.0
29288 0.27276999999999996
29289 0.27276999999999996
29290 0.0
29291 0.5455399999999999
29292 0.0
29293 0.0
29294 0.0
29295 0.0
29296 0.0
29297 0.0
29298 0.0
29299 0.5455399999999999
29300 0.27276999999999996
29301 0.0
29302 0.0
29303 0.0
29304 0.0
29305 0.0
29306 0.0
29307 0.0
29308 0.0
29309 0.0
29310 0.0
29311 0.0
29312 0.27276999999999996
29313 0.27276999999999996
29314 0.0
29315 0.27276999999999996
29316 0.0
29317 0.0
29318 0.0
29319 0.0
29320 0.0
29321 0.0
29322 0.0
29323 0.0
29324 0.0
29325 0.0
29326 0.5455399999999999
29327 0.0
29328 0.0
29329 0.0
29330 0.0
29331 0.5455399999999999
29332 0.0
29333 0.0
29334 0.0
29335 0.0
29336 0.0
29337 0.0
29338 0.0
29339 0.0
29340 0.0
29341 0.27276999999999996
29342 0.0
29343 0.0
29344 0.0
29345 0.0
29346 0.0
29347 0.27276999999999996
29348 0.0
29349 0.0
29350 0.0
29351 0.0
29352 0.27276999999999996
29353 0.0
29354 0.0
29355 0.0
29356 0.0
29357 0.0
29358 0.0
29359 0.0
29360 0.0
29361 0.0
29362 0.0
29363 0.0
29364 0.0
29365 0.0
29366 0.0
29367 0.0
29368 0.0
29369 0.0
29370 0.0
29371 0.0
29372 0.0
29373 0.0
29374 0.0
29375 0.27276999999999996
29376 0.0
29377 0.0
29378 0.0
29379 0.0
29380 0.0
29381 0.0
29382 0.0
29383 0.0
29384 0.0
29385 0.5455399999999999
29386 0.0
29387 0.0
29388 0.27276999999999996
29389 0.0
29390 0.0
29391 0.5455399999999999
29392 0.0
29393 0.0
29394 0.0
29395 0.0
29396 0.27276999999999996
29397 0.0
29398 0.0
29399 0.0
29400 0.27276999999999996
29401 0.0
29402 0.27276999999999996
29403 0.0
29404 0.27276999999999996
29405 0.5455399999999999
29406 0.0
29407 0.0
29408 0.27276999999999996
29409 0.0
29410 0.0
29411 0.0
29412 0.0
29413 0.0
29414 0.0
29415 0.27276999999999996
29416 0.0
29417 0.0
29418 0.0
29419 0.0
29420 0.0
29421 0.0
29422 0.0
29423 0.0
29424 0.0
29425 0.0
29426 0.0
29427 0.0
29428 0.0
29429 0.0
29430 0.0
29431 0.27276999999999996
29432 0.0
29433 0.0
29434 0.0
29435 0.27276999999999996
29436 0.0
29437 0.0
29438 0.0
29439 0.0
29440 0.27276999999999996
29441 0.0
29442 0.0
29443 0.0
29444 0.0
29445 0.0
29446 0.0
29447 0.0
29448 0.0
29449 0.0
29450 0.27276999999999996
29451 0.27276999999999996
29452 0.0
29453 0.0
29454 0.0
29455 0.0
29456 0.0
29457 0.0
29458 0.27276999999999996
29459 0.0
29460 0.0
29461 0.0
29462 0.0
29463 0.0
29464 0.0
29465 0.0
29466 0.0
29467 0.0
29468 0.0
29469 0.0
29470 0.0
29471 0.0
29472 0.0
29473 0.0
29474 0.0
29475 0.0
29476 0.0
29477 0.27276999999999996
29478 0.0
29479 0.0
29480 0.0
29481 0.0
29482 0.0
29483 0.0
29484 0.0
29485 0.0
29486 0.0
29487 0.0
29488 0.0
29489 0.0
29490 0.0
29491 0.0
29492 0.0
29493 0.27276999999999996
29494 0.0
29495 0.27276999999999996
29496 0.0
29497 0.27276999999999996
29498 0.0
29499 0.0
29500 0.0
29501 0.0
29502 0.0
29503 0.0
29504 0.0
29505 0.0
29506 0.0
29507 0.0
29508 0.0
29509 0.0
29510 0.0
29511 0.0
29512 0.0
29513 0.27276999999999996
29514 0.0
29515 0.0
29516 0.0
29517 0.0
29518 0.0
29519 0.0
29520 0.0
29521 0.0
29522 0.0
29523 0.27276999999999996
29524 0.0
29525 0.0
29526 0.0
29527 0.0
29528 0.0
29529 0.27276999999999996
29530 0.0
29531 0.0
29532 0.27276999999999996
29533 0.0
29534 0.0
29535 0.0
29536 0.0
29537 0.0
29538 0.0
29539 0.0
29540 0.0
29541 0.0
29542 0.0
29543 0.0
29544 0.0
29545 0.0
29546 0.0
29547 0.0
29548 0.0
29549 0.0
29550 0.0
29551 0.0
29552 0.0
29553 0.0
29554 0.0
29555 0.0
29556 0.0
29557 0.0
29558 0.0
29559 0.0
29560 0.0
29561 0.0
29562 0.27276999999999996
29563 0.0
29564 0.0
29565 0.0
29566 0.0
29567 0.0
29568 0.0
29569 0.0
29570 0.0
29571 0.0
29572 0.0
29573 0.0
29574 0.0
29575 0.0
29576 0.0
29577 0.0
29578 0.5455399999999999
29579 0.0
29580 0.0
29581 0.0
29582 0.27276999999999996
29583 0.0
29584 0.27276999999999996
29585 0.0
29586 0.0
29587 0.5455399999999999
29588 0.0
29589 0.0
29590 0.0
29591 0.0
29592 0.0
29593 0.0
29594 0.0
29595 0.0
29596 0.0
29597 0.27276999999999996
29598 0.0
29599 0.0
29600 0.0
29601 0.0
29602 0.27276999999999996
29603 0.0
29604 0.27276999999999996
29605 0.0
29606 0.0
29607 0.0
29608 0.0
29609 0.0
29610 0.0
29611 0.0
29612 0.0
29613 0.0
29614 0.0
29615 0.0
29616 0.0
29617 0.27276999999999996
29618 0.0
29619 0.0
29620 0.0
29621 0.0
29622 0.0
29623 0.0
29624 0.27276999999999996
29625 0.0
29626 0.0
29627 0.0
29628 0.0
29629 0.0
29630 0.0
29631 0.0
29632 0.0
29633 0.0
29634 0.0
29635 0.0
29636 0.0
29637 0.0
29638 0.27276999999999996
29639 0.0
29640 0.0
29641 0.0
29642 0.0
29643 0.27276999999999996
29644 0.27276999999999996
29645 0.0
29646 0.0
29647 0.0
29648 0.0
29649 0.0
29650 0.0
29651 0.0
29652 0.0
29653 0.0
29654 0.0
29655 0.0
29656 0.0
29657 0.27276999999999996
29658 0.0
29659 0.0
29660 0.0
29661 0.0
29662 0.0
29663 0.0
29664 0.0
29665 0.0
29666 0.0
29667 0.0
29668 0.0
29669 0.0
29670 0.27276999999999996
29671 0.0
29672 0.0
29673 0.0
29674 0.0
29675 0.0
29676 0.0
29677 0.0
29678 0.0
29679 0.27276999999999996
29680 0.0
29681 0.0
29682 0.0
29683 0.0
29684 0.0
29685 0.0
29686 0.0
29687 0.0
29688 0.0
29689 0.0
29690 0.0
29691 0.0
29692 0.0
29693 0.0
29694 0.0
29695 0.0
29696 0.0
29697 0.0
29698 0.0
29699 0.0
29700 0.0
29701 0.0
29702 0.0
29703 0.0
29704 0.0
29705 0.0
29706 0.0
29707 0.0
29708 0.0
29709 0.0
29710 0.0
29711 0.0
29712 0.0
29713 0.0
29714 0.0
29715 0.0
29716 0.0
29717 0.0
29718 0.0
29719 0.0
29720 0.0
29721 0.0
29722 0.81831
29723 0.0
29724 0.0
29725 0.0
29726 0.0
29727 0.0
29728 0.0
29729 0.0
29730 0.0
29731 0.0
29732 0.0
29733 0.0
29734 0.27276999999999996
29735 0.27276999999999996
29736 0.0
29737 0.81831
29738 0.0
29739 0.0
29740 0.0
29741 0.0
29742 0.27276999999999996
29743 0.0
29744 0.0
29745 0.27276999999999996
29746 0.27276999999999996
29747 0.0
29748 0.0
29749 0.0
29750 0.0
29751 0.0
29752 0.0
29753 0.0
29754 0.0
29755 0.0
29756 0.27276999999999996
29757 0.0
29758 0.0
29759 0.0
29760 0.0
29761 0.0
29762 0.0
29763 0.0
29764 0.0
29765 0.0
29766 0.0
29767 0.0
29768 0.0
29769 0.0
29770 0.0
29771 0.0
29772 0.0
29773 0.27276999999999996
29774 0.0
29775 0.0
29776 0.27276999999999996
29777 0.0
29778 0.0
29779 0.0
29780 0.0
29781 0.0
29782 0.27276999999999996
29783 0.0
29784 0.0
29785 0.0
29786 0.0
29787 0.0
29788 0.0
29789 0.27276999999999996
29790 0.0
29791 0.0
29792 0.0
29793 0.27276999999999996
29794 0.0
29795 0.0
29796 0.0
29797 0.0
29798 0.0
29799 0.0
29800 0.0
29801 0.0
29802 0.0
29803 0.0
29804 0.27276999999999996
29805 0.0
29806 0.0
29807 0.0
29808 0.0
29809 0.27276999999999996
29810 0.27276999999999996
29811 0.0
29812 0.0
29813 0.0
29814 0.0
29815 0.0
29816 0.0
29817 0.0
29818 0.0
29819 0.0
29820 0.0
29821 0.0
29822 0.0
29823 0.0
29824 0.0
29825 0.0
29826 0.0
29827 0.27276999999999996
29828 0.0
29829 0.0
29830 0.0
29831 0.0
29832 0.0
29833 0.0
29834 0.27276999999999996
29835 0.0
29836 0.0
29837 0.0
29838 0.0
29839 0.0
29840 0.27276999999999996
29841 0.0
29842 0.27276999999999996
29843 0.0
29844 0.0
29845 0.0
29846 0.0
29847 0.0
29848 0.0
29849 0.0
29850 0.0
29851 0.0
29852 0.0
29853 0.27276999999999996
29854 0.0
29855 0.0
29856 0.0
29857 0.0
29858 0.0
29859 0.0
29860 0.0
29861 0.0
29862 0.0
29863 0.0
29864 0.0
29865 0.0
29866 0.0
29867 0.27276999999999996
29868 0.0
29869 0.0
29870 0.0
29871 0.0
29872 0.0
29873 0.0
29874 0.0
29875 0.0
29876 0.0
29877 0.0
29878 0.0
29879 0.0
29880 0.0
29881 0.0
29882 0.0
29883 0.0
29884 0.0
29885 0.0
29886 0.0
29887 0.0
29888 0.0
29889 0.5455399999999999
29890 0.0
29891 0.0
29892 0.0
29893 0.27276999999999996
29894 0.0
29895 0.0
29896 0.0
29897 0.0
29898 0.0
29899 0.27276999999999996
29900 0.0
29901 0.0
29902 0.0
29903 0.0
29904 0.0
29905 0.0
29906 0.0
29907 0.0
29908 0.0
29909 0.0
29910 0.0
29911 0.0
29912 0.27276999999999996
29913 0.27276999999999996
29914 0.0
29915 0.0
29916 0.0
29917 0.0
29918 0.0
29919 0.0
29920 0.0
29921 0.0
29922 0.0
29923 0.5455399999999999
29924 0.0
29925 0.0
29926 0.0
29927 0.0
29928 0.0
29929 0.0
29930 0.0
29931 0.0
29932 0.0
29933 0.0
29934 0.0
29935 0.0
29936 0.27276999999999996
29937 0.0
29938 0.0
29939 0.0
29940 0.5455399999999999
29941 0.0
29942 0.0
29943 0.0
29944 0.0
29945 0.27276999999999996
29946 0.0
29947 0.0
29948 0.0
29949 0.0
29950 0.0
29951 0.0
29952 0.0
29953 0.0
29954 0.0
29955 0.27276999999999996
29956 0.0
29957 0.0
29958 0.0
29959 0.0
29960 0.27276999999999996
29961 0.27276999999999996
29962 0.27276999999999996
29963 0.0
29964 0.0
29965 0.0
29966 0.0
29967 0.0
29968 0.0
29969 0.0
29970 0.0
29971 0.27276999999999996
29972 0.27276999999999996
29973 0.0
29974 0.0
29975 0.0
29976 0.0
29977 0.0
29978 0.0
29979 0.0
29980 0.5455399999999999
29981 0.0
29982 0.0
29983 0.0
29984 0.0
29985 0.0
29986 0.0
29987 0.0
29988 0.0
29989 0.0
29990 0.0
29991 0.0
29992 0.27276999999999996
29993 0.0
29994 0.0
29995 0.0
29996 0.0
29997 0.0
29998 0.0
29999 0.0
30000 0.0
30001 0.0
30002 0.27276999999999996
30003 0.0
30004 0.0
30005 0.27276999999999996
30006 0.0
30007 0.0
30008 0.27276999999999996
30009 0.0
30010 0.0
30011 0.0
30012 0.27276999999999996
30013 0.0
30014 0.0
30015 0.0
30016 0.0
30017 0.0
30018 0.27276999999999996
30019 0.0
30020 0.0
30021 0.27276999999999996
30022 0.0
30023 0.0
30024 0.0
30025 0.27276999999999996
30026 0.0
30027 0.0
30028 0.0
30029 0.0
30030 0.0
30031 0.0
30032 0.27276999999999996
30033 0.0
30034 0.0
30035 0.0
30036 0.0
30037 0.0
30038 0.0
30039 0.0
30040 0.27276999999999996
30041 0.0
30042 0.0
30043 0.0
30044 0.0
30045 0.0
30046 0.0
30047 0.0
30048 0.0
30049 0.27276999999999996
30050 0.0
30051 0.0
30052 0.0
30053 0.0
30054 0.0
30055 0.0
30056 0.0
30057 0.0
30058 0.0
30059 0.0
30060 0.27276999999999996
30061 0.0
30062 0.0
30063 0.0
30064 0.0
30065 0.0
30066 0.0
30067 0.0
30068 0.0
30069 0.27276999999999996
30070 0.0
30071 0.0
30072 0.0
30073 0.0
30074 0.0
30075 0.0
30076 0.0
30077 0.0
30078 0.0
30079 0.0
30080 0.0
30081 0.0
30082 0.27276999999999996
30083 0.0
30084 0.0
30085 0.0
30086 0.5455399999999999
30087 0.0
30088 0.0
30089 0.0
30090 0.0
30091 0.0
30092 0.27276999999999996
30093 0.0
30094 0.0
30095 0.0
30096 0.0
30097 0.0
30098 0.0
30099 0.27276999999999996
30100 0.27276999999999996
30101 0.27276999999999996
30102 0.0
30103 0.27276999999999996
30104 0.0
30105 0.0
30106 0.0
30107 0.0
30108 0.0
30109 0.0
30110 0.0
30111 0.0
30112 0.0
30113 0.5455399999999999
30114 0.5455399999999999
30115 0.0
30116 0.0
30117 0.0
30118 0.0
30119 0.0
30120 0.0
30121 0.27276999999999996
30122 0.0
30123 0.0
30124 0.0
30125 0.0
30126 0.0
30127 0.0
30128 0.0
30129 0.0
30130 0.27276999999999996
30131 0.0
30132 0.0
30133 0.0
30134 0.0
30135 0.0
30136 0.27276999999999996
30137 0.0
30138 0.0
30139 0.0
30140 0.0
30141 0.0
30142 0.27276999999999996
30143 0.27276999999999996
30144 0.0
30145 0.27276999999999996
30146 0.0
30147 0.0
30148 0.0
30149 0.0
30150 0.0
30151 0.0
30152 0.0
30153 0.0
30154 0.0
30155 0.0
30156 0.5455399999999999
30157 0.0
30158 0.0
30159 0.0
30160 0.0
30161 0.0
30162 0.0
30163 0.0
30164 0.0
30165 0.0
30166 0.0
30167 0.0
30168 0.0
30169 0.27276999999999996
30170 0.0
30171 0.0
30172 0.0
30173 0.0
30174 0.0
30175 0.0
30176 0.0
30177 0.0
30178 0.0
30179 0.0
30180 0.0
30181 0.27276999999999996
30182 0.27276999999999996
30183 0.0
30184 0.5455399999999999
30185 0.0
30186 0.0
30187 0.0
30188 0.0
30189 0.0
30190 0.0
30191 0.0
30192 0.0
30193 0.0
30194 0.0
30195 0.0
30196 0.27276999999999996
30197 0.0
30198 0.0
30199 0.0
30200 0.0
30201 0.0
30202 0.0
30203 0.0
30204 0.0
30205 0.0
30206 0.0
30207 0.0
30208 0.0
30209 0.0
30210 0.0
30211 0.0
30212 0.0
30213 0.0
30214 0.0
30215 0.0
30216 0.0
30217 0.0
30218 0.0
30219 0.0
30220 0.0
30221 0.0
30222 0.0
30223 0.0
30224 0.27276999999999996
30225 0.0
30226 0.0
30227 0.27276999999999996
30228 0.0
30229 0.0
30230 0.0
30231 0.27276999999999996
30232 0.0
30233 0.0
30234 0.0
30235 0.0
30236 0.0
30237 0.0
30238 0.0
30239 0.0
30240 0.5455399999999999
30241 0.0
30242 0.5455399999999999
30243 0.0
30244 0.0
30245 0.0
30246 0.0
30247 0.0
30248 0.0
30249 0.0
30250 0.0
30251 0.0
30252 0.27276999999999996
30253 0.0
30254 0.0
30255 0.0
30256 0.0
30257 0.5455399999999999
30258 0.0
30259 0.0
30260 0.0
30261 0.0
30262 0.0
30263 0.0
30264 0.0
30265 0.0
30266 0.0
30267 0.0
30268 0.0
30269 0.0
30270 0.0
30271 0.0
30272 0.0
30273 0.0
30274 0.0
30275 0.0
30276 0.27276999999999996
30277 0.0
30278 0.0
30279 0.0
30280 0.0
30281 0.0
30282 0.27276999999999996
30283 0.0
30284 0.0
30285 0.0
30286 0.0
30287 0.0
30288 0.0
30289 0.0
30290 0.0
30291 0.0
30292 0.0
30293 0.0
30294 0.0
30295 0.0
30296 0.0
30297 0.0
30298 0.0
30299 0.0
30300 0.0
30301 0.0
30302 0.0
30303 0.0
30304 0.0
30305 0.0
30306 0.0
30307 0.0
30308 0.0
30309 0.0
30310 0.0
30311 0.0
30312 0.0
30313 0.0
30314 0.0
30315 0.0
30316 0.0
30317 0.0
30318 0.0
30319 0.0
30320 0.0
30321 0.0
30322 0.0
30323 0.0
30324 0.0
30325 0.0
30326 0.0
30327 0.0
30328 0.0
30329 0.27276999999999996
30330 0.0
30331 0.0
30332 0.0
30333 0.0
30334 0.0
30335 0.0
30336 0.27276999999999996
30337 0.0
30338 0.0
30339 0.0
30340 0.0
30341 0.0
30342 0.0
30343 0.0
30344 0.0
30345 0.0
30346 0.0
30347 0.27276999999999996
30348 0.0
30349 0.0
30350 0.5455399999999999
30351 0.0
30352 0.0
30353 0.0
30354 0.0
30355 0.27276999999999996
30356 0.0
30357 0.0
30358 0.0
30359 0.0
30360 0.0
30361 0.0
30362 0.0
30363 0.0
30364 0.0
30365 0.0
30366 0.0
30367 0.0
30368 0.0
30369 0.0
30370 0.27276999999999996
30371 0.0
30372 0.0
30373 0.0
30374 0.27276999999999996
30375 0.0
30376 0.27276999999999996
30377 0.0
30378 0.0
30379 0.27276999999999996
30380 0.0
30381 0.0
30382 0.0
30383 0.0
30384 0.27276999999999996
30385 0.0
30386 0.0
30387 0.0
30388 0.0
30389 0.0
30390 0.0
30391 0.0
30392 0.0
30393 0.0
30394 0.0
30395 0.5455399999999999
30396 0.0
30397 0.0
30398 0.0
30399 0.0
30400 0.27276999999999996
30401 0.0
30402 0.0
30403 0.0
30404 0.0
30405 0.0
30406 0.5455399999999999
30407 0.0
30408 0.27276999999999996
30409 0.0
30410 0.0
30411 0.0
30412 0.0
30413 0.0
30414 0.0
30415 0.0
30416 0.0
30417 0.0
30418 0.0
30419 0.0
30420 0.0
30421 0.0
30422 0.0
30423 0.0
30424 0.0
30425 0.27276999999999996
30426 0.27276999999999996
30427 0.0
30428 0.27276999999999996
30429 0.0
30430 0.0
30431 0.27276999999999996
30432 0.0
30433 0.0
30434 0.0
30435 0.0
30436 0.0
30437 0.0
30438 0.0
30439 0.0
30440 0.0
30441 0.27276999999999996
30442 0.0
30443 0.0
30444 0.0
30445 0.0
30446 0.0
30447 0.0
30448 0.0
30449 0.0
30450 0.0
30451 0.0
30452 0.0
30453 0.0
30454 0.0
30455 0.0
30456 0.27276999999999996
30457 0.0
30458 0.0
30459 0.0
30460 0.27276999999999996
30461 0.0
30462 0.0
30463 0.0
30464 0.27276999999999996
30465 0.0
30466 0.0
30467 0.0
30468 0.0
30469 0.0
30470 0.0
30471 0.27276999999999996
30472 0.0
30473 0.0
30474 0.0
30475 0.0
30476 0.0
30477 0.0
30478 0.0
30479 0.0
30480 0.0
30481 0.0
30482 0.0
30483 0.0
30484 0.0
30485 0.0
30486 0.0
30487 0.0
30488 0.0
30489 0.0
30490 0.81831
30491 0.0
30492 0.0
30493 0.0
30494 0.0
30495 0.0
30496 0.0
30497 0.0
30498 0.0
30499 0.0
30500 0.27276999999999996
30501 0.27276999999999996
30502 0.0
30503 0.0
30504 0.0
30505 0.27276999999999996
30506 0.0
30507 0.0
30508 0.0
30509 0.27276999999999996
30510 0.0
30511 0.0
30512 0.0
30513 0.27276999999999996
30514 0.0
30515 0.0
30516 0.0
30517 0.0
30518 0.0
30519 0.0
30520 0.0
30521 0.0
30522 0.0
30523 0.27276999999999996
30524 0.0
30525 0.0
30526 0.27276999999999996
30527 0.0
30528 0.27276999999999996
30529 0.0
30530 0.0
30531 0.0
30532 0.0
30533 0.0
30534 0.0
30535 0.0
30536 0.27276999999999996
30537 0.0
30538 0.0
30539 0.0
30540 0.0
30541 0.0
30542 0.0
30543 0.0
30544 0.0
30545 0.0
30546 0.0
30547 0.27276999999999996
30548 0.0
30549 0.81831
30550 0.0
30551 0.0
30552 0.0
30553 0.0
30554 0.0
30555 0.0
30556 0.0
30557 0.0
30558 0.0
30559 0.0
30560 0.5455399999999999
30561 0.0
30562 0.0
30563 0.0
30564 0.0
30565 0.0
30566 0.0
30567 0.0
30568 0.0
30569 0.0
30570 0.0
30571 0.0
30572 0.27276999999999996
30573 0.0
30574 0.0
30575 0.0
30576 0.0
30577 0.0
30578 0.0
30579 0.0
30580 0.27276999999999996
30581 0.27276999999999996
30582 0.0
30583 0.0
30584 0.0
30585 0.0
30586 0.0
30587 0.0
30588 0.0
30589 0.0
30590 0.0
30591 0.0
30592 0.0
30593 0.27276999999999996
30594 0.0
30595 0.0
30596 0.0
30597 0.0
30598 0.0
30599 0.0
30600 0.81831
30601 0.27276999999999996
30602 0.0
30603 0.0
30604 0.0
30605 0.0
30606 0.0
30607 0.27276999999999996
30608 0.0
30609 0.27276999999999996
30610 0.0
30611 0.0
30612 0.27276999999999996
30613 0.0
30614 0.0
30615 0.0
30616 0.0
30617 0.0
30618 0.0
30619 0.0
30620 0.27276999999999996
30621 0.0
30622 0.0
30623 0.0
30624 0.0
30625 0.0
30626 0.0
30627 0.27276999999999996
30628 0.0
30629 0.0
30630 0.27276999999999996
30631 0.27276999999999996
30632 0.0
30633 0.0
30634 0.0
30635 0.0
30636 0.0
30637 0.0
30638 0.0
30639 0.27276999999999996
30640 0.0
30641 0.0
30642 0.27276999999999996
30643 0.0
30644 0.0
30645 0.27276999999999996
30646 0.27276999999999996
30647 0.0
30648 0.0
30649 0.0
30650 0.0
30651 0.0
30652 0.0
30653 0.0
30654 0.0
30655 0.0
30656 0.0
30657 0.0
30658 0.0
30659 0.0
30660 0.0
30661 0.27276999999999996
30662 0.0
30663 0.0
30664 0.5455399999999999
30665 0.0
30666 0.0
30667 0.0
30668 0.0
30669 0.0
30670 0.0
30671 0.0
30672 0.0
30673 0.81831
30674 0.0
30675 0.27276999999999996
30676 0.0
30677 0.0
30678 0.0
30679 0.0
30680 0.0
30681 0.0
30682 0.0
30683 0.0
30684 0.0
30685 0.0
30686 0.0
30687 0.0
30688 0.0
30689 0.0
30690 0.0
30691 0.0
30692 0.0
30693 0.0
30694 0.0
30695 0.0
30696 0.27276999999999996
30697 0.0
30698 0.0
30699 0.0
30700 0.0
30701 0.27276999999999996
30702 0.27276999999999996
30703 0.0
30704 0.0
30705 0.0
30706 0.0
30707 0.0
30708 0.27276999999999996
30709 0.0
30710 0.0
30711 0.0
30712 0.0
30713 0.0
30714 0.0
30715 0.0
30716 0.0
30717 0.0
30718 0.0
30719 0.0
30720 0.0
30721 0.81831
30722 0.0
30723 0.0
30724 0.0
30725 0.0
30726 0.27276999999999996
30727 0.0
30728 0.0
30729 0.0
30730 0.0
30731 0.0
30732 0.0
30733 0.0
30734 0.0
30735 0.0
30736 0.0
30737 0.0
30738 0.0
30739 0.0
30740 0.0
30741 0.0
30742 0.5455399999999999
30743 0.27276999999999996
30744 0.27276999999999996
30745 0.0
30746 0.27276999999999996
30747 0.0
30748 0.0
30749 0.81831
30750 0.0
30751 0.0
30752 0.0
30753 0.0
30754 0.0
30755 0.0
30756 0.0
30757 0.0
30758 0.0
30759 0.0
30760 0.0
30761 0.27276999999999996
30762 0.27276999999999996
30763 0.27276999999999996
30764 0.27276999999999996
30765 0.27276999999999996
30766 0.27276999999999996
30767 0.0
30768 0.0
30769 0.0
30770 0.0
30771 0.0
30772 0.0
30773 0.27276999999999996
30774 0.0
30775 0.0
30776 0.27276999999999996
30777 0.0
30778 0.0
30779 0.0
30780 0.0
30781 0.0
30782 0.0
30783 0.0
30784 0.0
30785 0.0
30786 0.27276999999999996
30787 0.0
30788 0.0
30789 0.0
30790 0.0
30791 0.0
30792 0.0
30793 0.0
30794 0.0
30795 0.0
30796 0.0
30797 0.27276999999999996
30798 0.0
30799 0.0
30800 0.0
30801 0.0
30802 0.0
30803 0.0
30804 0.0
30805 0.0
30806 0.0
30807 0.27276999999999996
30808 0.0
30809 0.0
30810 0.0
30811 0.0
30812 0.0
30813 0.81831
30814 0.0
30815 0.0
30816 0.0
30817 0.0
30818 0.0
30819 0.0
30820 0.0
30821 0.0
30822 0.0
30823 0.0
30824 0.0
30825 0.0
30826 0.0
30827 0.0
30828 0.0
30829 0.0
30830 0.0
30831 0.0
30832 0.0
30833 0.27276999999999996
30834 0.0
30835 0.0
30836 0.0
30837 0.0
30838 0.0
30839 0.0
30840 0.0
30841 0.0
30842 0.0
30843 0.0
30844 0.0
30845 0.0
30846 0.0
30847 0.0
30848 0.27276999999999996
30849 0.0
30850 0.0
30851 0.27276999999999996
30852 0.0
30853 0.0
30854 0.0
30855 0.0
30856 0.0
30857 0.5455399999999999
30858 0.27276999999999996
30859 0.27276999999999996
30860 0.5455399999999999
30861 0.0
30862 0.27276999999999996
30863 0.0
30864 0.0
30865 0.0
30866 0.27276999999999996
30867 0.0
30868 0.0
30869 0.0
30870 0.27276999999999996
30871 0.0
30872 0.5455399999999999
30873 0.27276999999999996
30874 0.0
30875 0.5455399999999999
30876 0.27276999999999996
30877 0.0
30878 0.5455399999999999
30879 0.0
30880 0.0
30881 0.0
30882 0.0
30883 0.0
30884 0.0
30885 0.5455399999999999
30886 0.0
30887 0.0
30888 0.0
30889 0.0
30890 0.0
30891 0.0
30892 0.0
30893 0.0
30894 0.5455399999999999
30895 0.27276999999999996
30896 0.0
30897 0.0
30898 0.27276999999999996
30899 0.0
30900 0.0
30901 0.0
30902 0.0
30903 0.0
30904 0.0
30905 0.27276999999999996
30906 0.0
30907 0.0
30908 0.0
30909 0.0
30910 0.27276999999999996
30911 0.0
30912 0.0
30913 0.0
30914 0.0
30915 0.0
30916 0.0
30917 0.5455399999999999
30918 0.0
30919 0.0
30920 0.0
30921 0.0
30922 0.0
30923 0.27276999999999996
30924 0.0
30925 0.0
30926 0.0
30927 0.0
30928 0.0
30929 0.0
30930 0.0
30931 0.0
30932 0.0
30933 0.0
30934 0.0
30935 0.5455399999999999
30936 0.0
30937 0.0
30938 0.0
30939 0.0
30940 0.27276999999999996
30941 0.0
30942 0.0
30943 0.0
30944 0.0
30945 0.0
30946 0.0
30947 0.0
30948 0.0
30949 0.0
30950 0.27276999999999996
30951 0.0
30952 0.0
30953 0.0
30954 0.0
30955 0.27276999999999996
30956 0.0
30957 0.0
30958 0.0
30959 0.0
30960 0.0
30961 0.0
30962 0.0
30963 0.0
30964 0.0
30965 0.27276999999999996
30966 0.27276999999999996
30967 0.27276999999999996
30968 0.0
30969 0.0
30970 0.27276999999999996
30971 0.81831
30972 0.0
30973 0.0
30974 0.0
30975 0.0
30976 0.0
30977 0.0
30978 0.0
30979 0.0
30980 0.0
30981 0.0
30982 0.27276999999999996
30983 0.0
30984 0.0
30985 0.0
30986 0.27276999999999996
30987 0.0
30988 0.0
30989 0.0
30990 0.0
30991 0.0
30992 0.0
30993 0.0
30994 0.0
30995 0.27276999999999996
30996 0.0
30997 0.27276999999999996
30998 0.0
30999 0.0
31000 0.0
31001 0.27276999999999996
31002 0.0
31003 0.0
31004 0.0
31005 0.0
31006 0.5455399999999999
31007 0.27276999999999996
31008 0.0
31009 0.0
31010 0.0
31011 0.0
31012 0.0
31013 0.0
31014 0.27276999999999996
31015 0.0
31016 0.0
31017 0.0
31018 0.0
31019 0.0
31020 0.0
31021 0.0
31022 0.0
31023 0.0
31024 0.0
31025 0.0
31026 0.0
31027 0.0
31028 0.27276999999999996
31029 0.0
31030 0.0
31031 0.0
31032 0.0
31033 0.0
31034 0.0
31035 0.0
31036 0.0
31037 0.0
31038 0.27276999999999996
31039 0.0
31040 0.0
31041 0.5455399999999999
31042 0.0
31043 0.0
31044 0.0
31045 0.27276999999999996
31046 0.0
31047 0.0
31048 0.0
31049 0.0
31050 0.0
31051 0.0
31052 0.0
31053 0.0
31054 0.27276999999999996
31055 0.0
31056 0.0
31057 0.0
31058 0.27276999999999996
31059 0.0
31060 0.0
31061 0.27276999999999996
31062 0.0
31063 0.0
31064 0.0
31065 0.0
31066 0.0
31067 0.0
31068 0.0
31069 0.0
31070 0.0
31071 0.0
31072 0.0
31073 0.27276999999999996
31074 0.0
31075 0.0
31076 0.0
31077 0.0
31078 0.0
31079 0.27276999999999996
31080 0.0
31081 0.27276999999999996
31082 0.0
31083 0.27276999999999996
31084 0.0
31085 0.27276999999999996
31086 0.0
31087 0.27276999999999996
31088 0.0
31089 0.27276999999999996
31090 0.27276999999999996
31091 0.0
31092 0.0
31093 0.27276999999999996
31094 0.27276999999999996
31095 0.0
31096 0.0
31097 0.0
31098 0.0
31099 0.0
31100 0.0
31101 0.0
31102 0.27276999999999996
31103 0.0
31104 0.27276999999999996
31105 0.0
31106 0.0
31107 0.0
31108 0.0
31109 0.0
31110 0.0
31111 0.0
31112 0.0
31113 0.0
31114 0.0
31115 0.0
31116 0.0
31117 0.0
31118 0.0
31119 0.0
31120 0.27276999999999996
31121 0.0
31122 0.0
31123 0.0
31124 0.0
31125 0.0
31126 0.0
31127 0.0
31128 0.0
31129 0.0
31130 0.27276999999999996
31131 0.0
31132 0.0
31133 0.0
31134 0.0
31135 0.0
31136 0.27276999999999996
31137 0.0
31138 0.0
31139 0.0
31140 0.27276999999999996
31141 0.0
31142 0.0
31143 0.0
31144 0.5455399999999999
31145 0.27276999999999996
31146 0.27276999999999996
31147 0.0
31148 0.0
31149 0.0
31150 0.0
31151 0.0
31152 0.0
31153 0.0
31154 0.0
31155 0.0
31156 0.0
31157 0.0
31158 0.0
31159 0.0
31160 0.0
31161 0.0
31162 0.0
31163 0.0
31164 0.0
31165 0.0
31166 0.0
31167 0.0
31168 0.0
31169 0.0
31170 0.0
31171 0.0
31172 0.0
31173 0.0
31174 0.0
31175 0.0
31176 0.0
31177 0.0
31178 0.0
31179 0.0
31180 0.0
31181 0.0
31182 0.0
31183 0.81831
31184 0.27276999999999996
31185 0.0
31186 0.0
31187 0.0
31188 0.0
31189 0.0
31190 0.27276999999999996
31191 0.27276999999999996
31192 0.0
31193 0.0
31194 0.0
31195 0.0
31196 0.0
31197 0.0
31198 0.27276999999999996
31199 0.27276999999999996
31200 0.0
31201 0.27276999999999996
31202 0.0
31203 0.0
31204 0.0
31205 0.0
31206 0.0
31207 0.0
31208 0.0
31209 0.0
31210 0.0
31211 0.5455399999999999
31212 0.27276999999999996
31213 0.0
31214 0.0
31215 0.0
31216 0.0
31217 0.0
31218 0.0
31219 0.0
31220 0.27276999999999996
31221 0.0
31222 0.0
31223 0.0
31224 0.0
31225 0.0
31226 0.0
31227 0.0
31228 0.0
31229 0.0
31230 0.0
31231 0.27276999999999996
31232 0.0
31233 0.0
31234 0.0
31235 0.0
31236 0.0
31237 0.27276999999999996
31238 0.0
31239 0.0
31240 0.0
31241 0.0
31242 0.0
31243 0.0
31244 0.0
31245 0.0
31246 0.0
31247 0.0
31248 0.0
31249 0.0
31250 0.0
31251 0.0
31252 0.0
31253 0.0
31254 0.0
31255 0.0
31256 0.0
31257 0.0
31258 0.27276999999999996
31259 0.0
31260 0.0
31261 0.0
31262 0.0
31263 0.0
31264 0.0
31265 0.0
31266 0.0
31267 0.0
31268 0.0
31269 0.0
31270 0.27276999999999996
31271 0.0
31272 0.27276999999999996
31273 0.0
31274 0.0
31275 0.0
31276 0.0
31277 0.0
31278 0.0
31279 0.0
31280 0.0
31281 0.0
31282 0.0
31283 0.0
31284 0.27276999999999996
31285 0.27276999999999996
31286 0.0
31287 0.0
31288 0.0
31289 0.0
31290 0.0
31291 0.0
31292 0.27276999999999996
31293 0.0
31294 0.0
31295 0.0
31296 0.27276999999999996
31297 0.0
31298 0.27276999999999996
31299 0.0
31300 0.0
31301 0.0
31302 0.0
31303 0.0
31304 0.0
31305 0.27276999999999996
31306 0.27276999999999996
31307 0.0
31308 0.0
31309 0.27276999999999996
31310 0.0
31311 0.0
31312 0.0
31313 0.0
31314 0.0
31315 0.0
31316 0.0
31317 0.0
31318 0.27276999999999996
31319 0.0
31320 0.0
31321 0.0
31322 0.0
31323 0.0
31324 0.0
31325 0.0
31326 0.0
31327 0.0
31328 0.0
31329 0.0
31330 0.0
31331 0.0
31332 0.0
31333 0.0
31334 0.27276999999999996
31335 0.0
31336 0.0
31337 0.0
31338 0.0
31339 0.0
31340 0.0
31341 0.0
31342 0.0
31343 0.0
31344 0.0
31345 0.0
31346 0.0
31347 0.0
31348 0.27276999999999996
31349 0.0
31350 0.0
31351 0.0
31352 0.27276999999999996
31353 0.0
31354 0.0
31355 0.0
31356 0.0
31357 0.0
31358 0.0
31359 0.27276999999999996
31360 0.0
31361 0.0
31362 0.0
31363 0.27276999999999996
31364 0.0
31365 0.0
31366 0.0
31367 0.0
31368 0.0
31369 0.0
31370 0.0
31371 0.0
31372 0.0
31373 0.0
31374 0.27276999999999996
31375 0.0
31376 0.0
31377 0.0
31378 0.0
31379 0.0
31380 0.0
31381 0.0
31382 0.0
31383 0.0
31384 0.0
31385 0.0
31386 0.0
31387 0.0
31388 0.0
31389 0.0
31390 0.27276999999999996
31391 0.0
31392 0.0
31393 0.0
31394 0.27276999999999996
31395 0.0
31396 0.0
31397 0.0
31398 0.0
31399 0.0
31400 0.0
31401 0.0
31402 0.0
31403 0.0
31404 0.0
31405 0.0
31406 0.0
31407 0.0
31408 0.0
31409 0.0
31410 0.0
31411 0.0
31412 0.0
31413 0.0
31414 0.0
31415 0.0
31416 0.0
31417 0.0
31418 0.0
31419 0.0
31420 0.0
31421 0.0
31422 0.0
31423 0.0
31424 0.0
31425 0.0
31426 0.0
31427 0.0
31428 0.0
31429 0.0
31430 0.27276999999999996
31431 0.0
31432 0.0
31433 0.0
31434 0.0
31435 0.0
31436 0.0
31437 0.0
31438 0.0
31439 0.0
31440 0.0
31441 0.0
31442 0.0
31443 0.0
31444 0.27276999999999996
31445 0.0
31446 0.0
31447 0.0
31448 0.0
31449 0.0
31450 0.0
31451 0.0
31452 0.0
31453 0.27276999999999996
31454 0.0
31455 0.0
31456 0.0
31457 0.27276999999999996
31458 0.0
31459 0.0
31460 0.0
31461 0.0
31462 0.27276999999999996
31463 0.0
31464 0.0
31465 0.27276999999999996
31466 0.0
31467 0.0
31468 0.0
31469 0.0
31470 0.0
31471 0.0
31472 0.0
31473 0.0
31474 0.0
31475 0.0
31476 0.27276999999999996
31477 0.0
31478 0.0
31479 0.0
31480 0.0
31481 0.0
31482 0.0
31483 0.0
31484 0.0
31485 0.0
31486 0.0
31487 0.0
31488 0.0
31489 0.0
31490 0.0
31491 0.0
31492 0.0
31493 0.0
31494 0.0
31495 0.0
31496 0.0
31497 0.0
31498 0.0
31499 0.0
31500 0.0
31501 0.0
31502 0.0
31503 0.0
31504 0.0
31505 0.0
31506 0.0
31507 0.0
31508 0.0
31509 0.27276999999999996
31510 0.27276999999999996
31511 0.0
31512 0.0
31513 0.0
31514 0.0
31515 0.0
31516 0.0
31517 0.27276999999999996
31518 0.0
31519 0.0
31520 0.0
31521 0.0
31522 0.0
31523 0.0
31524 0.0
31525 0.0
31526 0.0
31527 0.0
31528 0.0
31529 0.0
31530 0.0
31531 0.0
31532 0.0
31533 0.0
31534 0.0
31535 0.0
31536 0.27276999999999996
31537 0.0
31538 0.0
31539 0.0
31540 0.27276999999999996
31541 0.0
31542 0.0
31543 0.0
31544 0.0
31545 0.0
31546 0.0
31547 0.0
31548 0.5455399999999999
31549 0.0
31550 0.0
31551 0.0
31552 0.0
31553 0.0
31554 0.0
31555 0.0
31556 0.0
31557 0.0
31558 0.0
31559 0.0
31560 0.27276999999999996
31561 0.27276999999999996
31562 0.0
31563 0.0
31564 0.0
31565 0.0
31566 0.0
31567 0.0
31568 0.0
31569 0.0
31570 0.0
31571 0.27276999999999996
31572 0.0
31573 0.27276999999999996
31574 0.0
31575 0.27276999999999996
31576 0.0
31577 0.0
31578 0.0
31579 0.0
31580 0.0
31581 0.0
31582 0.0
31583 0.0
31584 0.0
31585 0.0
31586 0.0
31587 0.0
31588 0.0
31589 0.0
31590 0.0
31591 0.0
31592 0.0
31593 0.0
31594 0.0
31595 0.0
31596 0.0
31597 0.0
31598 0.0
31599 0.0
31600 0.0
31601 0.0
31602 0.0
31603 0.0
31604 0.0
31605 0.27276999999999996
31606 0.27276999999999996
31607 0.0
31608 0.0
31609 0.0
31610 0.0
31611 0.0
31612 0.0
31613 0.0
31614 0.0
31615 0.0
31616 0.0
31617 0.0
31618 0.0
31619 0.0
31620 0.0
31621 0.0
31622 0.0
31623 0.0
31624 0.0
31625 0.0
31626 0.0
31627 0.0
31628 0.0
31629 0.81831
31630 0.0
31631 0.0
31632 0.0
31633 0.0
31634 0.0
31635 0.0
31636 0.0
31637 0.0
31638 0.0
31639 0.0
31640 0.0
31641 0.0
31642 0.27276999999999996
31643 0.0
31644 0.0
31645 0.0
31646 0.0
31647 0.5455399999999999
31648 0.0
31649 0.0
31650 0.0
31651 0.0
31652 0.0
31653 0.0
31654 0.0
31655 0.0
31656 0.0
31657 0.0
31658 0.0
31659 0.0
31660 0.0
31661 0.0
31662 0.0
31663 0.0
31664 0.0
31665 0.27276999999999996
31666 0.0
31667 0.0
31668 0.0
31669 0.0
31670 0.0
31671 0.0
31672 0.0
31673 0.0
31674 0.0
31675 0.0
31676 0.0
31677 0.27276999999999996
31678 0.0
31679 0.0
31680 0.0
31681 0.0
31682 0.0
31683 0.27276999999999996
31684 0.5455399999999999
31685 0.0
31686 0.0
31687 0.0
31688 0.27276999999999996
31689 0.27276999999999996
31690 0.0
31691 0.0
31692 0.0
31693 0.0
31694 0.0
31695 0.27276999999999996
31696 0.0
31697 0.0
31698 0.0
31699 0.0
31700 0.0
31701 0.0
31702 0.0
31703 0.0
31704 0.0
31705 0.27276999999999996
31706 0.0
31707 0.0
31708 0.27276999999999996
31709 0.0
31710 0.0
31711 0.0
31712 0.0
31713 0.0
31714 0.5455399999999999
31715 0.0
31716 0.0
31717 0.0
31718 0.0
31719 0.0
31720 0.0
31721 0.0
31722 0.0
31723 0.0
31724 0.0
31725 0.0
31726 0.0
31727 0.0
31728 0.0
31729 0.0
31730 0.0
31731 0.0
31732 0.0
31733 0.0
31734 0.0
31735 0.0
31736 0.0
31737 0.0
31738 1.36385
31739 0.0
31740 0.0
31741 0.0
31742 0.0
31743 0.0
31744 0.27276999999999996
31745 0.0
31746 0.27276999999999996
31747 0.0
31748 0.0
31749 0.0
31750 0.0
31751 0.0
31752 0.0
31753 0.0
31754 0.0
31755 0.0
31756 0.0
31757 0.0
31758 0.0
31759 0.0
31760 0.0
31761 0.0
31762 0.27276999999999996
31763 0.0
31764 0.0
31765 0.0
31766 0.0
31767 0.0
31768 0.0
31769 0.0
31770 0.27276999999999996
31771 0.0
31772 0.0
31773 0.0
31774 0.0
31775 0.0
31776 0.0
31777 0.0
31778 0.0
31779 0.27276999999999996
31780 0.0
31781 0.0
31782 0.0
31783 0.0
31784 0.0
31785 0.0
31786 0.0
31787 0.0
31788 0.0
31789 0.0
31790 0.0
31791 0.0
31792 0.27276999999999996
31793 0.0
31794 0.0
31795 0.0
31796 0.5455399999999999
31797 0.0
31798 0.27276999999999996
31799 0.0
31800 0.0
31801 0.0
31802 0.0
31803 0.0
31804 0.0
31805 0.0
31806 0.0
31807 0.0
31808 1.0910799999999998
31809 0.0
31810 0.0
31811 0.0
31812 0.0
31813 0.0
31814 0.0
31815 0.0
31816 0.0
31817 0.5455399999999999
31818 0.0
31819 0.0
31820 0.0
31821 0.0
31822 0.0
31823 0.0
31824 0.0
31825 0.5455399999999999
31826 0.0
31827 0.0
31828 0.0
31829 0.0
31830 0.0
31831 0.0
31832 0.0
31833 0.0
31834 0.0
31835 0.0
31836 0.27276999999999996
31837 0.0
31838 0.0
31839 0.0
31840 0.27276999999999996
31841 0.0
31842 0.0
31843 0.0
31844 0.0
31845 0.0
31846 0.0
31847 0.0
31848 0.0
31849 0.0
31850 0.0
31851 0.0
31852 0.0
31853 0.0
31854 0.0
31855 0.27276999999999996
31856 0.0
31857 0.27276999999999996
31858 0.0
31859 0.0
31860 0.0
31861 0.0
31862 0.0
31863 0.27276999999999996
31864 0.0
31865 0.0
31866 0.27276999999999996
31867 0.0
31868 0.0
31869 0.0
31870 0.0
31871 0.0
31872 0.0
31873 0.0
31874 0.0
31875 0.27276999999999996
31876 0.0
31877 0.0
31878 0.0
31879 0.0
31880 0.0
31881 0.0
31882 0.27276999999999996
31883 0.27276999999999996
31884 0.0
31885 0.0
31886 0.0
31887 0.0
31888 0.0
31889 0.0
31890 0.0
31891 0.0
31892 0.0
31893 0.27276999999999996
31894 0.0
31895 0.0
31896 0.0
31897 0.27276999999999996
31898 0.0
31899 0.0
31900 0.0
31901 0.0
31902 0.0
31903 0.27276999999999996
31904 0.0
31905 0.0
31906 0.0
31907 0.0
31908 0.0
31909 0.27276999999999996
31910 0.0
31911 0.0
31912 0.0
31913 0.0
31914 0.0
31915 0.0
31916 0.0
31917 0.27276999999999996
31918 0.0
31919 0.0
31920 0.0
31921 0.0
31922 0.0
31923 0.0
31924 0.27276999999999996
31925 0.0
31926 0.27276999999999996
31927 0.0
31928 0.0
31929 0.0
31930 0.0
31931 0.0
31932 0.0
31933 0.27276999999999996
31934 0.27276999999999996
31935 0.0
31936 0.27276999999999996
31937 0.0
31938 0.27276999999999996
31939 0.0
31940 0.0
31941 0.0
31942 0.0
31943 0.0
31944 0.27276999999999996
31945 0.0
31946 0.0
31947 0.0
31948 0.0
31949 0.0
31950 0.0
31951 0.0
31952 0.27276999999999996
31953 0.0
31954 0.0
31955 0.0
31956 0.0
31957 0.0
31958 0.0
31959 0.0
31960 0.0
31961 0.0
31962 0.0
31963 0.0
31964 0.0
31965 0.0
31966 0.0
31967 0.0
31968 0.0
31969 0.0
31970 0.0
31971 0.0
31972 0.0
31973 0.27276999999999996
31974 0.0
31975 0.0
31976 0.0
31977 0.0
31978 0.27276999999999996
31979 0.0
31980 0.27276999999999996
31981 0.0
31982 0.27276999999999996
31983 0.0
31984 0.0
31985 0.0
31986 0.0
31987 0.0
31988 0.0
31989 0.0
31990 0.27276999999999996
31991 0.0
31992 0.0
31993 0.0
31994 0.0
31995 0.0
31996 0.27276999999999996
31997 0.0
31998 0.0
31999 0.0
32000 0.0
32001 0.0
32002 0.0
32003 0.0
32004 0.0
32005 0.0
32006 0.0
32007 0.0
32008 0.27276999999999996
32009 0.0
32010 0.0
32011 0.0
32012 0.0
32013 0.0
32014 0.0
32015 0.0
32016 0.0
32017 0.0
32018 0.0
32019 0.0
32020 0.0
32021 0.0
32022 0.0
32023 0.0
32024 0.0
32025 0.27276999999999996
32026 0.0
32027 0.27276999999999996
32028 0.0
32029 0.0
32030 0.0
32031 0.0
32032 0.0
32033 0.0
32034 0.0
32035 0.27276999999999996
32036 0.0
32037 0.0
32038 0.0
32039 0.0
32040 0.27276999999999996
32041 0.0
32042 0.27276999999999996
32043 0.0
32044 0.0
32045 0.27276999999999996
32046 0.0
32047 0.27276999999999996
32048 0.5455399999999999
32049 0.0
32050 0.0
32051 0.0
32052 0.0
32053 0.0
32054 0.0
32055 0.0
32056 0.27276999999999996
32057 0.0
32058 0.0
32059 0.0
32060 0.0
32061 0.0
32062 0.0
32063 0.0
32064 0.27276999999999996
32065 0.0
32066 0.5455399999999999
32067 0.0
32068 0.0
32069 0.0
32070 0.0
32071 0.0
32072 0.27276999999999996
32073 0.0
32074 0.0
32075 0.0
32076 0.27276999999999996
32077 0.0
32078 0.0
32079 0.0
32080 0.27276999999999996
32081 0.0
32082 0.0
32083 0.0
32084 0.0
32085 0.0
32086 0.0
32087 0.0
32088 0.0
32089 0.0
32090 0.5455399999999999
32091 0.0
32092 0.0
32093 0.0
32094 0.27276999999999996
32095 0.0
32096 0.0
32097 0.0
32098 0.0
32099 0.0
32100 0.5455399999999999
32101 0.0
32102 0.0
32103 0.0
32104 0.0
32105 0.0
32106 0.0
32107 0.0
32108 0.0
32109 0.0
32110 0.0
32111 0.0
32112 0.0
32113 0.0
32114 0.5455399999999999
32115 0.0
32116 0.0
32117 0.0
32118 0.0
32119 0.0
32120 0.0
32121 0.0
32122 0.0
32123 0.0
32124 0.0
32125 0.0
32126 0.0
32127 0.0
32128 0.0
32129 0.0
32130 0.0
32131 0.0
32132 0.0
32133 0.0
32134 0.0
32135 0.0
32136 0.0
32137 0.0
32138 0.0
32139 0.0
32140 0.0
32141 0.0
32142 0.5455399999999999
32143 0.0
32144 0.0
32145 0.0
32146 0.0
32147 0.0
32148 0.0
32149 0.0
32150 0.0
32151 0.27276999999999996
32152 0.0
32153 0.0
32154 0.0
32155 0.0
32156 0.0
32157 0.0
32158 0.0
32159 0.0
32160 0.0
32161 0.0
32162 0.0
32163 0.0
32164 0.0
32165 0.0
32166 0.0
32167 0.0
32168 0.27276999999999996
32169 0.27276999999999996
32170 0.0
32171 0.0
32172 0.0
32173 0.0
32174 0.0
32175 0.0
32176 0.0
32177 0.0
32178 0.27276999999999996
32179 0.0
32180 0.27276999999999996
32181 0.0
32182 0.0
32183 1.0910799999999998
32184 0.0
32185 0.27276999999999996
32186 0.0
32187 0.0
32188 0.0
32189 0.0
32190 0.27276999999999996
32191 0.0
32192 0.0
32193 0.27276999999999996
32194 0.0
32195 0.0
32196 0.27276999999999996
32197 0.27276999999999996
32198 0.81831
32199 0.0
32200 0.0
32201 0.0
32202 0.27276999999999996
32203 0.27276999999999996
32204 0.0
32205 0.0
32206 0.0
32207 0.0
32208 0.0
32209 0.0
32210 0.0
32211 0.0
32212 0.0
32213 0.0
32214 0.0
32215 0.0
32216 0.0
32217 0.0
32218 0.0
32219 0.0
32220 0.0
32221 0.0
32222 0.0
32223 0.0
32224 0.0
32225 0.0
32226 0.0
32227 0.27276999999999996
32228 0.27276999999999996
32229 0.0
32230 0.0
32231 0.0
32232 0.0
32233 0.0
32234 0.0
32235 0.0
32236 0.27276999999999996
32237 0.0
32238 0.5455399999999999
32239 0.0
32240 0.0
32241 0.0
32242 0.27276999999999996
32243 0.0
32244 0.0
32245 0.27276999999999996
32246 0.0
32247 0.0
32248 0.0
32249 0.0
32250 0.0
32251 0.0
32252 0.27276999999999996
32253 0.27276999999999996
32254 0.0
32255 0.0
32256 0.0
32257 0.0
32258 0.0
32259 0.0
32260 0.0
32261 0.0
32262 0.0
32263 0.0
32264 0.0
32265 0.0
32266 0.0
32267 0.0
32268 0.0
32269 0.0
32270 0.0
32271 0.0
32272 0.0
32273 0.0
32274 0.0
32275 0.0
32276 0.0
32277 0.0
32278 0.0
32279 0.0
32280 0.0
32281 0.0
32282 0.0
32283 0.0
32284 0.0
32285 0.0
32286 0.0
32287 0.0
32288 0.0
32289 0.0
32290 0.0
32291 0.5455399999999999
32292 0.0
32293 0.0
32294 0.0
32295 0.27276999999999996
32296 0.0
32297 0.0
32298 0.0
32299 0.0
32300 0.0
32301 0.0
32302 0.0
32303 0.0
32304 0.27276999999999996
32305 0.27276999999999996
32306 0.0
32307 0.0
32308 0.0
32309 0.27276999999999996
32310 0.27276999999999996
32311 0.5455399999999999
32312 0.0
32313 0.0
32314 0.27276999999999996
32315 0.0
32316 0.0
32317 0.0
32318 0.0
32319 0.27276999999999996
32320 0.0
32321 0.0
32322 0.0
32323 0.27276999999999996
32324 0.0
32325 0.0
32326 0.0
32327 0.0
32328 0.5455399999999999
32329 0.0
32330 0.0
32331 0.0
32332 0.0
32333 0.27276999999999996
32334 0.0
32335 0.0
32336 0.27276999999999996
32337 0.0
32338 0.0
32339 0.0
32340 0.0
32341 0.0
32342 0.0
32343 0.0
32344 0.0
32345 0.0
32346 0.0
32347 0.0
32348 0.0
32349 0.27276999999999996
32350 0.5455399999999999
32351 0.0
32352 0.0
32353 0.0
32354 0.0
32355 0.27276999999999996
32356 0.27276999999999996
32357 0.0
32358 0.27276999999999996
32359 0.0
32360 0.0
32361 0.0
32362 0.0
32363 0.0
32364 0.0
32365 0.0
32366 0.0
32367 0.0
32368 0.0
32369 0.0
32370 0.0
32371 0.0
32372 0.0
32373 0.0
32374 0.0
32375 0.0
32376 0.0
32377 0.0
32378 0.27276999999999996
32379 0.0
32380 0.0
32381 0.0
32382 0.0
32383 0.0
32384 0.0
32385 0.0
32386 0.0
32387 0.0
32388 0.0
32389 0.0
32390 0.27276999999999996
32391 0.0
32392 0.27276999999999996
32393 0.0
32394 0.0
32395 0.0
32396 0.0
32397 0.0
32398 0.0
32399 0.0
32400 0.0
32401 0.81831
32402 0.27276999999999996
32403 0.0
32404 0.0
32405 0.0
32406 0.27276999999999996
32407 0.27276999999999996
32408 0.81831
32409 0.27276999999999996
32410 0.5455399999999999
32411 0.0
32412 0.0
32413 0.0
32414 0.0
32415 0.27276999999999996
32416 0.0
32417 0.0
32418 0.0
32419 0.0
32420 0.0
32421 0.0
32422 0.0
32423 0.27276999999999996
32424 0.0
32425 0.0
32426 0.0
32427 0.0
32428 0.5455399999999999
32429 0.27276999999999996
32430 0.0
32431 0.0
32432 0.0
32433 0.27276999999999996
32434 0.0
32435 0.0
32436 0.0
32437 0.0
32438 0.27276999999999996
32439 0.0
32440 0.0
32441 0.27276999999999996
32442 0.0
32443 0.27276999999999996
32444 0.0
32445 0.0
32446 0.0
32447 0.0
32448 0.0
32449 0.27276999999999996
32450 0.0
32451 0.0
32452 0.0
32453 0.0
32454 0.27276999999999996
32455 0.0
32456 0.0
32457 0.0
32458 0.0
32459 0.27276999999999996
32460 0.27276999999999996
32461 0.0
32462 0.0
32463 0.0
32464 0.0
32465 0.0
32466 0.27276999999999996
32467 0.27276999999999996
32468 0.0
32469 0.0
32470 0.0
32471 0.0
32472 0.0
32473 0.0
32474 0.0
32475 0.0
32476 0.0
32477 0.27276999999999996
32478 0.0
32479 0.0
32480 0.0
32481 0.0
32482 0.0
32483 0.27276999999999996
32484 0.0
32485 0.0
32486 0.0
32487 0.0
32488 0.0
32489 0.0
32490 0.0
32491 0.0
32492 0.0
32493 0.0
32494 0.0
32495 0.0
32496 0.0
32497 0.0
32498 0.0
32499 0.0
32500 0.0
32501 0.0
32502 0.0
32503 0.27276999999999996
32504 0.0
32505 0.0
32506 0.27276999999999996
32507 0.0
32508 0.27276999999999996
32509 0.27276999999999996
32510 0.0
32511 0.0
32512 0.0
32513 0.0
32514 0.0
32515 0.27276999999999996
32516 0.0
32517 0.0
32518 0.0
32519 0.0
32520 0.0
32521 0.0
32522 0.27276999999999996
32523 0.0
32524 0.0
32525 0.0
32526 0.0
32527 0.0
32528 0.0
32529 0.0
32530 0.0
32531 0.0
32532 0.0
32533 0.0
32534 0.0
32535 0.5455399999999999
32536 0.0
32537 0.27276999999999996
32538 0.0
32539 0.0
32540 0.0
32541 0.5455399999999999
32542 0.0
32543 0.0
32544 0.0
32545 0.0
32546 0.27276999999999996
32547 0.0
32548 0.0
32549 0.0
32550 0.0
32551 0.27276999999999996
32552 0.0
32553 0.0
32554 1.0910799999999998
32555 0.27276999999999996
32556 0.0
32557 0.0
32558 0.27276999999999996
32559 0.0
32560 0.0
32561 0.0
32562 0.0
32563 0.0
32564 0.27276999999999996
32565 0.0
32566 0.0
32567 0.0
32568 0.0
32569 0.0
32570 0.27276999999999996
32571 0.27276999999999996
32572 0.0
32573 0.0
32574 0.0
32575 0.0
32576 0.0
32577 0.0
32578 0.0
32579 0.0
32580 0.0
32581 0.27276999999999996
32582 0.0
32583 0.0
32584 0.0
32585 0.0
32586 0.5455399999999999
32587 0.0
32588 0.0
32589 0.0
32590 0.0
32591 0.0
32592 0.0
32593 0.0
32594 0.0
32595 0.0
32596 0.5455399999999999
32597 0.0
32598 0.0
32599 0.27276999999999996
32600 0.0
32601 0.27276999999999996
32602 0.0
32603 0.0
32604 0.0
32605 0.0
32606 0.27276999999999996
32607 0.0
32608 0.27276999999999996
32609 0.0
32610 0.0
32611 0.0
32612 0.0
32613 0.0
32614 0.0
32615 0.0
32616 0.27276999999999996
32617 0.0
32618 0.0
32619 0.0
32620 0.5455399999999999
32621 0.0
32622 0.0
32623 0.0
32624 0.0
32625 0.0
32626 0.27276999999999996
32627 0.0
32628 0.0
32629 0.0
32630 0.0
32631 0.0
32632 0.0
32633 0.0
32634 0.0
32635 0.0
32636 0.0
32637 0.0
32638 0.0
32639 0.0
32640 0.0
32641 0.0
32642 0.27276999999999996
32643 0.27276999999999996
32644 0.27276999999999996
32645 0.0
32646 0.0
32647 0.0
32648 0.0
32649 0.0
32650 0.0
32651 0.0
32652 0.0
32653 0.0
32654 0.0
32655 0.27276999999999996
32656 0.0
32657 0.0
32658 0.27276999999999996
32659 0.0
32660 0.0
32661 0.0
32662 0.0
32663 0.0
32664 0.0
32665 0.0
32666 0.0
32667 0.0
32668 0.0
32669 0.27276999999999996
32670 0.0
32671 0.5455399999999999
32672 0.0
32673 0.0
32674 0.0
32675 0.0
32676 0.0
32677 0.0
32678 0.0
32679 0.0
32680 0.0
32681 0.0
32682 0.0
32683 0.0
32684 0.0
32685 0.0
32686 0.27276999999999996
32687 0.0
32688 0.0
32689 0.0
32690 0.0
32691 0.0
32692 0.0
32693 0.0
32694 0.0
32695 0.0
32696 0.0
32697 0.0
32698 0.0
32699 0.27276999999999996
32700 0.0
32701 0.0
32702 0.0
32703 0.0
32704 0.27276999999999996
32705 0.0
32706 0.0
32707 0.0
32708 0.0
32709 0.27276999999999996
32710 0.0
32711 0.27276999999999996
32712 0.0
32713 0.27276999999999996
32714 0.0
32715 0.0
32716 0.0
32717 0.0
32718 0.0
32719 0.0
32720 0.0
32721 0.0
32722 0.0
32723 0.0
32724 0.0
32725 0.0
32726 0.0
32727 0.0
32728 0.0
32729 0.0
32730 0.27276999999999996
32731 0.0
32732 0.0
32733 0.0
32734 0.0
32735 0.0
32736 0.27276999999999996
32737 0.0
32738 0.0
32739 0.0
32740 0.0
32741 0.0
32742 0.0
32743 0.0
32744 0.0
32745 0.0
32746 0.0
32747 0.0
32748 0.27276999999999996
32749 0.0
32750 0.0
32751 0.0
32752 0.0
32753 0.0
32754 0.0
32755 0.0
32756 0.27276999999999996
32757 0.0
32758 0.0
32759 0.0
32760 0.0
32761 0.0
32762 0.0
32763 0.0
32764 0.0
32765 0.0
32766 0.0
32767 0.0
32768 0.0
32769 0.0
32770 0.27276999999999996
32771 0.0
32772 0.0
32773 0.0
32774 0.0
32775 0.0
32776 0.0
32777 0.0
32778 0.0
32779 0.0
32780 0.0
32781 0.0
32782 0.0
32783 0.0
32784 0.0
32785 0.27276999999999996
32786 0.0
32787 0.0
32788 0.0
32789 0.0
32790 0.0
32791 0.0
32792 0.0
32793 0.27276999999999996
32794 0.0
32795 0.27276999999999996
32796 0.0
32797 0.0
32798 0.0
32799 0.0
32800 0.0
32801 0.0
32802 0.0
32803 0.0
32804 0.0
32805 0.0
32806 0.0
32807 0.27276999999999996
32808 0.0
32809 0.0
32810 0.27276999999999996
32811 0.0
32812 0.0
32813 0.0
32814 0.0
32815 0.0
32816 0.0
32817 0.0
32818 0.0
32819 0.0
32820 0.0
32821 0.0
32822 0.0
32823 0.27276999999999996
32824 0.0
32825 0.0
32826 0.0
32827 0.0
32828 0.0
32829 0.0
32830 0.0
32831 0.0
32832 0.0
32833 0.27276999999999996
32834 0.0
32835 0.0
32836 0.0
32837 0.0
32838 0.27276999999999996
32839 0.0
32840 0.0
32841 0.0
32842 0.81831
32843 0.27276999999999996
32844 0.0
32845 0.0
32846 0.0
32847 0.0
32848 0.0
32849 0.0
32850 0.0
32851 0.27276999999999996
32852 0.27276999999999996
32853 0.0
32854 0.0
32855 0.0
32856 0.0
32857 0.0
32858 0.0
32859 0.0
32860 0.0
32861 0.0
32862 0.0
32863 0.0
32864 0.0
32865 0.0
32866 0.0
32867 0.0
32868 0.0
32869 0.0
32870 0.0
32871 0.0
32872 0.0
32873 0.0
32874 0.0
32875 0.0
32876 0.0
32877 0.0
32878 0.0
32879 0.0
32880 0.0
32881 0.0
32882 0.0
32883 0.0
32884 0.0
32885 0.0
32886 0.0
32887 0.0
32888 0.0
32889 0.0
32890 0.0
32891 0.27276999999999996
32892 0.0
32893 0.0
32894 0.0
32895 0.0
32896 0.0
32897 0.0
32898 0.0
32899 0.0
32900 0.0
32901 0.0
32902 0.0
32903 0.27276999999999996
32904 0.0
32905 0.0
32906 0.0
32907 0.0
32908 0.0
32909 0.0
32910 0.27276999999999996
32911 0.0
32912 0.0
32913 0.0
32914 0.0
32915 0.27276999999999996
32916 0.0
32917 0.0
32918 0.0
32919 0.0
32920 0.0
32921 0.0
32922 0.0
32923 0.0
32924 0.0
32925 0.27276999999999996
32926 0.0
32927 0.27276999999999996
32928 0.0
32929 0.0
32930 0.0
32931 0.0
32932 0.0
32933 0.27276999999999996
32934 0.27276999999999996
32935 0.0
32936 0.0
32937 0.0
32938 0.0
32939 0.0
32940 0.27276999999999996
32941 0.0
32942 0.0
32943 0.0
32944 0.0
32945 0.0
32946 0.0
32947 0.0
32948 0.0
32949 0.0
32950 0.0
32951 0.0
32952 0.0
32953 0.0
32954 0.0
32955 0.0
32956 0.0
32957 0.27276999999999996
32958 0.0
32959 0.0
32960 0.0
32961 0.0
32962 0.0
32963 0.0
32964 0.0
32965 0.0
32966 0.0
32967 0.0
32968 0.27276999999999996
32969 0.5455399999999999
32970 0.0
32971 0.0
32972 0.0
32973 0.27276999999999996
32974 0.0
32975 0.27276999999999996
32976 0.0
32977 0.0
32978 0.0
32979 0.0
32980 0.0
32981 0.0
32982 0.0
32983 0.0
32984 0.0
32985 0.0
32986 0.0
32987 0.0
32988 0.0
32989 0.0
32990 0.0
32991 0.0
32992 0.0
32993 0.0
32994 0.0
32995 0.0
32996 0.0
32997 0.27276999999999996
32998 0.0
32999 0.0
33000 0.0
33001 0.0
33002 0.0
33003 0.0
33004 0.0
33005 0.0
33006 0.0
33007 0.0
33008 0.0
33009 0.0
33010 0.0
33011 0.27276999999999996
33012 0.0
33013 0.0
33014 0.0
33015 0.0
33016 0.0
33017 0.0
33018 0.0
33019 0.0
33020 0.27276999999999996
33021 0.0
33022 0.0
33023 0.0
33024 0.0
33025 0.0
33026 0.0
33027 0.0
33028 0.0
33029 0.0
33030 0.0
33031 0.0
33032 0.0
33033 0.0
33034 0.0
33035 0.0
33036 0.0
33037 0.0
33038 0.0
33039 0.27276999999999996
33040 0.0
33041 0.0
33042 0.0
33043 0.0
33044 0.0
33045 0.0
33046 0.27276999999999996
33047 0.0
33048 0.0
33049 0.0
33050 0.0
33051 0.0
33052 0.0
33053 0.27276999999999996
33054 0.27276999999999996
33055 0.0
33056 0.0
33057 0.0
33058 0.0
33059 0.0
33060 0.0
33061 0.0
33062 0.0
33063 0.0
33064 0.0
33065 0.0
33066 0.0
33067 0.0
33068 0.0
33069 0.0
33070 0.0
33071 0.27276999999999996
33072 0.0
33073 0.27276999999999996
33074 0.27276999999999996
33075 0.0
33076 0.0
33077 0.27276999999999996
33078 0.27276999999999996
33079 0.27276999999999996
33080 0.27276999999999996
33081 0.0
33082 0.0
33083 0.0
33084 0.0
33085 0.0
33086 0.0
33087 0.0
33088 0.27276999999999996
33089 0.0
33090 0.0
33091 0.0
33092 0.0
33093 0.0
33094 0.0
33095 0.0
33096 0.0
33097 0.27276999999999996
33098 0.0
33099 0.0
33100 0.0
33101 0.0
33102 0.0
33103 0.0
33104 0.0
33105 0.0
33106 0.0
33107 0.0
33108 0.0
33109 0.0
33110 0.0
33111 0.27276999999999996
33112 0.0
33113 0.0
33114 0.0
33115 0.0
33116 0.0
33117 0.0
33118 0.0
33119 0.0
33120 0.0
33121 0.0
33122 0.0
33123 0.0
33124 0.0
33125 0.0
33126 0.0
33127 0.0
33128 0.0
33129 0.0
33130 0.0
33131 0.0
33132 0.0
33133 0.0
33134 0.0
33135 0.0
33136 0.0
33137 0.27276999999999996
33138 0.0
33139 0.27276999999999996
33140 0.27276999999999996
33141 0.0
33142 0.0
33143 0.0
33144 0.0
33145 0.0
33146 0.5455399999999999
33147 0.0
33148 0.0
33149 0.0
33150 0.0
33151 0.0
33152 0.0
33153 0.0
33154 0.0
33155 0.0
33156 0.0
33157 0.0
33158 0.0
33159 0.0
33160 0.0
33161 0.0
33162 0.5455399999999999
33163 0.0
33164 0.0
33165 0.0
33166 0.0
33167 0.0
33168 0.0
33169 0.27276999999999996
33170 0.0
33171 0.0
33172 0.0
33173 0.0
33174 0.0
33175 0.0
33176 0.27276999999999996
33177 0.0
33178 0.0
33179 0.0
33180 0.0
33181 0.27276999999999996
33182 0.0
33183 0.0
33184 0.0
33185 0.0
33186 0.0
33187 0.0
33188 0.0
33189 0.0
33190 0.0
33191 0.0
33192 0.0
33193 0.0
33194 0.0
33195 0.0
33196 0.0
33197 0.0
33198 0.0
33199 0.0
33200 0.0
33201 0.0
33202 0.27276999999999996
33203 0.0
33204 0.27276999999999996
33205 0.0
33206 0.0
33207 0.0
33208 0.0
33209 0.0
33210 0.0
33211 0.27276999999999996
33212 0.0
33213 0.0
33214 0.0
33215 0.0
33216 0.0
33217 0.27276999999999996
33218 0.0
33219 0.0
33220 0.0
33221 0.0
33222 0.0
33223 0.0
33224 0.0
33225 0.0
33226 0.0
33227 0.0
33228 0.0
33229 0.0
33230 0.0
33231 0.0
33232 0.0
33233 0.27276999999999996
33234 0.5455399999999999
33235 0.0
33236 0.0
33237 0.0
33238 0.0
33239 0.0
33240 0.0
33241 0.0
33242 0.0
33243 0.5455399999999999
33244 0.0
33245 0.0
33246 0.0
33247 0.0
33248 0.0
33249 0.0
33250 0.0
33251 0.0
33252 0.0
33253 0.27276999999999996
33254 0.0
33255 0.0
33256 0.0
33257 0.0
33258 0.27276999999999996
33259 0.0
33260 0.0
33261 0.0
33262 0.0
33263 0.0
33264 0.0
33265 0.0
33266 0.0
33267 0.0
33268 0.0
33269 0.0
33270 0.0
33271 0.0
33272 0.0
33273 0.0
33274 0.0
33275 0.0
33276 0.0
33277 0.0
33278 0.0
33279 0.0
33280 0.0
33281 0.0
33282 0.0
33283 0.0
33284 0.0
33285 0.0
33286 0.0
33287 0.27276999999999996
33288 0.0
33289 0.0
33290 0.0
33291 0.0
33292 0.0
33293 0.0
33294 0.0
33295 0.0
33296 0.0
33297 0.27276999999999996
33298 0.0
33299 0.0
33300 0.0
33301 0.0
33302 0.0
33303 0.0
33304 0.0
33305 0.0
33306 0.0
33307 0.0
33308 0.0
33309 0.0
33310 0.0
33311 0.0
33312 0.0
33313 0.0
33314 0.0
33315 0.0
33316 0.0
33317 0.0
33318 0.0
33319 0.0
33320 0.0
33321 0.0
33322 0.0
33323 0.0
33324 0.0
33325 0.0
33326 0.0
33327 0.0
33328 0.0
33329 0.0
33330 0.0
33331 0.27276999999999996
33332 0.0
33333 0.0
33334 0.0
33335 0.0
33336 0.27276999999999996
33337 0.0
33338 0.0
33339 0.0
33340 0.0
33341 0.0
33342 0.0
33343 0.0
33344 0.0
33345 0.0
33346 0.0
33347 0.0
33348 0.0
33349 0.0
33350 0.0
33351 0.27276999999999996
33352 0.0
33353 0.0
33354 0.0
33355 0.5455399999999999
33356 0.0
33357 0.0
33358 0.27276999999999996
33359 0.0
33360 0.27276999999999996
33361 0.0
33362 0.0
33363 0.0
33364 0.0
33365 0.0
33366 0.0
33367 0.0
33368 0.0
33369 0.0
33370 0.0
33371 0.0
33372 0.0
33373 0.0
33374 0.0
33375 0.0
33376 0.0
33377 0.0
33378 0.0
33379 0.0
33380 0.0
33381 0.0
33382 0.0
33383 0.27276999999999996
33384 0.0
33385 0.0
33386 0.0
33387 0.0
33388 0.0
33389 0.0
33390 0.0
33391 0.0
33392 0.0
33393 0.0
33394 0.0
33395 0.0
33396 0.0
33397 0.0
33398 0.0
33399 0.0
33400 0.27276999999999996
33401 0.0
33402 0.0
33403 0.0
33404 0.27276999999999996
33405 0.0
33406 0.5455399999999999
33407 0.0
33408 0.0
33409 0.0
33410 0.0
33411 0.0
33412 0.0
33413 0.27276999999999996
33414 0.0
33415 0.27276999999999996
33416 0.0
33417 0.0
33418 0.0
33419 0.0
33420 0.0
33421 0.0
33422 0.0
33423 0.0
33424 0.0
33425 0.0
33426 0.0
33427 0.27276999999999996
33428 0.0
33429 0.0
33430 0.0
33431 0.0
33432 0.0
33433 0.0
33434 0.0
33435 0.27276999999999996
33436 0.0
33437 0.0
33438 0.0
33439 0.0
33440 0.0
33441 0.0
33442 0.0
33443 0.0
33444 0.0
33445 0.0
33446 0.5455399999999999
33447 0.0
33448 0.27276999999999996
33449 0.0
33450 0.0
33451 0.0
33452 0.0
33453 0.0
33454 0.0
33455 0.0
33456 0.27276999999999996
33457 0.27276999999999996
33458 0.0
33459 0.0
33460 0.0
33461 0.0
33462 0.0
33463 0.27276999999999996
33464 0.0
33465 0.0
33466 0.0
33467 0.0
33468 0.0
33469 0.0
33470 0.0
33471 0.0
33472 0.0
33473 0.27276999999999996
33474 0.0
33475 0.0
33476 0.0
33477 0.0
33478 0.0
33479 0.0
33480 0.0
33481 0.0
33482 0.0
33483 0.0
33484 0.0
33485 0.0
33486 0.0
33487 0.0
33488 0.0
33489 0.27276999999999996
33490 0.0
33491 0.0
33492 0.5455399999999999
33493 0.0
33494 0.0
33495 0.0
33496 0.0
33497 0.0
33498 0.0
33499 0.0
33500 0.0
33501 0.0
33502 0.0
33503 0.0
33504 0.0
33505 0.0
33506 0.0
33507 0.0
33508 0.0
33509 0.0
33510 0.0
33511 0.0
33512 0.0
33513 0.0
33514 0.0
33515 0.0
33516 0.0
33517 0.0
33518 0.27276999999999996
33519 0.27276999999999996
33520 0.0
33521 0.0
33522 0.0
33523 0.27276999999999996
33524 0.0
33525 0.0
33526 0.27276999999999996
33527 0.0
33528 0.0
33529 0.0
33530 0.0
33531 0.0
33532 0.0
33533 0.0
33534 0.0
33535 0.0
33536 0.0
33537 0.27276999999999996
33538 0.0
33539 0.0
33540 0.0
33541 0.0
33542 0.0
33543 0.0
33544 0.0
33545 0.0
33546 0.0
33547 0.0
33548 0.0
33549 0.0
33550 0.0
33551 0.27276999999999996
33552 0.0
33553 0.27276999999999996
33554 0.0
33555 0.0
33556 0.0
33557 0.0
33558 0.0
33559 0.0
33560 0.0
33561 0.0
33562 0.0
33563 0.0
33564 0.0
33565 0.5455399999999999
33566 0.0
33567 0.0
33568 0.0
33569 0.0
33570 0.27276999999999996
33571 0.0
33572 0.0
33573 0.0
33574 0.0
33575 0.0
33576 0.0
33577 0.27276999999999996
33578 0.0
33579 0.0
33580 0.0
33581 0.0
33582 0.0
33583 0.27276999999999996
33584 0.0
33585 0.0
33586 0.27276999999999996
33587 0.0
33588 0.0
33589 0.5455399999999999
33590 0.0
33591 0.0
33592 0.0
33593 0.0
33594 0.0
33595 0.0
33596 0.0
33597 0.27276999999999996
33598 0.0
33599 0.5455399999999999
33600 0.0
33601 0.0
33602 0.0
33603 0.0
33604 0.0
33605 0.0
33606 0.0
33607 0.0
33608 0.0
33609 0.0
33610 0.0
33611 0.0
33612 0.0
33613 0.0
33614 0.0
33615 0.0
33616 0.0
33617 0.0
33618 0.0
33619 0.27276999999999996
33620 0.27276999999999996
33621 0.0
33622 0.0
33623 0.0
33624 0.0
33625 0.0
33626 0.0
33627 0.27276999999999996
33628 0.0
33629 0.0
33630 0.0
33631 0.0
33632 0.0
33633 0.0
33634 0.0
33635 0.0
33636 0.0
33637 0.0
33638 0.0
33639 0.0
33640 0.0
33641 0.0
33642 0.0
33643 0.0
33644 0.27276999999999996
33645 0.0
33646 0.27276999999999996
33647 0.0
33648 0.27276999999999996
33649 0.0
33650 0.0
33651 0.0
33652 0.0
33653 0.27276999999999996
33654 0.0
33655 0.0
33656 0.27276999999999996
33657 0.0
33658 0.27276999999999996
33659 0.0
33660 0.27276999999999996
33661 0.0
33662 0.0
33663 0.0
33664 0.0
33665 0.0
33666 0.27276999999999996
33667 0.0
33668 0.0
33669 0.0
33670 0.0
33671 0.0
33672 0.27276999999999996
33673 0.0
33674 0.0
33675 0.0
33676 0.27276999999999996
33677 0.0
33678 0.0
33679 0.0
33680 0.0
33681 0.0
33682 0.0
33683 0.0
33684 0.0
33685 0.0
33686 0.0
33687 0.0
33688 0.0
33689 0.0
33690 0.0
33691 0.0
33692 0.0
33693 0.0
33694 0.0
33695 0.27276999999999996
33696 0.0
33697 0.0
33698 0.0
33699 0.0
33700 0.27276999999999996
33701 0.0
33702 0.0
33703 0.0
33704 0.0
33705 0.0
33706 0.0
33707 0.27276999999999996
33708 0.0
33709 0.0
33710 0.0
33711 0.0
33712 0.0
33713 0.0
33714 0.0
33715 0.0
33716 0.0
33717 0.0
33718 0.0
33719 0.0
33720 0.0
33721 0.0
33722 0.0
33723 0.0
33724 0.0
33725 0.0
33726 0.0
33727 0.0
33728 0.27276999999999996
33729 0.0
33730 0.0
33731 0.0
33732 0.0
33733 0.0
33734 0.27276999999999996
33735 0.0
33736 0.0
33737 0.0
33738 0.0
33739 0.5455399999999999
33740 0.27276999999999996
33741 0.0
33742 0.0
33743 0.0
33744 0.0
33745 0.0
33746 0.0
33747 0.0
33748 0.27276999999999996
33749 0.0
33750 0.0
33751 0.0
33752 0.27276999999999996
33753 0.0
33754 0.0
33755 0.0
33756 0.0
33757 0.0
33758 0.0
33759 0.0
33760 0.0
33761 0.0
33762 0.0
33763 0.0
33764 0.0
33765 0.0
33766 0.0
33767 0.0
33768 0.0
33769 0.0
33770 0.0
33771 0.0
33772 0.0
33773 0.0
33774 0.0
33775 0.0
33776 0.27276999999999996
33777 0.0
33778 0.0
33779 0.0
33780 0.0
33781 0.0
33782 0.0
33783 0.0
33784 0.0
33785 0.0
33786 0.0
33787 0.0
33788 0.0
33789 0.0
33790 0.0
33791 0.0
33792 0.0
33793 0.5455399999999999
33794 0.27276999999999996
33795 0.0
33796 0.0
33797 0.0
33798 0.0
33799 0.0
33800 0.0
33801 0.0
33802 0.0
33803 0.0
33804 0.0
33805 0.0
33806 0.0
33807 0.0
33808 0.0
33809 0.0
33810 0.0
33811 0.27276999999999996
33812 0.0
33813 0.0
33814 0.0
33815 0.0
33816 0.0
33817 0.0
33818 0.0
33819 0.0
33820 0.27276999999999996
33821 0.0
33822 0.0
33823 0.0
33824 0.0
33825 0.0
33826 0.27276999999999996
33827 0.0
33828 0.0
33829 0.0
33830 0.0
33831 0.0
33832 0.0
33833 0.0
33834 0.0
33835 0.0
33836 0.0
33837 0.0
33838 0.0
33839 0.0
33840 0.0
33841 0.0
33842 0.0
33843 0.0
33844 0.0
33845 0.0
33846 0.0
33847 0.0
33848 0.0
33849 0.0
33850 0.0
33851 0.0
33852 0.0
33853 0.0
33854 0.0
33855 0.0
33856 0.0
33857 0.0
33858 0.0
33859 0.0
33860 0.0
33861 0.0
33862 0.0
33863 0.0
33864 0.0
33865 0.5455399999999999
33866 0.0
33867 0.5455399999999999
33868 0.0
33869 0.0
33870 0.0
33871 0.0
33872 0.0
33873 0.0
33874 0.27276999999999996
33875 0.0
33876 0.0
33877 0.27276999999999996
33878 0.0
33879 0.0
33880 0.0
33881 0.0
33882 0.0
33883 0.0
33884 0.0
33885 0.0
33886 0.0
33887 0.0
33888 0.0
33889 0.0
33890 0.0
33891 0.0
33892 0.0
33893 0.0
33894 0.0
33895 0.0
33896 0.0
33897 0.0
33898 0.0
33899 0.0
33900 0.0
33901 0.27276999999999996
33902 0.0
33903 0.0
33904 0.0
33905 0.0
33906 0.5455399999999999
33907 0.0
33908 0.0
33909 0.27276999999999996
33910 0.0
33911 0.0
33912 0.27276999999999996
33913 0.0
33914 0.0
33915 0.0
33916 0.0
33917 0.0
33918 0.0
33919 0.0
33920 0.0
33921 0.0
33922 0.0
33923 0.0
33924 0.0
33925 0.0
33926 0.27276999999999996
33927 0.27276999999999996
33928 0.27276999999999996
33929 0.0
33930 0.0
33931 0.0
33932 0.0
33933 0.0
33934 0.0
33935 0.0
33936 0.0
33937 0.0
33938 0.0
33939 0.0
33940 0.0
33941 0.27276999999999996
33942 0.0
33943 0.0
33944 0.0
33945 0.0
33946 0.0
33947 0.0
33948 0.27276999999999996
33949 0.0
33950 0.0
33951 0.0
33952 0.0
33953 0.0
33954 0.0
33955 0.0
33956 0.0
33957 0.0
33958 0.0
33959 0.0
33960 0.0
33961 0.0
33962 0.0
33963 0.0
33964 0.0
33965 0.0
33966 0.0
33967 0.0
33968 0.0
33969 0.0
33970 0.0
33971 0.0
33972 0.0
33973 0.0
33974 0.0
33975 0.0
33976 0.0
33977 0.0
33978 0.0
33979 0.27276999999999996
33980 0.27276999999999996
33981 0.0
33982 0.0
33983 0.0
33984 0.0
33985 0.27276999999999996
33986 0.0
33987 0.0
33988 0.0
33989 0.0
33990 0.0
33991 0.27276999999999996
33992 0.0
33993 0.0
33994 0.0
33995 0.0
33996 0.0
33997 0.0
33998 0.27276999999999996
33999 0.0
34000 0.0
34001 0.0
34002 0.0
34003 0.0
34004 0.0
34005 0.0
34006 0.0
34007 0.0
34008 0.0
34009 0.0
34010 0.0
34011 0.0
34012 0.0
34013 0.0
34014 0.0
34015 0.0
34016 0.0
34017 0.0
34018 0.0
34019 0.0
34020 0.0
34021 0.0
34022 0.0
34023 0.0
34024 0.0
34025 0.0
34026 0.27276999999999996
34027 0.0
34028 0.0
34029 0.0
34030 0.0
34031 0.0
34032 0.0
34033 0.0
34034 0.27276999999999996
34035 0.0
34036 0.0
34037 0.0
34038 0.0
34039 0.27276999999999996
34040 0.0
34041 0.27276999999999996
34042 0.0
34043 0.0
34044 0.0
34045 0.0
34046 1.0910799999999998
34047 0.0
34048 0.0
34049 0.0
34050 0.0
34051 0.27276999999999996
34052 0.0
34053 0.0
34054 0.0
34055 0.0
34056 0.0
34057 0.0
34058 0.0
34059 0.0
34060 0.0
34061 0.27276999999999996
34062 0.0
34063 0.0
34064 0.0
34065 0.0
34066 0.0
34067 0.0
34068 0.0
34069 0.0
[truncated: 8,275,681 more chars]
