# Supplementary material for: Adenovirus maturation establishes the transcription competent packaging of its genome
Source: EMBO Rep. 2025 Oct 21;26(22):5589–611. doi: 10.1038/s44319-025-00598-z (PMC12635127; doi:10.1038/s44319-025-00598-z)
Supplement: Supplementary file 4 — Source data Fig. 3 [file 44319_2025_598_MOESM4_ESM.zip]

Archive with 22 entries (18 files):
- figure3/
- __MACOSX/._figure3
- figure3/A/
- __MACOSX/figure3/._A
- figure3/C/
- __MACOSX/figure3/._C
- figure3/B/
- __MACOSX/figure3/._B
- figure3/A/adenoviruses_T-C_A-G.csv
- __MACOSX/figure3/A/._adenoviruses_T-C_A-G.csv
- figure3/A/adenoviruses_A-T_G-C.csv
- __MACOSX/figure3/A/._adenoviruses_A-T_G-C.csv
- figure3/C/distance_boxplot.csv
- __MACOSX/figure3/C/._distance_boxplot.csv
- figure3/B/dinuc_psd_df.tab
- __MACOSX/figure3/B/._dinuc_psd_df.tab
- figure3/B/SUM_PERIODOGRAM_TC_AG_autocorr_5-7.tab
- __MACOSX/figure3/B/._SUM_PERIODOGRAM_TC_AG_autocorr_5-7.tab
- figure3/B/DMSmet_PSD_lowess.csv
- __MACOSX/figure3/B/._DMSmet_PSD_lowess.csv
- figure3/B/dinuc_autocorr_PSD_lowess.csv
- __MACOSX/figure3/B/._dinuc_autocorr_PSD_lowess.csv
