# Supplementary material for: Adenovirus maturation establishes the transcription competent packaging of its genome
Source: EMBO Rep. 2025 Oct 21;26(22):5589–611. doi: 10.1038/s44319-025-00598-z (PMC12635127; doi:10.1038/s44319-025-00598-z)
Supplement: Supplementary file 4 — Source data Fig. 3 [file 44319_2025_598_MOESM4_ESM.zip › figure3/A/adenoviruses_T-C_A-G.csv]

dist	variable	value	genome	congregated_category
0	T/C	0.0	HAd C5	T/C HAd C5
1	T/C	0.6949712524340835	HAd C5	T/C HAd C5
2	T/C	0.07013852358407859	HAd C5	T/C HAd C5
3	T/C	-0.09267513866201536	HAd C5	T/C HAd C5
4	T/C	-0.02360715043790439	HAd C5	T/C HAd C5
5	T/C	-0.003460782413688086	HAd C5	T/C HAd C5
6	T/C	0.0018088356082209647	HAd C5	T/C HAd C5
7	T/C	0.0031562335612834967	HAd C5	T/C HAd C5
8	T/C	-0.0011259078785865071	HAd C5	T/C HAd C5
9	T/C	-0.0037468737598862927	HAd C5	T/C HAd C5
10	T/C	-0.00200263942338751	HAd C5	T/C HAd C5
11	T/C	0.0012551104220309337	HAd C5	T/C HAd C5
12	T/C	0.0036453574757514717	HAd C5	T/C HAd C5
13	T/C	0.0030824035364581553	HAd C5	T/C HAd C5
14	T/C	-0.0009505615696262815	HAd C5	T/C HAd C5
15	T/C	-0.004642062810893615	HAd C5	T/C HAd C5
16	T/C	-0.0031193185488708574	HAd C5	T/C HAd C5
17	T/C	0.0005260389268806143	HAd C5	T/C HAd C5
18	T/C	0.0029993447585296537	HAd C5	T/C HAd C5
19	T/C	0.0016058030399513222	HAd C5	T/C HAd C5
20	T/C	-0.0030085735116328134	HAd C5	T/C HAd C5
21	T/C	-0.003359266129553265	HAd C5	T/C HAd C5
22	T/C	-0.0005075814206742317	HAd C5	T/C HAd C5
23	T/C	0.0034792399198944057	HAd C5	T/C HAd C5
24	T/C	0.0035899849571324497	HAd C5	T/C HAd C5
25	T/C	0.0013381691999593724	HAd C5	T/C HAd C5
26	T/C	-0.0005814114454996362	HAd C5	T/C HAd C5
27	T/C	-0.0013381691999594352	HAd C5	T/C HAd C5
28	T/C	0.0007936727668724383	HAd C5	T/C HAd C5
29	T/C	0.0005721826923964135	HAd C5	T/C HAd C5
30	T/C	-0.0008213590261819179	HAd C5	T/C HAd C5
31	T/C	-0.002371789547514218	HAd C5	T/C HAd C5
32	T/C	-0.0014950580027132154	HAd C5	T/C HAd C5
33	T/C	0.0013104829406498928	HAd C5	T/C HAd C5
34	T/C	0.0011535941378960496	HAd C5	T/C HAd C5
35	T/C	-1.8457506206319673e-05	HAd C5	T/C HAd C5
36	T/C	-0.00016611755585700295	HAd C5	T/C HAd C5
37	T/C	0.0004706664082615923	HAd C5	T/C HAd C5
38	T/C	0.0005352676799837741	HAd C5	T/C HAd C5
39	T/C	-0.0005444964330869339	HAd C5	T/C HAd C5
40	T/C	-0.001836521867530507	HAd C5	T/C HAd C5
41	T/C	-0.0004983526675710719	HAd C5	T/C HAd C5
42	T/C	-0.00017534630896022573	HAd C5	T/C HAd C5
43	T/C	-0.0004798951613647521	HAd C5	T/C HAd C5
44	T/C	-0.0010428491006580687	HAd C5	T/C HAd C5
45	T/C	-0.00026763383999188706	HAd C5	T/C HAd C5
46	T/C	0.002094926954419234	HAd C5	T/C HAd C5
47	T/C	0.00330389361093418	HAd C5	T/C HAd C5
48	T/C	0.0023164170288951964	HAd C5	T/C HAd C5
49	T/C	-0.00028609134619820675	HAd C5	T/C HAd C5
50	T/C	-0.00198418191718119	HAd C5	T/C HAd C5
51	T/C	-0.0023902470537206007	HAd C5	T/C HAd C5
52	T/C	-9.228753103172427e-05	HAd C5	T/C HAd C5
53	T/C	0.0015412017682291405	HAd C5	T/C HAd C5
54	T/C	0.002214900744760312	HAd C5	T/C HAd C5
55	T/C	0.0004152938896425074	HAd C5	T/C HAd C5
56	T/C	-0.002648652140609265	HAd C5	T/C HAd C5
57	T/C	-0.002214900744760375	HAd C5	T/C HAd C5
58	T/C	0.00047066640826152936	HAd C5	T/C HAd C5
59	T/C	0.0031100897957676977	HAd C5	T/C HAd C5
60	T/C	0.001633489299260739	HAd C5	T/C HAd C5
61	T/C	-0.002177985732347673	HAd C5	T/C HAd C5
62	T/C	-0.004734350341925308	HAd C5	T/C HAd C5
63	T/C	-0.0027870834371568516	HAd C5	T/C HAd C5
64	T/C	0.0027870834371567887	HAd C5	T/C HAd C5
65	T/C	0.004503631514346155	HAd C5	T/C HAd C5
66	T/C	0.00021226132137292804	HAd C5	T/C HAd C5
67	T/C	-0.005241931762599508	HAd C5	T/C HAd C5
68	T/C	-0.002288730769585717	HAd C5	T/C HAd C5
69	T/C	0.0026578808937124877	HAd C5	T/C HAd C5
70	T/C	0.0036176712164418664	HAd C5	T/C HAd C5
71	T/C	0.0016980905709829835	HAd C5	T/C HAd C5
72	T/C	0.00024917633378550443	HAd C5	T/C HAd C5
73	T/C	-0.0010336203475548459	HAd C5	T/C HAd C5
74	T/C	-0.0025655933626808265	HAd C5	T/C HAd C5
75	T/C	-0.0006367839641185952	HAd C5	T/C HAd C5
76	T/C	0.0026025083750934657	HAd C5	T/C HAd C5
77	T/C	0.0024548483254427196	HAd C5	T/C HAd C5
78	T/C	-0.00129202543444351	HAd C5	T/C HAd C5
79	T/C	-0.0033315798702437224	HAd C5	T/C HAd C5
80	T/C	-0.00022149007447608786	HAd C5	T/C HAd C5
81	T/C	0.002436390819236463	HAd C5	T/C HAd C5
82	T/C	0.0013843129654752973	HAd C5	T/C HAd C5
83	T/C	-0.0011720516441023694	HAd C5	T/C HAd C5
84	T/C	-0.0015965742868480994	HAd C5	T/C HAd C5
85	T/C	0.00020303256826970524	HAd C5	T/C HAd C5
86	T/C	0.001088992866173805	HAd C5	T/C HAd C5
87	T/C	0.0017534630896020055	HAd C5	T/C HAd C5
88	T/C	0.0015504305213323002	HAd C5	T/C HAd C5
89	T/C	-0.0010428491006580058	HAd C5	T/C HAd C5
90	T/C	-0.005001984181917164	HAd C5	T/C HAd C5
91	T/C	-0.003700729994370431	HAd C5	T/C HAd C5
92	T/C	9.228753103166132e-05	HAd C5	T/C HAd C5
93	T/C	0.002556364609577604	HAd C5	T/C HAd C5
94	T/C	0.0021779857323477357	HAd C5	T/C HAd C5
95	T/C	0.0020949269544191713	HAd C5	T/C HAd C5
96	T/C	0.0024640770785458797	HAd C5	T/C HAd C5
97	T/C	0.00039683638343625065	HAd C5	T/C HAd C5
98	T/C	-0.002381018300617378	HAd C5	T/C HAd C5
99	T/C	-0.0020487831889033723	HAd C5	T/C HAd C5
100	T/C	-0.0013750842123720745	HAd C5	T/C HAd C5
101	T/C	0.0004614376551584325	HAd C5	T/C HAd C5
102	T/C	0.00244561957233956	HAd C5	T/C HAd C5
103	T/C	0.002371789547514155	HAd C5	T/C HAd C5
104	T/C	-0.00023994758068240755	HAd C5	T/C HAd C5
105	T/C	-0.002233358250966695	HAd C5	T/C HAd C5
106	T/C	-0.002371789547514218	HAd C5	T/C HAd C5
107	T/C	-0.0013381691999594352	HAd C5	T/C HAd C5
108	T/C	0.0009597903227295042	HAd C5	T/C HAd C5
109	T/C	0.0025748221157839866	HAd C5	T/C HAd C5
110	T/C	0.0015227442620227578	HAd C5	T/C HAd C5
111	T/C	-0.001688861817879761	HAd C5	T/C HAd C5
112	T/C	-0.002233358250966632	HAd C5	T/C HAd C5
113	T/C	0.00014766004965068328	HAd C5	T/C HAd C5
114	T/C	0.0004983526675710719	HAd C5	T/C HAd C5
115	T/C	0.0013104829406499557	HAd C5	T/C HAd C5
116	T/C	0.0007198427420471597	HAd C5	T/C HAd C5
117	T/C	-0.00019380381516654542	HAd C5	T/C HAd C5
118	T/C	-0.0013658554592689148	HAd C5	T/C HAd C5
119	T/C	-0.00028609134619820675	HAd C5	T/C HAd C5
120	T/C	0.00043375139584889	HAd C5	T/C HAd C5
121	T/C	0.0007198427420471597	HAd C5	T/C HAd C5
122	T/C	-0.0009136465572136421	HAd C5	T/C HAd C5
123	T/C	-0.0004152938896426333	HAd C5	T/C HAd C5
124	T/C	0.0013843129654752973	HAd C5	T/C HAd C5
125	T/C	0.0008582740385946201	HAd C5	T/C HAd C5
126	T/C	4.614376551579918e-05	HAd C5	T/C HAd C5
127	T/C	-0.0026671096468155846	HAd C5	T/C HAd C5
128	T/C	-0.00130125418754667	HAd C5	T/C HAd C5
129	T/C	0.0007106139889439369	HAd C5	T/C HAd C5
130	T/C	0.0022979595226888766	HAd C5	T/C HAd C5
131	T/C	0.002113384460625491	HAd C5	T/C HAd C5
132	T/C	0.0002953200993014295	HAd C5	T/C HAd C5
133	T/C	-0.002593279621990243	HAd C5	T/C HAd C5
134	T/C	-0.003460782413688086	HAd C5	T/C HAd C5
135	T/C	-0.00019380381516654542	HAd C5	T/C HAd C5
136	T/C	0.0029532009930137914	HAd C5	T/C HAd C5
137	T/C	0.0005168101737773915	HAd C5	T/C HAd C5
138	T/C	-0.0014119992247847769	HAd C5	T/C HAd C5
139	T/C	-0.0015042867558164382	HAd C5	T/C HAd C5
140	T/C	0.0011166791254833474	HAd C5	T/C HAd C5
141	T/C	0.0022610445102762373	HAd C5	T/C HAd C5
142	T/C	0.0019288093985621684	HAd C5	T/C HAd C5
143	T/C	0.0009505615696263444	HAd C5	T/C HAd C5
144	T/C	-0.001135136631689667	HAd C5	T/C HAd C5
145	T/C	-0.001790378102014645	HAd C5	T/C HAd C5
146	T/C	-0.0009782478289358239	HAd C5	T/C HAd C5
147	T/C	0.05827957584650737	HAd C5	T/C HAd C5
148	T/C	0.296012255784121	HAd C5	T/C HAd C5
149	T/C	0.0	HAd C5	T/C HAd C5
0	A/G	0.0	HAd C5	A/G HAd C5
1	A/G	0.6825422243198599	HAd C5	A/G HAd C5
2	A/G	0.07134308734787442	HAd C5	A/G HAd C5
3	A/G	-0.09111519401274319	HAd C5	A/G HAd C5
4	A/G	-0.024163098809965266	HAd C5	A/G HAd C5
5	A/G	-0.0024946903549876685	HAd C5	A/G HAd C5
6	A/G	0.004374136129184495	HAd C5	A/G HAd C5
7	A/G	0.004188719954151622	HAd C5	A/G HAd C5
8	A/G	-0.001171493105889519	HAd C5	A/G HAd C5
9	A/G	-0.0035650473654047477	HAd C5	A/G HAd C5
10	A/G	-0.003371203182415843	HAd C5	A/G HAd C5
11	A/G	-0.0007079526683073075	HAd C5	A/G HAd C5
12	A/G	0.003160502983514817	HAd C5	A/G HAd C5
13	A/G	0.004104439874591188	HAd C5	A/G HAd C5
14	A/G	4.2140039780159235e-05	HAd C5	A/G HAd C5
15	A/G	-0.0036240434210969706	HAd C5	A/G HAd C5
16	A/G	-0.002604254458416255	HAd C5	A/G HAd C5
17	A/G	0.0007838047399116516	HAd C5	A/G HAd C5
18	A/G	0.0024356942992954456	HAd C5	A/G HAd C5
19	A/G	0.0012389171695378312	HAd C5	A/G HAd C5
20	A/G	-0.0017024576071199852	HAd C5	A/G HAd C5
21	A/G	-0.0015676094798233607	HAd C5	A/G HAd C5
22	A/G	0.00016856015912080938	HAd C5	A/G HAd C5
23	A/G	0.00046354043758215397	HAd C5	A/G HAd C5
24	A/G	-0.0005309645012305238	HAd C5	A/G HAd C5
25	A/G	-0.0008090887637798046	HAd C5	A/G HAd C5
26	A/G	0.000623672588746874	HAd C5	A/G HAd C5
27	A/G	0.0026801065300205416	HAd C5	A/G HAd C5
28	A/G	0.003152074975558785	HAd C5	A/G HAd C5
29	A/G	-0.00035397633415368247	HAd C5	A/G HAd C5
30	A/G	-0.0024778343390756048	HAd C5	A/G HAd C5
31	A/G	-0.0027643866095809753	HAd C5	A/G HAd C5
32	A/G	-0.000598388564878836	HAd C5	A/G HAd C5
33	A/G	-0.00011799211138456083	HAd C5	A/G HAd C5
34	A/G	0.0005899605569227467	HAd C5	A/G HAd C5
35	A/G	0.0014327613525266787	HAd C5	A/G HAd C5
36	A/G	0.0008259447796918683	HAd C5	A/G HAd C5
37	A/G	0.0008259447796918683	HAd C5	A/G HAd C5
38	A/G	6.742406364831226e-05	HAd C5	A/G HAd C5
39	A/G	-0.0005731045410106829	HAd C5	A/G HAd C5
40	A/G	-0.0013821933047904876	HAd C5	A/G HAd C5
41	A/G	-0.0005562485250986193	HAd C5	A/G HAd C5
42	A/G	-0.0007163806762633393	HAd C5	A/G HAd C5
43	A/G	-0.0016518895593837365	HAd C5	A/G HAd C5
44	A/G	-0.0010366449785928944	HAd C5	A/G HAd C5
45	A/G	0.00122206115362571	HAd C5	A/G HAd C5
46	A/G	0.0024272662913393563	HAd C5	A/G HAd C5
47	A/G	0.0018288777264605204	HAd C5	A/G HAd C5
48	A/G	0.0013737652968344558	HAd C5	A/G HAd C5
49	A/G	0.0007838047399117091	HAd C5	A/G HAd C5
50	A/G	-0.0009692209149445247	HAd C5	A/G HAd C5
51	A/G	-0.002309274179954853	HAd C5	A/G HAd C5
52	A/G	-0.0021322860128780694	HAd C5	A/G HAd C5
53	A/G	-0.0009270808751643654	HAd C5	A/G HAd C5
54	A/G	0.0013821933047904302	HAd C5	A/G HAd C5
55	A/G	0.0017277416309880807	HAd C5	A/G HAd C5
56	A/G	0.0007416647001314923	HAd C5	A/G HAd C5
57	A/G	0.0002275562148130898	HAd C5	A/G HAd C5
58	A/G	0.00025284023868118533	HAd C5	A/G HAd C5
59	A/G	0.0011462090820213659	HAd C5	A/G HAd C5
60	A/G	-0.0009523648990325185	HAd C5	A/G HAd C5
61	A/G	-0.002916090752789663	HAd C5	A/G HAd C5
62	A/G	-0.00212385800492198	HAd C5	A/G HAd C5
63	A/G	0.00030340828641737644	HAd C5	A/G HAd C5
64	A/G	0.0026295384822843508	HAd C5	A/G HAd C5
65	A/G	0.001626605535515641	HAd C5	A/G HAd C5
66	A/G	0.00019384418298890494	HAd C5	A/G HAd C5
67	A/G	-0.0018120217105485142	HAd C5	A/G HAd C5
68	A/G	-0.0015676094798233607	HAd C5	A/G HAd C5
69	A/G	0.0007753767319556197	HAd C5	A/G HAd C5
70	A/G	0.001542325455955265	HAd C5	A/G HAd C5
71	A/G	0.0006658126285271483	HAd C5	A/G HAd C5
72	A/G	-0.0016603175673398259	HAd C5	A/G HAd C5
73	A/G	-0.0018963017901088902	HAd C5	A/G HAd C5
74	A/G	0.0002865522705053702	HAd C5	A/G HAd C5
75	A/G	0.0029076627448336315	HAd C5	A/G HAd C5
76	A/G	0.0021659980447021965	HAd C5	A/G HAd C5
77	A/G	-0.0015254694400430864	HAd C5	A/G HAd C5
78	A/G	-0.0016687455752958003	HAd C5	A/G HAd C5
79	A/G	-0.000598388564878836	HAd C5	A/G HAd C5
80	A/G	0.0017445976469002019	HAd C5	A/G HAd C5
81	A/G	0.0013484812729663027	HAd C5	A/G HAd C5
82	A/G	-0.00018541617503287308	HAd C5	A/G HAd C5
83	A/G	-0.0010113609547247413	HAd C5	A/G HAd C5
84	A/G	-0.0017108856150760171	HAd C5	A/G HAd C5
85	A/G	0.0002865522705053702	HAd C5	A/G HAd C5
86	A/G	0.0017108856150760171	HAd C5	A/G HAd C5
87	A/G	0.0006152445807908422	HAd C5	A/G HAd C5
88	A/G	-0.0011040690422411492	HAd C5	A/G HAd C5
89	A/G	-0.0013990493207025512	HAd C5	A/G HAd C5
90	A/G	-0.002157570036746107	HAd C5	A/G HAd C5
91	A/G	-0.0002022721909449368	HAd C5	A/G HAd C5
92	A/G	0.0004719684455382433	HAd C5	A/G HAd C5
93	A/G	0.0020817179651417632	HAd C5	A/G HAd C5
94	A/G	0.0021322860128780118	HAd C5	A/G HAd C5
95	A/G	-0.00038768836597780987	HAd C5	A/G HAd C5
96	A/G	-0.0022081380844823557	HAd C5	A/G HAd C5
97	A/G	-0.0018625897582847627	HAd C5	A/G HAd C5
98	A/G	0.00011799211138456083	HAd C5	A/G HAd C5
99	A/G	0.0020817179651417632	HAd C5	A/G HAd C5
100	A/G	0.00244412230725142	HAd C5	A/G HAd C5
101	A/G	0.0011040690422411492	HAd C5	A/G HAd C5
102	A/G	-0.001930013821933075	HAd C5	A/G HAd C5
103	A/G	-0.0027222465698007008	HAd C5	A/G HAd C5
104	A/G	8.428007956043344e-05	HAd C5	A/G HAd C5
105	A/G	0.002368270235647076	HAd C5	A/G HAd C5
106	A/G	0.0021659980447020816	HAd C5	A/G HAd C5
107	A/G	-0.001331625257054239	HAd C5	A/G HAd C5
108	A/G	-0.0034049152142399705	HAd C5	A/G HAd C5
109	A/G	-0.0015844654957353668	HAd C5	A/G HAd C5
110	A/G	0.0010029329467687097	HAd C5	A/G HAd C5
111	A/G	0.0020817179651417632	HAd C5	A/G HAd C5
112	A/G	0.0010872130263290855	HAd C5	A/G HAd C5
113	A/G	-0.0002612682466372172	HAd C5	A/G HAd C5
114	A/G	-0.0003371203182415613	HAd C5	A/G HAd C5
115	A/G	2.528402386809554e-05	HAd C5	A/G HAd C5
116	A/G	-0.00011799211138450334	HAd C5	A/G HAd C5
117	A/G	0.0004719684455382433	HAd C5	A/G HAd C5
118	A/G	-0.0009776489229005566	HAd C5	A/G HAd C5
119	A/G	0.00026969625459330655	HAd C5	A/G HAd C5
120	A/G	-0.00014327613525265637	HAd C5	A/G HAd C5
121	A/G	-0.0006068165728348103	HAd C5	A/G HAd C5
122	A/G	-0.00038768836597775235	HAd C5	A/G HAd C5
123	A/G	0.0006995246603513332	HAd C5	A/G HAd C5
124	A/G	0.0010956410342851173	HAd C5	A/G HAd C5
125	A/G	0.0009945049388126203	HAd C5	A/G HAd C5
126	A/G	0.0009186528672083336	HAd C5	A/G HAd C5
127	A/G	-0.0004719684455382433	HAd C5	A/G HAd C5
128	A/G	-0.0011040690422412067	HAd C5	A/G HAd C5
129	A/G	-0.0012136331456696781	HAd C5	A/G HAd C5
130	A/G	0.00037926035802177805	HAd C5	A/G HAd C5
131	A/G	-0.0008343727876479001	HAd C5	A/G HAd C5
132	A/G	-0.001255773185449895	HAd C5	A/G HAd C5
133	A/G	-0.00031183629437340826	HAd C5	A/G HAd C5
134	A/G	0.0023682702356471333	HAd C5	A/G HAd C5
135	A/G	0.0029919428243940648	HAd C5	A/G HAd C5
136	A/G	0.0004888244614502495	HAd C5	A/G HAd C5
137	A/G	-0.002932946768701727	HAd C5	A/G HAd C5
138	A/G	-0.004028587802986845	HAd C5	A/G HAd C5
139	A/G	-0.002359842227691044	HAd C5	A/G HAd C5
140	A/G	0.002014293901493451	HAd C5	A/G HAd C5
141	A/G	0.00357347537336078	HAd C5	A/G HAd C5
142	A/G	0.002317702187910885	HAd C5	A/G HAd C5
143	A/G	-0.0006489566126149696	HAd C5	A/G HAd C5
144	A/G	-0.00018541617503287308	HAd C5	A/G HAd C5
145	A/G	6.742406364831226e-05	HAd C5	A/G HAd C5
146	A/G	-0.0012894852172740223	HAd C5	A/G HAd C5
147	A/G	0.05821225095236488	HAd C5	A/G HAd C5
148	A/G	0.3023126453831373	HAd C5	A/G HAd C5
149	A/G	0.0	HAd C5	A/G HAd C5
0	T/C	0.0	HAd B7	T/C HAd B7
1	T/C	0.6889163888608278	HAd B7	T/C HAd B7
2	T/C	0.07323972118395798	HAd B7	T/C HAd B7
3	T/C	-0.08898205205913054	HAd B7	T/C HAd B7
4	T/C	-0.022653803414486327	HAd B7	T/C HAd B7
5	T/C	-0.0035693841128733813	HAd B7	T/C HAd B7
6	T/C	-0.0003114792740007447	HAd B7	T/C HAd B7
7	T/C	-0.00021045896891940037	HAd B7	T/C HAd B7
8	T/C	-0.0022477017880594232	HAd B7	T/C HAd B7
9	T/C	-0.0016920901101121443	HAd B7	T/C HAd B7
10	T/C	0.00130484560730042	HAd B7	T/C HAd B7
11	T/C	0.0021719365592484437	HAd B7	T/C HAd B7
12	T/C	0.0015742330875172616	HAd B7	T/C HAd B7
13	T/C	0.0003451527090278212	HAd B7	T/C HAd B7
14	T/C	-0.0005556116779472215	HAd B7	T/C HAd B7
15	T/C	-0.0009007643869751002	HAd B7	T/C HAd B7
16	T/C	-0.001725763545139278	HAd B7	T/C HAd B7
17	T/C	-0.00037040778529818597	HAd B7	T/C HAd B7
18	T/C	0.0007829073643802175	HAd B7	T/C HAd B7
19	T/C	-0.0006566319830285659	HAd B7	T/C HAd B7
20	T/C	-0.0023571404518974793	HAd B7	T/C HAd B7
21	T/C	-0.001439539347408841	HAd B7	T/C HAd B7
22	T/C	0.0013385190423274966	HAd B7	T/C HAd B7
23	T/C	0.0022813752230864998	HAd B7	T/C HAd B7
24	T/C	0.002702293160925358	HAd B7	T/C HAd B7
25	T/C	0.0009091827457318693	HAd B7	T/C HAd B7
26	T/C	-0.0016668350338418369	HAd B7	T/C HAd B7
27	T/C	-0.002971680641142257	HAd B7	T/C HAd B7
28	T/C	-0.0005051015254066068	HAd B7	T/C HAd B7
29	T/C	0.00213826312422131	HAd B7	T/C HAd B7
30	T/C	0.0029800989998989688	HAd B7	T/C HAd B7
31	T/C	0.0006061218304879511	HAd B7	T/C HAd B7
32	T/C	-0.0015405596524901278	HAd B7	T/C HAd B7
33	T/C	-0.0019446408728154476	HAd B7	T/C HAd B7
34	T/C	-0.0009765296157860796	HAd B7	T/C HAd B7
35	T/C	0.00130484560730042	HAd B7	T/C HAd B7
36	T/C	0.002020406101626427	HAd B7	T/C HAd B7
37	T/C	-1.683671751359567e-05	HAd B7	T/C HAd B7
38	T/C	-0.0036535677004410727	HAd B7	T/C HAd B7
39	T/C	-0.0034431087315217298	HAd B7	T/C HAd B7
40	T/C	0.0017426002626528163	HAd B7	T/C HAd B7
41	T/C	0.004588005522443365	HAd B7	T/C HAd B7
42	T/C	0.0025844361383304754	HAd B7	T/C HAd B7
43	T/C	-0.0006229585480014894	HAd B7	T/C HAd B7
44	T/C	-0.004175505943361275	HAd B7	T/C HAd B7
45	T/C	-0.003241068121359041	HAd B7	T/C HAd B7
46	T/C	-0.0010354581270835784	HAd B7	T/C HAd B7
47	T/C	0.0027275482371956652	HAd B7	T/C HAd B7
48	T/C	0.0034767821665488063	HAd B7	T/C HAd B7
49	T/C	0.0017173451863824517	HAd B7	T/C HAd B7
50	T/C	-0.0007492339293531411	HAd B7	T/C HAd B7
51	T/C	-0.0022561201468161924	HAd B7	T/C HAd B7
52	T/C	-0.0014816311411926864	HAd B7	T/C HAd B7
53	T/C	0.00018520389264915042	HAd B7	T/C HAd B7
54	T/C	0.0006145401892446628	HAd B7	T/C HAd B7
55	T/C	0.0004293362965955698	HAd B7	T/C HAd B7
56	T/C	-0.00021045896891940037	HAd B7	T/C HAd B7
57	T/C	0.0012459170960029788	HAd B7	T/C HAd B7
58	T/C	0.0015910698050307424	HAd B7	T/C HAd B7
59	T/C	0.001195406943462249	HAd B7	T/C HAd B7
60	T/C	-0.0015826514462740308	HAd B7	T/C HAd B7
61	T/C	-0.002416068963194978	HAd B7	T/C HAd B7
62	T/C	-0.0013974475536249378	HAd B7	T/C HAd B7
63	T/C	0.00024413240394653428	HAd B7	T/C HAd B7
64	T/C	0.0019109674377883138	HAd B7	T/C HAd B7
65	T/C	0.0015321412937334162	HAd B7	T/C HAd B7
66	T/C	-0.0003619894265413594	HAd B7	T/C HAd B7
67	T/C	-0.0027275482371956652	HAd B7	T/C HAd B7
68	T/C	-0.0016668350338418369	HAd B7	T/C HAd B7
69	T/C	0.0010859682796242505	HAd B7	T/C HAd B7
70	T/C	0.0028622419773041436	HAd B7	T/C HAd B7
71	T/C	0.000707142135569238	HAd B7	T/C HAd B7
72	T/C	-0.0006397952655150276	HAd B7	T/C HAd B7
73	T/C	-0.0005303566016769142	HAd B7	T/C HAd B7
74	T/C	0.0006818870592989306	HAd B7	T/C HAd B7
75	T/C	0.0007744890056235058	HAd B7	T/C HAd B7
76	T/C	-0.0009007643869751002	HAd B7	T/C HAd B7
77	T/C	-0.0013806108361113995	HAd B7	T/C HAd B7
78	T/C	-0.0011954069434623065	HAd B7	T/C HAd B7
79	T/C	-0.0008755093107047354	HAd B7	T/C HAd B7
80	T/C	0.0005051015254066068	HAd B7	T/C HAd B7
81	T/C	0.0015237229349765896	HAd B7	T/C HAd B7
82	T/C	0.000597703471731182	HAd B7	T/C HAd B7
83	T/C	-0.000555611677947279	HAd B7	T/C HAd B7
84	T/C	-0.00144795770616561	HAd B7	T/C HAd B7
85	T/C	-4.209179378390304e-05	HAd B7	T/C HAd B7
86	T/C	0.0012038253022190757	HAd B7	T/C HAd B7
87	T/C	0.003291578273899656	HAd B7	T/C HAd B7
88	T/C	0.003291578273899713	HAd B7	T/C HAd B7
89	T/C	0.00024413240394653428	HAd B7	T/C HAd B7
90	T/C	-0.003552547395359843	HAd B7	T/C HAd B7
91	T/C	-0.0045880055224433065	HAd B7	T/C HAd B7
92	T/C	-0.001784692056436662	HAd B7	T/C HAd B7
93	T/C	0.0007660706468666794	HAd B7	T/C HAd B7
94	T/C	0.0005724483954608172	HAd B7	T/C HAd B7
95	T/C	-8.418358756774866e-05	HAd B7	T/C HAd B7
96	T/C	0.0003451527090278212	HAd B7	T/C HAd B7
97	T/C	0.0002272956864329386	HAd B7	T/C HAd B7
98	T/C	0.0007408155705963719	HAd B7	T/C HAd B7
99	T/C	0.0017089268276256825	HAd B7	T/C HAd B7
100	T/C	0.002129844765464483	HAd B7	T/C HAd B7
101	T/C	-0.000412499579082089	HAd B7	T/C HAd B7
102	T/C	-0.002070916254167042	HAd B7	T/C HAd B7
103	T/C	-0.0007492339293531411	HAd B7	T/C HAd B7
104	T/C	0.00037040778529818597	HAd B7	T/C HAd B7
105	T/C	-0.00021887732767616948	HAd B7	T/C HAd B7
106	T/C	-0.0003114792740007447	HAd B7	T/C HAd B7
107	T/C	0.00011785702259488258	HAd B7	T/C HAd B7
108	T/C	0.0004966831666498951	HAd B7	T/C HAd B7
109	T/C	0.0005808667542175864	HAd B7	T/C HAd B7
110	T/C	0.0011701518671919419	HAd B7	T/C HAd B7
111	T/C	-0.00015153045762195908	HAd B7	T/C HAd B7
112	T/C	-0.0015658147287604925	HAd B7	T/C HAd B7
113	T/C	-0.00033673435027110947	HAd B7	T/C HAd B7
114	T/C	0.0017678553389231812	HAd B7	T/C HAd B7
115	T/C	0.0007829073643802175	HAd B7	T/C HAd B7
116	T/C	-0.0030221907936828717	HAd B7	T/C HAd B7
117	T/C	-0.003838771593090223	HAd B7	T/C HAd B7
118	T/C	0.00023571404518982257	HAd B7	T/C HAd B7
119	T/C	0.004781627773849169	HAd B7	T/C HAd B7
120	T/C	0.003459945449035268	HAd B7	T/C HAd B7
121	T/C	-0.00037040778529812856	HAd B7	T/C HAd B7
122	T/C	-0.002660201367141455	HAd B7	T/C HAd B7
123	T/C	-0.0011364784321648653	HAd B7	T/C HAd B7
124	T/C	-0.0002525507627033034	HAd B7	T/C HAd B7
125	T/C	-0.0011869885847055374	HAd B7	T/C HAd B7
126	T/C	0.00042091793783885815	HAd B7	T/C HAd B7
127	T/C	0.0012459170960029788	HAd B7	T/C HAd B7
128	T/C	0.0009596928982725415	HAd B7	T/C HAd B7
129	T/C	-0.00047142809037947287	HAd B7	T/C HAd B7
130	T/C	-0.00046300973162270373	HAd B7	T/C HAd B7
131	T/C	0.0009428561807589457	HAd B7	T/C HAd B7
132	T/C	0.00021045896891940037	HAd B7	T/C HAd B7
133	T/C	-0.0009176011044886384	HAd B7	T/C HAd B7
134	T/C	-0.00035357106778464775	HAd B7	T/C HAd B7
135	T/C	0.0017173451863824517	HAd B7	T/C HAd B7
136	T/C	0.001271172172273286	HAd B7	T/C HAd B7
137	T/C	-0.0019698959490858123	HAd B7	T/C HAd B7
138	T/C	-0.004385964912280733	HAd B7	T/C HAd B7
139	T/C	-0.001540559652490185	HAd B7	T/C HAd B7
140	T/C	0.0007744890056234485	HAd B7	T/C HAd B7
141	T/C	0.002500252550762669	HAd B7	T/C HAd B7
142	T/C	0.0016836717513553177	HAd B7	T/C HAd B7
143	T/C	0.0013385190423274966	HAd B7	T/C HAd B7
144	T/C	0.001035458127083521	HAd B7	T/C HAd B7
145	T/C	0.001490049499949513	HAd B7	T/C HAd B7
146	T/C	0.00027780583897361075	HAd B7	T/C HAd B7
147	T/C	0.05625989157153922	HAd B7	T/C HAd B7
148	T/C	0.2947267400747551	HAd B7	T/C HAd B7
149	T/C	0.0	HAd B7	T/C HAd B7
0	A/G	0.0	HAd B7	A/G HAd B7
1	A/G	0.6726082771896057	HAd B7	A/G HAd B7
2	A/G	0.07302406159769013	HAd B7	A/G HAd B7
3	A/G	-0.08495091434071231	HAd B7	A/G HAd B7
4	A/G	-0.021790182868142487	HAd B7	A/G HAd B7
5	A/G	-0.002271414821944213	HAd B7	A/G HAd B7
6	A/G	0.0021636188642925654	HAd B7	A/G HAd B7
7	A/G	0.0017940327237728555	HAd B7	A/G HAd B7
8	A/G	-0.0010625601539942572	HAd B7	A/G HAd B7
9	A/G	-0.0032184793070260016	HAd B7	A/G HAd B7
10	A/G	-0.001971126082771942	HAd B7	A/G HAd B7
11	A/G	0.0002925890279114499	HAd B7	A/G HAd B7
12	A/G	0.0025101058710298653	HAd B7	A/G HAd B7
13	A/G	0.0026948989412896676	HAd B7	A/G HAd B7
14	A/G	0.00019249278152067554	HAd B7	A/G HAd B7
15	A/G	-0.0017940327237728555	HAd B7	A/G HAd B7
16	A/G	-0.0016708373435996191	HAd B7	A/G HAd B7
17	A/G	-0.00040808469682386577	HAd B7	A/G HAd B7
18	A/G	-0.00048508180943212544	HAd B7	A/G HAd B7
19	A/G	-0.00012319538017323655	HAd B7	A/G HAd B7
20	A/G	-2.3099133782462156e-05	HAd B7	A/G HAd B7
21	A/G	-0.00044658325312796934	HAd B7	A/G HAd B7
22	A/G	-0.00043888354186714864	HAd B7	A/G HAd B7
23	A/G	-0.0011395572666025168	HAd B7	A/G HAd B7
24	A/G	0.001301251203079857	HAd B7	A/G HAd B7
25	A/G	0.002371511068334987	HAd B7	A/G HAd B7
26	A/G	0.0019711260827718897	HAd B7	A/G HAd B7
27	A/G	-0.00013089509143405725	HAd B7	A/G HAd B7
28	A/G	-0.0012935514918190362	HAd B7	A/G HAd B7
29	A/G	-0.0015938402309913593	HAd B7	A/G HAd B7
30	A/G	-0.0009855630413859449	HAd B7	A/G HAd B7
31	A/G	0.0009316650625601473	HAd B7	A/G HAd B7
32	A/G	0.0020019249278151728	HAd B7	A/G HAd B7
33	A/G	0.00010009624639077439	HAd B7	A/G HAd B7
34	A/G	-0.002510105871029813	HAd B7	A/G HAd B7
35	A/G	-0.0017786333012512142	HAd B7	A/G HAd B7
36	A/G	0.0011934552454282619	HAd B7	A/G HAd B7
37	A/G	0.0017940327237728555	HAd B7	A/G HAd B7
38	A/G	-0.0005774783445620791	HAd B7	A/G HAd B7
39	A/G	-0.0014167468719923253	HAd B7	A/G HAd B7
40	A/G	0.0008931665062559912	HAd B7	A/G HAd B7
41	A/G	0.0026025024061597664	HAd B7	A/G HAd B7
42	A/G	-2.3099133782462156e-05	HAd B7	A/G HAd B7
43	A/G	-0.0026487006737247435	HAd B7	A/G HAd B7
44	A/G	-0.0024254090471607322	HAd B7	A/G HAd B7
45	A/G	0.0002848893166506292	HAd B7	A/G HAd B7
46	A/G	-7.699711260820718e-06	HAd B7	A/G HAd B7
47	A/G	0.0008238691049086048	HAd B7	A/G HAd B7
48	A/G	0.002594802694898946	HAd B7	A/G HAd B7
49	A/G	0.0022021174205967215	HAd B7	A/G HAd B7
50	A/G	-0.0006467757459095181	HAd B7	A/G HAd B7
51	A/G	-0.002494706448508224	HAd B7	A/G HAd B7
52	A/G	-0.0004619826756496633	HAd B7	A/G HAd B7
53	A/G	0.001755534167468752	HAd B7	A/G HAd B7
54	A/G	0.0005620789220403852	HAd B7	A/G HAd B7
55	A/G	-0.0009547641963426619	HAd B7	A/G HAd B7
56	A/G	-0.00218671799807508	HAd B7	A/G HAd B7
57	A/G	0.00022329162656401093	HAd B7	A/G HAd B7
58	A/G	0.0016092396535130008	HAd B7	A/G HAd B7
59	A/G	0.0007391722810394718	HAd B7	A/G HAd B7
60	A/G	5.389797882579755e-05	HAd B7	A/G HAd B7
61	A/G	-0.00033878729547642675	HAd B7	A/G HAd B7
62	A/G	-0.0017940327237728555	HAd B7	A/G HAd B7
63	A/G	-0.0027795957651588006	HAd B7	A/G HAd B7
64	A/G	-0.0006390760346486974	HAd B7	A/G HAd B7
65	A/G	0.0029335899903753723	HAd B7	A/G HAd B7
66	A/G	0.0031106833493744065	HAd B7	A/G HAd B7
67	A/G	0.0012242540904715972	HAd B7	A/G HAd B7
68	A/G	0.00033108758421560605	HAd B7	A/G HAd B7
69	A/G	-0.0002848893166506292	HAd B7	A/G HAd B7
70	A/G	-0.002271414821944213	HAd B7	A/G HAd B7
71	A/G	-0.002664100096246437	HAd B7	A/G HAd B7
72	A/G	-0.0004619826756496633	HAd B7	A/G HAd B7
73	A/G	0.001077959576515846	HAd B7	A/G HAd B7
74	A/G	0.0019095283926852714	HAd B7	A/G HAd B7
75	A/G	0.0021790182868142065	HAd B7	A/G HAd B7
76	A/G	0.001131857555341696	HAd B7	A/G HAd B7
77	A/G	-0.0010856592877767192	HAd B7	A/G HAd B7
78	A/G	-0.0020789220404235373	HAd B7	A/G HAd B7
79	A/G	-0.0018171318575553178	HAd B7	A/G HAd B7
80	A/G	-0.0007006737247353157	HAd B7	A/G HAd B7
81	A/G	-0.0002848893166506292	HAd B7	A/G HAd B7
82	A/G	0.0002463907603464731	HAd B7	A/G HAd B7
83	A/G	0.0005774783445620791	HAd B7	A/G HAd B7
84	A/G	-0.0005620789220404902	HAd B7	A/G HAd B7
85	A/G	0.00047738209817130474	HAd B7	A/G HAd B7
86	A/G	0.001847930702598653	HAd B7	A/G HAd B7
87	A/G	0.0015707410972088972	HAd B7	A/G HAd B7
88	A/G	-0.0004927815206929987	HAd B7	A/G HAd B7
89	A/G	-0.0007468719923002925	HAd B7	A/G HAd B7
90	A/G	0.00044658325312802187	HAd B7	A/G HAd B7
91	A/G	0.0007083734359961364	HAd B7	A/G HAd B7
92	A/G	-0.001424446583253146	HAd B7	A/G HAd B7
93	A/G	-0.0022791145332050336	HAd B7	A/G HAd B7
94	A/G	-0.0003541867179981207	HAd B7	A/G HAd B7
95	A/G	0.0013243503368623717	HAd B7	A/G HAd B7
96	A/G	0.0018787295476419361	HAd B7	A/G HAd B7
97	A/G	0.00027718960538975596	HAd B7	A/G HAd B7
98	A/G	-0.0013782483156881693	HAd B7	A/G HAd B7
99	A/G	-0.0011934552454283143	HAd B7	A/G HAd B7
100	A/G	0.0012704523580365742	HAd B7	A/G HAd B7
101	A/G	0.002163618864292618	HAd B7	A/G HAd B7
102	A/G	0.0011395572666024643	HAd B7	A/G HAd B7
103	A/G	-0.0019403272377285544	HAd B7	A/G HAd B7
104	A/G	-0.00218671799807508	HAd B7	A/G HAd B7
105	A/G	-0.00047738209817130474	HAd B7	A/G HAd B7
106	A/G	0.0009239653512993266	HAd B7	A/G HAd B7
107	A/G	0.0007622714148219865	HAd B7	A/G HAd B7
108	A/G	-0.0006621751684311595	HAd B7	A/G HAd B7
109	A/G	-0.000623676612127056	HAd B7	A/G HAd B7
110	A/G	-0.0006698748796920328	HAd B7	A/G HAd B7
111	A/G	-0.0014398460057747874	HAd B7	A/G HAd B7
112	A/G	0.0005312800769971022	HAd B7	A/G HAd B7
113	A/G	0.002671799807507258	HAd B7	A/G HAd B7
114	A/G	0.0028950914340712688	HAd B7	A/G HAd B7
115	A/G	4.619826756492431e-05	HAd B7	A/G HAd B7
116	A/G	-0.0019865255052935837	HAd B7	A/G HAd B7
117	A/G	-0.0010317613089509217	HAd B7	A/G HAd B7
118	A/G	-0.0018556304138595263	HAd B7	A/G HAd B7
119	A/G	-0.0013628488931665278	HAd B7	A/G HAd B7
120	A/G	-0.0003541867179980682	HAd B7	A/G HAd B7
121	A/G	0.0028180943214629567	HAd B7	A/G HAd B7
122	A/G	0.003079884504331071	HAd B7	A/G HAd B7
123	A/G	0.0009239653512993266	HAd B7	A/G HAd B7
124	A/G	-0.0013628488931664753	HAd B7	A/G HAd B7
125	A/G	-0.0019018286814244507	HAd B7	A/G HAd B7
126	A/G	6.929740134743899e-05	HAd B7	A/G HAd B7
127	A/G	-0.00022329162656401093	HAd B7	A/G HAd B7
128	A/G	0.0001077959576515951	HAd B7	A/G HAd B7
129	A/G	-5.3897978825850074e-05	HAd B7	A/G HAd B7
130	A/G	0.0011087584215591815	HAd B7	A/G HAd B7
131	A/G	0.0010933589990375925	HAd B7	A/G HAd B7
132	A/G	-0.00045428296438884257	HAd B7	A/G HAd B7
133	A/G	-0.0014013474494706838	HAd B7	A/G HAd B7
134	A/G	-0.0018017324350336763	HAd B7	A/G HAd B7
135	A/G	0.0005620789220404376	HAd B7	A/G HAd B7
136	A/G	0.0006544754571703913	HAd B7	A/G HAd B7
137	A/G	-0.0003233878729547328	HAd B7	A/G HAd B7
138	A/G	-0.0014937439846005325	HAd B7	A/G HAd B7
139	A/G	5.389797882579755e-05	HAd B7	A/G HAd B7
140	A/G	0.0015322425409047412	HAd B7	A/G HAd B7
141	A/G	0.00014629451395575121	HAd B7	A/G HAd B7
142	A/G	-0.0003849855630413511	HAd B7	A/G HAd B7
143	A/G	0.0009162656400385584	HAd B7	A/G HAd B7
144	A/G	0.0008084696823869108	HAd B7	A/G HAd B7
145	A/G	-0.000592877767083773	HAd B7	A/G HAd B7
146	A/G	-0.002217516843118363	HAd B7	A/G HAd B7
147	A/G	0.060134744947064486	HAd B7	A/G HAd B7
148	A/G	0.3054090471607316	HAd B7	A/G HAd B7
149	A/G	0.0	HAd B7	A/G HAd B7
0	T/C	0.0	HAd B3	T/C HAd B3
1	T/C	0.6895724625483927	HAd B3	T/C HAd B3
2	T/C	0.07341356673960614	HAd B3	T/C HAd B3
3	T/C	-0.08871402120855075	HAd B3	T/C HAd B3
4	T/C	-0.022454132300959512	HAd B3	T/C HAd B3
5	T/C	-0.0035768389160074263	HAd B3	T/C HAd B3
6	T/C	-0.0007490321494698515	HAd B3	T/C HAd B3
7	T/C	-0.0006396229590977875	HAd B3	T/C HAd B3
8	T/C	-0.0021797677158727187	HAd B3	T/C HAd B3
9	T/C	-0.0010604275374516193	HAd B3	T/C HAd B3
10	T/C	0.0021040228917690437	HAd B3	T/C HAd B3
11	T/C	0.002196599899006856	HAd B3	T/C HAd B3
12	T/C	0.001228749368793106	HAd B3	T/C HAd B3
13	T/C	0.00020198619760981856	HAd B3	T/C HAd B3
14	T/C	-0.0008836896145429491	HAd B3	T/C HAd B3
15	T/C	-0.0011109240868540883	HAd B3	T/C HAd B3
16	T/C	-0.0013549907422993072	HAd B3	T/C HAd B3
17	T/C	-0.0001430735566403384	HAd B3	T/C HAd B3
18	T/C	0.0004965494024575065	HAd B3	T/C HAd B3
19	T/C	-0.0017842114122201501	HAd B3	T/C HAd B3
20	T/C	-0.002078774617067838	HAd B3	T/C HAd B3
21	T/C	-0.00017673792290861279	HAd B3	T/C HAd B3
22	T/C	0.002507995286988681	HAd B3	T/C HAd B3
23	T/C	0.0017757953206530815	HAd B3	T/C HAd B3
24	T/C	0.001245581551927358	HAd B3	T/C HAd B3
25	T/C	-0.00017673792290861279	HAd B3	T/C HAd B3
26	T/C	-0.0012876620097626436	HAd B3	T/C HAd B3
27	T/C	-0.0023312573640801256	HAd B3	T/C HAd B3
28	T/C	-0.0006564551422319247	HAd B3	T/C HAd B3
29	T/C	0.0019441171519946256	HAd B3	T/C HAd B3
30	T/C	0.0036441676485440325	HAd B3	T/C HAd B3
31	T/C	0.0017084665881165328	HAd B3	T/C HAd B3
32	T/C	-0.0011193401784210994	HAd B3	T/C HAd B3
33	T/C	-0.0017926275037872187	HAd B3	T/C HAd B3
34	T/C	-0.0015485608483420572	HAd B3	T/C HAd B3
35	T/C	-4.2080457835342985e-05	HAd B3	T/C HAd B3
36	T/C	0.00017673792290861279	HAd B3	T/C HAd B3
37	T/C	-0.00018515401447568138	HAd B3	T/C HAd B3
38	T/C	-0.002339673455647194	HAd B3	T/C HAd B3
39	T/C	-0.0027183975761655684	HAd B3	T/C HAd B3
40	T/C	0.001287662009762701	HAd B3	T/C HAd B3
41	T/C	0.0035347584581720258	HAd B3	T/C HAd B3
42	T/C	0.0029372159569096387	HAd B3	T/C HAd B3
43	T/C	0.0014223194748359134	HAd B3	T/C HAd B3
44	T/C	-0.0014559838411041877	HAd B3	T/C HAd B3
45	T/C	-0.0028867194075071698	HAd B3	T/C HAd B3
46	T/C	-0.0030634573304157827	HAd B3	T/C HAd B3
47	T/C	0.0002693149301464822	HAd B3	T/C HAd B3
48	T/C	0.0028698872243729753	HAd B3	T/C HAd B3
49	T/C	0.0015906413061773427	HAd B3	T/C HAd B3
50	T/C	-6.732873253660619e-05	HAd B3	T/C HAd B3
51	T/C	-0.0015064803905066567	HAd B3	T/C HAd B3
52	T/C	-0.00033664366268308833	HAd B3	T/C HAd B3
53	T/C	0.00031139538798176776	HAd B3	T/C HAd B3
54	T/C	-0.00021040228917688716	HAd B3	T/C HAd B3
55	T/C	-0.0004881333108903805	HAd B3	T/C HAd B3
56	T/C	-0.0002693149301464822	HAd B3	T/C HAd B3
57	T/C	0.0013213263760309753	HAd B3	T/C HAd B3
58	T/C	0.001186668910957763	HAd B3	T/C HAd B3
59	T/C	0.00027773102171349334	HAd B3	T/C HAd B3
60	T/C	-0.0010183470796162762	HAd B3	T/C HAd B3
61	T/C	-0.0005722942265611813	HAd B3	T/C HAd B3
62	T/C	0.00030297929641475655	HAd B3	T/C HAd B3
63	T/C	-0.0005807103181282499	HAd B3	T/C HAd B3
64	T/C	-0.00015148964820734957	HAd B3	T/C HAd B3
65	T/C	3.36643662683318e-05	HAd B3	T/C HAd B3
66	T/C	0.0005049654940245752	HAd B3	T/C HAd B3
67	T/C	-0.0006396229590977875	HAd B3	T/C HAd B3
68	T/C	-0.0008247769735734689	HAd B3	T/C HAd B3
69	T/C	-3.366436626827439e-05	HAd B3	T/C HAd B3
70	T/C	0.0012119171856589687	HAd B3	T/C HAd B3
71	T/C	0.0005470459518599182	HAd B3	T/C HAd B3
72	T/C	0.0005807103181282499	HAd B3	T/C HAd B3
73	T/C	0.0007742804241710572	HAd B3	T/C HAd B3
74	T/C	0.0006059585928295131	HAd B3	T/C HAd B3
75	T/C	-0.0006227907759636503	HAd B3	T/C HAd B3
76	T/C	-0.0018599562363238824	HAd B3	T/C HAd B3
77	T/C	-0.001422319474835856	HAd B3	T/C HAd B3
78	T/C	-0.00014307355664022357	HAd B3	T/C HAd B3
79	T/C	-1.6832183134194605e-05	HAd B3	T/C HAd B3
80	T/C	0.0006480390506648561	HAd B3	T/C HAd B3
81	T/C	0.0009173539808113383	HAd B3	T/C HAd B3
82	T/C	0.00021881838074395575	HAd B3	T/C HAd B3
83	T/C	-0.00021881838074395575	HAd B3	T/C HAd B3
84	T/C	-0.0008079447904392743	HAd B3	T/C HAd B3
85	T/C	-0.0005386298602929069	HAd B3	T/C HAd B3
86	T/C	-0.0005217976771587698	HAd B3	T/C HAd B3
87	T/C	0.0022639286315435194	HAd B3	T/C HAd B3
88	T/C	0.0042080457835381455	HAd B3	T/C HAd B3
89	T/C	0.002297592997811794	HAd B3	T/C HAd B3
90	T/C	-0.002794142400269358	HAd B3	T/C HAd B3
91	T/C	-0.0049907422992762135	HAd B3	T/C HAd B3
92	T/C	-0.0023817539134825374	HAd B3	T/C HAd B3
93	T/C	0.0005049654940245752	HAd B3	T/C HAd B3
94	T/C	0.00018515401447568138	HAd B3	T/C HAd B3
95	T/C	0.00022723447231102437	HAd B3	T/C HAd B3
96	T/C	0.0014643999326712563	HAd B3	T/C HAd B3
97	T/C	0.0001430735566403384	HAd B3	T/C HAd B3
98	T/C	-0.0005722942265611813	HAd B3	T/C HAd B3
99	T/C	0.0009173539808112808	HAd B3	T/C HAd B3
100	T/C	0.00331594007742807	HAd B3	T/C HAd B3
101	T/C	0.0011614206362564998	HAd B3	T/C HAd B3
102	T/C	-0.002297592997811794	HAd B3	T/C HAd B3
103	T/C	-0.002019861976098243	HAd B3	T/C HAd B3
104	T/C	-0.0009510183470796126	HAd B3	T/C HAd B3
105	T/C	-0.0005049654940246325	HAd B3	T/C HAd B3
106	T/C	0.00026089883857935615	HAd B3	T/C HAd B3
107	T/C	0.001068843629018688	HAd B3	T/C HAd B3
108	T/C	0.0011614206362565572	HAd B3	T/C HAd B3
109	T/C	-0.00021040228917694457	HAd B3	T/C HAd B3
110	T/C	8.416091567068598e-06	HAd B3	T/C HAd B3
111	T/C	8.416091567074338e-05	HAd B3	T/C HAd B3
112	T/C	-0.00024406665544521896	HAd B3	T/C HAd B3
113	T/C	-0.00018515401447568138	HAd B3	T/C HAd B3
114	T/C	0.0011530045446894312	HAd B3	T/C HAd B3
115	T/C	0.00031981147954895115	HAd B3	T/C HAd B3
116	T/C	-0.0018010435953543448	HAd B3	T/C HAd B3
117	T/C	-0.0037030802895135126	HAd B3	T/C HAd B3
118	T/C	-0.0004797172193233119	HAd B3	T/C HAd B3
119	T/C	0.0038629860292879884	HAd B3	T/C HAd B3
120	T/C	0.004006059585928269	HAd B3	T/C HAd B3
121	T/C	0.0005133815855916437	HAd B3	T/C HAd B3
122	T/C	-0.0027688941255680946	HAd B3	T/C HAd B3
123	T/C	-0.002280760814677714	HAd B3	T/C HAd B3
124	T/C	-0.0008247769735735263	HAd B3	T/C HAd B3
125	T/C	-0.0004208045783538317	HAd B3	T/C HAd B3
126	T/C	0.0012035010940919001	HAd B3	T/C HAd B3
127	T/C	0.0010940919037198936	HAd B3	T/C HAd B3
128	T/C	0.000900521797677201	HAd B3	T/C HAd B3
129	T/C	-8.416091567068598e-06	HAd B3	T/C HAd B3
130	T/C	-0.0006396229590977875	HAd B3	T/C HAd B3
131	T/C	-0.00016832183134154417	HAd B3	T/C HAd B3
132	T/C	-0.0006396229590977875	HAd B3	T/C HAd B3
133	T/C	-0.00047130112775624333	HAd B3	T/C HAd B3
134	T/C	0.0002524827470122302	HAd B3	T/C HAd B3
135	T/C	0.0018262918700554932	HAd B3	T/C HAd B3
136	T/C	0.0012624137350614377	HAd B3	T/C HAd B3
137	T/C	-0.0015822252146102743	HAd B3	T/C HAd B3
138	T/C	-0.003299107894293933	HAd B3	T/C HAd B3
139	T/C	-0.0005470459518599755	HAd B3	T/C HAd B3
140	T/C	0.0015906413061774001	HAd B3	T/C HAd B3
141	T/C	0.0013718229254334445	HAd B3	T/C HAd B3
142	T/C	-0.00010940919037200658	HAd B3	T/C HAd B3
143	T/C	-0.00015148964820734957	HAd B3	T/C HAd B3
144	T/C	0.0013718229254334445	HAd B3	T/C HAd B3
145	T/C	0.002297592997811794	HAd B3	T/C HAd B3
146	T/C	0.0006312068675306615	HAd B3	T/C HAd B3
147	T/C	0.05597542501262416	HAd B3	T/C HAd B3
148	T/C	0.29393199798013814	HAd B3	T/C HAd B3
149	T/C	0.0	HAd B3	T/C HAd B3
0	A/G	0.0	HAd B3	A/G HAd B3
1	A/G	0.674457377504708	HAd B3	A/G HAd B3
2	A/G	0.07268671462533574	HAd B3	A/G HAd B3
3	A/G	-0.0851060545246842	HAd B3	A/G HAd B3
4	A/G	-0.02092531414986566	HAd B3	A/G HAd B3
5	A/G	-0.0019605421593751025	HAd B3	A/G HAd B3
6	A/G	0.001497421964247127	HAd B3	A/G HAd B3
7	A/G	0.0012812992065207246	HAd B3	A/G HAd B3
8	A/G	-0.0005789002439099165	HAd B3	A/G HAd B3
9	A/G	-0.0023773503349902698	HAd B3	A/G HAd B3
10	A/G	-0.0020994782179135267	HAd B3	A/G HAd B3
11	A/G	-0.0006020562536663468	HAd B3	A/G HAd B3
12	A/G	0.0017212633918923222	HAd B3	A/G HAd B3
13	A/G	0.003010281268331892	HAd B3	A/G HAd B3
14	A/G	0.0010651764487943749	HAd B3	A/G HAd B3
15	A/G	-0.0013430485658711179	HAd B3	A/G HAd B3
16	A/G	-0.0016981073821358919	HAd B3	A/G HAd B3
17	A/G	-0.0010960511284695451	HAd B3	A/G HAd B3
18	A/G	-0.0009262403902559507	HAd B3	A/G HAd B3
19	A/G	-0.00048627620488435303	HAd B3	A/G HAd B3
20	A/G	0.00020840408780760996	HAd B3	A/G HAd B3
21	A/G	0.0005480255642347989	HAd B3	A/G HAd B3
22	A/G	0.000686961622773223	HAd B3	A/G HAd B3
23	A/G	-0.0012349871870079166	HAd B3	A/G HAd B3
24	A/G	0.00032418413658960376	HAd B3	A/G HAd B3
25	A/G	0.0011963938374139537	HAd B3	A/G HAd B3
26	A/G	0.00219982092685783	HAd B3	A/G HAd B3
27	A/G	-0.0002778721170767957	HAd B3	A/G HAd B3
28	A/G	-0.0017135447219735298	HAd B3	A/G HAd B3
29	A/G	-0.001350767235789963	HAd B3	A/G HAd B3
30	A/G	0.0003473401463460341	HAd B3	A/G HAd B3
31	A/G	0.0022229769366142603	HAd B3	A/G HAd B3
32	A/G	0.0014433912748155265	HAd B3	A/G HAd B3
33	A/G	-0.0006020562536663468	HAd B3	A/G HAd B3
34	A/G	-0.0029948439284942017	HAd B3	A/G HAd B3
35	A/G	-0.0020454475284818734	HAd B3	A/G HAd B3
36	A/G	0.0010265830992003066	HAd B3	A/G HAd B3
37	A/G	0.0022461329463706907	HAd B3	A/G HAd B3
38	A/G	-0.00010806137886320126	HAd B3	A/G HAd B3
39	A/G	-0.0018987928000247093	HAd B3	A/G HAd B3
40	A/G	0.00010034270894435604	HAd B3	A/G HAd B3
41	A/G	0.0023927876748279075	HAd B3	A/G HAd B3
42	A/G	0.0010728951187131673	HAd B3	A/G HAd B3
43	A/G	-0.0020222915187254956	HAd B3	A/G HAd B3
44	A/G	-0.0027015344715798735	HAd B3	A/G HAd B3
45	A/G	-0.0006560869430979475	HAd B3	A/G HAd B3
46	A/G	-0.00011578004878194118	HAd B3	A/G HAd B3
47	A/G	0.0013739232455462881	HAd B3	A/G HAd B3
48	A/G	0.0036509308715922018	HAd B3	A/G HAd B3
49	A/G	0.0023541943252338394	HAd B3	A/G HAd B3
50	A/G	-0.0008876470406619878	HAd B3	A/G HAd B3
51	A/G	-0.0035505881626478456	HAd B3	A/G HAd B3
52	A/G	-0.0008181790113927493	HAd B3	A/G HAd B3
53	A/G	0.002030010188644288	HAd B3	A/G HAd B3
54	A/G	0.000609774923585192	HAd B3	A/G HAd B3
55	A/G	-0.0017367007317299074	HAd B3	A/G HAd B3
56	A/G	-0.002006854178887858	HAd B3	A/G HAd B3
57	A/G	0.0014433912748155265	HAd B3	A/G HAd B3
58	A/G	0.00243138102442187	HAd B3	A/G HAd B3
59	A/G	-0.00018524807805117959	HAd B3	A/G HAd B3
60	A/G	-0.0013816419154650808	HAd B3	A/G HAd B3
61	A/G	-0.0006560869430979475	HAd B3	A/G HAd B3
62	A/G	-0.0004168081756151672	HAd B3	A/G HAd B3
63	A/G	-0.0013353298959523253	HAd B3	A/G HAd B3
64	A/G	1.5437339837585137e-05	HAd B3	A/G HAd B3
65	A/G	0.0019914168390502726	HAd B3	A/G HAd B3
66	A/G	0.002153508907345127	HAd B3	A/G HAd B3
67	A/G	0.0005094322146407833	HAd B3	A/G HAd B3
68	A/G	-3.0874679675222926e-05	HAd B3	A/G HAd B3
69	A/G	-3.8593349594015494e-05	HAd B3	A/G HAd B3
70	A/G	-0.0017212633918922695	HAd B3	A/G HAd B3
71	A/G	-0.001891074130105864	HAd B3	A/G HAd B3
72	A/G	-0.00033190280650839633	HAd B3	A/G HAd B3
73	A/G	0.0009571150699311209	HAd B3	A/G HAd B3
74	A/G	0.000980271079687604	HAd B3	A/G HAd B3
75	A/G	0.0008953657105807277	HAd B3	A/G HAd B3
76	A/G	0.001304455216277155	HAd B3	A/G HAd B3
77	A/G	5.403068943160063e-05	HAd B3	A/G HAd B3
78	A/G	-0.00045540152520918276	HAd B3	A/G HAd B3
79	A/G	-0.0020686035382382513	HAd B3	A/G HAd B3
80	A/G	-0.0017675754114051304	HAd B3	A/G HAd B3
81	A/G	-0.0007641483219612014	HAd B3	A/G HAd B3
82	A/G	0.0009571150699311735	HAd B3	A/G HAd B3
83	A/G	0.0015900460032727433	HAd B3	A/G HAd B3
84	A/G	-0.0006406496032603623	HAd B3	A/G HAd B3
85	A/G	-0.00040908950569637465	HAd B3	A/G HAd B3
86	A/G	0.001049739108956737	HAd B3	A/G HAd B3
87	A/G	0.0014433912748155265	HAd B3	A/G HAd B3
88	A/G	-0.0003473401463460341	HAd B3	A/G HAd B3
89	A/G	-0.00027015344715800314	HAd B3	A/G HAd B3
90	A/G	0.0005094322146407833	HAd B3	A/G HAd B3
91	A/G	0.00016209206829480188	HAd B3	A/G HAd B3
92	A/G	-0.002145790237426282	HAd B3	A/G HAd B3
93	A/G	-0.0024699743740158333	HAd B3	A/G HAd B3
94	A/G	-0.00013121738861957897	HAd B3	A/G HAd B3
95	A/G	0.0013121738861959476	HAd B3	A/G HAd B3
96	A/G	0.002531723733366279	HAd B3	A/G HAd B3
97	A/G	0.001898792800024762	HAd B3	A/G HAd B3
98	A/G	0.0002933094569144335	HAd B3	A/G HAd B3
99	A/G	-0.0010728951187131148	HAd B3	A/G HAd B3
100	A/G	-0.0004476828552903902	HAd B3	A/G HAd B3
101	A/G	0.0008413350211491271	HAd B3	A/G HAd B3
102	A/G	0.0005325882243972138	HAd B3	A/G HAd B3
103	A/G	-0.0014742659544906968	HAd B3	A/G HAd B3
104	A/G	-0.002547161073203917	HAd B3	A/G HAd B3
105	A/G	-0.0013507672357899105	HAd B3	A/G HAd B3
106	A/G	0.0012272685170891767	HAd B3	A/G HAd B3
107	A/G	0.0018138874309178857	HAd B3	A/G HAd B3
108	A/G	0.00035505881626477404	HAd B3	A/G HAd B3
109	A/G	-0.0009957084195251363	HAd B3	A/G HAd B3
110	A/G	-0.0008644910309055574	HAd B3	A/G HAd B3
111	A/G	-0.0008876470406619352	HAd B3	A/G HAd B3
112	A/G	0.0010574577788755295	HAd B3	A/G HAd B3
113	A/G	0.002037728858563081	HAd B3	A/G HAd B3
114	A/G	0.0014511099447343191	HAd B3	A/G HAd B3
115	A/G	-0.0011269258081447154	HAd B3	A/G HAd B3
116	A/G	-0.0011346444780635078	HAd B3	A/G HAd B3
117	A/G	-1.543733983763779e-05	HAd B3	A/G HAd B3
118	A/G	-0.0009571150699311209	HAd B3	A/G HAd B3
119	A/G	-0.0017135447219735298	HAd B3	A/G HAd B3
120	A/G	-0.0005171508845595759	HAd B3	A/G HAd B3
121	A/G	0.0023310383154774615	HAd B3	A/G HAd B3
122	A/G	0.002678378461823443	HAd B3	A/G HAd B3
123	A/G	0.0005711815739911766	HAd B3	A/G HAd B3
124	A/G	-0.000787304331717579	HAd B3	A/G HAd B3
125	A/G	-0.001049739108956737	HAd B3	A/G HAd B3
126	A/G	9.262403902556347e-05	HAd B3	A/G HAd B3
127	A/G	-0.000918521720337158	HAd B3	A/G HAd B3
128	A/G	-0.0007255549723671332	HAd B3	A/G HAd B3
129	A/G	0.00020840408780760996	HAd B3	A/G HAd B3
130	A/G	0.0014897032943283347	HAd B3	A/G HAd B3
131	A/G	0.0014588286146531117	HAd B3	A/G HAd B3
132	A/G	0.0001234987187007864	HAd B3	A/G HAd B3
133	A/G	-0.0005557442341535914	HAd B3	A/G HAd B3
134	A/G	-0.0013276112260335326	HAd B3	A/G HAd B3
135	A/G	-0.00043224551545275236	HAd B3	A/G HAd B3
136	A/G	-0.0010265830992003593	HAd B3	A/G HAd B3
137	A/G	-0.0011655191577387835	HAd B3	A/G HAd B3
138	A/G	-0.0005943375837475543	HAd B3	A/G HAd B3
139	A/G	0.0012349871870079166	HAd B3	A/G HAd B3
140	A/G	0.0014279539349778888	HAd B3	A/G HAd B3
141	A/G	-0.0003936521658587895	HAd B3	A/G HAd B3
142	A/G	-0.00040908950569637465	HAd B3	A/G HAd B3
143	A/G	0.000949396400012381	HAd B3	A/G HAd B3
144	A/G	0.0015977646731914832	HAd B3	A/G HAd B3
145	A/G	-0.0003936521658587895	HAd B3	A/G HAd B3
146	A/G	-0.0019605421593751025	HAd B3	A/G HAd B3
147	A/G	0.05916360492759885	HAd B3	A/G HAd B3
148	A/G	0.30334372780882385	HAd B3	A/G HAd B3
149	A/G	0.0	HAd B3	A/G HAd B3
0	T/C	0.0	HAd D26	T/C HAd D26
1	T/C	0.6902820769935041	HAd D26	T/C HAd D26
2	T/C	0.07049744953568476	HAd D26	T/C HAd D26
3	T/C	-0.0925229977765183	HAd D26	T/C HAd D26
4	T/C	-0.02453677464358901	HAd D26	T/C HAd D26
5	T/C	-0.002650738980686196	HAd D26	T/C HAd D26
6	T/C	0.003365740942581827	HAd D26	T/C HAd D26
7	T/C	0.0038976326459432002	HAd D26	T/C HAd D26
8	T/C	-0.0011161006234468287	HAd D26	T/C HAd D26
9	T/C	-0.004141779657322211	HAd D26	T/C HAd D26
10	T/C	-0.0026245803723241846	HAd D26	T/C HAd D26
11	T/C	0.0015433578933600972	HAd D26	T/C HAd D26
12	T/C	0.0024501896499105973	HAd D26	T/C HAd D26
13	T/C	0.000662684745171549	HAd D26	T/C HAd D26
14	T/C	-0.0007760387147403244	HAd D26	T/C HAd D26
15	T/C	-0.0013602476348258392	HAd D26	T/C HAd D26
16	T/C	0.0005842089200854554	HAd D26	T/C HAd D26
17	T/C	0.0002964642281030927	HAd D26	T/C HAd D26
18	T/C	3.4878144482741276e-05	HAd D26	T/C HAd D26
19	T/C	-0.000671404281292279	HAd D26	T/C HAd D26
20	T/C	-0.0012817718097396862	HAd D26	T/C HAd D26
21	T/C	-0.0009940271177573234	HAd D26	T/C HAd D26
22	T/C	-0.0006539652090508786	HAd D26	T/C HAd D26
23	T/C	0.0012032959846535927	HAd D26	T/C HAd D26
24	T/C	0.0034180581593059095	HAd D26	T/C HAd D26
25	T/C	0.0016392727906875315	HAd D26	T/C HAd D26
26	T/C	-0.0014561625321532737	HAd D26	T/C HAd D26
27	T/C	-0.0026507389806862554	HAd D26	T/C HAd D26
28	T/C	-0.0010289052622400648	HAd D26	T/C HAd D26
29	T/C	-6.975628896548255e-05	HAd D26	T/C HAd D26
30	T/C	-0.0001133539695688348	HAd D26	T/C HAd D26
31	T/C	0.0008196363953437956	HAd D26	T/C HAd D26
32	T/C	0.0011684178401709109	HAd D26	T/C HAd D26
33	T/C	0.00026158608362035143	HAd D26	T/C HAd D26
34	T/C	-0.0007062824257749608	HAd D26	T/C HAd D26
35	T/C	-1.743907224140038e-05	HAd D26	T/C HAd D26
36	T/C	0.0013689671709465098	HAd D26	T/C HAd D26
37	T/C	4.3597680603411726e-05	HAd D26	T/C HAd D26
38	T/C	-0.0011422592318088996	HAd D26	T/C HAd D26
39	T/C	-0.002214762174652317	HAd D26	T/C HAd D26
40	T/C	-4.359768060335225e-05	HAd D26	T/C HAd D26
41	T/C	0.0012207350568949932	HAd D26	T/C HAd D26
42	T/C	0.0019618956271526358	HAd D26	T/C HAd D26
43	T/C	0.0019008588743079425	HAd D26	T/C HAd D26
44	T/C	-0.0007237214980163017	HAd D26	T/C HAd D26
45	T/C	-0.002485067794393398	HAd D26	T/C HAd D26
46	T/C	-0.002886166455944536	HAd D26	T/C HAd D26
47	T/C	0.0006888433535336199	HAd D26	T/C HAd D26
48	T/C	0.0030518376422373934	HAd D26	T/C HAd D26
49	T/C	0.0017700658324977072	HAd D26	T/C HAd D26
50	T/C	-0.0027292148057722894	HAd D26	T/C HAd D26
51	T/C	-0.0031826306840476285	HAd D26	T/C HAd D26
52	T/C	4.3597680603411726e-05	HAd D26	T/C HAd D26
53	T/C	0.004176657801804953	HAd D26	T/C HAd D26
54	T/C	0.0033831800148231683	HAd D26	T/C HAd D26
55	T/C	0.00024414701137895106	HAd D26	T/C HAd D26
56	T/C	-0.0021188472773248823	HAd D26	T/C HAd D26
57	T/C	-0.0017526267602563069	HAd D26	T/C HAd D26
58	T/C	0.0005754893839647256	HAd D26	T/C HAd D26
59	T/C	0.0016218337184461906	HAd D26	T/C HAd D26
60	T/C	-0.001717748615773625	HAd D26	T/C HAd D26
61	T/C	-0.003575009809478096	HAd D26	T/C HAd D26
62	T/C	-0.002563543619479432	HAd D26	T/C HAd D26
63	T/C	0.0014997602127566855	HAd D26	T/C HAd D26
64	T/C	0.003792998212495155	HAd D26	T/C HAd D26
65	T/C	0.0032262283646510405	HAd D26	T/C HAd D26
66	T/C	0.0010899420150848175	HAd D26	T/C HAd D26
67	T/C	-0.0033047041897370745	HAd D26	T/C HAd D26
68	T/C	-0.002912325064306607	HAd D26	T/C HAd D26
69	T/C	0.0010201857261193943	HAd D26	T/C HAd D26
70	T/C	0.0035226925927540737	HAd D26	T/C HAd D26
71	T/C	0.002101408205083482	HAd D26	T/C HAd D26
72	T/C	-0.001674150935170273	HAd D26	T/C HAd D26
73	T/C	-0.003304704189737134	HAd D26	T/C HAd D26
74	T/C	-0.0034442167676679803	HAd D26	T/C HAd D26
75	T/C	-0.000575489383964785	HAd D26	T/C HAd D26
76	T/C	0.0018921393381872125	HAd D26	T/C HAd D26
77	T/C	0.0035662902733574853	HAd D26	T/C HAd D26
78	T/C	0.00047085495051662064	HAd D26	T/C HAd D26
79	T/C	-0.0020752495967214703	HAd D26	T/C HAd D26
80	T/C	-0.0016654313990496024	HAd D26	T/C HAd D26
81	T/C	0.0024589091860312677	HAd D26	T/C HAd D26
82	T/C	0.0031128743950822055	HAd D26	T/C HAd D26
83	T/C	-0.0014648820682739443	HAd D26	T/C HAd D26
84	T/C	-0.003644766098443579	HAd D26	T/C HAd D26
85	T/C	0.00012207350568950527	HAd D26	T/C HAd D26
86	T/C	0.001953176091031965	HAd D26	T/C HAd D26
87	T/C	0.0011335396956881696	HAd D26	T/C HAd D26
88	T/C	0.0001133539695688348	HAd D26	T/C HAd D26
89	T/C	-5.23172167240227e-05	HAd D26	T/C HAd D26
90	T/C	-0.0016131141823255203	HAd D26	T/C HAd D26
91	T/C	-0.0031128743950822055	HAd D26	T/C HAd D26
92	T/C	-0.0011161006234468287	HAd D26	T/C HAd D26
93	T/C	0.0018485416575838008	HAd D26	T/C HAd D26
94	T/C	0.0020665300606008	HAd D26	T/C HAd D26
95	T/C	0.0004795744866372911	HAd D26	T/C HAd D26
96	T/C	0.00017439072241352797	HAd D26	T/C HAd D26
97	T/C	-0.0003923791254305271	HAd D26	T/C HAd D26
98	T/C	0.00038365958930985667	HAd D26	T/C HAd D26
99	T/C	-6.103675284475263e-05	HAd D26	T/C HAd D26
100	T/C	-0.0006801238174129494	HAd D26	T/C HAd D26
101	T/C	-0.0012992108819810866	HAd D26	T/C HAd D26
102	T/C	-0.0003051837642237037	HAd D26	T/C HAd D26
103	T/C	0.0007237214980163017	HAd D26	T/C HAd D26
104	T/C	0.00047085495051662064	HAd D26	T/C HAd D26
105	T/C	0.0006714042812922195	HAd D26	T/C HAd D26
106	T/C	0.0012032959846536523	HAd D26	T/C HAd D26
107	T/C	0.0006278066006888672	HAd D26	T/C HAd D26
108	T/C	-0.00019182979465492834	HAd D26	T/C HAd D26
109	T/C	-0.0006801238174128899	HAd D26	T/C HAd D26
110	T/C	0.0007934777869817247	HAd D26	T/C HAd D26
111	T/C	0.00040109866155119757	HAd D26	T/C HAd D26
112	T/C	-0.0005493307756027142	HAd D26	T/C HAd D26
113	T/C	-0.0008545145398264774	HAd D26	T/C HAd D26
114	T/C	-0.0003313423725857745	HAd D26	T/C HAd D26
115	T/C	-0.0006190870645681968	HAd D26	T/C HAd D26
116	T/C	-0.0018398221214631898	HAd D26	T/C HAd D26
117	T/C	-0.0009068317565505595	HAd D26	T/C HAd D26
118	T/C	0.001395125779308521	HAd D26	T/C HAd D26
119	T/C	0.003365740942581827	HAd D26	T/C HAd D26
120	T/C	0.0015346383572394267	HAd D26	T/C HAd D26
121	T/C	-0.0021973231024109163	HAd D26	T/C HAd D26
122	T/C	-0.00230195753585914	HAd D26	T/C HAd D26
123	T/C	-0.00021798840301693969	HAd D26	T/C HAd D26
124	T/C	0.0025112264027554094	HAd D26	T/C HAd D26
125	T/C	0.00016567118629285752	HAd D26	T/C HAd D26
126	T/C	-0.001238174129136334	HAd D26	T/C HAd D26
127	T/C	-0.0005144526311200324	HAd D26	T/C HAd D26
128	T/C	0.0009940271177573234	HAd D26	T/C HAd D26
129	T/C	0.0015346383572393673	HAd D26	T/C HAd D26
130	T/C	-0.00020054933077559879	HAd D26	T/C HAd D26
131	T/C	-0.00020054933077559879	HAd D26	T/C HAd D26
132	T/C	-0.0012032959846535927	HAd D26	T/C HAd D26
133	T/C	-0.0015346383572394267	HAd D26	T/C HAd D26
134	T/C	-0.0013864062431878507	HAd D26	T/C HAd D26
135	T/C	0.0013253694903431574	HAd D26	T/C HAd D26
136	T/C	0.001656711862928932	HAd D26	T/C HAd D26
137	T/C	-0.00020054933077559879	HAd D26	T/C HAd D26
138	T/C	-0.0021275668134455527	HAd D26	T/C HAd D26
139	T/C	-0.000985307581636653	HAd D26	T/C HAd D26
140	T/C	0.0008545145398265368	HAd D26	T/C HAd D26
141	T/C	0.0011945764485329817	HAd D26	T/C HAd D26
142	T/C	0.0004446963421546093	HAd D26	T/C HAd D26
143	T/C	0.00045341587827527974	HAd D26	T/C HAd D26
144	T/C	0.0004621354143959502	HAd D26	T/C HAd D26
145	T/C	0.00012207350568950527	HAd D26	T/C HAd D26
146	T/C	0.00020054933077559879	HAd D26	T/C HAd D26
147	T/C	0.05918821118716487	HAd D26	T/C HAd D26
148	T/C	0.2969874002703056	HAd D26	T/C HAd D26
149	T/C	0.0	HAd D26	T/C HAd D26
0	A/G	0.0	HAd D26	A/G HAd D26
1	A/G	0.6670346402740771	HAd D26	A/G HAd D26
2	A/G	0.07004187285877425	HAd D26	A/G HAd D26
3	A/G	-0.08694328130947854	HAd D26	A/G HAd D26
4	A/G	-0.021134373810430148	HAd D26	A/G HAd D26
5	A/G	0.0	HAd D26	A/G HAd D26
6	A/G	0.0033346022078416244	HAd D26	A/G HAd D26
7	A/G	0.0019946707270650974	HAd D26	A/G HAd D26
8	A/G	-0.0013703844689759667	HAd D26	A/G HAd D26
9	A/G	-0.0035249333840882764	HAd D26	A/G HAd D26
10	A/G	-0.0024819185382565947	HAd D26	A/G HAd D26
11	A/G	0.00039588884659307554	HAd D26	A/G HAd D26
12	A/G	0.0017967263037685854	HAd D26	A/G HAd D26
13	A/G	0.0015531023981728107	HAd D26	A/G HAd D26
14	A/G	0.0007156452226874487	HAd D26	A/G HAd D26
15	A/G	-2.283974114963147e-05	HAd D26	A/G HAd D26
16	A/G	-0.0005405405405405684	HAd D26	A/G HAd D26
17	A/G	-0.0014008374571754581	HAd D26	A/G HAd D26
18	A/G	-0.0006547392462885699	HAd D26	A/G HAd D26
19	A/G	0.000609059763989307	HAd D26	A/G HAd D26
20	A/G	0.0005709935287400597	HAd D26	A/G HAd D26
21	A/G	0.0003654358583935842	HAd D26	A/G HAd D26
22	A/G	-0.0001674914350970724	HAd D26	A/G HAd D26
23	A/G	-0.0009516558812333116	HAd D26	A/G HAd D26
24	A/G	-0.0006928054815378692	HAd D26	A/G HAd D26
25	A/G	-4.567948229915907e-05	HAd D26	A/G HAd D26
26	A/G	0.0008831366577845731	HAd D26	A/G HAd D26
27	A/G	0.0009516558812333636	HAd D26	A/G HAd D26
28	A/G	0.00048724781119149755	HAd D26	A/G HAd D26
29	A/G	-0.0010430148458317337	HAd D26	A/G HAd D26
30	A/G	0.0003425961172440047	HAd D26	A/G HAd D26
31	A/G	0.0010963075751808046	HAd D26	A/G HAd D26
32	A/G	0.00030452988199470546	HAd D26	A/G HAd D26
33	A/G	-0.0012942519984773682	HAd D26	A/G HAd D26
34	A/G	-0.001773886562619006	HAd D26	A/G HAd D26
35	A/G	-0.0005329272934906566	HAd D26	A/G HAd D26
36	A/G	0.00046440807004186605	HAd D26	A/G HAd D26
37	A/G	0.00028169014084507396	HAd D26	A/G HAd D26
38	A/G	-0.00011419870574800155	HAd D26	A/G HAd D26
39	A/G	-0.00029691663494479367	HAd D26	A/G HAd D26
40	A/G	0.0017510468214693745	HAd D26	A/G HAd D26
41	A/G	0.0028245146555005477	HAd D26	A/G HAd D26
42	A/G	0.0005557670346402881	HAd D26	A/G HAd D26
43	A/G	-0.002801674914350968	HAd D26	A/G HAd D26
44	A/G	-0.003349828701941396	HAd D26	A/G HAd D26
45	A/G	-0.0006699657403882896	HAd D26	A/G HAd D26
46	A/G	0.0010734678340311732	HAd D26	A/G HAd D26
47	A/G	0.0021850019033117494	HAd D26	A/G HAd D26
48	A/G	0.0018424057860677446	HAd D26	A/G HAd D26
49	A/G	-0.00011419870574794962	HAd D26	A/G HAd D26
50	A/G	-0.002337266844309102	HAd D26	A/G HAd D26
51	A/G	-0.001027788351732066	HAd D26	A/G HAd D26
52	A/G	0.0009212028930338723	HAd D26	A/G HAd D26
53	A/G	0.001492196421773932	HAd D26	A/G HAd D26
54	A/G	-3.806623524935116e-05	HAd D26	A/G HAd D26
55	A/G	0.00043395508184237476	HAd D26	A/G HAd D26
56	A/G	0.00015226494099735273	HAd D26	A/G HAd D26
57	A/G	-0.0005709935287400077	HAd D26	A/G HAd D26
58	A/G	-0.0015226494099733194	HAd D26	A/G HAd D26
59	A/G	-0.0015150361629234596	HAd D26	A/G HAd D26
60	A/G	-0.0006699657403882896	HAd D26	A/G HAd D26
61	A/G	0.0006775789874381494	HAd D26	A/G HAd D26
62	A/G	0.0011952797868290863	HAd D26	A/G HAd D26
63	A/G	0.0005100875523410771	HAd D26	A/G HAd D26
64	A/G	0.0003197563760944251	HAd D26	A/G HAd D26
65	A/G	0.0006851922344880094	HAd D26	A/G HAd D26
66	A/G	0.0013399314807765272	HAd D26	A/G HAd D26
67	A/G	6.851922344879054e-05	HAd D26	A/G HAd D26
68	A/G	-0.001781499809668814	HAd D26	A/G HAd D26
69	A/G	-0.0008146174343357306	HAd D26	A/G HAd D26
70	A/G	0.0007080319756375889	HAd D26	A/G HAd D26
71	A/G	0.0030681385610962703	HAd D26	A/G HAd D26
72	A/G	0.00022078416444614327	HAd D26	A/G HAd D26
73	A/G	-0.0035629996193376795	HAd D26	A/G HAd D26
74	A/G	-0.003875142748382245	HAd D26	A/G HAd D26
75	A/G	0.0001370384468975811	HAd D26	A/G HAd D26
76	A/G	0.0032508564902931146	HAd D26	A/G HAd D26
77	A/G	0.002382946326608313	HAd D26	A/G HAd D26
78	A/G	-0.00048724781119149755	HAd D26	A/G HAd D26
79	A/G	-0.0015302626570232313	HAd D26	A/G HAd D26
80	A/G	-0.001126760563380244	HAd D26	A/G HAd D26
81	A/G	0.0010201751046821541	HAd D26	A/G HAd D26
82	A/G	0.0018500190331176562	HAd D26	A/G HAd D26
83	A/G	0.0014160639512751777	HAd D26	A/G HAd D26
84	A/G	-0.00020555767034642356	HAd D26	A/G HAd D26
85	A/G	-0.0006928054815378692	HAd D26	A/G HAd D26
86	A/G	-0.0012866387514274564	HAd D26	A/G HAd D26
87	A/G	-0.0024971450323563143	HAd D26	A/G HAd D26
88	A/G	-0.0006775789874380975	HAd D26	A/G HAd D26
89	A/G	0.0019337647506661665	HAd D26	A/G HAd D26
90	A/G	0.001454130186524529	HAd D26	A/G HAd D26
91	A/G	-0.0010582413399315054	HAd D26	A/G HAd D26
92	A/G	-0.00288542063189953	HAd D26	A/G HAd D26
93	A/G	-2.2839741149579537e-05	HAd D26	A/G HAd D26
94	A/G	0.0023524933384088216	HAd D26	A/G HAd D26
95	A/G	0.002565664255805105	HAd D26	A/G HAd D26
96	A/G	0.00010658545869814171	HAd D26	A/G HAd D26
97	A/G	-0.0028778073848496704	HAd D26	A/G HAd D26
98	A/G	-0.0018576322801675163	HAd D26	A/G HAd D26
99	A/G	6.851922344879054e-05	HAd D26	A/G HAd D26
100	A/G	0.0015607156452226705	HAd D26	A/G HAd D26
101	A/G	0.0009212028930338723	HAd D26	A/G HAd D26
102	A/G	0.0005481537875903763	HAd D26	A/G HAd D26
103	A/G	-6.09059763989307e-05	HAd D26	A/G HAd D26
104	A/G	-0.0005024743052911653	HAd D26	A/G HAd D26
105	A/G	-0.0005557670346402881	HAd D26	A/G HAd D26
106	A/G	0.001446516939474669	HAd D26	A/G HAd D26
107	A/G	0.000510087552341129	HAd D26	A/G HAd D26
108	A/G	-0.0008602969166349415	HAd D26	A/G HAd D26
109	A/G	-0.0012790255043776486	HAd D26	A/G HAd D26
110	A/G	0.0004948610582413054	HAd D26	A/G HAd D26
111	A/G	0.001865245527217376	HAd D26	A/G HAd D26
112	A/G	0.00024362390559577474	HAd D26	A/G HAd D26
113	A/G	-0.00041872858774265505	HAd D26	A/G HAd D26
114	A/G	-0.00012942519984772126	HAd D26	A/G HAd D26
115	A/G	0.00015226494099735273	HAd D26	A/G HAd D26
116	A/G	-0.0009516558812333636	HAd D26	A/G HAd D26
117	A/G	-0.0013399314807765272	HAd D26	A/G HAd D26
118	A/G	-0.00048724781119149755	HAd D26	A/G HAd D26
119	A/G	0.0005024743052912173	HAd D26	A/G HAd D26
120	A/G	0.0011115340692805242	HAd D26	A/G HAd D26
121	A/G	0.0003425961172440047	HAd D26	A/G HAd D26
122	A/G	-7.613247049870232e-05	HAd D26	A/G HAd D26
123	A/G	-0.00021317091739628342	HAd D26	A/G HAd D26
124	A/G	0.0005633802816901479	HAd D26	A/G HAd D26
125	A/G	-0.0001827179291967921	HAd D26	A/G HAd D26
126	A/G	-0.0008526836695850817	HAd D26	A/G HAd D26
127	A/G	-0.0002969166349448456	HAd D26	A/G HAd D26
128	A/G	0.0013094784925771399	HAd D26	A/G HAd D26
129	A/G	0.0010430148458317856	HAd D26	A/G HAd D26
130	A/G	-0.001119147316330384	HAd D26	A/G HAd D26
131	A/G	-0.0015531023981728107	HAd D26	A/G HAd D26
132	A/G	-0.0010506280928816454	HAd D26	A/G HAd D26
133	A/G	0.0015759421393224421	HAd D26	A/G HAd D26
134	A/G	0.002329653597259242	HAd D26	A/G HAd D26
135	A/G	0.0017891130567186738	HAd D26	A/G HAd D26
136	A/G	-0.0004948610582413574	HAd D26	A/G HAd D26
137	A/G	-0.0034335744194899584	HAd D26	A/G HAd D26
138	A/G	-0.003540159878188048	HAd D26	A/G HAd D26
139	A/G	-0.0009212028930338723	HAd D26	A/G HAd D26
140	A/G	0.002245907879710628	HAd D26	A/G HAd D26
141	A/G	0.003129044537495253	HAd D26	A/G HAd D26
142	A/G	0.0009897221164826629	HAd D26	A/G HAd D26
143	A/G	-0.0005329272934907085	HAd D26	A/G HAd D26
144	A/G	-0.0017129805862200233	HAd D26	A/G HAd D26
145	A/G	-0.002108869432813099	HAd D26	A/G HAd D26
146	A/G	-0.0005405405405405165	HAd D26	A/G HAd D26
147	A/G	0.06389036924248194	HAd D26	A/G HAd D26
148	A/G	0.3097068899885802	HAd D26	A/G HAd D26
149	A/G	0.0	HAd D26	A/G HAd D26
0	T/C	0.0	HAd F41	T/C HAd F41
1	T/C	0.6762204955285149	HAd F41	T/C HAd F41
2	T/C	0.07255371483490525	HAd F41	T/C HAd F41
3	T/C	-0.08661160794279113	HAd F41	T/C HAd F41
4	T/C	-0.023326654612389853	HAd F41	T/C HAd F41
5	T/C	-0.0035592695759827093	HAd F41	T/C HAd F41
6	T/C	0.0011321246477382202	HAd F41	T/C HAd F41
7	T/C	0.0014660606949127696	HAd F41	T/C HAd F41
8	T/C	-0.0005782794963266777	HAd F41	T/C HAd F41
9	T/C	-0.002101353662708281	HAd F41	T/C HAd F41
10	T/C	-0.0012868754988679275	HAd F41	T/C HAd F41
11	T/C	0.00018732997768329464	HAd F41	T/C HAd F41
12	T/C	0.0019628923748553676	HAd F41	T/C HAd F41
13	T/C	0.0019466028115786291	HAd F41	T/C HAd F41
14	T/C	-0.0009203603251396238	HAd F41	T/C HAd F41
15	T/C	-0.0026307644692045774	HAd F41	T/C HAd F41
16	T/C	-0.0010588216129925373	HAd F41	T/C HAd F41
17	T/C	0.0018570102135562082	HAd F41	T/C HAd F41
18	T/C	0.001873299776833002	HAd F41	T/C HAd F41
19	T/C	-0.00012217172457606413	HAd F41	T/C HAd F41
20	T/C	-0.00241085536496764	HAd F41	T/C HAd F41
21	T/C	-0.0008796364169476395	HAd F41	T/C HAd F41
22	T/C	0.0014497711316360314	HAd F41	T/C HAd F41
23	T/C	0.0009692290149701162	HAd F41	T/C HAd F41
24	T/C	-0.00036651517372824797	HAd F41	T/C HAd F41
25	T/C	0.00030950170225935874	HAd F41	T/C HAd F41
26	T/C	0.001962892374855423	HAd F41	T/C HAd F41
27	T/C	0.0009855185782469099	HAd F41	T/C HAd F41
28	T/C	-0.0010995455211845772	HAd F41	T/C HAd F41
29	T/C	-0.0019303132483018356	HAd F41	T/C HAd F41
30	T/C	-0.0002117643225985408	HAd F41	T/C HAd F41
31	T/C	0.00017918519604489776	HAd F41	T/C HAd F41
32	T/C	-0.001604521982765683	HAd F41	T/C HAd F41
33	T/C	-0.0011321246477382202	HAd F41	T/C HAd F41
34	T/C	0.0007737542556483691	HAd F41	T/C HAd F41
35	T/C	0.0024515792731596795	HAd F41	T/C HAd F41
36	T/C	0.0012868754988678717	HAd F41	T/C HAd F41
37	T/C	-0.0007411751290947817	HAd F41	T/C HAd F41
38	T/C	-0.0014171920050823328	HAd F41	T/C HAd F41
39	T/C	-0.000684161657625948	HAd F41	T/C HAd F41
40	T/C	-0.0003746599553665893	HAd F41	T/C HAd F41
41	T/C	-0.0008877811985860919	HAd F41	T/C HAd F41
42	T/C	-0.0017104041440648978	HAd F41	T/C HAd F41
43	T/C	0.00021176432259848522	HAd F41	T/C HAd F41
44	T/C	0.0029321213898255948	HAd F41	T/C HAd F41
45	T/C	0.0022561045138379324	HAd F41	T/C HAd F41
46	T/C	-9.773737966087353e-05	HAd F41	T/C HAd F41
47	T/C	-0.0007574646923715754	HAd F41	T/C HAd F41
48	T/C	0.0002117643225985408	HAd F41	T/C HAd F41
49	T/C	-0.0010914007395461803	HAd F41	T/C HAd F41
50	T/C	-0.0012542963723142845	HAd F41	T/C HAd F41
51	T/C	0.0008389125087557108	HAd F41	T/C HAd F41
52	T/C	0.0027610809754190385	HAd F41	T/C HAd F41
53	T/C	0.000390949518643383	HAd F41	T/C HAd F41
54	T/C	-0.0015719428562119843	HAd F41	T/C HAd F41
55	T/C	-0.0002687777940673189	HAd F41	T/C HAd F41
56	T/C	0.0005945690596034713	HAd F41	T/C HAd F41
57	T/C	0.0008877811985860364	HAd F41	T/C HAd F41
58	T/C	-0.0006190034045187731	HAd F41	T/C HAd F41
59	T/C	0.00011402694293761171	HAd F41	T/C HAd F41
60	T/C	-0.0010425320497157436	HAd F41	T/C HAd F41
61	T/C	-0.0026470540324814266	HAd F41	T/C HAd F41
62	T/C	-0.0016778250175113103	HAd F41	T/C HAd F41
63	T/C	-1.6289563276849293e-05	HAd F41	T/C HAd F41
64	T/C	0.0018488654319178113	HAd F41	T/C HAd F41
65	T/C	0.0012461515906758876	HAd F41	T/C HAd F41
66	T/C	-4.8868689830436765e-05	HAd F41	T/C HAd F41
67	T/C	0.00030950170225935874	HAd F41	T/C HAd F41
68	T/C	0.0014171920050823328	HAd F41	T/C HAd F41
69	T/C	0.0002769225757057713	HAd F41	T/C HAd F41
70	T/C	-0.001702259362426501	HAd F41	T/C HAd F41
71	T/C	-0.0020606297545162967	HAd F41	T/C HAd F41
72	T/C	0.000716740784179591	HAd F41	T/C HAd F41
73	T/C	0.002207235824007551	HAd F41	T/C HAd F41
74	T/C	0.0010669663946309897	HAd F41	T/C HAd F41
75	T/C	0.0004642525533890659	HAd F41	T/C HAd F41
76	T/C	-0.0006923064392643449	HAd F41	T/C HAd F41
77	T/C	-0.001238006809037435	HAd F41	T/C HAd F41
78	T/C	-0.0008389125087556552	HAd F41	T/C HAd F41
79	T/C	-0.000130316506214461	HAd F41	T/C HAd F41
80	T/C	0.00019547475932174706	HAd F41	T/C HAd F41
81	T/C	0.000684161657625948	HAd F41	T/C HAd F41
82	T/C	-0.00039909430028183543	HAd F41	T/C HAd F41
83	T/C	0.00015475085112970715	HAd F41	T/C HAd F41
84	T/C	-0.00025248823079052513	HAd F41	T/C HAd F41
85	T/C	0.0010018081415237036	HAd F41	T/C HAd F41
86	T/C	0.0011728485559302046	HAd F41	T/C HAd F41
87	T/C	0.000130316506214461	HAd F41	T/C HAd F41
88	T/C	-0.0012461515906758318	HAd F41	T/C HAd F41
89	T/C	-0.0019303132483018356	HAd F41	T/C HAd F41
90	T/C	-0.0012868754988678717	HAd F41	T/C HAd F41
91	T/C	-0.0004723973350274628	HAd F41	T/C HAd F41
92	T/C	-0.0005131212432194471	HAd F41	T/C HAd F41
93	T/C	-0.00021176432259848522	HAd F41	T/C HAd F41
94	T/C	0.0015882324194888893	HAd F41	T/C HAd F41
95	T/C	0.0021013536627083364	HAd F41	T/C HAd F41
96	T/C	0.002671488377396617	HAd F41	T/C HAd F41
97	T/C	0.002003616283047463	HAd F41	T/C HAd F41
98	T/C	-3.257912655364303e-05	HAd F41	T/C HAd F41
99	T/C	-0.002549316652820553	HAd F41	T/C HAd F41
100	T/C	-0.0035592695759826534	HAd F41	T/C HAd F41
101	T/C	-0.0022723940771147816	HAd F41	T/C HAd F41
102	T/C	0.0020932088810698838	HAd F41	T/C HAd F41
103	T/C	0.004324879049992681	HAd F41	T/C HAd F41
104	T/C	0.0025248823079053622	HAd F41	T/C HAd F41
105	T/C	-0.003485966541237026	HAd F41	T/C HAd F41
106	T/C	-0.005367411099708369	HAd F41	T/C HAd F41
107	T/C	-0.0011647037742918078	HAd F41	T/C HAd F41
108	T/C	0.002818094446887872	HAd F41	T/C HAd F41
109	T/C	0.004284155141800641	HAd F41	T/C HAd F41
110	T/C	0.002101353662708281	HAd F41	T/C HAd F41
111	T/C	-0.001669680235872858	HAd F41	T/C HAd F41
112	T/C	-0.003111306585870437	HAd F41	T/C HAd F41
113	T/C	-0.0002117643225985408	HAd F41	T/C HAd F41
114	T/C	0.0014579159132743727	HAd F41	T/C HAd F41
115	T/C	7.330303474562737e-05	HAd F41	T/C HAd F41
116	T/C	-0.003958363876264489	HAd F41	T/C HAd F41
117	T/C	-0.0007981886005636152	HAd F41	T/C HAd F41
118	T/C	0.0030868722409551907	HAd F41	T/C HAd F41
119	T/C	0.003681441300558718	HAd F41	T/C HAd F41
120	T/C	0.0002361986675137314	HAd F41	T/C HAd F41
121	T/C	-0.0020687745361546933	HAd F41	T/C HAd F41
122	T/C	-0.001018097704800553	HAd F41	T/C HAd F41
123	T/C	-0.0008877811985860364	HAd F41	T/C HAd F41
124	T/C	0.0007085960025411387	HAd F41	T/C HAd F41
125	T/C	0.0008633468536708458	HAd F41	T/C HAd F41
126	T/C	0.0006108586228803762	HAd F41	T/C HAd F41
127	T/C	-0.000847057290394052	HAd F41	T/C HAd F41
128	T/C	-0.0011972829008454508	HAd F41	T/C HAd F41
129	T/C	-0.0009285051067780763	HAd F41	T/C HAd F41
130	T/C	-0.0012542963723142287	HAd F41	T/C HAd F41
131	T/C	0.000260633012428922	HAd F41	T/C HAd F41
132	T/C	0.0013438889703367054	HAd F41	T/C HAd F41
133	T/C	0.0014823502581896189	HAd F41	T/C HAd F41
134	T/C	9.773737966087353e-05	HAd F41	T/C HAd F41
135	T/C	7.330303474562737e-05	HAd F41	T/C HAd F41
136	T/C	1.6289563276793734e-05	HAd F41	T/C HAd F41
137	T/C	-0.0007330303474563848	HAd F41	T/C HAd F41
138	T/C	0.0008714916353092427	HAd F41	T/C HAd F41
139	T/C	0.0024515792731596795	HAd F41	T/C HAd F41
140	T/C	0.0008307677271172028	HAd F41	T/C HAd F41
141	T/C	-0.0017837071788105808	HAd F41	T/C HAd F41
142	T/C	-0.003380084379937756	HAd F41	T/C HAd F41
143	T/C	-0.0008633468536708458	HAd F41	T/C HAd F41
144	T/C	0.000847057290394052	HAd F41	T/C HAd F41
145	T/C	0.0007656094740100278	HAd F41	T/C HAd F41
146	T/C	0.00021990910423693767	HAd F41	T/C HAd F41
147	T/C	0.06102884881656323	HAd F41	T/C HAd F41
148	T/C	0.30367818338790337	HAd F41	T/C HAd F41
149	T/C	0.0	HAd F41	T/C HAd F41
0	A/G	0.0	HAd F41	A/G HAd F41
1	A/G	0.6790250065634027	HAd F41	A/G HAd F41
2	A/G	0.07240253347335257	HAd F41	A/G HAd F41
3	A/G	-0.08537345760042012	HAd F41	A/G HAd F41
4	A/G	-0.02179870044631136	HAd F41	A/G HAd F41
5	A/G	-0.004405683906537172	HAd F41	A/G HAd F41
6	A/G	0.00036919138881596233	HAd F41	A/G HAd F41
7	A/G	0.0036344841165660254	HAd F41	A/G HAd F41
8	A/G	0.0007711997899710914	HAd F41	A/G HAd F41
9	A/G	-0.0030273693882909357	HAd F41	A/G HAd F41
10	A/G	-0.003101207666054117	HAd F41	A/G HAd F41
11	A/G	0.0006727487529535351	HAd F41	A/G HAd F41
12	A/G	0.0032242714623260484	HAd F41	A/G HAd F41
13	A/G	0.002288986610658955	HAd F41	A/G HAd F41
14	A/G	-8.204253084735738e-06	HAd F41	A/G HAd F41
15	A/G	-0.0021495143082173843	HAd F41	A/G HAd F41
16	A/G	-0.0023628248884221925	HAd F41	A/G HAd F41
17	A/G	-0.000188697820950377	HAd F41	A/G HAd F41
18	A/G	0.0008204253084798976	HAd F41	A/G HAd F41
19	A/G	0.0017885271724862137	HAd F41	A/G HAd F41
20	A/G	0.00020510632711996042	HAd F41	A/G HAd F41
21	A/G	-0.002051063271199772	HAd F41	A/G HAd F41
22	A/G	-0.0016162378577054201	HAd F41	A/G HAd F41
23	A/G	-0.00032817012339194783	HAd F41	A/G HAd F41
24	A/G	0.0022069440798109822	HAd F41	A/G HAd F41
25	A/G	0.0014685613021790576	HAd F41	A/G HAd F41
26	A/G	0.0005414807035967559	HAd F41	A/G HAd F41
27	A/G	0.0003445786295615312	HAd F41	A/G HAd F41
28	A/G	-0.00014767655552636253	HAd F41	A/G HAd F41
29	A/G	-0.0013701102651614452	HAd F41	A/G HAd F41
30	A/G	-0.0010993699133630393	HAd F41	A/G HAd F41
31	A/G	-0.00013126804935677914	HAd F41	A/G HAd F41
32	A/G	-0.0003527828826463789	HAd F41	A/G HAd F41
33	A/G	-0.00048405093200315806	HAd F41	A/G HAd F41
34	A/G	-0.0007629955368862998	HAd F41	A/G HAd F41
35	A/G	0.0006973615122079102	HAd F41	A/G HAd F41
36	A/G	0.0006973615122079102	HAd F41	A/G HAd F41
37	A/G	0.001378314518246237	HAd F41	A/G HAd F41
38	A/G	0.0016408506169598512	HAd F41	A/G HAd F41
39	A/G	-0.00032817012339200383	HAd F41	A/G HAd F41
40	A/G	-0.0021413100551325925	HAd F41	A/G HAd F41
41	A/G	-0.001534195326857447	HAd F41	A/G HAd F41
42	A/G	0.00045943817274878294	HAd F41	A/G HAd F41
43	A/G	0.0007958125492255225	HAd F41	A/G HAd F41
44	A/G	-0.00046764242583357467	HAd F41	A/G HAd F41
45	A/G	0.0002215148332895438	HAd F41	A/G HAd F41
46	A/G	0.0006645444998687434	HAd F41	A/G HAd F41
47	A/G	0.0005332764505119642	HAd F41	A/G HAd F41
48	A/G	0.00035278288264632294	HAd F41	A/G HAd F41
49	A/G	-0.0011157784195326786	HAd F41	A/G HAd F41
50	A/G	-0.0005989104751903538	HAd F41	A/G HAd F41
51	A/G	-0.0006399317406143123	HAd F41	A/G HAd F41
52	A/G	0.00010665529010240404	HAd F41	A/G HAd F41
53	A/G	0.0014849698083486409	HAd F41	A/G HAd F41
54	A/G	0.001132186925702318	HAd F41	A/G HAd F41
55	A/G	0.00020510632712001636	HAd F41	A/G HAd F41
56	A/G	-0.0018459569440798117	HAd F41	A/G HAd F41
57	A/G	-0.0010665529010238724	HAd F41	A/G HAd F41
58	A/G	0.001673667629299018	HAd F41	A/G HAd F41
59	A/G	0.0011896166972959158	HAd F41	A/G HAd F41
60	A/G	-0.0014767655552637934	HAd F41	A/G HAd F41
61	A/G	-0.0021905355736413427	HAd F41	A/G HAd F41
62	A/G	-0.00048405093200315806	HAd F41	A/G HAd F41
63	A/G	0.0010993699133630952	HAd F41	A/G HAd F41
64	A/G	0.0008532423208191203	HAd F41	A/G HAd F41
65	A/G	0.0016818718823838096	HAd F41	A/G HAd F41
66	A/G	0.0008696508269887038	HAd F41	A/G HAd F41
67	A/G	-0.001025531635599858	HAd F41	A/G HAd F41
68	A/G	-0.0013372932528222783	HAd F41	A/G HAd F41
69	A/G	0.0003855998949855457	HAd F41	A/G HAd F41
70	A/G	0.0013126804935679032	HAd F41	A/G HAd F41
71	A/G	-7.383827776318126e-05	HAd F41	A/G HAd F41
72	A/G	-0.00032817012339194783	HAd F41	A/G HAd F41
73	A/G	-0.00023792333945912722	HAd F41	A/G HAd F41
74	A/G	-0.0010009188763454829	HAd F41	A/G HAd F41
75	A/G	0.0002133105802047521	HAd F41	A/G HAd F41
76	A/G	0.0021741270674717596	HAd F41	A/G HAd F41
77	A/G	0.0012142294565502909	HAd F41	A/G HAd F41
78	A/G	-0.0022561695983197884	HAd F41	A/G HAd F41
79	A/G	-0.0034621948017852875	HAd F41	A/G HAd F41
80	A/G	-0.0008942635862431348	HAd F41	A/G HAd F41
81	A/G	0.003068390653714894	HAd F41	A/G HAd F41
82	A/G	0.0027320162772380987	HAd F41	A/G HAd F41
83	A/G	-0.0007465870307167163	HAd F41	A/G HAd F41
84	A/G	-0.0031668416907325064	HAd F41	A/G HAd F41
85	A/G	-0.00044302966657914356	HAd F41	A/G HAd F41
86	A/G	0.002994552375951713	HAd F41	A/G HAd F41
87	A/G	0.0011567996849566932	HAd F41	A/G HAd F41
88	A/G	-0.0019197952218430489	HAd F41	A/G HAd F41
89	A/G	-0.0005496849566815476	HAd F41	A/G HAd F41
90	A/G	0.00027074035179840594	HAd F41	A/G HAd F41
91	A/G	-0.0007876082961407308	HAd F41	A/G HAd F41
92	A/G	-0.0024448674192701653	HAd F41	A/G HAd F41
93	A/G	-0.00043482541349429594	HAd F41	A/G HAd F41
94	A/G	0.002321803622998122	HAd F41	A/G HAd F41
95	A/G	0.0018869782095037701	HAd F41	A/G HAd F41
96	A/G	0.0013701102651615012	HAd F41	A/G HAd F41
97	A/G	6.563402467838957e-05	HAd F41	A/G HAd F41
98	A/G	-0.0006317274875295765	HAd F41	A/G HAd F41
99	A/G	-0.0012470464688895137	HAd F41	A/G HAd F41
100	A/G	-0.00020510632712001636	HAd F41	A/G HAd F41
101	A/G	-0.0003035573641375727	HAd F41	A/G HAd F41
102	A/G	-4.92255185087502e-05	HAd F41	A/G HAd F41
103	A/G	0.0007958125492254666	HAd F41	A/G HAd F41
104	A/G	0.0020592675242845637	HAd F41	A/G HAd F41
105	A/G	0.0011814124442110683	HAd F41	A/G HAd F41
106	A/G	-0.0006809530060383267	HAd F41	A/G HAd F41
107	A/G	-0.0012880677343134722	HAd F41	A/G HAd F41
108	A/G	-0.001378314518246293	HAd F41	A/G HAd F41
109	A/G	-0.0010911656602782475	HAd F41	A/G HAd F41
110	A/G	-0.0013537017589918619	HAd F41	A/G HAd F41
111	A/G	0.00014767655552636253	HAd F41	A/G HAd F41
112	A/G	0.0007465870307167163	HAd F41	A/G HAd F41
113	A/G	0.0001804935678655853	HAd F41	A/G HAd F41
114	A/G	0.00027074035179835	HAd F41	A/G HAd F41
115	A/G	0.001320884746652639	HAd F41	A/G HAd F41
116	A/G	0.0006727487529534791	HAd F41	A/G HAd F41
117	A/G	0.0002133105802047521	HAd F41	A/G HAd F41
118	A/G	-4.1021265424014465e-05	HAd F41	A/G HAd F41
119	A/G	0.0007219742714623412	HAd F41	A/G HAd F41
120	A/G	-0.0013044762404830557	HAd F41	A/G HAd F41
121	A/G	-0.003002756629036505	HAd F41	A/G HAd F41
122	A/G	-0.0007794040430559391	HAd F41	A/G HAd F41
123	A/G	0.002773037542662113	HAd F41	A/G HAd F41
124	A/G	0.0026007482278813197	HAd F41	A/G HAd F41
125	A/G	-0.0004102126542399768	HAd F41	A/G HAd F41
126	A/G	-0.0016244421107902678	HAd F41	A/G HAd F41
127	A/G	-0.000188697820950377	HAd F41	A/G HAd F41
128	A/G	0.001591625098451045	HAd F41	A/G HAd F41
129	A/G	-0.000566093462851187	HAd F41	A/G HAd F41
130	A/G	-0.002773037542662113	HAd F41	A/G HAd F41
131	A/G	-0.0009681018640062602	HAd F41	A/G HAd F41
132	A/G	0.0009927146232606911	HAd F41	A/G HAd F41
133	A/G	0.0014849698083486409	HAd F41	A/G HAd F41
134	A/G	-0.00027894460488314167	HAd F41	A/G HAd F41
135	A/G	-0.00023792333945912722	HAd F41	A/G HAd F41
136	A/G	0.0020838802835389946	HAd F41	A/G HAd F41
137	A/G	0.0013454975059070701	HAd F41	A/G HAd F41
138	A/G	-0.001082961407193456	HAd F41	A/G HAd F41
139	A/G	-0.002526909950118138	HAd F41	A/G HAd F41
140	A/G	-0.001509582567603072	HAd F41	A/G HAd F41
141	A/G	0.0008122210553951619	HAd F41	A/G HAd F41
142	A/G	0.0006727487529535351	HAd F41	A/G HAd F41
143	A/G	0.0007794040430558831	HAd F41	A/G HAd F41
144	A/G	-8.204253084797297e-05	HAd F41	A/G HAd F41
145	A/G	0.000377395641900754	HAd F41	A/G HAd F41
146	A/G	0.0013701102651614452	HAd F41	A/G HAd F41
147	A/G	0.06009615384615388	HAd F41	A/G HAd F41
148	A/G	0.29740417432396965	HAd F41	A/G HAd F41
149	A/G	0.0	HAd F41	A/G HAd F41
0	T/C	0.0	Bat 2	T/C Bat 2
1	T/C	0.6830845248107653	Bat 2	T/C Bat 2
2	T/C	0.07946979254275305	Bat 2	T/C Bat 2
3	T/C	-0.08439339781328845	Bat 2	T/C Bat 2
4	T/C	-0.02545030838239415	Bat 2	T/C Bat 2
5	T/C	-0.007271516680684008	Bat 2	T/C Bat 2
6	T/C	-0.0017258901037286074	Bat 2	T/C Bat 2
7	T/C	0.001200238295486387	Bat 2	T/C Bat 2
8	T/C	-0.0005256518082422204	Bat 2	T/C Bat 2
9	T/C	-0.002426759181384981	Bat 2	T/C Bat 2
10	T/C	-0.0003504345388281867	Bat 2	T/C Bat 2
11	T/C	0.0008147603027754176	Bat 2	T/C Bat 2
12	T/C	0.00267206335856464	Bat 2	T/C Bat 2
13	T/C	0.0021551724137930557	Bat 2	T/C Bat 2
14	T/C	-0.0004205214465938121	Bat 2	T/C Bat 2
15	T/C	-0.0024968460891505464	Bat 2	T/C Bat 2
16	T/C	-0.0034254976170451875	Bat 2	T/C Bat 2
17	T/C	0.0005957387160078457	Bat 2	T/C Bat 2
18	T/C	0.002601976450798955	Bat 2	T/C Bat 2
19	T/C	0.001953672553966935	Bat 2	T/C Bat 2
20	T/C	-0.0013491729744883935	Bat 2	T/C Bat 2
21	T/C	-0.003416736753574432	Bat 2	T/C Bat 2
22	T/C	-0.0019273899635547879	Bat 2	T/C Bat 2
23	T/C	0.0021026072329688216	Bat 2	T/C Bat 2
24	T/C	0.004844757499299147	Bat 2	T/C Bat 2
25	T/C	0.0033203672553967197	Bat 2	T/C Bat 2
26	T/C	-0.0011739557050743001	Bat 2	T/C Bat 2
27	T/C	-0.0026633024950939443	Bat 2	T/C Bat 2
28	T/C	-0.0019273899635547879	Bat 2	T/C Bat 2
29	T/C	-0.0006395430333613242	Bat 2	T/C Bat 2
30	T/C	0.000700869077656254	Bat 2	T/C Bat 2
31	T/C	0.0019449116904961795	Bat 2	T/C Bat 2
32	T/C	0.0007797168488926347	Bat 2	T/C Bat 2
33	T/C	-0.0016119988786095036	Bat 2	T/C Bat 2
34	T/C	-0.0018660639192598582	Bat 2	T/C Bat 2
35	T/C	-0.00033291281188673556	Bat 2	T/C Bat 2
36	T/C	-0.0006921082141855583	Bat 2	T/C Bat 2
37	T/C	-0.001471825063078193	Bat 2	T/C Bat 2
38	T/C	0.0010074992991309622	Bat 2	T/C Bat 2
39	T/C	0.0030925848051583924	Bat 2	T/C Bat 2
40	T/C	0.002251541911970828	Bat 2	T/C Bat 2
41	T/C	-0.0008498037566582601	Bat 2	T/C Bat 2
42	T/C	-0.0010513036164844407	Bat 2	T/C Bat 2
43	T/C	0.0008410428931875645	Bat 2	T/C Bat 2
44	T/C	-0.0002803476310625016	Bat 2	T/C Bat 2
45	T/C	-0.0022778245023829745	Bat 2	T/C Bat 2
46	T/C	-0.0031889543033361647	Bat 2	T/C Bat 2
47	T/C	0.0008760863470703473	Bat 2	T/C Bat 2
48	T/C	0.003153910849453322	Bat 2	T/C Bat 2
49	T/C	0.002654541631623189	Bat 2	T/C Bat 2
50	T/C	0.0015857162881973566	Bat 2	T/C Bat 2
51	T/C	-0.00010513036164846797	Bat 2	T/C Bat 2
52	T/C	-0.002295346229324366	Bat 2	T/C Bat 2
53	T/C	-0.003530627978693536	Bat 2	T/C Bat 2
54	T/C	-0.0010250210260722937	Bat 2	T/C Bat 2
55	T/C	0.0017258901037286074	Bat 2	T/C Bat 2
56	T/C	0.0019011073731427007	Bat 2	T/C Bat 2
57	T/C	0.0005256518082422801	Bat 2	T/C Bat 2
58	T/C	0.00025406504065041445	Bat 2	T/C Bat 2
59	T/C	-0.00037671712924021406	Bat 2	T/C Bat 2
60	T/C	-0.001357933837959089	Bat 2	T/C Bat 2
61	T/C	-0.0002628259041211102	Bat 2	T/C Bat 2
62	T/C	0.0011038687973086746	Bat 2	T/C Bat 2
63	T/C	-0.00010513036164846797	Bat 2	T/C Bat 2
64	T/C	-0.0019361508270255435	Bat 2	T/C Bat 2
65	T/C	-0.001629520605550895	Bat 2	T/C Bat 2
66	T/C	0.00039423885618166527	Bat 2	T/C Bat 2
67	T/C	0.0013754555649005402	Bat 2	T/C Bat 2
68	T/C	0.0015769554247266012	Bat 2	T/C Bat 2
69	T/C	0.0010951079338379788	Bat 2	T/C Bat 2
70	T/C	-0.00016645640594327814	Bat 2	T/C Bat 2
71	T/C	-0.0013491729744883935	Bat 2	T/C Bat 2
72	T/C	-0.00029786935800395274	Bat 2	T/C Bat 2
73	T/C	0.0013141295206056105	Bat 2	T/C Bat 2
74	T/C	0.0016645640594336777	Bat 2	T/C Bat 2
75	T/C	-0.0008147603027754774	Bat 2	T/C Bat 2
76	T/C	-0.002961171853097897	Bat 2	T/C Bat 2
77	T/C	-0.0031101065320998434	Bat 2	T/C Bat 2
78	T/C	-3.5043453882842575e-05	Bat 2	T/C Bat 2
79	T/C	0.003548149705634987	Bat 2	T/C Bat 2
80	T/C	0.0025756938603868676	Bat 2	T/C Bat 2
81	T/C	0.0012878469301934637	Bat 2	T/C Bat 2
82	T/C	-0.0009461732548359727	Bat 2	T/C Bat 2
83	T/C	-0.001471825063078193	Bat 2	T/C Bat 2
84	T/C	-0.0024530417717970082	Bat 2	T/C Bat 2
85	T/C	-0.0006745864872441668	Bat 2	T/C Bat 2
86	T/C	0.002006237734791169	Bat 2	T/C Bat 2
87	T/C	0.0031188673955704796	Bat 2	T/C Bat 2
88	T/C	0.00048184749088868206	Bat 2	T/C Bat 2
89	T/C	-0.0032940846649845727	Bat 2	T/C Bat 2
90	T/C	-0.002374194000560747	Bat 2	T/C Bat 2
91	T/C	0.0001664564059433379	Bat 2	T/C Bat 2
92	T/C	0.002698345948976727	Bat 2	T/C Bat 2
93	T/C	0.00040299971965236095	Bat 2	T/C Bat 2
94	T/C	-0.001734650967199363	Bat 2	T/C Bat 2
95	T/C	-0.0004993692178301332	Bat 2	T/C Bat 2
96	T/C	0.0009461732548359727	Bat 2	T/C Bat 2
97	T/C	0.0007183908045977052	Bat 2	T/C Bat 2
98	T/C	-0.0005081300813008289	Bat 2	T/C Bat 2
99	T/C	7.88477712363211e-05	Bat 2	T/C Bat 2
100	T/C	-0.0005694561255957586	Bat 2	T/C Bat 2
101	T/C	0.00021026072329687618	Bat 2	T/C Bat 2
102	T/C	0.000989977572189511	Bat 2	T/C Bat 2
103	T/C	0.001813498738435684	Bat 2	T/C Bat 2
104	T/C	0.0009286515278945813	Bat 2	T/C Bat 2
105	T/C	-0.0015331511073731227	Bat 2	T/C Bat 2
106	T/C	-0.003206476030277556	Bat 2	T/C Bat 2
107	T/C	-0.0035919540229885256	Bat 2	T/C Bat 2
108	T/C	-0.0006483038968320797	Bat 2	T/C Bat 2
109	T/C	0.0027684328567423523	Bat 2	T/C Bat 2
110	T/C	0.004581931595178096	Bat 2	T/C Bat 2
111	T/C	0.0032502803476310346	Bat 2	T/C Bat 2
112	T/C	0.000639543033361384	Bat 2	T/C Bat 2
113	T/C	-0.0023216288197364533	Bat 2	T/C Bat 2
114	T/C	-0.002829758901037282	Bat 2	T/C Bat 2
115	T/C	-0.0015857162881973566	Bat 2	T/C Bat 2
116	T/C	-0.0012615643397813168	Bat 2	T/C Bat 2
117	T/C	-0.0018923465096720052	Bat 2	T/C Bat 2
118	T/C	0.00027158676759180586	Bat 2	T/C Bat 2
119	T/C	0.0017696944210821458	Bat 2	T/C Bat 2
120	T/C	0.002295346229324366	Bat 2	T/C Bat 2
121	T/C	0.0014893467900196442	Bat 2	T/C Bat 2
122	T/C	0.002426759181384921	Bat 2	T/C Bat 2
123	T/C	0.0014455424726660462	Bat 2	T/C Bat 2
124	T/C	-0.0016733249229043735	Bat 2	T/C Bat 2
125	T/C	-0.003075063078216941	Bat 2	T/C Bat 2
126	T/C	-0.0023391505466779042	Bat 2	T/C Bat 2
127	T/C	0.001340412111017638	Bat 2	T/C Bat 2
128	T/C	0.0014805859265489484	Bat 2	T/C Bat 2
129	T/C	0.001200238295486387	Bat 2	T/C Bat 2
130	T/C	-5.2565180824233986e-05	Bat 2	T/C Bat 2
131	T/C	-0.0012790860667227083	Bat 2	T/C Bat 2
132	T/C	-0.002225259321558741	Bat 2	T/C Bat 2
133	T/C	-0.0017171292402579118	Bat 2	T/C Bat 2
134	T/C	0.0020763246425567344	Bat 2	T/C Bat 2
135	T/C	0.0027947154471544993	Bat 2	T/C Bat 2
136	T/C	-0.0006220213064199926	Bat 2	T/C Bat 2
137	T/C	-0.003635758340342004	Bat 2	T/C Bat 2
138	T/C	-0.0006658256237734114	Bat 2	T/C Bat 2
139	T/C	0.0020412811886740116	Bat 2	T/C Bat 2
140	T/C	0.0016207597420801992	Bat 2	T/C Bat 2
141	T/C	0.0001489346790019465	Bat 2	T/C Bat 2
142	T/C	0.00034167367535743124	Bat 2	T/C Bat 2
143	T/C	0.00027158676759186565	Bat 2	T/C Bat 2
144	T/C	-0.0013491729744883336	Bat 2	T/C Bat 2
145	T/C	-0.0017521726941406946	Bat 2	T/C Bat 2
146	T/C	0.000534412671712916	Bat 2	T/C Bat 2
147	T/C	0.06070402298850575	Bat 2	T/C Bat 2
148	T/C	0.2962485982618447	Bat 2	T/C Bat 2
149	T/C	0.0	Bat 2	T/C Bat 2
0	A/G	0.0	Bat 2	A/G Bat 2
1	A/G	0.6808557083606201	Bat 2	A/G Bat 2
2	A/G	0.07664702030124433	Bat 2	A/G Bat 2
3	A/G	-0.08256712508185984	Bat 2	A/G Bat 2
4	A/G	-0.021427635887360894	Bat 2	A/G Bat 2
5	A/G	-0.007055228116131867	Bat 2	A/G Bat 2
6	A/G	-0.002575856799825406	Bat 2	A/G Bat 2
7	A/G	0.0013621480026195277	Bat 2	A/G Bat 2
8	A/G	0.0005675616677580919	Bat 2	A/G Bat 2
9	A/G	-0.0023139052608601145	Bat 2	A/G Bat 2
10	A/G	-0.0005500982318271479	Bat 2	A/G Bat 2
11	A/G	0.0026719056974459855	Bat 2	A/G Bat 2
12	A/G	0.0013796114385504718	Bat 2	A/G Bat 2
13	A/G	-0.001414538310412598	Bat 2	A/G Bat 2
14	A/G	-0.0017114167212398967	Bat 2	A/G Bat 2
15	A/G	0.000585025103689155	Bat 2	A/G Bat 2
16	A/G	0.0011176598995852399	Bat 2	A/G Bat 2
17	A/G	0.0003580004365858706	Bat 2	A/G Bat 2
18	A/G	-0.0010128792839990994	Bat 2	A/G Bat 2
19	A/G	-0.0005675616677581515	Bat 2	A/G Bat 2
20	A/G	-0.000646147129447727	Bat 2	A/G Bat 2
21	A/G	-0.0006636105653787305	Bat 2	A/G Bat 2
22	A/G	-0.0006985374372407377	Bat 2	A/G Bat 2
23	A/G	0.00030561012879285995	Bat 2	A/G Bat 2
24	A/G	0.0012835625409299523	Bat 2	A/G Bat 2
25	A/G	0.0014931237721021735	Bat 2	A/G Bat 2
26	A/G	0.0010478061558612257	Bat 2	A/G Bat 2
27	A/G	0.0006199519755512217	Bat 2	A/G Bat 2
28	A/G	-0.0010827330277232328	Bat 2	A/G Bat 2
29	A/G	-0.0011438550534817451	Bat 2	A/G Bat 2
30	A/G	0.0007509277450338675	Bat 2	A/G Bat 2
31	A/G	0.0008207814887579412	Bat 2	A/G Bat 2
32	A/G	-0.0011438550534818048	Bat 2	A/G Bat 2
33	A/G	-0.0008819035145164536	Bat 2	A/G Bat 2
34	A/G	0.000462781052172011	Bat 2	A/G Bat 2
35	A/G	-7.85854616896351e-05	Bat 2	A/G Bat 2
36	A/G	-0.0008819035145164536	Bat 2	A/G Bat 2
37	A/G	-0.00021829294913778264	Bat 2	A/G Bat 2
38	A/G	-0.00016590264134471242	Bat 2	A/G Bat 2
39	A/G	-0.0014494651822746052	Bat 2	A/G Bat 2
40	A/G	-0.00033180528268936526	Bat 2	A/G Bat 2
41	A/G	0.0022527832351014834	Bat 2	A/G Bat 2
42	A/G	0.0016240995415848193	Bat 2	A/G Bat 2
43	A/G	0.0003405370006548671	Bat 2	A/G Bat 2
44	A/G	-0.0016852215673433318	Bat 2	A/G Bat 2
45	A/G	-0.0020170268500327567	Bat 2	A/G Bat 2
46	A/G	0.0007945863348613763	Bat 2	A/G Bat 2
47	A/G	0.0030299061340319155	Bat 2	A/G Bat 2
48	A/G	0.0017987339008950335	Bat 2	A/G Bat 2
49	A/G	-0.0019297096703776793	Bat 2	A/G Bat 2
50	A/G	-0.0027068325693079924	Bat 2	A/G Bat 2
51	A/G	0.0008207814887579412	Bat 2	A/G Bat 2
52	A/G	0.0009692206941715906	Bat 2	A/G Bat 2
53	A/G	-0.000523903077930583	Bat 2	A/G Bat 2
54	A/G	-0.0013359528487230225	Bat 2	A/G Bat 2
55	A/G	-0.0008033180528269376	Bat 2	A/G Bat 2
56	A/G	0.0012922942588953945	Bat 2	A/G Bat 2
57	A/G	0.002619515389652915	Bat 2	A/G Bat 2
58	A/G	0.0024274175944116972	Bat 2	A/G Bat 2
59	A/G	9.604889762063865e-05	Bat 2	A/G Bat 2
60	A/G	-0.0022877101069636095	Bat 2	A/G Bat 2
61	A/G	-0.0032394673652040773	Bat 2	A/G Bat 2
62	A/G	-0.0020868805937568303	Bat 2	A/G Bat 2
63	A/G	0.0001571709233791511	Bat 2	A/G Bat 2
64	A/G	0.0023051735428945533	Bat 2	A/G Bat 2
65	A/G	0.003178345339445565	Bat 2	A/G Bat 2
66	A/G	0.0016590264134468263	Bat 2	A/G Bat 2
67	A/G	-0.0013097576948264576	Bat 2	A/G Bat 2
68	A/G	-0.0032220039292730736	Bat 2	A/G Bat 2
69	A/G	-0.00284654005675614	Bat 2	A/G Bat 2
70	A/G	0.0010128792839990994	Bat 2	A/G Bat 2
71	A/G	0.0035101506221348706	Bat 2	A/G Bat 2
72	A/G	0.0020694171578257673	Bat 2	A/G Bat 2
73	A/G	-0.001597904387688314	Bat 2	A/G Bat 2
74	A/G	-0.001990831696136192	Bat 2	A/G Bat 2
75	A/G	0.0010216110019646608	Bat 2	A/G Bat 2
76	A/G	0.001213708797205819	Bat 2	A/G Bat 2
77	A/G	-0.0008295132067233835	Bat 2	A/G Bat 2
78	A/G	-0.0019297096703776197	Bat 2	A/G Bat 2
79	A/G	0.00025321982099978975	Bat 2	A/G Bat 2
80	A/G	0.0007945863348613763	Bat 2	A/G Bat 2
81	A/G	-0.00042785418031000393	Bat 2	A/G Bat 2
82	A/G	-4.365858982750888e-05	Bat 2	A/G Bat 2
83	A/G	0.000829513206723443	Bat 2	A/G Bat 2
84	A/G	-0.0004889762060685163	Bat 2	A/G Bat 2
85	A/G	-0.0016590264134468263	Bat 2	A/G Bat 2
86	A/G	-0.0010041475660336572	Bat 2	A/G Bat 2
87	A/G	0.0017812704649639705	Bat 2	A/G Bat 2
88	A/G	0.001536782361929742	Bat 2	A/G Bat 2
89	A/G	-0.001012879283999159	Bat 2	A/G Bat 2
90	A/G	-0.0006024885396202182	Bat 2	A/G Bat 2
91	A/G	0.0008731717965509519	Bat 2	A/G Bat 2
92	A/G	0.0014320017463436015	Bat 2	A/G Bat 2
93	A/G	-0.0015105872080331771	Bat 2	A/G Bat 2
94	A/G	-0.0015280506439642402	Bat 2	A/G Bat 2
95	A/G	0.0008731717965509519	Bat 2	A/G Bat 2
96	A/G	0.002305173542894613	Bat 2	A/G Bat 2
97	A/G	0.0010216110019646608	Bat 2	A/G Bat 2
98	A/G	-0.0017288801571709001	Bat 2	A/G Bat 2
99	A/G	-0.0008557083606199483	Bat 2	A/G Bat 2
100	A/G	-0.000646147129447727	Bat 2	A/G Bat 2
101	A/G	0.0	Bat 2	A/G Bat 2
102	A/G	0.0013359528487229628	Bat 2	A/G Bat 2
103	A/G	0.0020170268500327567	Bat 2	A/G Bat 2
104	A/G	0.0001484392054136493	Bat 2	A/G Bat 2
105	A/G	-0.0025933202357564097	Bat 2	A/G Bat 2
106	A/G	-0.001327221130757461	Bat 2	A/G Bat 2
107	A/G	0.0021392709015499007	Bat 2	A/G Bat 2
108	A/G	0.0009692206941715906	Bat 2	A/G Bat 2
109	A/G	-0.002549661645928841	Bat 2	A/G Bat 2
110	A/G	-0.0018074656188605354	Bat 2	A/G Bat 2
111	A/G	0.0010041475660335975	Bat 2	A/G Bat 2
112	A/G	0.0013970748744815348	Bat 2	A/G Bat 2
113	A/G	-0.0007160008731718603	Bat 2	A/G Bat 2
114	A/G	-0.0002619515389652915	Bat 2	A/G Bat 2
115	A/G	0.0022527832351014834	Bat 2	A/G Bat 2
116	A/G	0.0022091246452739743	Bat 2	A/G Bat 2
117	A/G	-0.001641562977515823	Bat 2	A/G Bat 2
118	A/G	-0.0039030779305828673	Bat 2	A/G Bat 2
119	A/G	-0.001536782361929742	Bat 2	A/G Bat 2
120	A/G	0.0022003929273084724	Bat 2	A/G Bat 2
121	A/G	0.0024710761842392658	Bat 2	A/G Bat 2
122	A/G	0.0011001964636542362	Bat 2	A/G Bat 2
123	A/G	0.00037546387251687416	Bat 2	A/G Bat 2
124	A/G	8.731717965501775e-06	Bat 2	A/G Bat 2
125	A/G	-0.0017725387469984687	Bat 2	A/G Bat 2
126	A/G	-0.002209124645273915	Bat 2	A/G Bat 2
127	A/G	0.00028814669286179683	Bat 2	A/G Bat 2
128	A/G	0.00198209997817069	Bat 2	A/G Bat 2
129	A/G	0.0006374154114822253	Bat 2	A/G Bat 2
130	A/G	-0.0006898057192752954	Bat 2	A/G Bat 2
131	A/G	-0.0005064396419995199	Bat 2	A/G Bat 2
132	A/G	0.0007160008731718008	Bat 2	A/G Bat 2
133	A/G	-0.0007945863348613763	Bat 2	A/G Bat 2
134	A/G	-0.0024536127483082027	Bat 2	A/G Bat 2
135	A/G	-0.0007945863348613763	Bat 2	A/G Bat 2
136	A/G	0.0030037109801353506	Bat 2	A/G Bat 2
137	A/G	0.0033791748526522843	Bat 2	A/G Bat 2
138	A/G	0.0010041475660335975	Bat 2	A/G Bat 2
139	A/G	-0.002436149312377199	Bat 2	A/G Bat 2
140	A/G	-0.002750491159135561	Bat 2	A/G Bat 2
141	A/G	-0.001196245361274875	Bat 2	A/G Bat 2
142	A/G	8.731717965501775e-06	Bat 2	A/G Bat 2
143	A/G	0.0013010259768609558	Bat 2	A/G Bat 2
144	A/G	0.0015367823619296824	Bat 2	A/G Bat 2
145	A/G	0.0006461471294476674	Bat 2	A/G Bat 2
146	A/G	-0.00117005020737831	Bat 2	A/G Bat 2
147	A/G	0.058048461034708634	Bat 2	A/G Bat 2
148	A/G	0.29714036236629565	Bat 2	A/G Bat 2
149	A/G	0.0	Bat 2	A/G Bat 2
0	T/C	0.0	Variola	T/C Variola
1	T/C	0.6934672162166327	Variola	T/C Variola
2	T/C	0.06845458764060522	Variola	T/C Variola
3	T/C	-0.08887264059671952	Variola	T/C Variola
4	T/C	-0.019231394896856643	Variola	T/C Variola
5	T/C	-0.007287758586147441	Variola	T/C Variola
6	T/C	-0.004977799391431042	Variola	T/C Variola
7	T/C	0.002227766428707199	Variola	T/C Variola
8	T/C	0.004547999719174737	Variola	T/C Variola
9	T/C	0.0	Variola	T/C Variola
10	T/C	-0.003844224160221082	Variola	T/C Variola
11	T/C	-0.0023476308791371935	Variola	T/C Variola
12	T/C	0.0009126821725602748	Variola	T/C Variola
13	T/C	0.0022123552850804684	Variola	T/C Variola
14	T/C	0.00019178312068814958	Variola	T/C Variola
15	T/C	-0.0005291159311841159	Variola	T/C Variola
16	T/C	0.00011986445043004093	Variola	T/C Variola
17	T/C	0.001364742385610783	Variola	T/C Variola
18	T/C	-0.00029452407819957984	Variola	T/C Variola
19	T/C	-0.0022928357017977887	Variola	T/C Variola
20	T/C	-0.0018133779000775784	Variola	T/C Variola
21	T/C	0.00017123492918582614	Variola	T/C Variola
22	T/C	0.0016746776074370937	Variola	T/C Variola
23	T/C	0.0016524170666429373	Variola	T/C Variola
24	T/C	0.0006489803816141568	Variola	T/C Variola
25	T/C	0.00012157679972192067	Variola	T/C Variola
26	T/C	-0.0008287770572592416	Variola	T/C Variola
27	T/C	-0.0009503538569812089	Variola	T/C Variola
28	T/C	-0.0010770677045786286	Variola	T/C Variola
29	T/C	-0.00024315359944379462	Variola	T/C Variola
30	T/C	0.00036301804987383553	Variola	T/C Variola
31	T/C	0.00034246985837155887	Variola	T/C Variola
32	T/C	0.0005479517733945595	Variola	T/C Variola
33	T/C	0.0009109698232683952	Variola	T/C Variola
34	T/C	0.0003202093175774024	Variola	T/C Variola
35	T/C	-0.0005034306918062466	Variola	T/C Variola
36	T/C	-0.0006472680323223237	Variola	T/C Variola
37	T/C	-0.00012842619688934625	Variola	T/C Variola
38	T/C	-3.0822287253461784e-05	Variola	T/C Variola
39	T/C	0.00010787800538702282	Variola	T/C Variola
40	T/C	0.000833914105134834	Variola	T/C Variola
41	T/C	0.000383566241376159	Variola	T/C Variola
42	T/C	-0.001114739388999516	Variola	T/C Variola
43	T/C	-0.0010359713215740286	Variola	T/C Variola
44	T/C	0.0003887032892517515	Variola	T/C Variola
45	T/C	0.0014948809317919622	Variola	T/C Variola
46	T/C	0.000232879503692703	Variola	T/C Variola
47	T/C	-0.0009623403020241336	Variola	T/C Variola
48	T/C	-0.00014726203909978992	Variola	T/C Variola
49	T/C	0.0007979547700057798	Variola	T/C Variola
50	T/C	0.000642130984446778	Variola	T/C Variola
51	T/C	-0.00048117015101209015	Variola	T/C Variola
52	T/C	-0.0009640526513160601	Variola	T/C Variola
53	T/C	-0.0007106249561210804	Variola	T/C Variola
54	T/C	4.109638300460014e-05	Variola	T/C Variola
55	T/C	0.0005667876156050032	Variola	T/C Variola
56	T/C	0.00032363401616111514	Variola	T/C Variola
57	T/C	6.849397167430243e-05	Variola	T/C Variola
58	T/C	2.7397588669749003e-05	Variola	T/C Variola
59	T/C	-3.253463654529482e-05	Variola	T/C Variola
60	T/C	1.5411143626730892e-05	Variola	T/C Variola
61	T/C	-0.00020548191502290728	Variola	T/C Variola
62	T/C	-5.137047875545817e-06	Variola	T/C Variola
63	T/C	8.390511530108003e-05	Variola	T/C Variola
64	T/C	-0.00020205721643919448	Variola	T/C Variola
65	T/C	1.5411143626730892e-05	Variola	T/C Variola
66	T/C	8.73298138847461e-05	Variola	T/C Variola
67	T/C	0.00022431775723339768	Variola	T/C Variola
68	T/C	-0.00021918070935785186	Variola	T/C Variola
69	T/C	-0.0003184969682855226	Variola	T/C Variola
70	T/C	0.0005137047875574317	Variola	T/C Variola
71	T/C	0.0007208990518722188	Variola	T/C Variola
72	T/C	-0.0001113027039707356	Variola	T/C Variola
73	T/C	-0.0004297996722563517	Variola	T/C Variola
74	T/C	-0.00042466262438075914	Variola	T/C Variola
75	T/C	0.000130138546181226	Variola	T/C Variola
76	T/C	-7.020632096618218e-05	Variola	T/C Variola
77	T/C	0.00013698794334860486	Variola	T/C Variola
78	T/C	0.0006592544773652951	Variola	T/C Variola
79	T/C	0.0006661038745327674	Variola	T/C Variola
80	T/C	-0.0004229502750889728	Variola	T/C Variola
81	T/C	-0.0009606279527323005	Variola	T/C Variola
82	T/C	-0.0008065165164650851	Variola	T/C Variola
83	T/C	-0.00037671684420873344	Variola	T/C Variola
84	T/C	0.0002928117289077001	Variola	T/C Variola
85	T/C	0.00113186288191808	Variola	T/C Variola
86	T/C	0.0012825496196016294	Variola	T/C Variola
87	T/C	-4.9658129463858746e-05	Variola	T/C Variola
88	T/C	-0.0016609788131022427	Variola	T/C Variola
89	T/C	-0.000570212314188716	Variola	T/C Variola
90	T/C	0.000645555683030444	Variola	T/C Variola
91	T/C	0.0005154171368492648	Variola	T/C Variola
92	T/C	-0.0004349367201318975	Variola	T/C Variola
93	T/C	-0.00026370179094611804	Variola	T/C Variola
94	T/C	0.0004503478637586284	Variola	T/C Variola
95	T/C	-9.417921105217168e-05	Variola	T/C Variola
96	T/C	-0.0009726143977753187	Variola	T/C Variola
97	T/C	-0.0009229562683114599	Variola	T/C Variola
98	T/C	0.00015582378555909526	Variola	T/C Variola
99	T/C	0.00031678461899373633	Variola	T/C Variola
100	T/C	0.0006763779702839058	Variola	T/C Variola
101	T/C	4.794578017202571e-05	Variola	T/C Variola
102	T/C	0.000982888493526457	Variola	T/C Variola
103	T/C	0.0007397348940826157	Variola	T/C Variola
104	T/C	-0.00038014154279249294	Variola	T/C Variola
105	T/C	-0.0007585707362930126	Variola	T/C Variola
106	T/C	0.00048630719888763597	Variola	T/C Variola
107	T/C	0.0014349487065769652	Variola	T/C Variola
108	T/C	0.0003390451597878928	Variola	T/C Variola
109	T/C	-0.0008287770572592416	Variola	T/C Variola
110	T/C	-0.0015873477935523476	Variola	T/C Variola
111	T/C	-0.0010667936088274903	Variola	T/C Variola
112	T/C	-0.000337332810496013	Variola	T/C Variola
113	T/C	0.0014058387686153831	Variola	T/C Variola
114	T/C	0.0013493312419840988	Variola	T/C Variola
115	T/C	0.00026198944165428504	Variola	T/C Variola
116	T/C	-0.00026027709236240527	Variola	T/C Variola
117	T/C	-0.0005650752663131235	Variola	T/C Variola
118	T/C	-0.0008630240430964161	Variola	T/C Variola
119	T/C	-0.000861311693804583	Variola	T/C Variola
120	T/C	0.0005753493620642619	Variola	T/C Variola
121	T/C	0.0010462454173252136	Variola	T/C Variola
122	T/C	-0.000511992438265552	Variola	T/C Variola
123	T/C	-0.0008818598853068598	Variola	T/C Variola
124	T/C	2.2260540794109743e-05	Variola	T/C Variola
125	T/C	0.0013561806391514776	Variola	T/C Variola
126	T/C	0.0008133659136325106	Variola	T/C Variola
127	T/C	-0.00019692016856364867	Variola	T/C Variola
128	T/C	-0.0008818598853068598	Variola	T/C Variola
129	T/C	-0.00046404665809352626	Variola	T/C Variola
130	T/C	-0.0003407575090797258	Variola	T/C Variola
131	T/C	-0.0005308282804759956	Variola	T/C Variola
132	T/C	-0.00037671684420873344	Variola	T/C Variola
133	T/C	0.0007397348940826157	Variola	T/C Variola
134	T/C	0.0010325466229903159	Variola	T/C Variola
135	T/C	0.0003595933512901695	Variola	T/C Variola
136	T/C	-0.000484594849595803	Variola	T/C Variola
137	T/C	-0.0006780903195757388	Variola	T/C Variola
138	T/C	6.33569237987566e-05	Variola	T/C Variola
139	T/C	0.0014846068360408707	Variola	T/C Variola
140	T/C	0.0020137227672249397	Variola	T/C Variola
141	T/C	-0.000515417136849218	Variola	T/C Variola
142	T/C	-0.0027654441063505735	Variola	T/C Variola
143	T/C	-0.001645567669475465	Variola	T/C Variola
144	T/C	0.0007363101954989496	Variola	T/C Variola
145	T/C	0.0011609728198797087	Variola	T/C Variola
146	T/C	0.000178084326353205	Variola	T/C Variola
147	T/C	0.05916166803369219	Variola	T/C Variola
148	T/C	0.29597957509764666	Variola	T/C Variola
149	T/C	0.0	Variola	T/C Variola
0	A/G	0.0	Variola	A/G Variola
1	A/G	0.6949250239321503	Variola	A/G Variola
2	A/G	0.06798090869055859	Variola	A/G Variola
3	A/G	-0.08866712802297487	Variola	A/G Variola
4	A/G	-0.018057508573915873	Variola	A/G Variola
5	A/G	-0.007126084598237431	Variola	A/G Variola
6	A/G	-0.006454454100431738	Variola	A/G Variola
7	A/G	0.0013041533970050356	Variola	A/G Variola
8	A/G	0.00447356921449837	Variola	A/G Variola
9	A/G	0.00037577301269637323	Variola	A/G Variola
10	A/G	-0.002921167582861385	Variola	A/G Variola
11	A/G	-0.0013500623171082394	Variola	A/G Variola
12	A/G	0.0010916121002310568	Variola	A/G Variola
13	A/G	0.001445280818062981	Variola	A/G Variola
14	A/G	0.0007328423912766315	Variola	A/G Variola
15	A/G	5.611090234834486e-05	Variola	A/G Variola
16	A/G	-0.0005662100146058567	Variola	A/G Variola
17	A/G	-0.00043358424541888507	Variola	A/G Variola
18	A/G	-0.0004318839150446717	Variola	A/G Variola
19	A/G	-0.001159625315198756	Variola	A/G Variola
20	A/G	-0.001258244476901878	Variola	A/G Variola
21	A/G	-0.00019383766265786378	Variola	A/G Variola
22	A/G	0.000799155275870071	Variola	A/G Variola
23	A/G	0.0012242378694180284	Variola	A/G Variola
24	A/G	0.0014299778446952465	Variola	A/G Variola
25	A/G	0.0016391184807207984	Variola	A/G Variola
26	A/G	-0.00043358424541888507	Variola	A/G Variola
27	A/G	-0.0017819462321528648	Variola	A/G Variola
28	A/G	-0.0020778037172622774	Variola	A/G Variola
29	A/G	0.0001343260995611386	Variola	A/G Variola
30	A/G	0.0006036172828380402	Variola	A/G Variola
31	A/G	0.0007362430520250118	Variola	A/G Variola
32	A/G	0.0007124384267863496	Variola	A/G Variola
33	A/G	0.0003315644229673363	Variola	A/G Variola
34	A/G	-0.0002822548421157985	Variola	A/G Variola
35	A/G	-0.0006920344622960214	Variola	A/G Variola
36	A/G	-2.8905616361302304e-05	Variola	A/G Variola
37	A/G	-9.691883132895508e-05	Variola	A/G Variola
38	A/G	-0.00013092543881280467	Variola	A/G Variola
39	A/G	0.00013772676030951892	Variola	A/G Variola
40	A/G	0.0005832133183477583	Variola	A/G Variola
41	A/G	0.0002006389841546244	Variola	A/G Variola
42	A/G	-0.0005577083627349291	Variola	A/G Variola
43	A/G	-0.0002176422878965724	Variola	A/G Variola
44	A/G	-0.0004301835846705047	Variola	A/G Variola
45	A/G	0.0001717333677933685	Variola	A/G Variola
46	A/G	0.0002839551724900118	Variola	A/G Variola
47	A/G	0.00036387070007701895	Variola	A/G Variola
48	A/G	0.0002550495561287559	Variola	A/G Variola
[truncated: 101 more rows]
