# Supplementary material for: Adenovirus maturation establishes the transcription competent packaging of its genome
Source: EMBO Rep. 2025 Oct 21;26(22):5589–611. doi: 10.1038/s44319-025-00598-z (PMC12635127; doi:10.1038/s44319-025-00598-z)
Supplement: Supplementary file 4 — Source data Fig. 3 [file 44319_2025_598_MOESM4_ESM.zip › figure3/A/adenoviruses_A-T_G-C.csv]

dist	variable	value	genome	congregated_category
0	A/T	0.0	HAd C5	A/T HAd C5
1	A/T	0.7274795211873356	HAd C5	A/T HAd C5
2	A/T	0.061355641462292915	HAd C5	A/T HAd C5
3	A/T	-0.09735360290370285	HAd C5	A/T HAd C5
4	A/T	-0.019179853074618714	HAd C5	A/T HAd C5
5	A/T	7.458141182614278e-05	HAd C5	A/T HAd C5
6	A/T	-0.0032815821203495614	HAd C5	A/T HAd C5
7	A/T	-0.0027595122375666894	HAd C5	A/T HAd C5
8	A/T	0.00065880247113073	HAd C5	A/T HAd C5
9	A/T	-0.000596651294609015	HAd C5	A/T HAd C5
10	A/T	-0.0020261283546097316	HAd C5	A/T HAd C5
11	A/T	-0.0015289189424355879	HAd C5	A/T HAd C5
12	A/T	0.00028589541200014335	HAd C5	A/T HAd C5
13	A/T	0.0010192792949570584	HAd C5	A/T HAd C5
14	A/T	0.0007706745888699442	HAd C5	A/T HAd C5
15	A/T	0.002896244825914505	HAd C5	A/T HAd C5
16	A/T	0.0008949769419135014	HAd C5	A/T HAd C5
17	A/T	-0.0019639771780879745	HAd C5	A/T HAd C5
18	A/T	-0.0033313030615670183	HAd C5	A/T HAd C5
19	A/T	-0.002038558589914117	HAd C5	A/T HAd C5
20	A/T	0.001454337530609445	HAd C5	A/T HAd C5
21	A/T	0.0037787915325237053	HAd C5	A/T HAd C5
22	A/T	0.004450024238958821	HAd C5	A/T HAd C5
23	A/T	-0.0017775236485226597	HAd C5	A/T HAd C5
24	A/T	-0.004947233651133007	HAd C5	A/T HAd C5
25	A/T	-0.0034183147086974193	HAd C5	A/T HAd C5
26	A/T	0.0019888376486967025	HAd C5	A/T HAd C5
27	A/T	0.0029832564730450754	HAd C5	A/T HAd C5
28	A/T	0.0007458141182612582	HAd C5	A/T HAd C5
29	A/T	-0.0016035003542616882	HAd C5	A/T HAd C5
30	A/T	9.944188243487117e-05	HAd C5	A/T HAd C5
31	A/T	0.003604768238262776	HAd C5	A/T HAd C5
32	A/T	0.0011435816480006157	HAd C5	A/T HAd C5
33	A/T	-0.0026600703551317756	HAd C5	A/T HAd C5
34	A/T	-0.002312023766609875	HAd C5	A/T HAd C5
35	A/T	-0.0009198374125222298	HAd C5	A/T HAd C5
36	A/T	0.00011187211773921417	HAd C5	A/T HAd C5
37	A/T	-0.0005842210593046721	HAd C5	A/T HAd C5
38	A/T	0.0018521050603487602	HAd C5	A/T HAd C5
39	A/T	0.0014046165893920306	HAd C5	A/T HAd C5
40	A/T	-0.0022374423547837745	HAd C5	A/T HAd C5
41	A/T	-0.003629628708871462	HAd C5	A/T HAd C5
42	A/T	0.0011062909420875443	HAd C5	A/T HAd C5
43	A/T	0.0055065942398289935	HAd C5	A/T HAd C5
44	A/T	0.0034431751793061478	HAd C5	A/T HAd C5
45	A/T	-0.0028465238846970904	HAd C5	A/T HAd C5
46	A/T	-0.004499745180176235	HAd C5	A/T HAd C5
47	A/T	-0.001454337530609445	HAd C5	A/T HAd C5
48	A/T	0.0018893957662618314	HAd C5	A/T HAd C5
49	A/T	0.001019279294957101	HAd C5	A/T HAd C5
50	A/T	-4.972094121741439e-05	HAd C5	A/T HAd C5
51	A/T	0.00018645352956531456	HAd C5	A/T HAd C5
52	A/T	0.0034680356499148337	HAd C5	A/T HAd C5
53	A/T	0.0002486047060871143	HAd C5	A/T HAd C5
54	A/T	-0.0037166403560019057	HAd C5	A/T HAd C5
55	A/T	-0.00416412882695872	HAd C5	A/T HAd C5
56	A/T	0.00014916282365224316	HAd C5	A/T HAd C5
57	A/T	0.003915524120871605	HAd C5	A/T HAd C5
58	A/T	0.0013921863540876877	HAd C5	A/T HAd C5
59	A/T	-0.0010192792949570162	HAd C5	A/T HAd C5
60	A/T	-0.0010690002361744728	HAd C5	A/T HAd C5
61	A/T	-6.215117652175738e-05	HAd C5	A/T HAd C5
62	A/T	0.0007085234123482292	HAd C5	A/T HAd C5
63	A/T	-0.00023617447078272893	HAd C5	A/T HAd C5
64	A/T	-0.00012430235304355716	HAd C5	A/T HAd C5
65	A/T	0.0006215117652177435	HAd C5	A/T HAd C5
66	A/T	0.0022250121194794317	HAd C5	A/T HAd C5
67	A/T	-0.00023617447078272893	HAd C5	A/T HAd C5
68	A/T	3.729070591307139e-05	HAd C5	A/T HAd C5
69	A/T	-0.0009074071772178868	HAd C5	A/T HAd C5
70	A/T	-0.0006090815299133156	HAd C5	A/T HAd C5
71	A/T	-0.0015040584718269017	HAd C5	A/T HAd C5
72	A/T	0.0003107558826088293	HAd C5	A/T HAd C5
73	A/T	0.002125570237044603	HAd C5	A/T HAd C5
74	A/T	-0.00012430235304351477	HAd C5	A/T HAd C5
75	A/T	-0.0010938607067832013	HAd C5	A/T HAd C5
76	A/T	0.0005220698827828723	HAd C5	A/T HAd C5
77	A/T	0.0018272445897401166	HAd C5	A/T HAd C5
78	A/T	-0.0012305932951311015	HAd C5	A/T HAd C5
79	A/T	-0.004499745180176278	HAd C5	A/T HAd C5
80	A/T	-0.002597919178610061	HAd C5	A/T HAd C5
81	A/T	0.0009074071772178868	HAd C5	A/T HAd C5
82	A/T	0.0025357680020883034	HAd C5	A/T HAd C5
83	A/T	0.0008825467066091583	HAd C5	A/T HAd C5
84	A/T	0.0003480465885219431	HAd C5	A/T HAd C5
85	A/T	0.0013051747069572019	HAd C5	A/T HAd C5
86	A/T	0.0017899538838270451	HAd C5	A/T HAd C5
87	A/T	0.00022374423547838595	HAd C5	A/T HAd C5
88	A/T	-0.0015662096483486593	HAd C5	A/T HAd C5
89	A/T	-0.0010068490596527155	HAd C5	A/T HAd C5
90	A/T	-0.0013797561187833447	HAd C5	A/T HAd C5
91	A/T	-0.000820395530087401	HAd C5	A/T HAd C5
92	A/T	0.0008203955300873586	HAd C5	A/T HAd C5
93	A/T	0.002535768002088261	HAd C5	A/T HAd C5
94	A/T	0.002212581884175046	HAd C5	A/T HAd C5
95	A/T	-0.0019639771780879745	HAd C5	A/T HAd C5
96	A/T	-0.0025109075314795324	HAd C5	A/T HAd C5
97	A/T	0.0014170468246964161	HAd C5	A/T HAd C5
98	A/T	0.0018521050603487602	HAd C5	A/T HAd C5
99	A/T	-0.0007458141182612582	HAd C5	A/T HAd C5
100	A/T	-0.004164128826958677	HAd C5	A/T HAd C5
101	A/T	-0.0006712327064351578	HAd C5	A/T HAd C5
102	A/T	0.0034307449440017625	HAd C5	A/T HAd C5
103	A/T	0.0009819885890439872	HAd C5	A/T HAd C5
104	A/T	-0.0008949769419135014	HAd C5	A/T HAd C5
105	A/T	-0.0005842210593046297	HAd C5	A/T HAd C5
106	A/T	0.00205098882521846	HAd C5	A/T HAd C5
107	A/T	0.0024611865902621605	HAd C5	A/T HAd C5
108	A/T	-0.0004226280003480011	HAd C5	A/T HAd C5
109	A/T	-0.0031945704732190758	HAd C5	A/T HAd C5
110	A/T	-0.002175291178261975	HAd C5	A/T HAd C5
111	A/T	0.0015413491777399731	HAd C5	A/T HAd C5
112	A/T	0.0017526631779139737	HAd C5	A/T HAd C5
113	A/T	-0.0008203955300873586	HAd C5	A/T HAd C5
114	A/T	-0.002013698119305389	HAd C5	A/T HAd C5
115	A/T	0.001205732824522373	HAd C5	A/T HAd C5
116	A/T	0.0007333838829569577	HAd C5	A/T HAd C5
117	A/T	-0.0011311514126962302	HAd C5	A/T HAd C5
118	A/T	-0.0023120237666099173	HAd C5	A/T HAd C5
119	A/T	0.0003231861179132147	HAd C5	A/T HAd C5
120	A/T	0.00252333776678396	HAd C5	A/T HAd C5
121	A/T	0.0011808723539136446	HAd C5	A/T HAd C5
122	A/T	-0.00023617447078272893	HAd C5	A/T HAd C5
123	A/T	-0.0006339420005220441	HAd C5	A/T HAd C5
124	A/T	-3.729070591307139e-05	HAd C5	A/T HAd C5
125	A/T	0.00022374423547838595	HAd C5	A/T HAd C5
126	A/T	-0.002001267884001003	HAd C5	A/T HAd C5
127	A/T	6.215117652179978e-05	HAd C5	A/T HAd C5
128	A/T	0.0008701164713048154	HAd C5	A/T HAd C5
129	A/T	0.0008701164713048154	HAd C5	A/T HAd C5
130	A/T	-0.001044139765565787	HAd C5	A/T HAd C5
131	A/T	0.0004226280003480859	HAd C5	A/T HAd C5
132	A/T	0.00316971000261039	HAd C5	A/T HAd C5
133	A/T	0.002162860942957632	HAd C5	A/T HAd C5
134	A/T	-0.0020758492958271885	HAd C5	A/T HAd C5
135	A/T	-0.0024984772961751897	HAd C5	A/T HAd C5
136	A/T	0.000609081529913358	HAd C5	A/T HAd C5
137	A/T	0.0010068490596526732	HAd C5	A/T HAd C5
138	A/T	-0.0005593605886959012	HAd C5	A/T HAd C5
139	A/T	-0.0018148143544356888	HAd C5	A/T HAd C5
140	A/T	-3.729070591307139e-05	HAd C5	A/T HAd C5
141	A/T	-1.2430235304342998e-05	HAd C5	A/T HAd C5
142	A/T	-2.486047060872839e-05	HAd C5	A/T HAd C5
143	A/T	-0.0003729070591305867	HAd C5	A/T HAd C5
144	A/T	-0.0024487563549578178	HAd C5	A/T HAd C5
145	A/T	-0.0011684421186093016	HAd C5	A/T HAd C5
146	A/T	0.003207000708523419	HAd C5	A/T HAd C5
147	A/T	0.059093338636900326	HAd C5	A/T HAd C5
148	A/T	0.2770699449340574	HAd C5	A/T HAd C5
149	A/T	0.0	HAd C5	A/T HAd C5
0	G/C	0.0	HAd C5	G/C HAd C5
1	G/C	0.6213629819616004	HAd C5	G/C HAd C5
2	G/C	0.0729157845070593	HAd C5	G/C HAd C5
3	G/C	-0.06616499510023356	HAd C5	G/C HAd C5
4	G/C	-0.012588165551616947	HAd C5	G/C HAd C5
5	G/C	-0.0015062245181896188	HAd C5	G/C HAd C5
6	G/C	-0.0033451492311600654	HAd C5	G/C HAd C5
7	G/C	-0.0009799533009908583	HAd C5	G/C HAd C5
8	G/C	0.0012703098346177578	HAd C5	G/C HAd C5
9	G/C	0.0014094390069806523	HAd C5	G/C HAd C5
10	G/C	-0.00042948570598983534	HAd C5	G/C HAd C5
11	G/C	-0.0010888370011009354	HAd C5	G/C HAd C5
12	G/C	0.00010888370011007702	HAd C5	G/C HAd C5
13	G/C	0.0001693746446156708	HAd C5	G/C HAd C5
14	G/C	-0.00048392755604487387	HAd C5	G/C HAd C5
15	G/C	-0.00099205148989201	HAd C5	G/C HAd C5
16	G/C	2.4196377802221e-05	HAd C5	G/C HAd C5
17	G/C	0.001058591528848159	HAd C5	G/C HAd C5
18	G/C	0.0012158679845627194	HAd C5	G/C HAd C5
19	G/C	0.0009618060176391513	HAd C5	G/C HAd C5
20	G/C	-0.0009497078287379995	HAd C5	G/C HAd C5
21	G/C	-0.0012703098346177578	HAd C5	G/C HAd C5
22	G/C	-0.00015727645571460156	HAd C5	G/C HAd C5
23	G/C	0.0003327001947808276	HAd C5	G/C HAd C5
24	G/C	-0.0003871420448359073	HAd C5	G/C HAd C5
25	G/C	-0.0016635009739042203	HAd C5	G/C HAd C5
26	G/C	1.814728335166575e-05	HAd C5	G/C HAd C5
27	G/C	0.00225631223005913	HAd C5	G/C HAd C5
28	G/C	0.002903565336269161	HAd C5	G/C HAd C5
29	G/C	-0.0006230567284078096	HAd C5	G/C HAd C5
30	G/C	-0.0027160434083018242	HAd C5	G/C HAd C5
31	G/C	-0.001978053885333382	HAd C5	G/C HAd C5
32	G/C	1.2098188901069237e-05	HAd C5	G/C HAd C5
33	G/C	0.0014759790459368013	HAd C5	G/C HAd C5
34	G/C	0.0006895967673639174	HAd C5	G/C HAd C5
35	G/C	-0.00031455291142912055	HAd C5	G/C HAd C5
36	G/C	0.00039924023373701784	HAd C5	G/C HAd C5
37	G/C	0.0002903565336268996	HAd C5	G/C HAd C5
38	G/C	0.0003266511003302723	HAd C5	G/C HAd C5
39	G/C	-0.0006593512951110999	HAd C5	G/C HAd C5
40	G/C	-0.0003810929503853521	HAd C5	G/C HAd C5
41	G/C	-9.073641675841128e-05	HAd C5	G/C HAd C5
42	G/C	-0.00016332555016511553	HAd C5	G/C HAd C5
43	G/C	-0.0010646406232987142	HAd C5	G/C HAd C5
44	G/C	-0.0001451782668134498	HAd C5	G/C HAd C5
45	G/C	0.0013308007791233928	HAd C5	G/C HAd C5
46	G/C	0.0007682349952212595	HAd C5	G/C HAd C5
47	G/C	-0.0006895967673639174	HAd C5	G/C HAd C5
48	G/C	-0.0009013150731335988	HAd C5	G/C HAd C5
49	G/C	0.00023591468357186105	HAd C5	G/C HAd C5
50	G/C	0.0007198422396167349	HAd C5	G/C HAd C5
51	G/C	-0.0003992402337370591	HAd C5	G/C HAd C5
52	G/C	0.00012703098346178402	HAd C5	G/C HAd C5
53	G/C	0.0003931911392864626	HAd C5	G/C HAd C5
54	G/C	0.0016090591238491407	HAd C5	G/C HAd C5
55	G/C	0.000907364167584154	HAd C5	G/C HAd C5
56	G/C	-0.0013852426291784314	HAd C5	G/C HAd C5
57	G/C	-0.002631356085993927	HAd C5	G/C HAd C5
58	G/C	-0.002044593924289531	HAd C5	G/C HAd C5
59	G/C	4.8392755604524527e-05	HAd C5	G/C HAd C5
60	G/C	0.0015667154626952126	HAd C5	G/C HAd C5
61	G/C	0.0018389247129704878	HAd C5	G/C HAd C5
62	G/C	0.0013187025902222824	HAd C5	G/C HAd C5
63	G/C	-0.0005565166894516194	HAd C5	G/C HAd C5
64	G/C	-0.0011009351900020045	HAd C5	G/C HAd C5
65	G/C	-0.00010283460565956304	HAd C5	G/C HAd C5
66	G/C	0.0010706897177492282	HAd C5	G/C HAd C5
67	G/C	0.0006291058228583236	HAd C5	G/C HAd C5
68	G/C	0.00017542373906630855	HAd C5	G/C HAd C5
69	G/C	-0.001590911840497475	HAd C5	G/C HAd C5
70	G/C	-0.0010767388121997836	HAd C5	G/C HAd C5
71	G/C	0.00020566921131904355	HAd C5	G/C HAd C5
72	G/C	0.0019357102241794543	HAd C5	G/C HAd C5
73	G/C	0.00010283460565956304	HAd C5	G/C HAd C5
74	G/C	-0.0021353303410479424	HAd C5	G/C HAd C5
75	G/C	-0.0004718293671437221	HAd C5	G/C HAd C5
76	G/C	0.0017300410128603695	HAd C5	G/C HAd C5
77	G/C	0.0016997955406075932	HAd C5	G/C HAd C5
78	G/C	-0.0007258913340672902	HAd C5	G/C HAd C5
79	G/C	-0.0011614261345076395	HAd C5	G/C HAd C5
80	G/C	-0.0002540619669235268	HAd C5	G/C HAd C5
81	G/C	0.0003689947614842416	HAd C5	G/C HAd C5
82	G/C	9.073641675841128e-05	HAd C5	G/C HAd C5
83	G/C	-0.0008287259397267707	HAd C5	G/C HAd C5
84	G/C	-0.0005020748393965809	HAd C5	G/C HAd C5
85	G/C	0.0002964056280774548	HAd C5	G/C HAd C5
86	G/C	0.0016332555016514028	HAd C5	G/C HAd C5
87	G/C	0.0015606663682446575	HAd C5	G/C HAd C5
88	G/C	-0.0002359146835718198	HAd C5	G/C HAd C5
89	G/C	-0.0020022502631356445	HAd C5	G/C HAd C5
90	G/C	-0.0019901520742344513	HAd C5	G/C HAd C5
91	G/C	-3.0245472252817512e-05	HAd C5	G/C HAd C5
92	G/C	0.0010464933399470485	HAd C5	G/C HAd C5
93	G/C	0.0006654003895616964	HAd C5	G/C HAd C5
94	G/C	3.629456670337276e-05	HAd C5	G/C HAd C5
95	G/C	0.0001754237390662673	HAd C5	G/C HAd C5
96	G/C	-0.0005746639728032852	HAd C5	G/C HAd C5
97	G/C	0.0001875219279673778	HAd C5	G/C HAd C5
98	G/C	0.0007742840896717735	HAd C5	G/C HAd C5
99	G/C	0.000889216884232447	HAd C5	G/C HAd C5
100	G/C	-0.0007924313730234805	HAd C5	G/C HAd C5
101	G/C	-0.0021776740022018707	HAd C5	G/C HAd C5
102	G/C	0.00034479838368197936	HAd C5	G/C HAd C5
103	G/C	0.0016514027850030686	HAd C5	G/C HAd C5
104	G/C	0.0008045295619245497	HAd C5	G/C HAd C5
105	G/C	-0.0009376096398369302	HAd C5	G/C HAd C5
106	G/C	-0.0003931911392864626	HAd C5	G/C HAd C5
107	G/C	-0.00015122736126400505	HAd C5	G/C HAd C5
108	G/C	-0.0008650205064301848	HAd C5	G/C HAd C5
109	G/C	-0.001258211645716606	HAd C5	G/C HAd C5
110	G/C	0.00012098188901122878	HAd C5	G/C HAd C5
111	G/C	0.002504325102532143	HAd C5	G/C HAd C5
112	G/C	0.0013791935347278348	HAd C5	G/C HAd C5
113	G/C	-3.629456670341402e-05	HAd C5	G/C HAd C5
114	G/C	-0.0007561368063200664	HAd C5	G/C HAd C5
115	G/C	-5.444185005503851e-05	HAd C5	G/C HAd C5
116	G/C	7.863822785725951e-05	HAd C5	G/C HAd C5
117	G/C	-0.0011614261345076395	HAd C5	G/C HAd C5
118	G/C	-0.0019417593186300095	HAd C5	G/C HAd C5
119	G/C	-0.0006412040117594342	HAd C5	G/C HAd C5
120	G/C	0.0006291058228582824	HAd C5	G/C HAd C5
121	G/C	0.001494126329288467	HAd C5	G/C HAd C5
122	G/C	0.001978053885333341	HAd C5	G/C HAd C5
123	G/C	0.001984102979783896	HAd C5	G/C HAd C5
124	G/C	4.8392755604524527e-05	HAd C5	G/C HAd C5
125	G/C	-0.0015546172737940609	HAd C5	G/C HAd C5
126	G/C	-0.0018389247129704464	HAd C5	G/C HAd C5
127	G/C	5.444185005503851e-05	HAd C5	G/C HAd C5
128	G/C	-0.0006895967673639174	HAd C5	G/C HAd C5
129	G/C	-0.0007863822785729252	HAd C5	G/C HAd C5
130	G/C	0.0005383694060999124	HAd C5	G/C HAd C5
131	G/C	0.002056692113190642	HAd C5	G/C HAd C5
132	G/C	0.0017663355795637834	HAd C5	G/C HAd C5
133	G/C	-0.0014578317625851768	HAd C5	G/C HAd C5
134	G/C	-0.0023409995523670274	HAd C5	G/C HAd C5
135	G/C	-0.00032060200587975834	HAd C5	G/C HAd C5
136	G/C	0.0015727645571457678	HAd C5	G/C HAd C5
137	G/C	0.001106984284452601	HAd C5	G/C HAd C5
138	G/C	-0.0012219170790132333	HAd C5	G/C HAd C5
139	G/C	-0.0012219170790132333	HAd C5	G/C HAd C5
140	G/C	-0.0003327001947808276	HAd C5	G/C HAd C5
141	G/C	0.00011493279456071479	HAd C5	G/C HAd C5
142	G/C	0.001209818890112164	HAd C5	G/C HAd C5
143	G/C	0.0010343951510458967	HAd C5	G/C HAd C5
144	G/C	0.0003871420448359073	HAd C5	G/C HAd C5
145	G/C	-0.0008892168842324882	HAd C5	G/C HAd C5
146	G/C	-0.0006654003895616964	HAd C5	G/C HAd C5
147	G/C	0.06498542168237413	HAd C5	G/C HAd C5
148	G/C	0.32483637199511234	HAd C5	G/C HAd C5
149	G/C	0.0	HAd C5	G/C HAd C5
0	A/T	0.0	HAd B7	A/T HAd B7
1	A/T	0.6819656407797116	HAd B7	A/T HAd B7
2	A/T	0.05771671979463451	HAd B7	A/T HAd B7
3	A/T	-0.08783510583279261	HAd B7	A/T HAd B7
4	A/T	-0.0119420387975213	HAd B7	A/T HAd B7
5	A/T	0.003996351566099611	HAd B7	A/T HAd B7
6	A/T	-0.00030090176497696216	HAd B7	A/T HAd B7
7	A/T	-0.0007616575925978293	HAd B7	A/T HAd B7
8	A/T	-0.00035732084591008243	HAd B7	A/T HAd B7
9	A/T	-0.00207810281437179	HAd B7	A/T HAd B7
10	A/T	-0.0014010738431737696	HAd B7	A/T HAd B7
11	A/T	-0.0011189784385079117	HAd B7	A/T HAd B7
12	A/T	0.00037612720622112256	HAd B7	A/T HAd B7
13	A/T	-0.0005265780887095716	HAd B7	A/T HAd B7
14	A/T	-0.0002538858641992978	HAd B7	A/T HAd B7
15	A/T	0.0015421215455066987	HAd B7	A/T HAd B7
16	A/T	0.0009591243758639427	HAd B7	A/T HAd B7
17	A/T	0.001137784798818952	HAd B7	A/T HAd B7
18	A/T	-0.0005171749085540516	HAd B7	A/T HAd B7
19	A/T	-0.0014480897439514342	HAd B7	A/T HAd B7
20	A/T	-0.0006112067101093802	HAd B7	A/T HAd B7
21	A/T	0.00046075582762093124	HAd B7	A/T HAd B7
22	A/T	0.0020592964540607503	HAd B7	A/T HAd B7
23	A/T	9.403180155526461e-05	HAd B7	A/T HAd B7
24	A/T	-0.0028303572268140995	HAd B7	A/T HAd B7
25	A/T	-0.003601417999567513	HAd B7	A/T HAd B7
26	A/T	-0.0004701590077764513	HAd B7	A/T HAd B7
27	A/T	0.0038176911431446023	HAd B7	A/T HAd B7
28	A/T	0.003150065352102102	HAd B7	A/T HAd B7
29	A/T	-0.0014762992844179943	HAd B7	A/T HAd B7
30	A/T	-0.0025200522816816815	HAd B7	A/T HAd B7
31	A/T	0.00022567632373267352	HAd B7	A/T HAd B7
32	A/T	0.0012694293209963609	HAd B7	A/T HAd B7
33	A/T	7.522544124422451e-05	HAd B7	A/T HAd B7
34	A/T	-0.0004043367466876827	HAd B7	A/T HAd B7
35	A/T	0.000705238511664709	HAd B7	A/T HAd B7
36	A/T	-0.0006488194307315246	HAd B7	A/T HAd B7
37	A/T	-0.0008650925743086139	HAd B7	A/T HAd B7
38	A/T	-8.462862139968041e-05	HAd B7	A/T HAd B7
39	A/T	0.0022567632373268636	HAd B7	A/T HAd B7
40	A/T	0.0005077717283985314	HAd B7	A/T HAd B7
41	A/T	-0.000592400349798276	HAd B7	A/T HAd B7
42	A/T	-0.00147629928441793	HAd B7	A/T HAd B7
43	A/T	-0.0013634611225516254	HAd B7	A/T HAd B7
44	A/T	-0.00032911130544345816	HAd B7	A/T HAd B7
45	A/T	0.002416617299970897	HAd B7	A/T HAd B7
46	A/T	0.0012788325011518808	HAd B7	A/T HAd B7
47	A/T	-0.0021251187151494545	HAd B7	A/T HAd B7
48	A/T	-0.002435423660281873	HAd B7	A/T HAd B7
49	A/T	0.0017583946890838522	HAd B7	A/T HAd B7
50	A/T	0.0031312589917909975	HAd B7	A/T HAd B7
51	A/T	0.00035732084591008243	HAd B7	A/T HAd B7
52	A/T	-0.0002726922245103379	HAd B7	A/T HAd B7
53	A/T	-0.0005829971696428201	HAd B7	A/T HAd B7
54	A/T	-0.0008086734933754295	HAd B7	A/T HAd B7
55	A/T	-0.0019746678326609413	HAd B7	A/T HAd B7
56	A/T	-0.0009403180155528384	HAd B7	A/T HAd B7
57	A/T	0.0015327183653511785	HAd B7	A/T HAd B7
58	A/T	0.0029808081093025485	HAd B7	A/T HAd B7
59	A/T	0.0021345218953049746	HAd B7	A/T HAd B7
60	A/T	-0.0012224134202187605	HAd B7	A/T HAd B7
61	A/T	-0.0036296275400340733	HAd B7	A/T HAd B7
62	A/T	-0.0024166172999708327	HAd B7	A/T HAd B7
63	A/T	0.00046075582762093124	HAd B7	A/T HAd B7
64	A/T	0.001890039211261197	HAd B7	A/T HAd B7
65	A/T	0.0007616575925977651	HAd B7	A/T HAd B7
66	A/T	-0.00040433674668774683	HAd B7	A/T HAd B7
67	A/T	-0.0006206098902649004	HAd B7	A/T HAd B7
68	A/T	0.0013728643027072095	HAd B7	A/T HAd B7
69	A/T	-0.00023507950388825771	HAd B7	A/T HAd B7
70	A/T	-0.0017301851486172279	HAd B7	A/T HAd B7
71	A/T	-0.0017019756081506677	HAd B7	A/T HAd B7
72	A/T	0.0022849727777934877	HAd B7	A/T HAd B7
73	A/T	0.0033663384956792554	HAd B7	A/T HAd B7
74	A/T	-0.0010531561774192073	HAd B7	A/T HAd B7
75	A/T	-0.0015421215455066987	HAd B7	A/T HAd B7
76	A/T	-9.403180155526461e-05	HAd B7	A/T HAd B7
77	A/T	0.0007240448719757491	HAd B7	A/T HAd B7
78	A/T	-0.00040433674668774683	HAd B7	A/T HAd B7
79	A/T	-0.0001786604229550733	HAd B7	A/T HAd B7
80	A/T	0.001739588328772748	HAd B7	A/T HAd B7
81	A/T	0.000724044871975685	HAd B7	A/T HAd B7
82	A/T	-0.001043752997263623	HAd B7	A/T HAd B7
83	A/T	-0.0019370551120388613	HAd B7	A/T HAd B7
84	A/T	-0.0013446547622405854	HAd B7	A/T HAd B7
85	A/T	-0.0003667240260656025	HAd B7	A/T HAd B7
86	A/T	0.0008556893941530939	HAd B7	A/T HAd B7
87	A/T	0.002473036380904017	HAd B7	A/T HAd B7
88	A/T	0.0010719625377302474	HAd B7	A/T HAd B7
89	A/T	-0.001165994339285576	HAd B7	A/T HAd B7
90	A/T	-0.0034321607567679596	HAd B7	A/T HAd B7
91	A/T	-0.002031086913594254	HAd B7	A/T HAd B7
92	A/T	0.0004043367466876827	HAd B7	A/T HAd B7
93	A/T	0.0019182487517278213	HAd B7	A/T HAd B7
94	A/T	0.0032252907933463903	HAd B7	A/T HAd B7
95	A/T	0.0016831692478396277	HAd B7	A/T HAd B7
96	A/T	1.880636031104009e-05	HAd B7	A/T HAd B7
97	A/T	-0.0010907688980413516	HAd B7	A/T HAd B7
98	A/T	-0.001626750166906379	HAd B7	A/T HAd B7
99	A/T	-0.0013446547622405854	HAd B7	A/T HAd B7
100	A/T	-0.0003761272062211867	HAd B7	A/T HAd B7
101	A/T	0.0011942038797521362	HAd B7	A/T HAd B7
102	A/T	0.0026046809030813617	HAd B7	A/T HAd B7
103	A/T	-0.0005924003497983402	HAd B7	A/T HAd B7
104	A/T	-0.0023601982190377124	HAd B7	A/T HAd B7
105	A/T	-0.0007710607727533493	HAd B7	A/T HAd B7
106	A/T	0.002576471362614866	HAd B7	A/T HAd B7
107	A/T	0.0023790045793486885	HAd B7	A/T HAd B7
108	A/T	-0.0006488194307314605	HAd B7	A/T HAd B7
109	A/T	-0.0024824395610595373	HAd B7	A/T HAd B7
110	A/T	-0.0018054105898614523	HAd B7	A/T HAd B7
111	A/T	0.000291498584821378	HAd B7	A/T HAd B7
112	A/T	0.0012224134202187605	HAd B7	A/T HAd B7
113	A/T	5.641908093318442e-05	HAd B7	A/T HAd B7
114	A/T	-0.00015985406264396908	HAd B7	A/T HAd B7
115	A/T	0.00040433674668774683	HAd B7	A/T HAd B7
116	A/T	0.001410477023329354	HAd B7	A/T HAd B7
117	A/T	-0.0005359812688650916	HAd B7	A/T HAd B7
118	A/T	-0.0015421215455066345	HAd B7	A/T HAd B7
119	A/T	-0.001899442391416781	HAd B7	A/T HAd B7
120	A/T	-0.0008368830338420538	HAd B7	A/T HAd B7
121	A/T	-0.0006394162505759404	HAd B7	A/T HAd B7
122	A/T	0.0010813657178858317	HAd B7	A/T HAd B7
123	A/T	0.00200287737312763	HAd B7	A/T HAd B7
124	A/T	0.0016925724279951476	HAd B7	A/T HAd B7
125	A/T	0.0007898671330643895	HAd B7	A/T HAd B7
126	A/T	-4.701590077766437e-05	HAd B7	A/T HAd B7
127	A/T	-0.002341391858726544	HAd B7	A/T HAd B7
128	A/T	-0.0015045088248845544	HAd B7	A/T HAd B7
129	A/T	0.0011565911591300561	HAd B7	A/T HAd B7
130	A/T	0.003864707043922331	HAd B7	A/T HAd B7
131	A/T	0.0024354236602819367	HAd B7	A/T HAd B7
132	A/T	-0.0018524264906391167	HAd B7	A/T HAd B7
133	A/T	-0.0028209540466585794	HAd B7	A/T HAd B7
134	A/T	-0.0019840710128165256	HAd B7	A/T HAd B7
135	A/T	-0.0007616575925978293	HAd B7	A/T HAd B7
136	A/T	-4.701590077766437e-05	HAd B7	A/T HAd B7
137	A/T	0.0005735939894872359	HAd B7	A/T HAd B7
138	A/T	0.00037612720622112256	HAd B7	A/T HAd B7
139	A/T	0.0006770289711980847	HAd B7	A/T HAd B7
140	A/T	-7.522544124422451e-05	HAd B7	A/T HAd B7
141	A/T	0.0008556893941530939	HAd B7	A/T HAd B7
142	A/T	0.00020686996342163345	HAd B7	A/T HAd B7
143	A/T	0.00012224134202188888	HAd B7	A/T HAd B7
144	A/T	-0.00014104770233292898	HAd B7	A/T HAd B7
145	A/T	-0.001034349817108167	HAd B7	A/T HAd B7
146	A/T	-0.0004795621879319072	HAd B7	A/T HAd B7
147	A/T	0.06094201058798087	HAd B7	A/T HAd B7
148	A/T	0.3015129716870245	HAd B7	A/T HAd B7
149	A/T	0.0	HAd B7	A/T HAd B7
0	G/C	0.0	HAd B7	G/C HAd B7
1	G/C	0.6674623115577891	HAd B7	G/C HAd B7
2	G/C	0.05908710217755448	HAd B7	G/C HAd B7
3	G/C	-0.08698492462311556	HAd B7	G/C HAd B7
4	G/C	-0.011733668341708558	HAd B7	G/C HAd B7
5	G/C	0.0030904522613065225	HAd B7	G/C HAd B7
6	G/C	-0.0021105527638190617	HAd B7	G/C HAd B7
7	G/C	-0.0016415410385259561	HAd B7	G/C HAd B7
8	G/C	0.0012646566164154032	HAd B7	G/C HAd B7
9	G/C	0.0017922948073702115	HAd B7	G/C HAd B7
10	G/C	-0.001482412060301531	HAd B7	G/C HAd B7
11	G/C	-0.004723618090452251	HAd B7	G/C HAd B7
12	G/C	-0.001842546063651573	HAd B7	G/C HAd B7
13	G/C	0.002822445561139033	HAd B7	G/C HAd B7
14	G/C	0.002571189279731998	HAd B7	G/C HAd B7
15	G/C	0.0009715242881071763	HAd B7	G/C HAd B7
16	G/C	-0.001381909547738694	HAd B7	G/C HAd B7
17	G/C	0.00028475711892799995	HAd B7	G/C HAd B7
18	G/C	0.00194304857621441	HAd B7	G/C HAd B7
19	G/C	-0.0005611390284757159	HAd B7	G/C HAd B7
20	G/C	-0.002118927973199289	HAd B7	G/C HAd B7
21	G/C	-0.0011809045226130771	HAd B7	G/C HAd B7
22	G/C	0.001817420435510835	HAd B7	G/C HAd B7
23	G/C	0.0007537688442211058	HAd B7	G/C HAd B7
24	G/C	-0.0015745393634840838	HAd B7	G/C HAd B7
25	G/C	-0.0023534338358459275	HAd B7	G/C HAd B7
26	G/C	0.0003098827470686806	HAd B7	G/C HAd B7
27	G/C	0.0029983249581239124	HAd B7	G/C HAd B7
28	G/C	0.003031825795644934	HAd B7	G/C HAd B7
29	G/C	-0.0005276381909547512	HAd B7	G/C HAd B7
30	G/C	-0.004011725293132338	HAd B7	G/C HAd B7
31	G/C	-0.003107202680066976	HAd B7	G/C HAd B7
32	G/C	5.025125628141848e-05	HAd B7	G/C HAd B7
33	G/C	0.003400335008375203	HAd B7	G/C HAd B7
34	G/C	0.0018174204355108923	HAd B7	G/C HAd B7
35	G/C	-0.0005360134003349781	HAd B7	G/C HAd B7
36	G/C	-0.0020603015075377007	HAd B7	G/C HAd B7
37	G/C	-0.000368509212730326	HAd B7	G/C HAd B7
38	G/C	0.0010469011725293327	HAd B7	G/C HAd B7
39	G/C	0.0014405360134003393	HAd B7	G/C HAd B7
40	G/C	0.0011139028475712048	HAd B7	G/C HAd B7
41	G/C	0.0009631490787269495	HAd B7	G/C HAd B7
42	G/C	-0.0006113902847570773	HAd B7	G/C HAd B7
43	G/C	-0.00251256281407041	HAd B7	G/C HAd B7
44	G/C	-0.0033584589614740114	HAd B7	G/C HAd B7
45	G/C	-0.00048576214405361673	HAd B7	G/C HAd B7
46	G/C	0.0013902847571189208	HAd B7	G/C HAd B7
47	G/C	0.0003266331658291344	HAd B7	G/C HAd B7
48	G/C	7.537688442209915e-05	HAd B7	G/C HAd B7
49	G/C	0.0031072026800670334	HAd B7	G/C HAd B7
50	G/C	0.002479061976549388	HAd B7	G/C HAd B7
51	G/C	-0.0010385259631491058	HAd B7	G/C HAd B7
52	G/C	-0.00302345058626465	HAd B7	G/C HAd B7
53	G/C	-0.0010134003350083679	HAd B7	G/C HAd B7
54	G/C	0.0017252931323282822	HAd B7	G/C HAd B7
55	G/C	0.0015996649916248217	HAd B7	G/C HAd B7
56	G/C	0.00012562814070351763	HAd B7	G/C HAd B7
57	G/C	-0.0017085427135678855	HAd B7	G/C HAd B7
58	G/C	-0.000921273031825815	HAd B7	G/C HAd B7
59	G/C	0.0007370184254605949	HAd B7	G/C HAd B7
60	G/C	7.537688442209915e-05	HAd B7	G/C HAd B7
61	G/C	-0.0016415410385259561	HAd B7	G/C HAd B7
62	G/C	0.0	HAd B7	G/C HAd B7
63	G/C	0.0010720268006700134	HAd B7	G/C HAd B7
64	G/C	0.0011474036850921126	HAd B7	G/C HAd B7
65	G/C	0.0005695142378559428	HAd B7	G/C HAd B7
66	G/C	-0.0002010050251256168	HAd B7	G/C HAd B7
67	G/C	-0.00146566164154102	HAd B7	G/C HAd B7
68	G/C	-0.0020854271356784385	HAd B7	G/C HAd B7
69	G/C	0.00024288107202680837	HAd B7	G/C HAd B7
70	G/C	0.001842546063651573	HAd B7	G/C HAd B7
71	G/C	0.00013400335008374452	HAd B7	G/C HAd B7
72	G/C	-2.5125628140737803e-05	HAd B7	G/C HAd B7
73	G/C	0.0006867671691791764	HAd B7	G/C HAd B7
74	G/C	0.000544388609715205	HAd B7	G/C HAd B7
75	G/C	-0.0007453936348408789	HAd B7	G/C HAd B7
76	G/C	-0.0005946398659966806	HAd B7	G/C HAd B7
77	G/C	0.002236180904522637	HAd B7	G/C HAd B7
78	G/C	0.0024455611390284803	HAd B7	G/C HAd B7
79	G/C	-0.0009547738693467226	HAd B7	G/C HAd B7
80	G/C	-0.002026800670016793	HAd B7	G/C HAd B7
81	G/C	-0.00041876046901168735	HAd B7	G/C HAd B7
82	G/C	-6.700167504187226e-05	HAd B7	G/C HAd B7
83	G/C	-0.0014740368509212468	HAd B7	G/C HAd B7
84	G/C	-0.0029731993299832887	HAd B7	G/C HAd B7
85	G/C	-0.0012395309882747224	HAd B7	G/C HAd B7
86	G/C	0.0017587939698492467	HAd B7	G/C HAd B7
87	G/C	0.004212730318257954	HAd B7	G/C HAd B7
88	G/C	0.002370184254606324	HAd B7	G/C HAd B7
89	G/C	-0.001742043551088793	HAd B7	G/C HAd B7
90	G/C	-0.002018425460636509	HAd B7	G/C HAd B7
91	G/C	-0.0001507537688441983	HAd B7	G/C HAd B7
92	G/C	0.0010971524288107511	HAd B7	G/C HAd B7
93	G/C	-0.000737018425460652	HAd B7	G/C HAd B7
94	G/C	0.0001675041876047092	HAd B7	G/C HAd B7
95	G/C	0.0018090452261306654	HAd B7	G/C HAd B7
96	G/C	-0.0010971524288107511	HAd B7	G/C HAd B7
97	G/C	-0.0029145728643215863	HAd B7	G/C HAd B7
98	G/C	-0.001088777219430467	HAd B7	G/C HAd B7
99	G/C	0.0024288107202679694	HAd B7	G/C HAd B7
100	G/C	0.0029061976549413595	HAd B7	G/C HAd B7
101	G/C	-8.375209380226892e-06	HAd B7	G/C HAd B7
102	G/C	-0.0017755443886097576	HAd B7	G/C HAd B7
103	G/C	-0.0019932998324958284	HAd B7	G/C HAd B7
104	G/C	0.0002177554438861277	HAd B7	G/C HAd B7
105	G/C	0.0015326633165828921	HAd B7	G/C HAd B7
106	G/C	0.0011390284757118855	HAd B7	G/C HAd B7
107	G/C	-0.0012060301507537579	HAd B7	G/C HAd B7
108	G/C	-0.0008877721943049074	HAd B7	G/C HAd B7
109	G/C	-0.0002847571189279428	HAd B7	G/C HAd B7
110	G/C	0.000368509212730326	HAd B7	G/C HAd B7
111	G/C	0.0019514237855946367	HAd B7	G/C HAd B7
112	G/C	0.0022278056951423528	HAd B7	G/C HAd B7
113	G/C	-0.0014154103852596015	HAd B7	G/C HAd B7
114	G/C	-0.002964824120603062	HAd B7	G/C HAd B7
115	G/C	-0.001197654941373531	HAd B7	G/C HAd B7
116	G/C	0.0013316582914573325	HAd B7	G/C HAd B7
117	G/C	0.0006197654941373612	HAd B7	G/C HAd B7
118	G/C	-0.0008291457286432049	HAd B7	G/C HAd B7
119	G/C	-0.0010720268006700134	HAd B7	G/C HAd B7
120	G/C	-0.00043551088777214113	HAd B7	G/C HAd B7
121	G/C	0.00035175879396987225	HAd B7	G/C HAd B7
122	G/C	0.0014740368509212468	HAd B7	G/C HAd B7
123	G/C	0.001834170854271346	HAd B7	G/C HAd B7
124	G/C	0.0011474036850921126	HAd B7	G/C HAd B7
125	G/C	0.00029313232830822683	HAd B7	G/C HAd B7
126	G/C	-0.0006867671691792336	HAd B7	G/C HAd B7
127	G/C	-0.001959798994974864	HAd B7	G/C HAd B7
128	G/C	-0.0004020100502512336	HAd B7	G/C HAd B7
129	G/C	0.0012646566164154604	HAd B7	G/C HAd B7
130	G/C	0.0023618090452261543	HAd B7	G/C HAd B7
131	G/C	-0.00041876046901168735	HAd B7	G/C HAd B7
132	G/C	-0.0020603015075377007	HAd B7	G/C HAd B7
133	G/C	-0.0012395309882746654	HAd B7	G/C HAd B7
134	G/C	8.375209380226892e-06	HAd B7	G/C HAd B7
135	G/C	0.0006030150753769074	HAd B7	G/C HAd B7
136	G/C	-0.0012562814070351763	HAd B7	G/C HAd B7
137	G/C	-0.00136515912897824	HAd B7	G/C HAd B7
138	G/C	-0.0007118927973199713	HAd B7	G/C HAd B7
139	G/C	0.0008793969849246234	HAd B7	G/C HAd B7
140	G/C	0.0011474036850921126	HAd B7	G/C HAd B7
141	G/C	0.00146566164154102	HAd B7	G/C HAd B7
142	G/C	0.0007956448911222973	HAd B7	G/C HAd B7
143	G/C	0.00045226130653265204	HAd B7	G/C HAd B7
144	G/C	0.0006951423785594604	HAd B7	G/C HAd B7
145	G/C	-0.0006783919597989495	HAd B7	G/C HAd B7
146	G/C	-0.002386934673366835	HAd B7	G/C HAd B7
147	G/C	0.0608793969849246	HAd B7	G/C HAd B7
148	G/C	0.3134840871021777	HAd B7	G/C HAd B7
149	G/C	0.0	HAd B7	G/C HAd B7
0	A/T	0.0	HAd B3	A/T HAd B3
1	A/T	0.6803920840604464	HAd B3	A/T HAd B3
2	A/T	0.05785653287788209	HAd B3	A/T HAd B3
3	A/T	-0.08853451156573722	HAd B3	A/T HAd B3
4	A/T	-0.01348717187093895	HAd B3	A/T HAd B3
5	A/T	0.002302008688226272	HAd B3	A/T HAd B3
6	A/T	-0.0010953105855270656	HAd B3	A/T HAd B3
7	A/T	0.0003248802584189976	HAd B3	A/T HAd B3
8	A/T	0.0019121523781235254	HAd B3	A/T HAd B3
9	A/T	-0.0012438272750899834	HAd B3	A/T HAd B3
10	A/T	-0.0019492815505143023	HAd B3	A/T HAd B3
11	A/T	-0.0016893773437790536	HAd B3	A/T HAd B3
12	A/T	0.0008632532580849153	HAd B3	A/T HAd B3
13	A/T	-0.0001577989826606596	HAd B3	A/T HAd B3
14	A/T	-0.00025990420673524875	HAd B3	A/T HAd B3
15	A/T	0.001011769947647833	HAd B3	A/T HAd B3
16	A/T	0.0008725355511825937	HAd B3	A/T HAd B3
17	A/T	0.0007518657409126477	HAd B3	A/T HAd B3
18	A/T	4.641146548845537e-05	HAd B3	A/T HAd B3
19	A/T	-0.002172056584858711	HAd B3	A/T HAd B3
20	A/T	-0.0006868896892287722	HAd B3	A/T HAd B3
21	A/T	0.0009375116028663426	HAd B3	A/T HAd B3
22	A/T	0.00289607544647826	HAd B3	A/T HAd B3
23	A/T	0.0001392343964653028	HAd B3	A/T HAd B3
24	A/T	-0.0033323432220695886	HAd B3	A/T HAd B3
25	A/T	-0.003193108825604286	HAd B3	A/T HAd B3
26	A/T	-0.0012159803957970115	HAd B3	A/T HAd B3
27	A/T	0.002116362826272577	HAd B3	A/T HAd B3
28	A/T	0.0027197118776222436	HAd B3	A/T HAd B3
29	A/T	0.00020421044814911498	HAd B3	A/T HAd B3
30	A/T	-0.0009932053614524763	HAd B3	A/T HAd B3
31	A/T	-0.001308803326773859	HAd B3	A/T HAd B3
32	A/T	-0.0006776073961311572	HAd B3	A/T HAd B3
33	A/T	0.0008539709649872368	HAd B3	A/T HAd B3
34	A/T	0.002413396205398603	HAd B3	A/T HAd B3
35	A/T	0.001912152378123462	HAd B3	A/T HAd B3
36	A/T	-0.001355214792262251	HAd B3	A/T HAd B3
37	A/T	-0.0016708127575835701	HAd B3	A/T HAd B3
38	A/T	-0.0008725355511825937	HAd B3	A/T HAd B3
39	A/T	0.001086028292429387	HAd B3	A/T HAd B3
40	A/T	0.0007797126202056829	HAd B3	A/T HAd B3
41	A/T	0.0009560761890617627	HAd B3	A/T HAd B3
42	A/T	-0.0005383729996657911	HAd B3	A/T HAd B3
43	A/T	-0.0018007648609512578	HAd B3	A/T HAd B3
44	A/T	-0.0011602866372108778	HAd B3	A/T HAd B3
45	A/T	0.0015222960680206523	HAd B3	A/T HAd B3
46	A/T	0.000983923068354798	HAd B3	A/T HAd B3
47	A/T	-0.0020885159469795416	HAd B3	A/T HAd B3
48	A/T	-0.0016708127575836334	HAd B3	A/T HAd B3
49	A/T	0.0009746407752570562	HAd B3	A/T HAd B3
50	A/T	0.003072439015334403	HAd B3	A/T HAd B3
51	A/T	0.001327367912969279	HAd B3	A/T HAd B3
52	A/T	0.0005198084134704342	HAd B3	A/T HAd B3
53	A/T	-0.0010210522407455116	HAd B3	A/T HAd B3
54	A/T	-0.001912152378123462	HAd B3	A/T HAd B3
55	A/T	-0.002302008688226335	HAd B3	A/T HAd B3
56	A/T	-0.000659042809935737	HAd B3	A/T HAd B3
57	A/T	0.002524783722570807	HAd B3	A/T HAd B3
58	A/T	0.003258084877288098	HAd B3	A/T HAd B3
59	A/T	0.0014387554301414833	HAd B3	A/T HAd B3
60	A/T	-0.0019678461367096593	HAd B3	A/T HAd B3
61	A/T	-0.003694352652879363	HAd B3	A/T HAd B3
62	A/T	-0.0024505253777893166	HAd B3	A/T HAd B3
63	A/T	-0.00015779898266072293	HAd B3	A/T HAd B3
64	A/T	0.0026547358259384314	HAd B3	A/T HAd B3
65	A/T	0.002292726395128657	HAd B3	A/T HAd B3
66	A/T	0.0002970333791260257	HAd B3	A/T HAd B3
67	A/T	-0.0018843054988304268	HAd B3	A/T HAd B3
68	A/T	0.00012066981026988265	HAd B3	A/T HAd B3
69	A/T	0.0013737793784576711	HAd B3	A/T HAd B3
70	A/T	0.0007054542754241923	HAd B3	A/T HAd B3
71	A/T	-0.001921434671221204	HAd B3	A/T HAd B3
72	A/T	-0.0006033490513496666	HAd B3	A/T HAd B3
73	A/T	0.0003805740170051314	HAd B3	A/T HAd B3
74	A/T	-0.00026918649983292714	HAd B3	A/T HAd B3
75	A/T	0.0011602866372108145	HAd B3	A/T HAd B3
76	A/T	0.002134927412467934	HAd B3	A/T HAd B3
77	A/T	0.0010210522407455116	HAd B3	A/T HAd B3
78	A/T	-0.0019399992574165607	HAd B3	A/T HAd B3
79	A/T	-0.0017172242230720888	HAd B3	A/T HAd B3
80	A/T	0.0013737793784576078	HAd B3	A/T HAd B3
81	A/T	0.0009932053614524763	HAd B3	A/T HAd B3
82	A/T	-0.0003527271377120962	HAd B3	A/T HAd B3
83	A/T	-0.0022648795158355583	HAd B3	A/T HAd B3
84	A/T	-0.0028775108602829033	HAd B3	A/T HAd B3
85	A/T	-0.0016151189989974998	HAd B3	A/T HAd B3
86	A/T	0.0008539709649871735	HAd B3	A/T HAd B3
87	A/T	0.004910333048676375	HAd B3	A/T HAd B3
88	A/T	0.003137415067018152	HAd B3	A/T HAd B3
89	A/T	-0.0003805740170051314	HAd B3	A/T HAd B3
90	A/T	-0.004975309100360124	HAd B3	A/T HAd B3
91	A/T	-0.0032023911187019642	HAd B3	A/T HAd B3
92	A/T	6.497605168381219e-05	HAd B3	A/T HAd B3
93	A/T	0.0028403816878921264	HAd B3	A/T HAd B3
94	A/T	0.0033137786358742316	HAd B3	A/T HAd B3
95	A/T	0.0011417220510154577	HAd B3	A/T HAd B3
96	A/T	-0.0009932053614525396	HAd B3	A/T HAd B3
97	A/T	-0.0014109085508483847	HAd B3	A/T HAd B3
98	A/T	-0.0007333011547172276	HAd B3	A/T HAd B3
99	A/T	-0.0005383729996658543	HAd B3	A/T HAd B3
100	A/T	0.00021349274124679338	HAd B3	A/T HAd B3
101	A/T	0.0002970333791259624	HAd B3	A/T HAd B3
102	A/T	0.0010674637062340303	HAd B3	A/T HAd B3
103	A/T	-0.0011974158096015913	HAd B3	A/T HAd B3
104	A/T	-0.0007518657409126477	HAd B3	A/T HAd B3
105	A/T	0.00143875543014142	HAd B3	A/T HAd B3
106	A/T	0.002849663980989868	HAd B3	A/T HAd B3
107	A/T	0.0001485166895629812	HAd B3	A/T HAd B3
108	A/T	-0.00307243901533434	HAd B3	A/T HAd B3
109	A/T	-0.002970333791259814	HAd B3	A/T HAd B3
110	A/T	0.00024133962053982862	HAd B3	A/T HAd B3
111	A/T	0.002348420153714791	HAd B3	A/T HAd B3
112	A/T	0.001680095050681312	HAd B3	A/T HAd B3
113	A/T	0.0001577989826606596	HAd B3	A/T HAd B3
114	A/T	0.0003248802584189976	HAd B3	A/T HAd B3
115	A/T	0.0002227750343444718	HAd B3	A/T HAd B3
116	A/T	-0.0007425834478149694	HAd B3	A/T HAd B3
117	A/T	-0.0015130137749229105	HAd B3	A/T HAd B3
118	A/T	-0.00145732001633684	HAd B3	A/T HAd B3
119	A/T	-0.0016708127575836968	HAd B3	A/T HAd B3
120	A/T	-0.0011974158096015913	HAd B3	A/T HAd B3
121	A/T	0.00025062191363757035	HAd B3	A/T HAd B3
122	A/T	0.002738276463817664	HAd B3	A/T HAd B3
123	A/T	0.0021163628262726403	HAd B3	A/T HAd B3
124	A/T	0.001123157464820164	HAd B3	A/T HAd B3
125	A/T	0.0005847844651542464	HAd B3	A/T HAd B3
126	A/T	-0.00039913860320048826	HAd B3	A/T HAd B3
127	A/T	-0.0024412430846915746	HAd B3	A/T HAd B3
128	A/T	-0.0016058367058998213	HAd B3	A/T HAd B3
129	A/T	0.0017729179816581592	HAd B3	A/T HAd B3
130	A/T	0.003053874429139046	HAd B3	A/T HAd B3
131	A/T	0.0018471763264397132	HAd B3	A/T HAd B3
132	A/T	-0.0013459324991645725	HAd B3	A/T HAd B3
133	A/T	-0.0021163628262726403	HAd B3	A/T HAd B3
134	A/T	-0.002134927412467934	HAd B3	A/T HAd B3
135	A/T	-0.0020977982400772204	HAd B3	A/T HAd B3
136	A/T	-0.0005940667582519881	HAd B3	A/T HAd B3
137	A/T	0.0003805740170051314	HAd B3	A/T HAd B3
138	A/T	0.0014758846025321969	HAd B3	A/T HAd B3
139	A/T	0.0025340660156684854	HAd B3	A/T HAd B3
140	A/T	0.000659042809935737	HAd B3	A/T HAd B3
141	A/T	-3.712917239071364e-05	HAd B3	A/T HAd B3
142	A/T	-0.0012902387405785021	HAd B3	A/T HAd B3
143	A/T	-0.000742583447814906	HAd B3	A/T HAd B3
144	A/T	-3.7129172390776956e-05	HAd B3	A/T HAd B3
145	A/T	0.00018564586195375817	HAd B3	A/T HAd B3
146	A/T	0.0006311959306427018	HAd B3	A/T HAd B3
147	A/T	0.06117031151375635	HAd B3	A/T HAd B3
148	A/T	0.3031596925704526	HAd B3	A/T HAd B3
149	A/T	0.0	HAd B3	A/T HAd B3
0	G/C	0.0	HAd B3	G/C HAd B3
1	G/C	0.6678297750103502	HAd B3	G/C HAd B3
2	G/C	0.05807656238118971	HAd B3	G/C HAd B3
3	G/C	-0.08731761306511442	HAd B3	G/C HAd B3
4	G/C	-0.011524066204239588	HAd B3	G/C HAd B3
5	G/C	0.0031851707910544153	HAd B3	G/C HAd B3
6	G/C	-0.001960105102187381	HAd B3	G/C HAd B3
7	G/C	-0.0015207711999729652	HAd B3	G/C HAd B3
8	G/C	0.0007603855999864249	HAd B3	G/C HAd B3
9	G/C	0.0015799123021941399	HAd B3	G/C HAd B3
10	G/C	-0.0009716038222049885	HAd B3	G/C HAd B3
11	G/C	-0.004596108515473878	HAd B3	G/C HAd B3
12	G/C	-0.0015545661155279469	HAd B3	G/C HAd B3
13	G/C	0.002492375022177896	HAd B3	G/C HAd B3
14	G/C	0.0033034529954968223	HAd B3	G/C HAd B3
15	G/C	0.0008110779733189263	HAd B3	G/C HAd B3
16	G/C	-0.0014447326399743285	HAd B3	G/C HAd B3
17	G/C	3.3794915554924045e-05	HAd B3	G/C HAd B3
18	G/C	0.0019263101866323995	HAd B3	G/C HAd B3
19	G/C	-0.0005914110222117471	HAd B3	G/C HAd B3
20	G/C	-0.0016390534044153147	HAd B3	G/C HAd B3
21	G/C	-0.000887116533317563	HAd B3	G/C HAd B3
22	G/C	0.0017235406933026824	HAd B3	G/C HAd B3
23	G/C	-2.5346186666250664e-05	HAd B3	G/C HAd B3
24	G/C	-0.002120630951073443	HAd B3	G/C HAd B3
25	G/C	-0.0016728483199702964	HAd B3	G/C HAd B3
26	G/C	0.00029570551110587356	HAd B3	G/C HAd B3
27	G/C	0.002137528408850848	HAd B3	G/C HAd B3
28	G/C	0.002289605528848179	HAd B3	G/C HAd B3
29	G/C	-0.00014362839110854247	HAd B3	G/C HAd B3
30	G/C	-0.0030499911288346614	HAd B3	G/C HAd B3
31	G/C	-0.0032105169777207235	HAd B3	G/C HAd B3
32	G/C	0.0001267309333310228	HAd B3	G/C HAd B3
33	G/C	0.003345696639940535	HAd B3	G/C HAd B3
34	G/C	0.0022220156977382733	HAd B3	G/C HAd B3
35	G/C	-0.0003717440711045103	HAd B3	G/C HAd B3
36	G/C	-0.0018756178133000135	HAd B3	G/C HAd B3
37	G/C	-0.0005069237333243794	HAd B3	G/C HAd B3
38	G/C	0.0005745135644342275	HAd B3	G/C HAd B3
39	G/C	0.0013855915377531539	HAd B3	G/C HAd B3
40	G/C	0.0009124627199838137	HAd B3	G/C HAd B3
41	G/C	0.00023656440888469884	HAd B3	G/C HAd B3
42	G/C	-0.0011997195022008986	HAd B3	G/C HAd B3
43	G/C	-0.001833374168856301	HAd B3	G/C HAd B3
44	G/C	-0.0016981945066364894	HAd B3	G/C HAd B3
45	G/C	0.00028725678221714257	HAd B3	G/C HAd B3
46	G/C	0.0014278351821968664	HAd B3	G/C HAd B3
47	G/C	-0.00034639788443825963	HAd B3	G/C HAd B3
48	G/C	-0.0004815775466580711	HAd B3	G/C HAd B3
49	G/C	0.001833374168856301	HAd B3	G/C HAd B3
50	G/C	0.002348746631069296	HAd B3	G/C HAd B3
51	G/C	-6.758983110990573e-05	HAd B3	G/C HAd B3
52	G/C	-0.0019263101866324572	HAd B3	G/C HAd B3
53	G/C	-0.0012081682310896296	HAd B3	G/C HAd B3
54	G/C	0.0005238211911017838	HAd B3	G/C HAd B3
55	G/C	0.0015461173866391583	HAd B3	G/C HAd B3
56	G/C	0.0005914110222116895	HAd B3	G/C HAd B3
57	G/C	-0.0016137072177491217	HAd B3	G/C HAd B3
58	G/C	-0.0010645398399810873	HAd B3	G/C HAd B3
59	G/C	0.0008533216177625814	HAd B3	G/C HAd B3
60	G/C	0.000439333902214416	HAd B3	G/C HAd B3
61	G/C	-0.002213566968849542	HAd B3	G/C HAd B3
62	G/C	-0.0004900262755468597	HAd B3	G/C HAd B3
63	G/C	0.0010222961955373745	HAd B3	G/C HAd B3
64	G/C	0.0013433478933094411	HAd B3	G/C HAd B3
65	G/C	0.00034639788443825963	HAd B3	G/C HAd B3
66	G/C	-4.224364444371269e-05	HAd B3	G/C HAd B3
67	G/C	-0.0010138474666486436	HAd B3	G/C HAd B3
68	G/C	-0.0018756178132999558	HAd B3	G/C HAd B3
69	G/C	0.0003295004266607976	HAd B3	G/C HAd B3
70	G/C	0.002247361884404466	HAd B3	G/C HAd B3
71	G/C	2.5346186666193036e-05	HAd B3	G/C HAd B3
72	G/C	-0.0008871165333175055	HAd B3	G/C HAd B3
73	G/C	-0.0005069237333243218	HAd B3	G/C HAd B3
74	G/C	0.001318001706643248	HAd B3	G/C HAd B3
75	G/C	0.0007772830577640023	HAd B3	G/C HAd B3
76	G/C	0.00011828220444234942	HAd B3	G/C HAd B3
77	G/C	0.0018418228977450319	HAd B3	G/C HAd B3
78	G/C	0.001284206791088324	HAd B3	G/C HAd B3
79	G/C	-0.002188220782183349	HAd B3	G/C HAd B3
80	G/C	-0.002272708071070717	HAd B3	G/C HAd B3
81	G/C	0.0006927957688765769	HAd B3	G/C HAd B3
82	G/C	0.0008702190755400434	HAd B3	G/C HAd B3
83	G/C	-0.0023825415466242777	HAd B3	G/C HAd B3
84	G/C	-0.004038492408817054	HAd B3	G/C HAd B3
85	G/C	5.914110222117471e-05	HAd B3	G/C HAd B3
86	G/C	0.0040046974932621306	HAd B3	G/C HAd B3
87	G/C	0.005018544959910774	HAd B3	G/C HAd B3
88	G/C	0.0004815775466581287	HAd B3	G/C HAd B3
89	G/C	-0.0035231199466040594	HAd B3	G/C HAd B3
90	G/C	-0.0032696580799418985	HAd B3	G/C HAd B3
91	G/C	0.00086177034665137	HAd B3	G/C HAd B3
92	G/C	0.002213566968849542	HAd B3	G/C HAd B3
93	G/C	0.000430885173325685	HAd B3	G/C HAd B3
94	G/C	-7.603855999863674e-05	HAd B3	G/C HAd B3
95	G/C	0.0005745135644342275	HAd B3	G/C HAd B3
96	G/C	-0.0016052584888603329	HAd B3	G/C HAd B3
97	G/C	-0.002416336462179259	HAd B3	G/C HAd B3
98	G/C	0.00014362839110854247	HAd B3	G/C HAd B3
99	G/C	0.0025853110399540525	HAd B3	G/C HAd B3
100	G/C	0.0018418228977450895	HAd B3	G/C HAd B3
101	G/C	-0.0011321296710909928	HAd B3	G/C HAd B3
102	G/C	-0.001960105102187381	HAd B3	G/C HAd B3
103	G/C	-0.0010729885688697605	HAd B3	G/C HAd B3
104	G/C	0.0011321296710909928	HAd B3	G/C HAd B3
105	G/C	0.002010797475519767	HAd B3	G/C HAd B3
106	G/C	0.001115232213313531	HAd B3	G/C HAd B3
107	G/C	-0.0018671690844112249	HAd B3	G/C HAd B3
108	G/C	-0.0015799123021941399	HAd B3	G/C HAd B3
109	G/C	-0.0010391936533148943	HAd B3	G/C HAd B3
110	G/C	7.603855999863674e-05	HAd B3	G/C HAd B3
111	G/C	0.0019263101866323995	HAd B3	G/C HAd B3
112	G/C	0.002652900871063958	HAd B3	G/C HAd B3
113	G/C	-0.0002196669511071792	HAd B3	G/C HAd B3
114	G/C	-0.0023402979021806226	HAd B3	G/C HAd B3
115	G/C	-0.0007350394133202896	HAd B3	G/C HAd B3
116	G/C	0.0011997195022008986	HAd B3	G/C HAd B3
117	G/C	-0.00017742330666352415	HAd B3	G/C HAd B3
118	G/C	-0.0019347589155211307	HAd B3	G/C HAd B3
119	G/C	-0.0018080279821901077	HAd B3	G/C HAd B3
120	G/C	5.914110222117471e-05	HAd B3	G/C HAd B3
121	G/C	0.0010560911110923561	HAd B3	G/C HAd B3
122	G/C	0.0023318491732918917	HAd B3	G/C HAd B3
123	G/C	0.002568413582176533	HAd B3	G/C HAd B3
124	G/C	0.0012842067910882665	HAd B3	G/C HAd B3
125	G/C	-6.758983110990573e-05	HAd B3	G/C HAd B3
126	G/C	-0.001596809759971602	HAd B3	G/C HAd B3
127	G/C	-0.0017657843377463951	HAd B3	G/C HAd B3
128	G/C	-0.0004731288177693977	HAd B3	G/C HAd B3
129	G/C	0.0010307449244261631	HAd B3	G/C HAd B3
130	G/C	0.0012588606044220733	HAd B3	G/C HAd B3
131	G/C	-0.0008195267022076574	HAd B3	G/C HAd B3
132	G/C	-0.0014278351821968664	HAd B3	G/C HAd B3
133	G/C	-0.00022811567999596785	HAd B3	G/C HAd B3
134	G/C	0.00013517966221981146	HAd B3	G/C HAd B3
135	G/C	-0.0002619105955508919	HAd B3	G/C HAd B3
136	G/C	-0.0014869762844180413	HAd B3	G/C HAd B3
137	G/C	-0.0015123224710842343	HAd B3	G/C HAd B3
138	G/C	1.6897457777519655e-05	HAd B3	G/C HAd B3
139	G/C	0.0012588606044220733	HAd B3	G/C HAd B3
140	G/C	0.0012081682310896296	HAd B3	G/C HAd B3
141	G/C	0.0011912707733121677	HAd B3	G/C HAd B3
142	G/C	-2.5346186666250664e-05	HAd B3	G/C HAd B3
143	G/C	0.0006590008533215952	HAd B3	G/C HAd B3
144	G/C	0.0007012444977653079	HAd B3	G/C HAd B3
145	G/C	-8.448728888736774e-05	HAd B3	G/C HAd B3
146	G/C	-0.001571463573305409	HAd B3	G/C HAd B3
147	G/C	0.06106741240780328	HAd B3	G/C HAd B3
148	G/C	0.3129409180388813	HAd B3	G/C HAd B3
149	G/C	0.0	HAd B3	G/C HAd B3
0	A/T	0.0	HAd D26	A/T HAd D26
1	A/T	0.7411635630411577	HAd D26	A/T HAd D26
2	A/T	0.04689538607519865	HAd D26	A/T HAd D26
3	A/T	-0.10087771320128103	HAd D26	A/T HAd D26
4	A/T	-0.010526627920768576	HAd D26	A/T HAd D26
5	A/T	0.004522002134978041	HAd D26	A/T HAd D26
6	A/T	-0.0022832404222512125	HAd D26	A/T HAd D26
7	A/T	-0.0042551298778317845	HAd D26	A/T HAd D26
8	A/T	-0.00016308860158937595	HAd D26	A/T HAd D26
9	A/T	-0.0001037836555568802	HAd D26	A/T HAd D26
10	A/T	-0.0005633969873087348	HAd D26	A/T HAd D26
11	A/T	-0.0010081840825524782	HAd D26	A/T HAd D26
12	A/T	0.00011860989206499149	HAd D26	A/T HAd D26
13	A/T	-0.0006523544063575038	HAd D26	A/T HAd D26
14	A/T	-0.00154192859684494	HAd D26	A/T HAd D26
15	A/T	0.0003854821492111971	HAd D26	A/T HAd D26
16	A/T	0.0028318111730517856	HAd D26	A/T HAd D26
17	A/T	0.002001541928596845	HAd D26	A/T HAd D26
18	A/T	-0.0005337445142925123	HAd D26	A/T HAd D26
19	A/T	-0.00348416557940934	HAd D26	A/T HAd D26
20	A/T	-0.0010378365555687515	HAd D26	A/T HAd D26
21	A/T	0.002223935476218717	HAd D26	A/T HAd D26
22	A/T	0.0022684141857431013	HAd D26	A/T HAd D26
23	A/T	-0.00031135096667064057	HAd D26	A/T HAd D26
24	A/T	-0.003217293322263084	HAd D26	A/T HAd D26
25	A/T	-0.0023128928952674353	HAd D26	A/T HAd D26
26	A/T	-0.0013936662317637764	HAd D26	A/T HAd D26
27	A/T	0.00026687225714620556	HAd D26	A/T HAd D26
28	A/T	0.002994899774641212	HAd D26	A/T HAd D26
29	A/T	0.004655438263551194	HAd D26	A/T HAd D26
30	A/T	0.0026983750444787334	HAd D26	A/T HAd D26
31	A/T	-0.0015419285968449904	HAd D26	A/T HAd D26
32	A/T	-0.003854821492112426	HAd D26	A/T HAd D26
33	A/T	-0.0019422369825643495	HAd D26	A/T HAd D26
34	A/T	0.0	HAd D26	A/T HAd D26
35	A/T	-0.0007264855888981109	HAd D26	A/T HAd D26
36	A/T	-0.0012305776301743498	HAd D26	A/T HAd D26
37	A/T	0.0012898825762068457	HAd D26	A/T HAd D26
38	A/T	0.0029207685921005546	HAd D26	A/T HAd D26
39	A/T	0.001497449887320606	HAd D26	A/T HAd D26
40	A/T	-0.002327719131775597	HAd D26	A/T HAd D26
41	A/T	-0.0025649389159055802	HAd D26	A/T HAd D26
42	A/T	-0.0009340529000118712	HAd D26	A/T HAd D26
43	A/T	0.002298066658759324	HAd D26	A/T HAd D26
44	A/T	0.0014677974143043329	HAd D26	A/T HAd D26
45	A/T	0.0006523544063575038	HAd D26	A/T HAd D26
46	A/T	-0.00016308860158937595	HAd D26	A/T HAd D26
47	A/T	-0.0010971415016011966	HAd D26	A/T HAd D26
48	A/T	-0.0012898825762068457	HAd D26	A/T HAd D26
49	A/T	0.0012454038666825117	HAd D26	A/T HAd D26
50	A/T	0.0024611552603486997	HAd D26	A/T HAd D26
51	A/T	0.0007561380619143839	HAd D26	A/T HAd D26
52	A/T	-0.00338038192385246	HAd D26	A/T HAd D26
53	A/T	-0.0023425453682837083	HAd D26	A/T HAd D26
54	A/T	0.0025352864428893574	HAd D26	A/T HAd D26
55	A/T	0.003306250741311802	HAd D26	A/T HAd D26
56	A/T	-0.0019125845095480762	HAd D26	A/T HAd D26
57	A/T	-0.0051150515953029985	HAd D26	A/T HAd D26
58	A/T	0.00017791483809748723	HAd D26	A/T HAd D26
59	A/T	0.0044330447159293225	HAd D26	A/T HAd D26
60	A/T	0.0038399952556043143	HAd D26	A/T HAd D26
61	A/T	-0.001423318704779999	HAd D26	A/T HAd D26
62	A/T	-0.0029504210651168277	HAd D26	A/T HAd D26
63	A/T	-0.0024018503143161535	HAd D26	A/T HAd D26
64	A/T	-0.0010081840825524782	HAd D26	A/T HAd D26
65	A/T	0.0015567548333531018	HAd D26	A/T HAd D26
66	A/T	0.0026983750444787334	HAd D26	A/T HAd D26
67	A/T	0.0010526627920768626	HAd D26	A/T HAd D26
68	A/T	-0.0015567548333531018	HAd D26	A/T HAd D26
69	A/T	-0.0024908077333649224	HAd D26	A/T HAd D26
70	A/T	0.00016308860158937595	HAd D26	A/T HAd D26
71	A/T	0.0001482623650812141	HAd D26	A/T HAd D26
72	A/T	0.0001037836555568802	HAd D26	A/T HAd D26
73	A/T	0.00019274107460559854	HAd D26	A/T HAd D26
74	A/T	-0.0009340529000118712	HAd D26	A/T HAd D26
75	A/T	0.0013640137587475033	HAd D26	A/T HAd D26
76	A/T	0.002802158700035563	HAd D26	A/T HAd D26
77	A/T	0.0019274107460562381	HAd D26	A/T HAd D26
78	A/T	-0.0010081840825524276	HAd D26	A/T HAd D26
79	A/T	-0.004077215039734298	HAd D26	A/T HAd D26
80	A/T	-0.0005782232238168968	HAd D26	A/T HAd D26
81	A/T	0.002016368165105007	HAd D26	A/T HAd D26
82	A/T	0.0013788399952556147	HAd D26	A/T HAd D26
83	A/T	-0.0021053255841537253	HAd D26	A/T HAd D26
84	A/T	-0.0029800735381331008	HAd D26	A/T HAd D26
85	A/T	-0.0008006167714387684	HAd D26	A/T HAd D26
86	A/T	0.002327719131775597	HAd D26	A/T HAd D26
87	A/T	0.003069030957181819	HAd D26	A/T HAd D26
88	A/T	0.00040030838571935895	HAd D26	A/T HAd D26
89	A/T	-0.0002223935476218211	HAd D26	A/T HAd D26
90	A/T	-0.001793974617483085	HAd D26	A/T HAd D26
91	A/T	-0.0005337445142925123	HAd D26	A/T HAd D26
92	A/T	-0.0012602301031905726	HAd D26	A/T HAd D26
93	A/T	-0.00041513462222747023	HAd D26	A/T HAd D26
94	A/T	0.00287628988257617	HAd D26	A/T HAd D26
95	A/T	0.003143162139722426	HAd D26	A/T HAd D26
96	A/T	0.0005633969873087855	HAd D26	A/T HAd D26
97	A/T	-0.001067489028584974	HAd D26	A/T HAd D26
98	A/T	-0.0012898825762068962	HAd D26	A/T HAd D26
99	A/T	-0.0004447870952436928	HAd D26	A/T HAd D26
100	A/T	-0.0015271023603368288	HAd D26	A/T HAd D26
101	A/T	-0.001111967738109409	HAd D26	A/T HAd D26
102	A/T	0.0004299608587356321	HAd D26	A/T HAd D26
103	A/T	-0.0006968331158818377	HAd D26	A/T HAd D26
104	A/T	-0.0018088008539912466	HAd D26	A/T HAd D26
105	A/T	-0.0007561380619143839	HAd D26	A/T HAd D26
106	A/T	0.0014381449412881103	HAd D26	A/T HAd D26
107	A/T	0.0029355948286087165	HAd D26	A/T HAd D26
108	A/T	0.002490807733364973	HAd D26	A/T HAd D26
109	A/T	-0.0007413118254062221	HAd D26	A/T HAd D26
110	A/T	-0.0024759814968568616	HAd D26	A/T HAd D26
111	A/T	-0.0007709642984224952	HAd D26	A/T HAd D26
112	A/T	0.003825169019096254	HAd D26	A/T HAd D26
113	A/T	0.0012454038666825117	HAd D26	A/T HAd D26
114	A/T	-0.0017198434349424778	HAd D26	A/T HAd D26
115	A/T	-0.0027576799905111786	HAd D26	A/T HAd D26
116	A/T	-0.00041513462222747023	HAd D26	A/T HAd D26
117	A/T	-0.00016308860158937595	HAd D26	A/T HAd D26
118	A/T	-0.0007561380619143839	HAd D26	A/T HAd D26
119	A/T	0.0018829320365318536	HAd D26	A/T HAd D26
120	A/T	0.0013788399952556147	HAd D26	A/T HAd D26
121	A/T	0.001067489028584974	HAd D26	A/T HAd D26
122	A/T	-0.0007264855888981109	HAd D26	A/T HAd D26
123	A/T	-0.0005189182777843504	HAd D26	A/T HAd D26
124	A/T	-0.0010378365555687515	HAd D26	A/T HAd D26
125	A/T	-0.0007857905349306571	HAd D26	A/T HAd D26
126	A/T	7.413118254060705e-05	HAd D26	A/T HAd D26
127	A/T	-0.0007264855888981109	HAd D26	A/T HAd D26
128	A/T	-0.0022980666587593744	HAd D26	A/T HAd D26
129	A/T	0.001853279563515631	HAd D26	A/T HAd D26
130	A/T	0.004195824931799289	HAd D26	A/T HAd D26
131	A/T	0.002994899774641212	HAd D26	A/T HAd D26
132	A/T	-0.0017643221444668116	HAd D26	A/T HAd D26
133	A/T	-0.004640612027043083	HAd D26	A/T HAd D26
134	A/T	-0.0012898825762068457	HAd D26	A/T HAd D26
135	A/T	0.0011119677381093585	HAd D26	A/T HAd D26
136	A/T	0.0013491875222392908	HAd D26	A/T HAd D26
137	A/T	-0.0006968331158818377	HAd D26	A/T HAd D26
138	A/T	-0.0032617720317874178	HAd D26	A/T HAd D26
139	A/T	0.000904400426995598	HAd D26	A/T HAd D26
140	A/T	0.0033062507413118528	HAd D26	A/T HAd D26
141	A/T	0.003128335903214315	HAd D26	A/T HAd D26
142	A/T	-4.447870952438445e-05	HAd D26	A/T HAd D26
143	A/T	-0.0017198434349424778	HAd D26	A/T HAd D26
144	A/T	-0.000593049460325008	HAd D26	A/T HAd D26
145	A/T	-0.000518918277784401	HAd D26	A/T HAd D26
146	A/T	-0.0012602301031906231	HAd D26	A/T HAd D26
147	A/T	0.05506464239117541	HAd D26	A/T HAd D26
148	A/T	0.2732475388447397	HAd D26	A/T HAd D26
149	A/T	0.0	HAd D26	A/T HAd D26
0	G/C	0.0	HAd D26	G/C HAd D26
1	G/C	0.608041834418732	HAd D26	G/C HAd D26
2	G/C	0.06949782730186253	HAd D26	G/C HAd D26
3	G/C	-0.06469622144413138	HAd D26	G/C HAd D26
4	G/C	-0.009854126985937326	HAd D26	G/C HAd D26
5	G/C	0.0013058999304280182	HAd D26	G/C HAd D26
6	G/C	-0.0023266688716796734	HAd D26	G/C HAd D26
7	G/C	-0.0020244300231526628	HAd D26	G/C HAd D26
8	G/C	0.0009295270247151258	HAd D26	G/C HAd D26
9	G/C	0.0011861449149739107	HAd D26	G/C HAd D26
10	G/C	-0.0012203606336751288	HAd D26	G/C HAd D26
11	G/C	-0.0033246273337971186	HAd D26	G/C HAd D26
12	G/C	-0.0006843143740234265	HAd D26	G/C HAd D26
13	G/C	0.002993875386352491	HAd D26	G/C HAd D26
14	G/C	0.003398761390983039	HAd D26	G/C HAd D26
15	G/C	0.0004733174420328285	HAd D26	G/C HAd D26
16	G/C	-0.0016708675965739026	HAd D26	G/C HAd D26
17	G/C	-0.001129118717138638	HAd D26	G/C HAd D26
18	G/C	-0.0006101803168375838	HAd D26	G/C HAd D26
19	G/C	-0.0007128274729410822	HAd D26	G/C HAd D26
20	G/C	-0.00034215718701171324	HAd D26	G/C HAd D26
21	G/C	0.0015511125811197176	HAd D26	G/C HAd D26
22	G/C	0.0016480571174397314	HAd D26	G/C HAd D26
23	G/C	-0.0002109969319905202	HAd D26	G/C HAd D26
24	G/C	-0.001015066321468054	HAd D26	G/C HAd D26
25	G/C	-0.0007014222333739577	HAd D26	G/C HAd D26
26	G/C	-3.9918338484663576e-05	HAd D26	G/C HAd D26
27	G/C	0.0002452126506916993	HAd D26	G/C HAd D26
28	G/C	0.0008953113060139467	HAd D26	G/C HAd D26
29	G/C	0.0009067165455810323	HAd D26	G/C HAd D26
30	G/C	-0.00021669955177412137	HAd D26	G/C HAd D26
31	G/C	-0.0017335964141926598	HAd D26	G/C HAd D26
32	G/C	-0.0024578291267008277	HAd D26	G/C HAd D26
33	G/C	0.00047902006181639074	HAd D26	G/C HAd D26
34	G/C	0.0014940863832845228	HAd D26	G/C HAd D26
35	G/C	0.0003820755254964157	HAd D26	G/C HAd D26
36	G/C	-0.000838285108178713	HAd D26	G/C HAd D26
37	G/C	3.4215718701179106e-05	HAd D26	G/C HAd D26
38	G/C	0.0010093637016845697	HAd D26	G/C HAd D26
39	G/C	-0.00037637290571289236	HAd D26	G/C HAd D26
40	G/C	-0.001499789003068046	HAd D26	G/C HAd D26
41	G/C	-0.0007014222333739966	HAd D26	G/C HAd D26
42	G/C	0.0012659815919433158	HAd D26	G/C HAd D26
43	G/C	0.0014313575656656878	HAd D26	G/C HAd D26
44	G/C	-4.562095826826474e-05	HAd D26	G/C HAd D26
45	G/C	-0.00028513098917644066	HAd D26	G/C HAd D26
46	G/C	0.00011975501545410742	HAd D26	G/C HAd D26
47	G/C	0.00034785980679523663	HAd D26	G/C HAd D26
48	G/C	-9.124191653645168e-05	HAd D26	G/C HAd D26
49	G/C	0.0005759645981364048	HAd D26	G/C HAd D26
50	G/C	3.4215718701179106e-05	HAd D26	G/C HAd D26
51	G/C	-0.0014199523260986023	HAd D26	G/C HAd D26
52	G/C	-0.0013914392271809465	HAd D26	G/C HAd D26
53	G/C	0.0012146580138915665	HAd D26	G/C HAd D26
54	G/C	0.0019274854868326099	HAd D26	G/C HAd D26
55	G/C	0.0008154746290445807	HAd D26	G/C HAd D26
56	G/C	-0.0011975501545409965	HAd D26	G/C HAd D26
57	G/C	-0.0015340047217691864	HAd D26	G/C HAd D26
58	G/C	-0.0003478598067952755	HAd D26	G/C HAd D26
59	G/C	-0.0002794283693928784	HAd D26	G/C HAd D26
60	G/C	0.0006672065146728564	HAd D26	G/C HAd D26
61	G/C	0.0007071248531575589	HAd D26	G/C HAd D26
62	G/C	0.000786961530126886	HAd D26	G/C HAd D26
63	G/C	-0.0004105886244140715	HAd D26	G/C HAd D26
64	G/C	-0.0006500986553222474	HAd D26	G/C HAd D26
65	G/C	-0.00023951003090821483	HAd D26	G/C HAd D26
66	G/C	0.00030794146831049525	HAd D26	G/C HAd D26
67	G/C	-0.00037067028592936897	HAd D26	G/C HAd D26
68	G/C	-0.0007983667696940106	HAd D26	G/C HAd D26
69	G/C	-0.0005759645981364048	HAd D26	G/C HAd D26
70	G/C	0.0010949029984374979	HAd D26	G/C HAd D26
71	G/C	0.0024749369860514367	HAd D26	G/C HAd D26
72	G/C	0.002218319095792613	HAd D26	G/C HAd D26
73	G/C	-0.0012488737325927067	HAd D26	G/C HAd D26
74	G/C	-0.00460201416530752	HAd D26	G/C HAd D26
75	G/C	-0.0028399046521972045	HAd D26	G/C HAd D26
76	G/C	0.0010093637016846085	HAd D26	G/C HAd D26
77	G/C	0.0034044640107665624	HAd D26	G/C HAd D26
78	G/C	0.0016822728361409105	HAd D26	G/C HAd D26
79	G/C	-0.0007698536707763548	HAd D26	G/C HAd D26
80	G/C	-0.0004961279211669997	HAd D26	G/C HAd D26
81	G/C	0.0005759645981364048	HAd D26	G/C HAd D26
82	G/C	9.694453631993615e-05	HAd D26	G/C HAd D26
83	G/C	-0.0011348213369221614	HAd D26	G/C HAd D26
84	G/C	-0.00025661789025878493	HAd D26	G/C HAd D26
85	G/C	0.000980850602766914	HAd D26	G/C HAd D26
86	G/C	0.0004790200618164686	HAd D26	G/C HAd D26
87	G/C	-0.0007527458114257458	HAd D26	G/C HAd D26
88	G/C	-0.0003535624265787211	HAd D26	G/C HAd D26
89	G/C	-7.413405718584268e-05	HAd D26	G/C HAd D26
90	G/C	-0.00034785980679523663	HAd D26	G/C HAd D26
91	G/C	0.00023380741112469147	HAd D26	G/C HAd D26
92	G/C	-0.0002965362287434874	HAd D26	G/C HAd D26
93	G/C	0.00011975501545410742	HAd D26	G/C HAd D26
94	G/C	0.0006615038948892941	HAd D26	G/C HAd D26
95	G/C	0.0011348213369222005	HAd D26	G/C HAd D26
96	G/C	0.0002965362287434874	HAd D26	G/C HAd D26
97	G/C	-0.0008154746290446195	HAd D26	G/C HAd D26
98	G/C	0.0001425654945882009	HAd D26	G/C HAd D26
99	G/C	0.0009865532225504373	HAd D26	G/C HAd D26
100	G/C	9.124191653645168e-05	HAd D26	G/C HAd D26
101	G/C	-0.001482681143717437	HAd D26	G/C HAd D26
102	G/C	-0.0019731064451009132	HAd D26	G/C HAd D26
103	G/C	-0.0003991833848469858	HAd D26	G/C HAd D26
104	G/C	0.0005588567387858346	HAd D26	G/C HAd D26
105	G/C	0.00033075194744462764	HAd D26	G/C HAd D26
106	G/C	6.272881761879594e-05	HAd D26	G/C HAd D26
107	G/C	0.0006843143740234265	HAd D26	G/C HAd D26
108	G/C	0.0008439877279621975	HAd D26	G/C HAd D26
109	G/C	-0.001140523956705685	HAd D26	G/C HAd D26
110	G/C	-0.0011063082380045447	HAd D26	G/C HAd D26
111	G/C	0.000627288176188154	HAd D26	G/C HAd D26
112	G/C	0.001465573284366867	HAd D26	G/C HAd D26
113	G/C	-0.00013686287480475532	HAd D26	G/C HAd D26
114	G/C	-2.281047913409347e-05	HAd D26	G/C HAd D26
115	G/C	0.0015168968624186161	HAd D26	G/C HAd D26
116	G/C	0.0011747396754069029	HAd D26	G/C HAd D26
117	G/C	-0.0011177134775715914	HAd D26	G/C HAd D26
118	G/C	-0.0015054916228515304	HAd D26	G/C HAd D26
119	G/C	-0.0005246410200846555	HAd D26	G/C HAd D26
120	G/C	-0.0006044776970540605	HAd D26	G/C HAd D26
121	G/C	-0.0012317658732421755	HAd D26	G/C HAd D26
122	G/C	-0.0004048860046305481	HAd D26	G/C HAd D26
123	G/C	0.0020700509814209275	HAd D26	G/C HAd D26
124	G/C	0.0009694453631998283	HAd D26	G/C HAd D26
125	G/C	-0.0006558012751058097	HAd D26	G/C HAd D26
126	G/C	-0.0009922558423339607	HAd D26	G/C HAd D26
127	G/C	0.0009010139257975479	HAd D26	G/C HAd D26
128	G/C	0.0016708675965738248	HAd D26	G/C HAd D26
129	G/C	-0.0005018305409504843	HAd D26	G/C HAd D26
130	G/C	-0.0017450016537597453	HAd D26	G/C HAd D26
131	G/C	-0.000935229644498688	HAd D26	G/C HAd D26
132	G/C	0.0014199523260986023	HAd D26	G/C HAd D26
133	G/C	0.0016822728361409495	HAd D26	G/C HAd D26
134	G/C	-0.0019731064451008356	HAd D26	G/C HAd D26
135	G/C	-0.00233807411124672	HAd D26	G/C HAd D26
136	G/C	-0.000627288176188154	HAd D26	G/C HAd D26
137	G/C	0.0018020278515950567	HAd D26	G/C HAd D26
138	G/C	0.001465573284366867	HAd D26	G/C HAd D26
139	G/C	0.0006500986553222474	HAd D26	G/C HAd D26
140	G/C	0.00032504932766110425	HAd D26	G/C HAd D26
141	G/C	3.9918338484663576e-05	HAd D26	G/C HAd D26
142	G/C	1.1405239567007836e-05	HAd D26	G/C HAd D26
143	G/C	0.00027372574960935506	HAd D26	G/C HAd D26
144	G/C	0.00016537597372233325	HAd D26	G/C HAd D26
145	G/C	-0.0004219938639811182	HAd D26	G/C HAd D26
146	G/C	-0.0002965362287434874	HAd D26	G/C HAd D26
147	G/C	0.06630436022308649	HAd D26	G/C HAd D26
148	G/C	0.3327763774678088	HAd D26	G/C HAd D26
149	G/C	0.0	HAd D26	G/C HAd D26
0	A/T	0.0	HAd F41	A/T HAd F41
1	A/T	0.6897988388627732	HAd F41	A/T HAd F41
2	A/T	0.06467769837603818	HAd F41	A/T HAd F41
3	A/T	-0.0908621579762518	HAd F41	A/T HAd F41
4	A/T	-0.016710594245034356	HAd F41	A/T HAd F41
5	A/T	0.0029345433796157767	HAd F41	A/T HAd F41
6	A/T	-0.0002898314449003702	HAd F41	A/T HAd F41
7	A/T	-0.0034326911755382513	HAd F41	A/T HAd F41
8	A/T	-0.0020016484163429015	HAd F41	A/T HAd F41
9	A/T	-0.0009781811265386334	HAd F41	A/T HAd F41
10	A/T	0.0007608075428633404	HAd F41	A/T HAd F41
11	A/T	0.0017118169714425314	HAd F41	A/T HAd F41
12	A/T	-0.0005796628898006168	HAd F41	A/T HAd F41
13	A/T	-0.0003804037714316393	HAd F41	A/T HAd F41
14	A/T	0.0009238377306197485	HAd F41	A/T HAd F41
15	A/T	0.0007879792408227829	HAd F41	A/T HAd F41
16	A/T	-0.0005977773551069323	HAd F41	A/T HAd F41
17	A/T	-0.001802389297973924	HAd F41	A/T HAd F41
18	A/T	-0.0004800333306161589	HAd F41	A/T HAd F41
19	A/T	0.0004075754693910818	HAd F41	A/T HAd F41
20	A/T	-0.0005977773551069323	HAd F41	A/T HAd F41
21	A/T	-7.24578612250771e-05	HAd F41	A/T HAd F41
22	A/T	0.0008876088000072407	HAd F41	A/T HAd F41
23	A/T	0.0028077421224718766	HAd F41	A/T HAd F41
24	A/T	0.0016937025061362775	HAd F41	A/T HAd F41
25	A/T	0.0002626597469409276	HAd F41	A/T HAd F41
26	A/T	-0.0017208742040956582	HAd F41	A/T HAd F41
27	A/T	-0.0018839043918520663	HAd F41	A/T HAd F41
28	A/T	-0.0033511760816599856	HAd F41	A/T HAd F41
29	A/T	-0.003016058473493981	HAd F41	A/T HAd F41
30	A/T	0.0012136691755201185	HAd F41	A/T HAd F41
31	A/T	0.004673532049017751	HAd F41	A/T HAd F41
32	A/T	0.0032696609877817815	HAd F41	A/T HAd F41
33	A/T	-0.0006611779836788826	HAd F41	A/T HAd F41
34	A/T	-0.001738988669401912	HAd F41	A/T HAd F41
35	A/T	-0.0016665308081767732	HAd F41	A/T HAd F41
36	A/T	-0.0011683830122544221	HAd F41	A/T HAd F41
37	A/T	-0.0008694943347009869	HAd F41	A/T HAd F41
38	A/T	0.0008966660326603676	HAd F41	A/T HAd F41
39	A/T	0.001974476718383459	HAd F41	A/T HAd F41
40	A/T	0.000941952195926064	HAd F41	A/T HAd F41
41	A/T	0.0007517503102102135	HAd F41	A/T HAd F41
42	A/T	-0.0003985182367379549	HAd F41	A/T HAd F41
43	A/T	-0.0015397295510329965	HAd F41	A/T HAd F41
44	A/T	-0.0016212446449112004	HAd F41	A/T HAd F41
45	A/T	6.340062857195018e-05	HAd F41	A/T HAd F41
46	A/T	0.0016031301796049465	HAd F41	A/T HAd F41
47	A/T	0.001403871061235969	HAd F41	A/T HAd F41
48	A/T	-0.00038946100408476623	HAd F41	A/T HAd F41
49	A/T	-0.0011955547102138028	HAd F41	A/T HAd F41
50	A/T	0.0007698647755164673	HAd F41	A/T HAd F41
51	A/T	0.0023186515592025906	HAd F41	A/T HAd F41
52	A/T	0.0010506389877637723	HAd F41	A/T HAd F41
53	A/T	-0.002526967910224695	HAd F41	A/T HAd F41
54	A/T	-0.00206504904491479	HAd F41	A/T HAd F41
55	A/T	0.0003804037714317011	HAd F41	A/T HAd F41
56	A/T	0.00086043710204786	HAd F41	A/T HAd F41
57	A/T	-0.0005615484244943629	HAd F41	A/T HAd F41
58	A/T	-0.0008604371020477982	HAd F41	A/T HAd F41
59	A/T	-0.0008423226367415444	HAd F41	A/T HAd F41
60	A/T	-0.0003985182367378931	HAd F41	A/T HAd F41
61	A/T	0.0005887201224538055	HAd F41	A/T HAd F41
62	A/T	0.0019020188571583201	HAd F41	A/T HAd F41
63	A/T	0.0014582144571547923	HAd F41	A/T HAd F41
64	A/T	0.00017208742040959672	HAd F41	A/T HAd F41
65	A/T	-0.0004619188653099051	HAd F41	A/T HAd F41
66	A/T	-0.0012136691755200567	HAd F41	A/T HAd F41
67	A/T	-0.0021375069061399287	HAd F41	A/T HAd F41
68	A/T	-0.0009510094285792527	HAd F41	A/T HAd F41
69	A/T	0.002979829542881473	HAd F41	A/T HAd F41
70	A/T	0.0027896276571656225	HAd F41	A/T HAd F41
71	A/T	-0.001575958481645504	HAd F41	A/T HAd F41
72	A/T	-0.004329357208198619	HAd F41	A/T HAd F41
73	A/T	-0.0007336358449039597	HAd F41	A/T HAd F41
74	A/T	0.0025903685387966453	HAd F41	A/T HAd F41
75	A/T	0.0016303018775643272	HAd F41	A/T HAd F41
76	A/T	-0.000715521379597644	HAd F41	A/T HAd F41
77	A/T	-5.4343395918823264e-05	HAd F41	A/T HAd F41
78	A/T	0.0016755880408300236	HAd F41	A/T HAd F41
79	A/T	0.0012136691755201185	HAd F41	A/T HAd F41
80	A/T	-0.0013404704326640188	HAd F41	A/T HAd F41
81	A/T	-0.0027352842612467995	HAd F41	A/T HAd F41
82	A/T	-0.0027171697959405454	HAd F41	A/T HAd F41
83	A/T	-2.7171697959380742e-05	HAd F41	A/T HAd F41
84	A/T	0.0026899980979811647	HAd F41	A/T HAd F41
85	A/T	0.003242489289822339	HAd F41	A/T HAd F41
86	A/T	0.0018295609959333048	HAd F41	A/T HAd F41
87	A/T	-0.0011412113142949796	HAd F41	A/T HAd F41
88	A/T	-0.003016058473493981	HAd F41	A/T HAd F41
89	A/T	-0.000778922008169656	HAd F41	A/T HAd F41
90	A/T	0.0011502685469481067	HAd F41	A/T HAd F41
91	A/T	0.0018476754612395585	HAd F41	A/T HAd F41
92	A/T	-0.0010687534530699643	HAd F41	A/T HAd F41
93	A/T	-0.0024816817469590605	HAd F41	A/T HAd F41
94	A/T	-0.0005887201224538055	HAd F41	A/T HAd F41
95	A/T	0.00196541948573027	HAd F41	A/T HAd F41
96	A/T	0.0018748471591989394	HAd F41	A/T HAd F41
97	A/T	0.0007517503102102135	HAd F41	A/T HAd F41
98	A/T	-0.000887608800007179	HAd F41	A/T HAd F41
99	A/T	-0.0017752176000144814	HAd F41	A/T HAd F41
100	A/T	-0.0017480459020551007	HAd F41	A/T HAd F41
101	A/T	0.00017208742040953492	HAd F41	A/T HAd F41
102	A/T	0.001956362253077205	HAd F41	A/T HAd F41
103	A/T	0.0009691238938854447	HAd F41	A/T HAd F41
104	A/T	-0.0024545100489996178	HAd F41	A/T HAd F41
105	A/T	-0.0004800333306161589	HAd F41	A/T HAd F41
106	A/T	0.00349609180411014	HAd F41	A/T HAd F41
107	A/T	0.004401815069423696	HAd F41	A/T HAd F41
108	A/T	-0.0003713465387785124	HAd F41	A/T HAd F41
109	A/T	-0.004782218840855335	HAd F41	A/T HAd F41
110	A/T	-0.003550435200028963	HAd F41	A/T HAd F41
111	A/T	0.0001358584897969655	HAd F41	A/T HAd F41
112	A/T	0.001566901248992439	HAd F41	A/T HAd F41
113	A/T	0.0006883496816383251	HAd F41	A/T HAd F41
114	A/T	9.962955918445784e-05	HAd F41	A/T HAd F41
115	A/T	0.001748045902055039	HAd F41	A/T HAd F41
116	A/T	0.0012046119428669917	HAd F41	A/T HAd F41
117	A/T	-0.000941952195926064	HAd F41	A/T HAd F41
118	A/T	-0.0023820521877746027	HAd F41	A/T HAd F41
119	A/T	-0.0013042415020514495	HAd F41	A/T HAd F41
120	A/T	-0.0007608075428633404	HAd F41	A/T HAd F41
121	A/T	0.000163030187756408	HAd F41	A/T HAd F41
122	A/T	0.0008332654040884175	HAd F41	A/T HAd F41
123	A/T	0.0018295609959333048	HAd F41	A/T HAd F41
124	A/T	0.0011321540816419146	HAd F41	A/T HAd F41
125	A/T	0.0002354880489815469	HAd F41	A/T HAd F41
126	A/T	9.057232653188696e-06	HAd F41	A/T HAd F41
127	A/T	-9.057232653065133e-06	HAd F41	A/T HAd F41
128	A/T	-0.0009872383591917604	HAd F41	A/T HAd F41
129	A/T	-0.000470976097963032	HAd F41	A/T HAd F41
130	A/T	-0.0007608075428633404	HAd F41	A/T HAd F41
131	A/T	0.0012046119428669917	HAd F41	A/T HAd F41
132	A/T	9.962955918451962e-05	HAd F41	A/T HAd F41
133	A/T	-0.0012951842693983227	HAd F41	A/T HAd F41
134	A/T	-0.0006521207510256938	HAd F41	A/T HAd F41
135	A/T	0.0007698647755165291	HAd F41	A/T HAd F41
136	A/T	0.001249898106132688	HAd F41	A/T HAd F41
137	A/T	-0.00017208742040953492	HAd F41	A/T HAd F41
138	A/T	0.0007336358449039597	HAd F41	A/T HAd F41
139	A/T	0.0015669012489923772	HAd F41	A/T HAd F41
140	A/T	-0.00086043710204786	HAd F41	A/T HAd F41
141	A/T	-0.0034960918041102014	HAd F41	A/T HAd F41
142	A/T	-0.0015397295510329965	HAd F41	A/T HAd F41
143	A/T	0.0014763289224610462	HAd F41	A/T HAd F41
144	A/T	0.0017842748326676084	HAd F41	A/T HAd F41
145	A/T	0.0009057232653134946	HAd F41	A/T HAd F41
146	A/T	0.0005072050285755397	HAd F41	A/T HAd F41
147	A/T	0.05948790406579169	HAd F41	A/T HAd F41
148	A/T	0.2944053473901581	HAd F41	A/T HAd F41
149	A/T	0.0	HAd F41	A/T HAd F41
0	G/C	0.0	HAd F41	G/C HAd F41
1	G/C	0.6655628064023897	HAd F41	G/C HAd F41
2	G/C	0.0636099477289698	HAd F41	G/C HAd F41
3	G/C	-0.08545988766598489	HAd F41	G/C HAd F41
4	G/C	-0.014066101749943183	HAd F41	G/C HAd F41
5	G/C	-0.00040583097951361533	HAd F41	G/C HAd F41
6	G/C	-0.003400863608324413	HAd F41	G/C HAd F41
7	G/C	-0.0010145774487840937	HAd F41	G/C HAd F41
8	G/C	0.0024106360183111164	HAd F41	G/C HAd F41
9	G/C	0.0014528749066588824	HAd F41	G/C HAd F41
10	G/C	-0.002889516574137178	HAd F41	G/C HAd F41
11	G/C	-0.003368397129963295	HAd F41	G/C HAd F41
12	G/C	0.000202915489756863	HAd F41	G/C HAd F41
13	G/C	0.0033440472711925534	HAd F41	G/C HAd F41
14	G/C	0.0014853413850200003	HAd F41	G/C HAd F41
15	G/C	-0.00199668841920718	HAd F41	G/C HAd F41
16	G/C	-0.0012743092756728716	HAd F41	G/C HAd F41
17	G/C	0.0020372715171585085	HAd F41	G/C HAd F41
18	G/C	0.0036362455764422834	HAd F41	G/C HAd F41
19	G/C	0.00037336450115255267	HAd F41	G/C HAd F41
20	G/C	-0.0029463329112691485	HAd F41	G/C HAd F41
21	G/C	-0.0013230089932145211	HAd F41	G/C HAd F41
22	G/C	0.0	HAd F41	G/C HAd F41
23	G/C	0.0005843966104996259	HAd F41	G/C HAd F41
24	G/C	0.00044641407746494365	HAd F41	G/C HAd F41
25	G/C	0.001858705886172553	HAd F41	G/C HAd F41
26	G/C	-0.0009171780137008503	HAd F41	G/C HAd F41
27	G/C	-0.003798577968247818	HAd F41	G/C HAd F41
28	G/C	-0.0031248985422551038	HAd F41	G/C HAd F41
29	G/C	0.000251615207298457	HAd F41	G/C HAd F41
30	G/C	0.002735300801921964	HAd F41	G/C HAd F41
31	G/C	0.0014528749066588824	HAd F41	G/C HAd F41
32	G/C	0.0011687932209993074	HAd F41	G/C HAd F41
33	G/C	0.0017775396902697856	HAd F41	G/C HAd F41
34	G/C	0.0011444433622285104	HAd F41	G/C HAd F41
35	G/C	-0.0013067757540339343	HAd F41	G/C HAd F41
36	G/C	-0.0027677672802830823	HAd F41	G/C HAd F41
37	G/C	-0.0014204084282977644	HAd F41	G/C HAd F41
38	G/C	0.000470763936235796	HAd F41	G/C HAd F41
39	G/C	0.0010876270250965952	HAd F41	G/C HAd F41
40	G/C	-0.000308431544430372	HAd F41	G/C HAd F41
41	G/C	4.058309795132831e-05	HAd F41	G/C HAd F41
42	G/C	0.0011038602642771266	HAd F41	G/C HAd F41
43	G/C	-8.116619590276736e-05	HAd F41	G/C HAd F41
44	G/C	-0.0010064608291938833	HAd F41	G/C HAd F41
45	G/C	-0.00023538196811792567	HAd F41	G/C HAd F41
46	G/C	0.000892828154929998	HAd F41	G/C HAd F41
47	G/C	0.00047888055582606166	HAd F41	G/C HAd F41
48	G/C	-0.0006817960455829246	HAd F41	G/C HAd F41
49	G/C	0.0008197785786175516	HAd F41	G/C HAd F41
50	G/C	0.0010470439271452116	HAd F41	G/C HAd F41
51	G/C	-0.0010632771663257985	HAd F41	G/C HAd F41
52	G/C	-0.00018668225057627633	HAd F41	G/C HAd F41
53	G/C	0.0018262394078114904	HAd F41	G/C HAd F41
54	G/C	0.00165579039641569	HAd F41	G/C HAd F41
55	G/C	-0.0017044901139573394	HAd F41	G/C HAd F41
56	G/C	-0.003693061913574198	HAd F41	G/C HAd F41
57	G/C	-0.0021671374306028697	HAd F41	G/C HAd F41
58	G/C	0.001517807863381063	HAd F41	G/C HAd F41
59	G/C	0.0025973182688873928	HAd F41	G/C HAd F41
60	G/C	0.0011119768838673922	HAd F41	G/C HAd F41
61	G/C	-0.0014691081458394137	HAd F41	G/C HAd F41
62	G/C	-0.001014577448784149	HAd F41	G/C HAd F41
63	G/C	0.001826239407811435	HAd F41	G/C HAd F41
64	G/C	0.0016476737768254244	HAd F41	G/C HAd F41
65	G/C	6.493295672218067e-05	HAd F41	G/C HAd F41
66	G/C	-0.0007710788610759023	HAd F41	G/C HAd F41
67	G/C	-0.0006006298496802127	HAd F41	G/C HAd F41
68	G/C	-0.001720723353137926	HAd F41	G/C HAd F41
69	G/C	-0.0011931430797701597	HAd F41	G/C HAd F41
70	G/C	0.000308431544430372	HAd F41	G/C HAd F41
71	G/C	0.00043018083828446767	HAd F41	G/C HAd F41
72	G/C	0.0001217492938540403	HAd F41	G/C HAd F41
73	G/C	-0.0002921983052498407	HAd F41	G/C HAd F41
74	G/C	-0.00016233239180547934	HAd F41	G/C HAd F41
75	G/C	-0.0003246647836109587	HAd F41	G/C HAd F41
76	G/C	0.00013798253303468235	HAd F41	G/C HAd F41
77	G/C	0.0028489334761858495	HAd F41	G/C HAd F41
78	G/C	0.0022645368656861683	HAd F41	G/C HAd F41
79	G/C	-0.000137982533034627	HAd F41	G/C HAd F41
80	G/C	-0.0032060647381578155	HAd F41	G/C HAd F41
81	G/C	-0.002361936300769467	HAd F41	G/C HAd F41
82	G/C	5.6816337131915e-05	HAd F41	G/C HAd F41
83	G/C	0.0008522450569786697	HAd F41	G/C HAd F41
84	G/C	0.00022726534852766	HAd F41	G/C HAd F41
85	G/C	-0.000365247881562287	HAd F41	G/C HAd F41
86	G/C	0.0007710788610759023	HAd F41	G/C HAd F41
87	G/C	0.0026784844647901045	HAd F41	G/C HAd F41
88	G/C	0.002305119963637552	HAd F41	G/C HAd F41
89	G/C	-0.0007223791435343083	HAd F41	G/C HAd F41
90	G/C	-0.0038148112074283492	HAd F41	G/C HAd F41
91	G/C	-0.002532385312165157	HAd F41	G/C HAd F41
92	G/C	0.0005356968929580321	HAd F41	G/C HAd F41
93	G/C	0.002361936300769467	HAd F41	G/C HAd F41
94	G/C	0.0012986591344436686	HAd F41	G/C HAd F41
95	G/C	0.00035713126197202134	HAd F41	G/C HAd F41
96	G/C	-0.000787312100256489	HAd F41	G/C HAd F41
97	G/C	-0.001079510405506385	HAd F41	G/C HAd F41
98	G/C	-0.0012824258952631928	HAd F41	G/C HAd F41
99	G/C	0.000170449011395745	HAd F41	G/C HAd F41
100	G/C	0.0006493295672218067	HAd F41	G/C HAd F41
101	G/C	0.00021103210934712868	HAd F41	G/C HAd F41
102	G/C	0.00012986591344436133	HAd F41	G/C HAd F41
103	G/C	0.001095743644686861	HAd F41	G/C HAd F41
104	G/C	0.000251615207298457	HAd F41	G/C HAd F41
105	G/C	-0.0012824258952631373	HAd F41	G/C HAd F41
106	G/C	-0.002134670952241807	HAd F41	G/C HAd F41
107	G/C	-0.000357131261971966	HAd F41	G/C HAd F41
108	G/C	0.0014204084282977644	HAd F41	G/C HAd F41
109	G/C	0.0009658777312424997	HAd F41	G/C HAd F41
110	G/C	0.0011119768838674477	HAd F41	G/C HAd F41
111	G/C	0.0009821109704230863	HAd F41	G/C HAd F41
112	G/C	-0.0006006298496801573	HAd F41	G/C HAd F41
113	G/C	-0.0024512191162625	HAd F41	G/C HAd F41
114	G/C	-0.001631440537644893	HAd F41	G/C HAd F41
115	G/C	0.0022483036265056925	HAd F41	G/C HAd F41
116	G/C	0.002475568975033297	HAd F41	G/C HAd F41
117	G/C	1.6233239180531326e-05	HAd F41	G/C HAd F41
118	G/C	-0.0015259244829713286	HAd F41	G/C HAd F41
119	G/C	-0.0007142625239440427	HAd F41	G/C HAd F41
120	G/C	-0.00022726534852766	HAd F41	G/C HAd F41
121	G/C	-0.0009983442096035623	HAd F41	G/C HAd F41
122	G/C	-0.0011606766014090417	HAd F41	G/C HAd F41
123	G/C	0.0016963734943670737	HAd F41	G/C HAd F41
124	G/C	0.0020453881367488293	HAd F41	G/C HAd F41
125	G/C	0.001663907016006011	HAd F41	G/C HAd F41
126	G/C	-0.0009739943508327653	HAd F41	G/C HAd F41
127	G/C	-0.0012824258952631373	HAd F41	G/C HAd F41
128	G/C	0.000503230414596914	HAd F41	G/C HAd F41
129	G/C	6.493295672218067e-05	HAd F41	G/C HAd F41
130	G/C	-0.0017288399727281916	HAd F41	G/C HAd F41
131	G/C	-0.0013635920911658492	HAd F41	G/C HAd F41
132	G/C	0.0007629622414856367	HAd F41	G/C HAd F41
133	G/C	0.002337586441998615	HAd F41	G/C HAd F41
134	G/C	-0.0012986591344436686	HAd F41	G/C HAd F41
135	G/C	-0.0027190675627414883	HAd F41	G/C HAd F41
136	G/C	0.000641212947631541	HAd F41	G/C HAd F41
137	G/C	0.0028083503782344106	HAd F41	G/C HAd F41
138	G/C	0.0007873121002564337	HAd F41	G/C HAd F41
139	G/C	-0.001712606733547605	HAd F41	G/C HAd F41
140	G/C	-6.49329567221253e-05	HAd F41	G/C HAd F41
141	G/C	0.0014528749066588824	HAd F41	G/C HAd F41
142	G/C	-0.00021103210934707333	HAd F41	G/C HAd F41
143	G/C	-0.0021427875718320727	HAd F41	G/C HAd F41
144	G/C	-0.000219148728937339	HAd F41	G/C HAd F41
145	G/C	0.0026784844647901045	HAd F41	G/C HAd F41
146	G/C	0.0018911723645336157	HAd F41	G/C HAd F41
147	G/C	0.060931463264179746	HAd F41	G/C HAd F41
148	G/C	0.30997370215252756	HAd F41	G/C HAd F41
149	G/C	0.0	HAd F41	G/C HAd F41
0	A/T	0.0	Bat 2	A/T Bat 2
1	A/T	0.7317239160562263	Bat 2	A/T Bat 2
2	A/T	0.0651108691348248	Bat 2	A/T Bat 2
3	A/T	-0.10273955652346063	Bat 2	A/T Bat 2
4	A/T	-0.01963720055434566	Bat 2	A/T Bat 2
5	A/T	0.00365026727380718	Bat 2	A/T Bat 2
6	A/T	0.0017694515937438072	Bat 2	A/T Bat 2
7	A/T	-0.0032048109285289584	Bat 2	A/T Bat 2
8	A/T	-0.0032543060780043493	Bat 2	A/T Bat 2
9	A/T	-0.0004702039200158327	Bat 2	A/T Bat 2
10	A/T	0.00144773312215402	Bat 2	A/T Bat 2
11	A/T	0.0005196990694911813	Bat 2	A/T Bat 2
12	A/T	-0.0006805583052860537	Bat 2	A/T Bat 2
13	A/T	-4.220210269808553e-17	Bat 2	A/T Bat 2
14	A/T	0.00018560681053252556	Bat 2	A/T Bat 2
15	A/T	-0.000952781627400492	Bat 2	A/T Bat 2
16	A/T	-0.001806572955850329	Bat 2	A/T Bat 2
17	A/T	-0.00033409225895861353	Bat 2	A/T Bat 2
18	A/T	0.0012992476737279744	Bat 2	A/T Bat 2
19	A/T	0.001992179766382897	Bat 2	A/T Bat 2
20	A/T	0.0008909126905563169	Bat 2	A/T Bat 2
21	A/T	-0.002153039002177769	Bat 2	A/T Bat 2
22	A/T	-0.0013239952484656275	Bat 2	A/T Bat 2
23	A/T	-0.0011260146505642332	Bat 2	A/T Bat 2
24	A/T	0.001163136012670713	Bat 2	A/T Bat 2
25	A/T	0.0003093446842209181	Bat 2	A/T Bat 2
26	A/T	0.0013734903979410185	Bat 2	A/T Bat 2
27	A/T	0.0029697089685210842	Bat 2	A/T Bat 2
28	A/T	0.0015343496337358908	Bat 2	A/T Bat 2
29	A/T	-0.003328548802217351	Bat 2	A/T Bat 2
30	A/T	-0.003736883785389051	Bat 2	A/T Bat 2
31	A/T	-0.001002276776875883	Bat 2	A/T Bat 2
32	A/T	0.0028088497327262117	Bat 2	A/T Bat 2
33	A/T	-0.0016209661453177612	Bat 2	A/T Bat 2
34	A/T	-0.0019426846169075483	Bat 2	A/T Bat 2
35	A/T	-0.0008414175410809682	Bat 2	A/T Bat 2
36	A/T	0.0023881409621857278	Bat 2	A/T Bat 2
37	A/T	0.0014724806968917155	Bat 2	A/T Bat 2
38	A/T	-0.00029697089685209153	Bat 2	A/T Bat 2
39	A/T	0.0012621263116214946	Bat 2	A/T Bat 2
40	A/T	0.002276776875866204	Bat 2	A/T Bat 2
41	A/T	0.000989902989507014	Bat 2	A/T Bat 2
42	A/T	-0.002450009899029903	Bat 2	A/T Bat 2
43	A/T	-0.0029944565432587374	Bat 2	A/T Bat 2
44	A/T	-0.0009156602652940122	Bat 2	A/T Bat 2
45	A/T	4.949514947534859e-05	Bat 2	A/T Bat 2
46	A/T	-0.00025984953474561176	Bat 2	A/T Bat 2
47	A/T	0.0016209661453177612	Bat 2	A/T Bat 2
48	A/T	0.004466937240150496	Bat 2	A/T Bat 2
49	A/T	0.0024005147495545546	Bat 2	A/T Bat 2
50	A/T	-0.0022520293011284664	Bat 2	A/T Bat 2
51	A/T	-0.004838150861215631	Bat 2	A/T Bat 2
52	A/T	-0.0015343496337358908	Bat 2	A/T Bat 2
53	A/T	0.00037121362106517776	Bat 2	A/T Bat 2
54	A/T	0.0010765195010888845	Bat 2	A/T Bat 2
55	A/T	0.001138388437933102	Bat 2	A/T Bat 2
56	A/T	0.0007671748168679665	Bat 2	A/T Bat 2
57	A/T	0.0014106117600474982	Bat 2	A/T Bat 2
58	A/T	0.00038358740843400435	Bat 2	A/T Bat 2
59	A/T	0.00040833498317165753	Bat 2	A/T Bat 2
60	A/T	-0.0012992476737279744	Bat 2	A/T Bat 2
61	A/T	-0.001559097208473544	Bat 2	A/T Bat 2
62	A/T	-0.001237378736883757	Bat 2	A/T Bat 2
63	A/T	-0.0015096020589982376	Bat 2	A/T Bat 2
64	A/T	6.186893684417519e-05	Bat 2	A/T Bat 2
65	A/T	0.0008661651158186637	Bat 2	A/T Bat 2
66	A/T	0.0022644030884973352	Bat 2	A/T Bat 2
67	A/T	0.0007919223916056197	Bat 2	A/T Bat 2
68	A/T	0.0008166699663433151	Bat 2	A/T Bat 2
69	A/T	0.002214907939021987	Bat 2	A/T Bat 2
70	A/T	0.00030934468422096035	Bat 2	A/T Bat 2
71	A/T	-0.0018808156800633731	Bat 2	A/T Bat 2
72	A/T	-0.0028583448822015185	Bat 2	A/T Bat 2
73	A/T	-0.00037121362106513553	Bat 2	A/T Bat 2
74	A/T	0.0006310631558107473	Bat 2	A/T Bat 2
75	A/T	-0.00027222332211443835	Bat 2	A/T Bat 2
76	A/T	-0.0007671748168679242	Bat 2	A/T Bat 2
77	A/T	9.899029895069718e-05	Bat 2	A/T Bat 2
78	A/T	0.0015343496337358908	Bat 2	A/T Bat 2
79	A/T	0.00014848544842604577	Bat 2	A/T Bat 2
80	A/T	-0.00035883983369626676	Bat 2	A/T Bat 2
81	A/T	-0.0018684418926945042	Bat 2	A/T Bat 2
82	A/T	-0.0015714709958424128	Bat 2	A/T Bat 2
83	A/T	-0.001843694317956851	Bat 2	A/T Bat 2
84	A/T	-0.0002722233221143962	Bat 2	A/T Bat 2
85	A/T	0.0027841021579885165	Bat 2	A/T Bat 2
86	A/T	0.0041947139180360145	Bat 2	A/T Bat 2
87	A/T	0.001348742823203323	Bat 2	A/T Bat 2
88	A/T	-0.0017570778063749806	Bat 2	A/T Bat 2
89	A/T	-0.001979805979014028	Bat 2	A/T Bat 2
90	A/T	-0.0006063155810730519	Bat 2	A/T Bat 2
91	A/T	0.0008909126905563169	Bat 2	A/T Bat 2
92	A/T	-0.0011260146505642755	Bat 2	A/T Bat 2
93	A/T	0.0007053058800237913	Bat 2	A/T Bat 2
94	A/T	0.0021777865769154648	Bat 2	A/T Bat 2
95	A/T	0.0033409225895862198	Bat 2	A/T Bat 2
96	A/T	6.186893684417519e-05	Bat 2	A/T Bat 2
97	A/T	-0.0021035438527024627	Bat 2	A/T Bat 2
98	A/T	-0.0012745000989902789	Bat 2	A/T Bat 2
99	A/T	-0.0016333399326865878	Bat 2	A/T Bat 2
100	A/T	-0.0011631360126707552	Bat 2	A/T Bat 2
101	A/T	-0.0004702039200158327	Bat 2	A/T Bat 2
102	A/T	0.0012002573747772773	Bat 2	A/T Bat 2
103	A/T	0.0005196990694911813	Bat 2	A/T Bat 2
104	A/T	-0.00011136408631956598	Bat 2	A/T Bat 2
105	A/T	2.4747574737653193e-05	Bat 2	A/T Bat 2
106	A/T	0.00028459710948326494	Bat 2	A/T Bat 2
107	A/T	-0.00027222332211443835	Bat 2	A/T Bat 2
108	A/T	-0.00021035438527022097	Bat 2	A/T Bat 2
109	A/T	0.0006681845179172271	Bat 2	A/T Bat 2
110	A/T	-0.00017323302316378338	Bat 2	A/T Bat 2
111	A/T	-0.0018808156800633308	Bat 2	A/T Bat 2
112	A/T	-0.00018560681053252556	Bat 2	A/T Bat 2
113	A/T	0.0010270243516135361	Bat 2	A/T Bat 2
114	A/T	0.002734607008513168	Bat 2	A/T Bat 2
115	A/T	0.00021035438527026317	Bat 2	A/T Bat 2
116	A/T	-0.0013363690358344541	Bat 2	A/T Bat 2
117	A/T	-0.00013611166105721918	Bat 2	A/T Bat 2
118	A/T	0.0025366264106117314	Bat 2	A/T Bat 2
119	A/T	0.0009032864779251856	Bat 2	A/T Bat 2
120	A/T	-0.0027717283706196476	Bat 2	A/T Bat 2
121	A/T	-0.0047762819243714555	Bat 2	A/T Bat 2
122	A/T	-0.0016457137200554567	Bat 2	A/T Bat 2
123	A/T	0.00144773312215402	Bat 2	A/T Bat 2
124	A/T	0.0024623836863987294	Bat 2	A/T Bat 2
125	A/T	0.002239655513759682	Bat 2	A/T Bat 2
126	A/T	0.0026108691348247755	Bat 2	A/T Bat 2
127	A/T	0.0008537913284497948	Bat 2	A/T Bat 2
128	A/T	-0.002734607008513168	Bat 2	A/T Bat 2
129	A/T	-0.004900019798059806	Bat 2	A/T Bat 2
130	A/T	-0.0019674321916452013	Bat 2	A/T Bat 2
131	A/T	0.0027222332211443412	Bat 2	A/T Bat 2
132	A/T	0.0035636507622253096	Bat 2	A/T Bat 2
133	A/T	0.0019303108295386795	Bat 2	A/T Bat 2
134	A/T	-0.0005073252821223548	Bat 2	A/T Bat 2
135	A/T	-0.0007424272421302711	Bat 2	A/T Bat 2
136	A/T	-0.0012868738863591478	Bat 2	A/T Bat 2
137	A/T	-0.0007548010294990976	Bat 2	A/T Bat 2
138	A/T	-0.0003588398336963511	Bat 2	A/T Bat 2
139	A/T	-0.0013487428232033653	Bat 2	A/T Bat 2
140	A/T	-7.424272421304398e-05	Bat 2	A/T Bat 2
141	A/T	0.0014848544842605844	Bat 2	A/T Bat 2
142	A/T	0.0012992476737279323	Bat 2	A/T Bat 2
143	A/T	-0.001744704019006154	Bat 2	A/T Bat 2
144	A/T	-0.0016704612947931099	Bat 2	A/T Bat 2
145	A/T	0.0022767768758661616	Bat 2	A/T Bat 2
146	A/T	0.00387299544644627	Bat 2	A/T Bat 2
147	A/T	0.0539744605028707	Bat 2	A/T Bat 2
148	A/T	0.26974856464066516	Bat 2	A/T Bat 2
149	A/T	0.0	Bat 2	A/T Bat 2
0	G/C	0.0	Bat 2	G/C Bat 2
1	G/C	0.6511863280616226	Bat 2	G/C Bat 2
2	G/C	0.07382197739370953	Bat 2	G/C Bat 2
3	G/C	-0.07155053193544152	Bat 2	G/C Bat 2
4	G/C	-0.01166626748974371	Bat 2	G/C Bat 2
5	G/C	-0.0018696932003430733	Bat 2	G/C Bat 2
6	G/C	-0.003260374093160101	Bat 2	G/C Bat 2
7	G/C	-0.0025418556318713226	Bat 2	G/C Bat 2
8	G/C	0.0006953404464085666	Bat 2	G/C Bat 2
9	G/C	0.00012361607936156862	Bat 2	G/C Bat 2
10	G/C	-0.0008962165753710695	Bat 2	G/C Bat 2
11	G/C	0.00017769811408218573	Bat 2	G/C Bat 2
12	G/C	0.0019624052598642364	Bat 2	G/C Bat 2
13	G/C	0.0008189565257701352	Bat 2	G/C Bat 2
14	G/C	-0.002680923721153015	Bat 2	G/C Bat 2
15	G/C	-0.0040020705693293015	Bat 2	G/C Bat 2
16	G/C	-0.0019546792549041485	Bat 2	G/C Bat 2
17	G/C	0.000996654639852321	Bat 2	G/C Bat 2
18	G/C	0.0026113896765121688	Bat 2	G/C Bat 2
19	G/C	0.001761529130901681	Bat 2	G/C Bat 2
20	G/C	0.0001081640694413396	Bat 2	G/C Bat 2
21	G/C	-0.0001622461041620094	Bat 2	G/C Bat 2
22	G/C	0.0010275586596926736	Bat 2	G/C Bat 2
23	G/C	-0.00017769811408223843	Bat 2	G/C Bat 2
24	G/C	-0.00027813617856348985	Bat 2	G/C Bat 2
25	G/C	-0.0008962165753710168	Bat 2	G/C Bat 2
26	G/C	-0.0006876144414484784	Bat 2	G/C Bat 2
27	G/C	-0.0011820787588945948	Bat 2	G/C Bat 2
28	G/C	6.180803968075796e-05	Bat 2	G/C Bat 2
29	G/C	0.002178733398746863	Bat 2	G/C Bat 2
30	G/C	0.0020705693293055234	Bat 2	G/C Bat 2
31	G/C	-0.0011898047638546829	Bat 2	G/C Bat 2
32	G/C	-0.0020242132995449418	Bat 2	G/C Bat 2
33	G/C	-0.0010121066497724446	Bat 2	G/C Bat 2
34	G/C	0.0004712863025657992	Bat 2	G/C Bat 2
35	G/C	-0.0005253683372864691	Bat 2	G/C Bat 2
36	G/C	0.0006876144414484784	Bat 2	G/C Bat 2
37	G/C	0.0004017522579249531	Bat 2	G/C Bat 2
38	G/C	0.0005949023819273151	Bat 2	G/C Bat 2
39	G/C	-0.0002858621835235253	Bat 2	G/C Bat 2
40	G/C	0.0003244922083239661	Bat 2	G/C Bat 2
41	G/C	0.0008653125555306641	Bat 2	G/C Bat 2
42	G/C	-0.0006258064017677205	Bat 2	G/C Bat 2
43	G/C	-0.002047391314425259	Bat 2	G/C Bat 2
44	G/C	-0.0016147350366599005	Bat 2	G/C Bat 2
45	G/C	0.0013056948382561108	Bat 2	G/C Bat 2
46	G/C	0.0026731977161929266	Bat 2	G/C Bat 2
47	G/C	0.0013752288828969568	Bat 2	G/C Bat 2
48	G/C	-0.0010275586596926736	Bat 2	G/C Bat 2
49	G/C	-0.001444762927537803	Bat 2	G/C Bat 2
50	G/C	-0.0003631222331245123	Bat 2	G/C Bat 2
51	G/C	2.317801488026447e-05	Bat 2	G/C Bat 2
52	G/C	0.0005639983620870152	Bat 2	G/C Bat 2
53	G/C	-0.0006258064017677205	Bat 2	G/C Bat 2
54	G/C	-0.0003863002480047241	Bat 2	G/C Bat 2
55	G/C	0.00020860213392259107	Bat 2	G/C Bat 2
56	G/C	0.0003244922083240188	Bat 2	G/C Bat 2
57	G/C	0.0012825168233757936	Bat 2	G/C Bat 2
58	G/C	0.0006876144414484257	Bat 2	G/C Bat 2
59	G/C	-0.0004094782628850413	Bat 2	G/C Bat 2
60	G/C	-0.0014215849126575386	Bat 2	G/C Bat 2
61	G/C	-0.000842134540650347	Bat 2	G/C Bat 2
62	G/C	-0.00035539622816437147	Bat 2	G/C Bat 2
63	G/C	-0.000602628386887456	Bat 2	G/C Bat 2
64	G/C	0.0003167662033639307	Bat 2	G/C Bat 2
65	G/C	0.002418239552509754	Bat 2	G/C Bat 2
66	G/C	0.0026731977161929266	Bat 2	G/C Bat 2
67	G/C	0.00015452009920192126	Bat 2	G/C Bat 2
68	G/C	-0.00098892863489218	Bat 2	G/C Bat 2
69	G/C	-0.0020242132995449947	Bat 2	G/C Bat 2
70	G/C	-0.0013752288828969568	Bat 2	G/C Bat 2
71	G/C	-0.0004712863025657992	Bat 2	G/C Bat 2
72	G/C	0.0011357227291340132	Bat 2	G/C Bat 2
73	G/C	0.0010970927043335197	Bat 2	G/C Bat 2
74	G/C	-0.001970131264824272	Bat 2	G/C Bat 2
75	G/C	-0.0004712863025657992	Bat 2	G/C Bat 2
76	G/C	0.0017306251110613283	Bat 2	G/C Bat 2
77	G/C	0.002147829378906458	Bat 2	G/C Bat 2
78	G/C	-3.0904019840405334e-05	Bat 2	G/C Bat 2
79	G/C	-0.002302349478108379	Bat 2	G/C Bat 2
80	G/C	-0.00042493027280527025	Bat 2	G/C Bat 2
81	G/C	9.271205952111059e-05	Bat 2	G/C Bat 2
82	G/C	-0.0007107924563287429	Bat 2	G/C Bat 2
83	G/C	-0.00203193930450503	Bat 2	G/C Bat 2
84	G/C	-0.0008035045158499062	Bat 2	G/C Bat 2
85	G/C	0.0018542411904228441	Bat 2	G/C Bat 2
86	G/C	0.0016765430763406586	Bat 2	G/C Bat 2
87	G/C	0.00020860213392259107	Bat 2	G/C Bat 2
88	G/C	0.00020860213392259107	Bat 2	G/C Bat 2
89	G/C	0.0006721624315283022	Bat 2	G/C Bat 2
90	G/C	-7.726004960098698e-05	Bat 2	G/C Bat 2
91	G/C	-0.0003476702232042833	Bat 2	G/C Bat 2
92	G/C	0.00030131419344375435	Bat 2	G/C Bat 2
93	G/C	0.0009425726051315984	Bat 2	G/C Bat 2
94	G/C	-0.00010043806448125145	Bat 2	G/C Bat 2
95	G/C	-0.0001081640694413396	Bat 2	G/C Bat 2
96	G/C	-0.00048673831248597553	Bat 2	G/C Bat 2
97	G/C	-0.0008653125555306641	Bat 2	G/C Bat 2
98	G/C	-0.0005330943422465572	Bat 2	G/C Bat 2
99	G/C	0.00025495816368312	Bat 2	G/C Bat 2
100	G/C	0.0002935881884836135	Bat 2	G/C Bat 2
101	G/C	-8.498605456102244e-05	Bat 2	G/C Bat 2
102	G/C	-0.00040947826288498853	Bat 2	G/C Bat 2
103	G/C	-0.0008112305208099943	Bat 2	G/C Bat 2
104	G/C	0.0002935881884836135	Bat 2	G/C Bat 2
105	G/C	0.0015606530019392306	Bat 2	G/C Bat 2
106	G/C	0.001653365061460394	Bat 2	G/C Bat 2
107	G/C	-0.0011898047638546829	Bat 2	G/C Bat 2
108	G/C	-0.003345360147721229	Bat 2	G/C Bat 2
109	G/C	-0.001568379006899319	Bat 2	G/C Bat 2
110	G/C	0.0014524889324978912	Bat 2	G/C Bat 2
111	G/C	0.002549581636831358	Bat 2	G/C Bat 2
112	G/C	0.0020860213392256996	Bat 2	G/C Bat 2
113	G/C	-0.0011357227291339605	Bat 2	G/C Bat 2
114	G/C	-0.00033994421824419513	Bat 2	G/C Bat 2
115	G/C	0.0010816406944132906	Bat 2	G/C Bat 2
116	G/C	0.0014833929523382964	Bat 2	G/C Bat 2
117	G/C	-0.000857586550570576	Bat 2	G/C Bat 2
118	G/C	-0.0021246513640261933	Bat 2	G/C Bat 2
119	G/C	-0.0007185184612888837	Bat 2	G/C Bat 2
120	G/C	0.00022405414384276738	Bat 2	G/C Bat 2
121	G/C	-7.726004960088157e-06	Bat 2	G/C Bat 2
122	G/C	-0.0001081640694413396	Bat 2	G/C Bat 2
123	G/C	0.0005485463521667862	Bat 2	G/C Bat 2
124	G/C	0.0008498605456104878	Bat 2	G/C Bat 2
125	G/C	-0.001112544714253696	Bat 2	G/C Bat 2
126	G/C	-0.0008730385604906996	Bat 2	G/C Bat 2
127	G/C	-0.0003167662033639307	Bat 2	G/C Bat 2
128	G/C	0.0012979688332959698	Bat 2	G/C Bat 2
129	G/C	0.0004635602976057638	Bat 2	G/C Bat 2
130	G/C	-0.0005562723571268743	Bat 2	G/C Bat 2
131	G/C	0.00030131419344370166	Bat 2	G/C Bat 2
132	G/C	-9.271205952111059e-05	Bat 2	G/C Bat 2
133	G/C	-0.0004712863025657992	Bat 2	G/C Bat 2
134	G/C	-0.0021323773689862816	Bat 2	G/C Bat 2
135	G/C	-0.000857586550570576	Bat 2	G/C Bat 2
136	G/C	0.000811230520810047	Bat 2	G/C Bat 2
137	G/C	0.0018156111656223506	Bat 2	G/C Bat 2
138	G/C	0.001321146848176287	Bat 2	G/C Bat 2
139	G/C	0.0005021903224062045	Bat 2	G/C Bat 2
140	G/C	0.0005639983620869098	Bat 2	G/C Bat 2
141	G/C	0.0006335324067278086	Bat 2	G/C Bat 2
142	G/C	0.00015452009920192126	Bat 2	G/C Bat 2
143	G/C	-0.0021787333987468103	Bat 2	G/C Bat 2
144	G/C	-0.0020860213392256996	Bat 2	G/C Bat 2
145	G/C	-0.0006798884364883903	Bat 2	G/C Bat 2
146	G/C	0.0003863002480047768	Bat 2	G/C Bat 2
147	G/C	0.06219433992876627	Bat 2	G/C Bat 2
148	G/C	0.30699280708938215	Bat 2	G/C Bat 2
149	G/C	0.0	Bat 2	G/C Bat 2
0	A/T	0.0	Variola	A/T Variola
1	A/T	0.5566333297760432	Variola	A/T Variola
2	A/T	0.07528559958125612	Variola	A/T Variola
3	A/T	-0.052756518734214566	Variola	A/T Variola
4	A/T	-0.011315358854349292	Variola	A/T Variola
5	A/T	0.0006212553168783671	Variola	A/T Variola
6	A/T	0.0014959675575137593	Variola	A/T Variola
7	A/T	0.0015944282672439873	Variola	A/T Variola
8	A/T	-0.00017532358635831432	Variola	A/T Variola
9	A/T	-0.0016179317915021006	Variola	A/T Variola
10	A/T	-0.001450230969768088	Variola	A/T Variola
11	A/T	-0.0004770580194024677	Variola	A/T Variola
12	A/T	0.00030109920265880644	Variola	A/T Variola
13	A/T	0.000916637446068982	Variola	A/T Variola
14	A/T	0.0011211816301536011	Variola	A/T Variola
15	A/T	0.0010220856900380955	Variola	A/T Variola
16	A/T	0.0003538233246433632	Variola	A/T Variola
17	A/T	-1.8421681175337915e-05	Variola	A/T Variola
18	A/T	-0.0006746146692482708	Variola	A/T Variola
19	A/T	-0.0010398721408280865	Variola	A/T Variola
20	A/T	-0.0009560217299610454	Variola	A/T Variola
21	A/T	-0.000355729015799404	Variola	A/T Variola
22	A/T	0.00014356206709048314	Variola	A/T Variola
23	A/T	0.0004008303731597284	Variola	A/T Variola
24	A/T	0.0008105539717144523	Variola	A/T Variola
25	A/T	0.0008594667113868582	Variola	A/T Variola
26	A/T	0.00027568998724458314	Variola	A/T Variola
27	A/T	-0.0005990222533908783	Variola	A/T Variola
28	A/T	-0.0009452228134099399	Variola	A/T Variola
29	A/T	-0.00021597833102107164	Variola	A/T Variola
30	A/T	0.0003373073346241354	Variola	A/T Variola
31	A/T	0.00029093551649311713	Variola	A/T Variola
32	A/T	-0.00010163686165703198	Variola	A/T Variola
33	A/T	-7.622764624301664e-06	Variola	A/T Variola
34	A/T	0.00036017562849697106	Variola	A/T Variola
35	A/T	0.00015182006210006242	Variola	A/T Variola
36	A/T	-0.00010163686165703198	Variola	A/T Variola
37	A/T	-0.0006333246942000971	Variola	A/T Variola
38	A/T	-0.00033031980038524997	Variola	A/T Variola
39	A/T	0.0005196184552213351	Variola	A/T Variola
40	A/T	0.0010900553412711862	Variola	A/T Variola
41	A/T	0.0003843143831404312	Variola	A/T Variola
42	A/T	-0.001034155067359895	Variola	A/T Variola
43	A/T	-0.0009236249803078674	Variola	A/T Variola
44	A/T	2.0962602716725582e-05	Variola	A/T Variola
45	A/T	0.0007934027513097388	Variola	A/T Variola
46	A/T	0.0006199848561076039	Variola	A/T Variola
47	A/T	-0.0005685311948937411	Variola	A/T Variola
48	A/T	-0.0007876856778416859	Variola	A/T Variola
49	A/T	-6.352303853566233e-05	Variola	A/T Variola
50	A/T	0.0005361344452406323	Variola	A/T Variola
51	A/T	0.0003385777953948292	Variola	A/T Variola
52	A/T	-0.00023694093373779722	Variola	A/T Variola
53	A/T	-0.00023376478181106263	Variola	A/T Variola
54	A/T	0.00012132900360299441	Variola	A/T Variola
55	A/T	0.00019311003714830532	Variola	A/T Variola
56	A/T	0.00013212792015403067	Variola	A/T Variola
57	A/T	-0.00016770082173401266	Variola	A/T Variola
58	A/T	-0.00036779839312120336	Variola	A/T Variola
59	A/T	-0.00020390895369934157	Variola	A/T Variola
60	A/T	0.00025790353645459215	Variola	A/T Variola
61	A/T	0.0006085507091712208	Variola	A/T Variola
62	A/T	0.0005126309209823803	Variola	A/T Variola
63	A/T	-8.321518048169407e-05	Variola	A/T Variola
64	A/T	-0.0007857799866855758	Variola	A/T Variola
65	A/T	-0.0005717073468205449	Variola	A/T Variola
66	A/T	1.0163686165689334e-05	Variola	A/T Variola
67	A/T	0.00031888565344879744	Variola	A/T Variola
68	A/T	5.4629813140597493e-05	Variola	A/T Variola
69	A/T	-0.00010989485666661124	Variola	A/T Variola
70	A/T	-3.0491058497068e-05	Variola	A/T Variola
71	A/T	-3.4937671194635076e-05	Variola	A/T Variola
72	A/T	6.924011200385391e-05	Variola	A/T Variola
73	A/T	0.0005418515187087545	Variola	A/T Variola
74	A/T	0.0003112628888244958	Variola	A/T Variola
75	A/T	-9.274363626196716e-05	Variola	A/T Variola
76	A/T	-0.00025790353645459215	Variola	A/T Variola
77	A/T	-5.844119545281766e-05	Variola	A/T Variola
78	A/T	-4.446612697497749e-05	Variola	A/T Variola
79	A/T	-0.00010290732242772582	Variola	A/T Variola
80	A/T	0.0003601756284969017	Variola	A/T Variola
81	A/T	0.0004834103232560062	Variola	A/T Variola
82	A/T	-0.00035064717271662864	Variola	A/T Variola
83	A/T	-0.0009725377199802733	Variola	A/T Variola
84	A/T	-0.0006695328261654261	Variola	A/T Variola
85	A/T	2.9220597726374166e-05	Variola	A/T Variola
86	A/T	0.0008651837848551191	Variola	A/T Variola
87	A/T	0.0009865127884581828	Variola	A/T Variola
88	A/T	0.00014927914055867474	Variola	A/T Variola
89	A/T	-0.0005945756406933806	Variola	A/T Variola
90	A/T	-0.0004808694017145492	Variola	A/T Variola
91	A/T	-3.0491058497068e-05	Variola	A/T Variola
92	A/T	7.178103354524157e-05	Variola	A/T Variola
93	A/T	-3.0491058497068e-05	Variola	A/T Variola
94	A/T	-1.9056911560615502e-05	Variola	A/T Variola
95	A/T	-0.0002324943210403688	Variola	A/T Variola
96	A/T	-0.00026997291377632224	Variola	A/T Variola
97	A/T	0.00047197617631962305	Variola	A/T Variola
98	A/T	0.0006021984053176823	Variola	A/T Variola
99	A/T	-0.00027060814416166913	Variola	A/T Variola
100	A/T	-0.0007019295758185349	Variola	A/T Variola
101	A/T	-0.00026806722262028146	Variola	A/T Variola
102	A/T	0.0007279740216182437	Variola	A/T Variola
103	A/T	0.0006943068111943025	Variola	A/T Variola
104	A/T	-9.528455780342415e-06	Variola	A/T Variola
105	A/T	-0.0008226233490362517	Variola	A/T Variola
106	A/T	-0.0006377713068975256	Variola	A/T Variola
107	A/T	0.0002883945949516601	Variola	A/T Variola
108	A/T	0.000830246113660484	Variola	A/T Variola
109	A/T	0.00025282169337174747	Variola	A/T Variola
110	A/T	-6.924011200385391e-05	Variola	A/T Variola
111	A/T	0.00019247480676288907	Variola	A/T Variola
112	A/T	0.0005024672348167604	Variola	A/T Variola
113	A/T	-0.00015563144441221323	Variola	A/T Variola
114	A/T	-0.0006879545073406947	Variola	A/T Variola
115	A/T	-0.0006276076207319749	Variola	A/T Variola
116	A/T	-0.00013720976323687532	Variola	A/T Variola
117	A/T	3.1126288882484245e-05	Variola	A/T Variola
118	A/T	0.0002509160022156374	Variola	A/T Variola
119	A/T	0.00015182006210013172	Variola	A/T Variola
120	A/T	-6.987534238885418e-06	Variola	A/T Variola
121	A/T	-0.00016261897865116798	Variola	A/T Variola
122	A/T	-0.00010163686165696266	Variola	A/T Variola
123	A/T	0.0	Variola	A/T Variola
124	A/T	0.0003220618053756014	Variola	A/T Variola
125	A/T	0.00048023417132927164	Variola	A/T Variola
126	A/T	0.00018929865483615447	Variola	A/T Variola
127	A/T	-0.0003201561142194913	Variola	A/T Variola
128	A/T	-0.0004916683182656548	Variola	A/T Variola
129	A/T	-2.540921541422333e-05	Variola	A/T Variola
130	A/T	6.542872969170308e-05	Variola	A/T Variola
131	A/T	-4.573658774567133e-05	Variola	A/T Variola
132	A/T	-6.796965123316008e-05	Variola	A/T Variola
133	A/T	0.0003741506969748112	Variola	A/T Variola
134	A/T	0.00019120434599219523	Variola	A/T Variola
135	A/T	-0.0002890298253370764	Variola	A/T Variola
136	A/T	-0.0004383089658957511	Variola	A/T Variola
137	A/T	-0.00011497669974945591	Variola	A/T Variola
138	A/T	-0.00015817236595367024	Variola	A/T Variola
139	A/T	-0.0001302222289979899	Variola	A/T Variola
140	A/T	0.0003531880942580163	Variola	A/T Variola
141	A/T	0.0007921322905391143	Variola	A/T Variola
142	A/T	0.0004192520543351356	Variola	A/T Variola
143	A/T	-0.0002845832126395786	Variola	A/T Variola
144	A/T	-0.00028839459495172946	Variola	A/T Variola
145	A/T	0.00010671870473987665	Variola	A/T Variola
146	A/T	0.00038494961352584747	Variola	A/T Variola
147	A/T	0.07165589315933105	Variola	A/T Variola
148	A/T	0.3578093953114916	Variola	A/T Variola
149	A/T	0.0	Variola	A/T Variola
0	G/C	0.0	Variola	G/C Variola
1	G/C	0.9471414584013275	Variola	G/C Variola
2	G/C	0.004971980528724322	Variola	G/C Variola
3	G/C	-0.17663030269361896	Variola	G/C Variola
4	G/C	-0.028512502864444084	Variola	G/C Variola
5	G/C	0.0028054191810120872	Variola	G/C Variola
6	G/C	0.003034574708173895	Variola	G/C Variola
7	G/C	0.0008471810398105519	Variola	G/C Variola
8	G/C	-0.0030831834563597262	Variola	G/C Variola
9	G/C	-0.004277569840354999	Variola	G/C Variola
10	G/C	-0.0029512454255696055	Variola	G/C Variola
11	G/C	0.0009721749637170571	Variola	G/C Variola
12	G/C	0.002923468998034811	Variola	G/C Variola
13	G/C	0.003805370572263844	Variola	G/C Variola
14	G/C	0.0014929829799940435	Variola	G/C Variola
15	G/C	-0.0014096536973897068	Variola	G/C Variola
16	G/C	-0.0015971445832494407	Variola	G/C Variola
17	G/C	0.002326275806037222	Variola	G/C Variola
18	G/C	0.0014443742318081883	Variola	G/C Variola
19	G/C	-0.0007707958640899493	Variola	G/C Variola
20	G/C	-0.004596998757004878	Variola	G/C Variola
21	G/C	-0.0009443985361822624	Variola	G/C Variola
22	G/C	0.0020207351031547166	Variola	G/C Variola
23	G/C	6.24969619532289e-05	Variola	G/C Variola
24	G/C	-0.0007777399709736362	Variola	G/C Variola
25	G/C	0.0017707472553418011	Variola	G/C Variola
26	G/C	0.0017915795759928617	Variola	G/C Variola
27	G/C	0.0007013547952529862	Variola	G/C Variola
28	G/C	-0.002652648829570787	Variola	G/C Variola
29	G/C	-0.002312387592269801	Variola	G/C Variola
30	G/C	-0.0014790947662266225	Variola	G/C Variola
31	G/C	0.0007985722916246967	Variola	G/C Variola
32	G/C	0.003478997548730279	Variola	G/C Variola
33	G/C	0.0014582624455756093	Variola	G/C Variola
34	G/C	0.0006805224746019257	Variola	G/C Variola
35	G/C	-0.0015415917281798514	Variola	G/C Variola
36	G/C	-0.0014374301249245015	Variola	G/C Variola
37	G/C	-0.0012291069184136596	Variola	G/C Variola
38	G/C	0.002034623316922138	Variola	G/C Variola
39	G/C	0.002138784920177535	Variola	G/C Variola
40	G/C	0.00013888213767387884	Variola	G/C Variola
41	G/C	-0.0014304860180407671	Variola	G/C Variola
42	G/C	-0.001381877269854912	Variola	G/C Variola
43	G/C	-6.944106883693942e-05	Variola	G/C Variola
44	G/C	-0.00014582624455756565	Variola	G/C Variola
45	G/C	0.0006319137264160942	Variola	G/C Variola
46	G/C	0.0008471810398105519	Variola	G/C Variola
47	G/C	-0.0015277035144125014	Variola	G/C Variola
48	G/C	-0.0006874665814856126	Variola	G/C Variola
[truncated: 101 more rows]
