# Supplementary material for: Adenovirus maturation establishes the transcription competent packaging of its genome
Source: EMBO Rep. 2025 Oct 21;26(22):5589–611. doi: 10.1038/s44319-025-00598-z (PMC12635127; doi:10.1038/s44319-025-00598-z)
Supplement: Supplementary file 4 — Source data Fig. 3 [file 44319_2025_598_MOESM4_ESM.zip › figure3/C/distance_boxplot.csv]

distance	sample	genotype
105.0	AdWT_free_DMS_2_footprint.wig_lowess	free to dinuc peaks
350.0	AdWT_free_DMS_2_footprint.wig_lowess	free to dinuc peaks
280.0	AdWT_free_DMS_2_footprint.wig_lowess	free to dinuc peaks
455.0	AdWT_free_DMS_2_footprint.wig_lowess	free to dinuc peaks
140.0	AdWT_free_DMS_2_footprint.wig_lowess	free to dinuc peaks
105.0	AdWT_free_DMS_2_footprint.wig_lowess	free to dinuc peaks
805.0	AdWT_free_DMS_2_footprint.wig_lowess	free to dinuc peaks
140.0	AdWT_free_DMS_2_footprint.wig_lowess	free to dinuc peaks
70.0	AdWT_free_DMS_2_footprint.wig_lowess	free to dinuc peaks
105.0	AdWT_free_DMS_2_footprint.wig_lowess	free to dinuc peaks
0.0	AdWT_free_DMS_2_footprint.wig_lowess	free to dinuc peaks
455.0	AdWT_free_DMS_2_footprint.wig_lowess	free to dinuc peaks
70.0	AdWT_free_DMS_2_footprint.wig_lowess	free to dinuc peaks
455.0	AdWT_free_DMS_2_footprint.wig_lowess	free to dinuc peaks
70.0	AdWT_free_DMS_2_footprint.wig_lowess	free to dinuc peaks
420.0	AdWT_free_DMS_2_footprint.wig_lowess	free to dinuc peaks
315.0	AdWT_free_DMS_2_footprint.wig_lowess	free to dinuc peaks
490.0	AdWT_free_DMS_2_footprint.wig_lowess	free to dinuc peaks
105.0	AdWT_free_DMS_2_footprint.wig_lowess	free to dinuc peaks
315.0	AdWT_free_DMS_2_footprint.wig_lowess	free to dinuc peaks
105.0	AdWT_free_DMS_2_footprint.wig_lowess	free to dinuc peaks
2345.0	AdWT_free_DMS_2_footprint.wig_lowess	free to random peaks
1470.0	AdWT_free_DMS_2_footprint.wig_lowess	free to random peaks
1225.0	AdWT_free_DMS_2_footprint.wig_lowess	free to random peaks
525.0	AdWT_free_DMS_2_footprint.wig_lowess	free to random peaks
210.0	AdWT_free_DMS_2_footprint.wig_lowess	free to random peaks
70.0	AdWT_free_DMS_2_footprint.wig_lowess	free to random peaks
770.0	AdWT_free_DMS_2_footprint.wig_lowess	free to random peaks
350.0	AdWT_free_DMS_2_footprint.wig_lowess	free to random peaks
630.0	AdWT_free_DMS_2_footprint.wig_lowess	free to random peaks
0.0	AdWT_free_DMS_2_footprint.wig_lowess	free to random peaks
1470.0	AdWT_free_DMS_2_footprint.wig_lowess	free to random peaks
1890.0	AdWT_free_DMS_2_footprint.wig_lowess	free to random peaks
70.0	AdWT_free_DMS_2_footprint.wig_lowess	free to random peaks
70.0	AdWT_free_DMS_2_footprint.wig_lowess	free to random peaks
700.0	AdWT_free_DMS_2_footprint.wig_lowess	free to random peaks
210.0	AdWT_free_DMS_2_footprint.wig_lowess	free to random peaks
140.0	AdWT_free_DMS_2_footprint.wig_lowess	free to random peaks
1050.0	AdWT_free_DMS_2_footprint.wig_lowess	free to random peaks
735.0	AdWT_free_DMS_2_footprint.wig_lowess	free to random peaks
245.0	AdWT_free_DMS_2_footprint.wig_lowess	free to random peaks
560.0	AdWT_free_DMS_2_footprint.wig_lowess	free to random peaks
140.0	AdWT_free_DMS_1_footprint.wig_lowess	free to dinuc peaks
350.0	AdWT_free_DMS_1_footprint.wig_lowess	free to dinuc peaks
315.0	AdWT_free_DMS_1_footprint.wig_lowess	free to dinuc peaks
140.0	AdWT_free_DMS_1_footprint.wig_lowess	free to dinuc peaks
700.0	AdWT_free_DMS_1_footprint.wig_lowess	free to dinuc peaks
140.0	AdWT_free_DMS_1_footprint.wig_lowess	free to dinuc peaks
70.0	AdWT_free_DMS_1_footprint.wig_lowess	free to dinuc peaks
805.0	AdWT_free_DMS_1_footprint.wig_lowess	free to dinuc peaks
280.0	AdWT_free_DMS_1_footprint.wig_lowess	free to dinuc peaks
35.0	AdWT_free_DMS_1_footprint.wig_lowess	free to dinuc peaks
105.0	AdWT_free_DMS_1_footprint.wig_lowess	free to dinuc peaks
280.0	AdWT_free_DMS_1_footprint.wig_lowess	free to dinuc peaks
105.0	AdWT_free_DMS_1_footprint.wig_lowess	free to dinuc peaks
70.0	AdWT_free_DMS_1_footprint.wig_lowess	free to dinuc peaks
350.0	AdWT_free_DMS_1_footprint.wig_lowess	free to dinuc peaks
105.0	AdWT_free_DMS_1_footprint.wig_lowess	free to dinuc peaks
315.0	AdWT_free_DMS_1_footprint.wig_lowess	free to dinuc peaks
315.0	AdWT_free_DMS_1_footprint.wig_lowess	free to dinuc peaks
140.0	AdWT_free_DMS_1_footprint.wig_lowess	free to dinuc peaks
105.0	AdWT_free_DMS_1_footprint.wig_lowess	free to dinuc peaks
105.0	AdWT_free_DMS_1_footprint.wig_lowess	free to dinuc peaks
2310.0	AdWT_free_DMS_1_footprint.wig_lowess	free to random peaks
1470.0	AdWT_free_DMS_1_footprint.wig_lowess	free to random peaks
1190.0	AdWT_free_DMS_1_footprint.wig_lowess	free to random peaks
840.0	AdWT_free_DMS_1_footprint.wig_lowess	free to random peaks
105.0	AdWT_free_DMS_1_footprint.wig_lowess	free to random peaks
210.0	AdWT_free_DMS_1_footprint.wig_lowess	free to random peaks
105.0	AdWT_free_DMS_1_footprint.wig_lowess	free to random peaks
770.0	AdWT_free_DMS_1_footprint.wig_lowess	free to random peaks
490.0	AdWT_free_DMS_1_footprint.wig_lowess	free to random peaks
665.0	AdWT_free_DMS_1_footprint.wig_lowess	free to random peaks
0.0	AdWT_free_DMS_1_footprint.wig_lowess	free to random peaks
1715.0	AdWT_free_DMS_1_footprint.wig_lowess	free to random peaks
35.0	AdWT_free_DMS_1_footprint.wig_lowess	free to random peaks
315.0	AdWT_free_DMS_1_footprint.wig_lowess	free to random peaks
420.0	AdWT_free_DMS_1_footprint.wig_lowess	free to random peaks
105.0	AdWT_free_DMS_1_footprint.wig_lowess	free to random peaks
140.0	AdWT_free_DMS_1_footprint.wig_lowess	free to random peaks
875.0	AdWT_free_DMS_1_footprint.wig_lowess	free to random peaks
315.0	AdWT_free_DMS_1_footprint.wig_lowess	free to random peaks
560.0	AdWT_free_DMS_1_footprint.wig_lowess	free to random peaks
1190.0	AdWT_free_DMS_1_footprint.wig_lowess	free to random peaks
0.0	AdWT_virus_DMS_2_footprint.wig_lowess	AdWT to dinuc peaks
70.0	AdWT_virus_DMS_2_footprint.wig_lowess	AdWT to dinuc peaks
525.0	AdWT_virus_DMS_2_footprint.wig_lowess	AdWT to dinuc peaks
35.0	AdWT_virus_DMS_2_footprint.wig_lowess	AdWT to dinuc peaks
140.0	AdWT_virus_DMS_2_footprint.wig_lowess	AdWT to dinuc peaks
770.0	AdWT_virus_DMS_2_footprint.wig_lowess	AdWT to dinuc peaks
70.0	AdWT_virus_DMS_2_footprint.wig_lowess	AdWT to dinuc peaks
35.0	AdWT_virus_DMS_2_footprint.wig_lowess	AdWT to dinuc peaks
175.0	AdWT_virus_DMS_2_footprint.wig_lowess	AdWT to dinuc peaks
385.0	AdWT_virus_DMS_2_footprint.wig_lowess	AdWT to dinuc peaks
245.0	AdWT_virus_DMS_2_footprint.wig_lowess	AdWT to dinuc peaks
420.0	AdWT_virus_DMS_2_footprint.wig_lowess	AdWT to dinuc peaks
35.0	AdWT_virus_DMS_2_footprint.wig_lowess	AdWT to dinuc peaks
35.0	AdWT_virus_DMS_2_footprint.wig_lowess	AdWT to dinuc peaks
35.0	AdWT_virus_DMS_2_footprint.wig_lowess	AdWT to dinuc peaks
420.0	AdWT_virus_DMS_2_footprint.wig_lowess	AdWT to dinuc peaks
385.0	AdWT_virus_DMS_2_footprint.wig_lowess	AdWT to dinuc peaks
210.0	AdWT_virus_DMS_2_footprint.wig_lowess	AdWT to dinuc peaks
70.0	AdWT_virus_DMS_2_footprint.wig_lowess	AdWT to dinuc peaks
560.0	AdWT_virus_DMS_2_footprint.wig_lowess	AdWT to dinuc peaks
560.0	AdWT_virus_DMS_2_footprint.wig_lowess	AdWT to dinuc peaks
2450.0	AdWT_virus_DMS_2_footprint.wig_lowess	AdWT to random peaks
1190.0	AdWT_virus_DMS_2_footprint.wig_lowess	AdWT to random peaks
210.0	AdWT_virus_DMS_2_footprint.wig_lowess	AdWT to random peaks
1470.0	AdWT_virus_DMS_2_footprint.wig_lowess	AdWT to random peaks
1120.0	AdWT_virus_DMS_2_footprint.wig_lowess	AdWT to random peaks
35.0	AdWT_virus_DMS_2_footprint.wig_lowess	AdWT to random peaks
140.0	AdWT_virus_DMS_2_footprint.wig_lowess	AdWT to random peaks
0.0	AdWT_virus_DMS_2_footprint.wig_lowess	AdWT to random peaks
385.0	AdWT_virus_DMS_2_footprint.wig_lowess	AdWT to random peaks
245.0	AdWT_virus_DMS_2_footprint.wig_lowess	AdWT to random peaks
1680.0	AdWT_virus_DMS_2_footprint.wig_lowess	AdWT to random peaks
560.0	AdWT_virus_DMS_2_footprint.wig_lowess	AdWT to random peaks
350.0	AdWT_virus_DMS_2_footprint.wig_lowess	AdWT to random peaks
280.0	AdWT_virus_DMS_2_footprint.wig_lowess	AdWT to random peaks
735.0	AdWT_virus_DMS_2_footprint.wig_lowess	AdWT to random peaks
210.0	AdWT_virus_DMS_2_footprint.wig_lowess	AdWT to random peaks
0.0	AdWT_virus_DMS_2_footprint.wig_lowess	AdWT to random peaks
770.0	AdWT_virus_DMS_2_footprint.wig_lowess	AdWT to random peaks
700.0	AdWT_virus_DMS_2_footprint.wig_lowess	AdWT to random peaks
0.0	AdWT_virus_DMS_2_footprint.wig_lowess	AdWT to random peaks
385.0	AdWT_virus_DMS_2_footprint.wig_lowess	AdWT to random peaks
70.0	AdWT_virus_DMS_1_footprint.wig_lowess	AdWT to dinuc peaks
105.0	AdWT_virus_DMS_1_footprint.wig_lowess	AdWT to dinuc peaks
560.0	AdWT_virus_DMS_1_footprint.wig_lowess	AdWT to dinuc peaks
140.0	AdWT_virus_DMS_1_footprint.wig_lowess	AdWT to dinuc peaks
770.0	AdWT_virus_DMS_1_footprint.wig_lowess	AdWT to dinuc peaks
140.0	AdWT_virus_DMS_1_footprint.wig_lowess	AdWT to dinuc peaks
0.0	AdWT_virus_DMS_1_footprint.wig_lowess	AdWT to dinuc peaks
140.0	AdWT_virus_DMS_1_footprint.wig_lowess	AdWT to dinuc peaks
525.0	AdWT_virus_DMS_1_footprint.wig_lowess	AdWT to dinuc peaks
315.0	AdWT_virus_DMS_1_footprint.wig_lowess	AdWT to dinuc peaks
595.0	AdWT_virus_DMS_1_footprint.wig_lowess	AdWT to dinuc peaks
245.0	AdWT_virus_DMS_1_footprint.wig_lowess	AdWT to dinuc peaks
140.0	AdWT_virus_DMS_1_footprint.wig_lowess	AdWT to dinuc peaks
420.0	AdWT_virus_DMS_1_footprint.wig_lowess	AdWT to dinuc peaks
175.0	AdWT_virus_DMS_1_footprint.wig_lowess	AdWT to dinuc peaks
350.0	AdWT_virus_DMS_1_footprint.wig_lowess	AdWT to dinuc peaks
665.0	AdWT_virus_DMS_1_footprint.wig_lowess	AdWT to dinuc peaks
525.0	AdWT_virus_DMS_1_footprint.wig_lowess	AdWT to dinuc peaks
2520.0	AdWT_virus_DMS_1_footprint.wig_lowess	AdWT to random peaks
1225.0	AdWT_virus_DMS_1_footprint.wig_lowess	AdWT to random peaks
175.0	AdWT_virus_DMS_1_footprint.wig_lowess	AdWT to random peaks
1120.0	AdWT_virus_DMS_1_footprint.wig_lowess	AdWT to random peaks
35.0	AdWT_virus_DMS_1_footprint.wig_lowess	AdWT to random peaks
210.0	AdWT_virus_DMS_1_footprint.wig_lowess	AdWT to random peaks
35.0	AdWT_virus_DMS_1_footprint.wig_lowess	AdWT to random peaks
70.0	AdWT_virus_DMS_1_footprint.wig_lowess	AdWT to random peaks
105.0	AdWT_virus_DMS_1_footprint.wig_lowess	AdWT to random peaks
1750.0	AdWT_virus_DMS_1_footprint.wig_lowess	AdWT to random peaks
840.0	AdWT_virus_DMS_1_footprint.wig_lowess	AdWT to random peaks
105.0	AdWT_virus_DMS_1_footprint.wig_lowess	AdWT to random peaks
630.0	AdWT_virus_DMS_1_footprint.wig_lowess	AdWT to random peaks
210.0	AdWT_virus_DMS_1_footprint.wig_lowess	AdWT to random peaks
735.0	AdWT_virus_DMS_1_footprint.wig_lowess	AdWT to random peaks
980.0	AdWT_virus_DMS_1_footprint.wig_lowess	AdWT to random peaks
280.0	AdWT_virus_DMS_1_footprint.wig_lowess	AdWT to random peaks
770.0	AdWT_virus_DMS_1_footprint.wig_lowess	AdWT to random peaks
455.0	AdMUT_virus_ts1_DMS_2_footprint.wig_lowess	Adts1 to dinuc peaks
70.0	AdMUT_virus_ts1_DMS_2_footprint.wig_lowess	Adts1 to dinuc peaks
140.0	AdMUT_virus_ts1_DMS_2_footprint.wig_lowess	Adts1 to dinuc peaks
770.0	AdMUT_virus_ts1_DMS_2_footprint.wig_lowess	Adts1 to dinuc peaks
105.0	AdMUT_virus_ts1_DMS_2_footprint.wig_lowess	Adts1 to dinuc peaks
665.0	AdMUT_virus_ts1_DMS_2_footprint.wig_lowess	Adts1 to dinuc peaks
70.0	AdMUT_virus_ts1_DMS_2_footprint.wig_lowess	Adts1 to dinuc peaks
245.0	AdMUT_virus_ts1_DMS_2_footprint.wig_lowess	Adts1 to dinuc peaks
35.0	AdMUT_virus_ts1_DMS_2_footprint.wig_lowess	Adts1 to dinuc peaks
175.0	AdMUT_virus_ts1_DMS_2_footprint.wig_lowess	Adts1 to dinuc peaks
70.0	AdMUT_virus_ts1_DMS_2_footprint.wig_lowess	Adts1 to dinuc peaks
70.0	AdMUT_virus_ts1_DMS_2_footprint.wig_lowess	Adts1 to dinuc peaks
70.0	AdMUT_virus_ts1_DMS_2_footprint.wig_lowess	Adts1 to dinuc peaks
140.0	AdMUT_virus_ts1_DMS_2_footprint.wig_lowess	Adts1 to dinuc peaks
385.0	AdMUT_virus_ts1_DMS_2_footprint.wig_lowess	Adts1 to dinuc peaks
385.0	AdMUT_virus_ts1_DMS_2_footprint.wig_lowess	Adts1 to dinuc peaks
490.0	AdMUT_virus_ts1_DMS_2_footprint.wig_lowess	Adts1 to dinuc peaks
315.0	AdMUT_virus_ts1_DMS_2_footprint.wig_lowess	Adts1 to dinuc peaks
560.0	AdMUT_virus_ts1_DMS_2_footprint.wig_lowess	Adts1 to dinuc peaks
280.0	AdMUT_virus_ts1_DMS_2_footprint.wig_lowess	Adts1 to random peaks
1435.0	AdMUT_virus_ts1_DMS_2_footprint.wig_lowess	Adts1 to random peaks
1120.0	AdMUT_virus_ts1_DMS_2_footprint.wig_lowess	Adts1 to random peaks
35.0	AdMUT_virus_ts1_DMS_2_footprint.wig_lowess	Adts1 to random peaks
175.0	AdMUT_virus_ts1_DMS_2_footprint.wig_lowess	Adts1 to random peaks
630.0	AdMUT_virus_ts1_DMS_2_footprint.wig_lowess	Adts1 to random peaks
280.0	AdMUT_virus_ts1_DMS_2_footprint.wig_lowess	Adts1 to random peaks
140.0	AdMUT_virus_ts1_DMS_2_footprint.wig_lowess	Adts1 to random peaks
1505.0	AdMUT_virus_ts1_DMS_2_footprint.wig_lowess	Adts1 to random peaks
1610.0	AdMUT_virus_ts1_DMS_2_footprint.wig_lowess	Adts1 to random peaks
210.0	AdMUT_virus_ts1_DMS_2_footprint.wig_lowess	Adts1 to random peaks
315.0	AdMUT_virus_ts1_DMS_2_footprint.wig_lowess	Adts1 to random peaks
315.0	AdMUT_virus_ts1_DMS_2_footprint.wig_lowess	Adts1 to random peaks
630.0	AdMUT_virus_ts1_DMS_2_footprint.wig_lowess	Adts1 to random peaks
175.0	AdMUT_virus_ts1_DMS_2_footprint.wig_lowess	Adts1 to random peaks
0.0	AdMUT_virus_ts1_DMS_2_footprint.wig_lowess	Adts1 to random peaks
1050.0	AdMUT_virus_ts1_DMS_2_footprint.wig_lowess	Adts1 to random peaks
245.0	AdMUT_virus_ts1_DMS_2_footprint.wig_lowess	Adts1 to random peaks
385.0	AdMUT_virus_ts1_DMS_2_footprint.wig_lowess	Adts1 to random peaks
350.0	AdMUT_virus_ts1_DMS_1_footprint.wig_lowess	Adts1 to dinuc peaks
70.0	AdMUT_virus_ts1_DMS_1_footprint.wig_lowess	Adts1 to dinuc peaks
140.0	AdMUT_virus_ts1_DMS_1_footprint.wig_lowess	Adts1 to dinuc peaks
735.0	AdMUT_virus_ts1_DMS_1_footprint.wig_lowess	Adts1 to dinuc peaks
105.0	AdMUT_virus_ts1_DMS_1_footprint.wig_lowess	Adts1 to dinuc peaks
700.0	AdMUT_virus_ts1_DMS_1_footprint.wig_lowess	Adts1 to dinuc peaks
70.0	AdMUT_virus_ts1_DMS_1_footprint.wig_lowess	Adts1 to dinuc peaks
245.0	AdMUT_virus_ts1_DMS_1_footprint.wig_lowess	Adts1 to dinuc peaks
35.0	AdMUT_virus_ts1_DMS_1_footprint.wig_lowess	Adts1 to dinuc peaks
105.0	AdMUT_virus_ts1_DMS_1_footprint.wig_lowess	Adts1 to dinuc peaks
70.0	AdMUT_virus_ts1_DMS_1_footprint.wig_lowess	Adts1 to dinuc peaks
35.0	AdMUT_virus_ts1_DMS_1_footprint.wig_lowess	Adts1 to dinuc peaks
350.0	AdMUT_virus_ts1_DMS_1_footprint.wig_lowess	Adts1 to dinuc peaks
105.0	AdMUT_virus_ts1_DMS_1_footprint.wig_lowess	Adts1 to dinuc peaks
490.0	AdMUT_virus_ts1_DMS_1_footprint.wig_lowess	Adts1 to dinuc peaks
0.0	AdMUT_virus_ts1_DMS_1_footprint.wig_lowess	Adts1 to dinuc peaks
560.0	AdMUT_virus_ts1_DMS_1_footprint.wig_lowess	Adts1 to dinuc peaks
385.0	AdMUT_virus_ts1_DMS_1_footprint.wig_lowess	Adts1 to random peaks
1435.0	AdMUT_virus_ts1_DMS_1_footprint.wig_lowess	Adts1 to random peaks
1120.0	AdMUT_virus_ts1_DMS_1_footprint.wig_lowess	Adts1 to random peaks
70.0	AdMUT_virus_ts1_DMS_1_footprint.wig_lowess	Adts1 to random peaks
175.0	AdMUT_virus_ts1_DMS_1_footprint.wig_lowess	Adts1 to random peaks
665.0	AdMUT_virus_ts1_DMS_1_footprint.wig_lowess	Adts1 to random peaks
140.0	AdMUT_virus_ts1_DMS_1_footprint.wig_lowess	Adts1 to random peaks
140.0	AdMUT_virus_ts1_DMS_1_footprint.wig_lowess	Adts1 to random peaks
1505.0	AdMUT_virus_ts1_DMS_1_footprint.wig_lowess	Adts1 to random peaks
1540.0	AdMUT_virus_ts1_DMS_1_footprint.wig_lowess	Adts1 to random peaks
70.0	AdMUT_virus_ts1_DMS_1_footprint.wig_lowess	Adts1 to random peaks
350.0	AdMUT_virus_ts1_DMS_1_footprint.wig_lowess	Adts1 to random peaks
420.0	AdMUT_virus_ts1_DMS_1_footprint.wig_lowess	Adts1 to random peaks
105.0	AdMUT_virus_ts1_DMS_1_footprint.wig_lowess	Adts1 to random peaks
1050.0	AdMUT_virus_ts1_DMS_1_footprint.wig_lowess	Adts1 to random peaks
175.0	AdMUT_virus_ts1_DMS_1_footprint.wig_lowess	Adts1 to random peaks
385.0	AdMUT_virus_ts1_DMS_1_footprint.wig_lowess	Adts1 to random peaks
