# Supplementary material for: Adenovirus maturation establishes the transcription competent packaging of its genome
Source: EMBO Rep. 2025 Oct 21;26(22):5589–611. doi: 10.1038/s44319-025-00598-z (PMC12635127; doi:10.1038/s44319-025-00598-z)
Supplement: Supplementary file 4 — Source data Fig. 3 [file 44319_2025_598_MOESM4_ESM.zip › figure3/B/dinuc_psd_df.tab]

pos	value
350.0	278563.0421859251
385.0	299406.56075912906
420.0	325807.5540009961
455.0	334658.93303085235
490.0	369674.81109465705
525.0	383092.9726002294
560.0	413264.8767441688
595.0	424335.41192092584
630.0	446289.3877648271
665.0	455740.27739879244
700.0	466452.2874196229
735.0	422630.6729213928
770.0	384836.6106287993
805.0	418237.4065297486
840.0	414108.8406416193
875.0	399477.48418815254
910.0	386959.50972760323
945.0	392714.03789384884
980.0	411076.0522825087
1015.0	392627.9605393154
1050.0	442911.776172014
1085.0	396505.1932108144
1120.0	371842.0362006204
1155.0	356992.4423511294
1190.0	359372.0105246212
1225.0	362044.0515599719
1260.0	359533.31018011697
1295.0	355989.19800859963
1330.0	335410.141765264
1365.0	336879.1835704191
1400.0	315415.5783596162
1435.0	334306.0354899036
1470.0	316514.0707447621
1505.0	312663.23223246157
1540.0	365261.9868833715
1575.0	350609.14275487605
1610.0	399009.43629409454
1645.0	379159.07207188965
1680.0	440847.9521640737
1715.0	421158.5661202348
1750.0	453376.8341649297
1785.0	496281.289480462
1820.0	524207.83933748095
1855.0	511560.6130814881
1890.0	533568.734192352
1925.0	561375.7973310858
1960.0	562758.3631663285
1995.0	593310.383956986
2030.0	658515.5380997804
2065.0	657808.3335597237
2100.0	529534.6658101416
2135.0	606434.9662659863
2170.0	655717.2477544339
2205.0	632762.2578754677
2240.0	612636.9983337189
2275.0	601496.0062805681
2310.0	526282.549492981
2345.0	556808.5794573867
2380.0	487951.48803482513
2415.0	475048.5248492696
2450.0	481998.3910687566
2485.0	509994.6302799963
2520.0	496864.6942359479
2555.0	437497.6704938458
2590.0	440632.5576723073
2625.0	411417.26255282137
2660.0	378265.3657211014
2695.0	328652.7111010706
2730.0	313060.93914453406
2765.0	348897.95023449755
2800.0	366385.0075849147
2835.0	373519.407344262
2870.0	329023.8373919454
2905.0	312700.22918709595
2940.0	326274.4973552212
2975.0	344956.4323579443
3010.0	330168.16635903064
3045.0	352135.9161417294
3080.0	344802.9444595783
3115.0	373161.81400689285
3150.0	365624.483026777
3185.0	347040.65485380165
3220.0	347576.3914159066
3255.0	350012.5761793214
3290.0	303922.4381401776
3325.0	314322.95306835533
3360.0	341212.2550736044
3395.0	338190.840668354
3430.0	337247.9217838359
3465.0	325882.7929324135
3500.0	313144.23198509176
3535.0	323750.32734409324
3570.0	323667.1968611688
3605.0	297649.9409386094
3640.0	286509.45040701074
3675.0	280799.4653302319
3710.0	257216.58478534286
3745.0	280641.3091294954
3780.0	264484.2594586467
3815.0	293338.55855079455
3850.0	307692.4135363747
3885.0	294841.44579801895
3920.0	294257.5689677879
3955.0	321420.03978308296
3990.0	354086.4584573301
4025.0	353965.36136543215
4060.0	375713.0851761856
4095.0	355267.00958444725
4130.0	359111.1025051834
4165.0	366863.32522135193
4200.0	350872.0300607567
4235.0	361835.2217662141
4270.0	378931.10033342824
4305.0	349357.4510486438
4340.0	399886.54000252904
4375.0	395570.6402041205
4410.0	404556.5112933377
4445.0	412276.02840588725
4480.0	397126.64539735974
4515.0	376724.8874589972
4550.0	383763.44367356645
4585.0	367632.0276998213
4620.0	404837.7702789656
4655.0	423998.2017615241
4690.0	479377.6229696241
4725.0	461509.84756156395
4760.0	449434.6486399933
4795.0	465602.1865955499
4830.0	477163.2735430364
4865.0	497877.5002103201
4900.0	449611.97994288174
4935.0	372110.3764297189
4970.0	391711.3968918289
5005.0	384608.5444896376
5040.0	440646.8803436635
5075.0	392347.2787512144
5110.0	405529.57529099565
5145.0	359052.45710024587
5180.0	371844.37553859514
5215.0	327442.29546601727
5250.0	262588.30168453796
5285.0	262545.07181729283
5320.0	277314.5817071902
5355.0	293790.1365455134
5390.0	295630.22791896266
5425.0	279724.76975440764
5460.0	270838.6710432002
5495.0	297068.77654048434
5530.0	320894.90039544064
5565.0	329855.2943711879
5600.0	355107.41397001373
5635.0	413784.6970733007
5670.0	394143.6233092381
5705.0	397371.9918883506
5740.0	399124.2885711638
5775.0	436850.2561696233
5810.0	463353.64766541915
5845.0	509010.0343919845
5880.0	520413.5364885021
5915.0	517865.0690134651
5950.0	504948.68371301296
5985.0	498355.80482237577
6020.0	518101.5305953
6055.0	478954.1934655979
6090.0	473576.5633169111
6125.0	446636.15840730607
6160.0	410367.23076362227
6195.0	389382.67913730326
6230.0	375760.385242603
6265.0	350974.1292618999
6300.0	349845.7368259728
6335.0	335107.8288222788
6370.0	321774.4319884984
6405.0	299661.92807418527
6440.0	299942.04071633273
6475.0	261038.1916323346
6510.0	245157.3281936087
6545.0	245205.6269404338
6580.0	280037.3731906421
6615.0	268421.3567323706
6650.0	272116.74284560455
6685.0	288009.8362061434
6720.0	324296.7128593371
6755.0	333845.803620737
6790.0	317391.18644779676
6825.0	327332.6086675972
6860.0	328343.1734169704
6895.0	339403.8364476738
6930.0	337633.44414503634
6965.0	363353.6225752335
7000.0	360838.43998879264
7035.0	387144.9879463053
7070.0	369382.3830616947
7105.0	356761.5577273657
7140.0	326748.56378650316
7175.0	359165.19045223115
7210.0	366833.44070804387
7245.0	380002.0247126599
7280.0	399486.6327229576
7315.0	382109.8767318154
7350.0	371510.0857933043
7385.0	410951.0889861996
7420.0	416587.23665185645
7455.0	448754.0774696083
7490.0	432786.24484549864
7525.0	388757.2377449302
7560.0	399864.4584981288
7595.0	407984.0896104661
7630.0	418350.1083855337
7665.0	421527.1979696808
7700.0	457969.13345427753
7735.0	486091.42604476534
7770.0	520830.78626075323
7805.0	474511.15818568907
7840.0	449772.15751487133
7875.0	459882.50887985446
7910.0	466323.43905124714
7945.0	422500.89038812084
7980.0	406164.1149770006
8015.0	356475.6738109328
8050.0	348466.37030247797
8085.0	347912.4950030326
8120.0	339027.7359280502
8155.0	319958.7391340745
8190.0	319623.7742542004
8225.0	313352.49349186214
8260.0	283235.48291245766
8295.0	276685.1911248694
8330.0	286433.1071865597
8365.0	277043.58070053894
8400.0	274563.1091513308
8435.0	318992.1400900033
8470.0	355391.27587497426
8505.0	348989.17504858086
8540.0	321065.357028231
8575.0	335442.96105251444
8610.0	352661.15778980445
8645.0	365891.9241501944
8680.0	371488.39533203345
8715.0	388081.2045987276
8750.0	389777.43541151914
8785.0	406236.27882235637
8820.0	421583.55229124567
8855.0	393551.4788151678
8890.0	390243.4746143761
8925.0	418838.59355961636
8960.0	448637.8523165447
8995.0	347943.699943906
9030.0	404271.50993583666
9065.0	460129.0013777326
9100.0	452047.3236558647
9135.0	433175.4997905281
9170.0	494437.6617505746
9205.0	549912.6239798442
9240.0	585631.6182148802
9275.0	544428.0577123865
9310.0	539026.6018797902
9345.0	542421.7746224205
9380.0	551447.003607624
9415.0	546156.1941171583
9450.0	542313.4431064201
9485.0	480231.416280727
9520.0	514478.38030735095
9555.0	497261.1787025059
9590.0	431235.14957064623
9625.0	425318.7341311303
9660.0	408672.940556217
9695.0	402244.0594471839
9730.0	360288.968526459
9765.0	357941.4286649586
9800.0	387958.8763888799
9835.0	358958.752765718
9870.0	395739.1369653981
9905.0	363470.55445064354
9940.0	334441.94849168626
9975.0	320523.32752089447
10010.0	305449.02201481204
10045.0	305760.43172172585
10080.0	277645.91148274986
10115.0	293088.79500284017
10150.0	308384.2734789501
10185.0	299311.8846956357
10220.0	311984.0912763442
10255.0	303837.6263592619
10290.0	293472.232426168
10325.0	259715.66178987123
10360.0	256202.136148135
10395.0	260411.28962528292
10430.0	261661.7710675424
10465.0	293169.700334023
10500.0	302518.90025764046
10535.0	281103.2612218135
10570.0	312469.26969117176
10605.0	336408.17140356154
10640.0	327381.7818416738
10675.0	352192.49238228577
10710.0	378615.3462822414
10745.0	376284.61815597385
10780.0	356619.00728101673
10815.0	364534.4870472534
10850.0	381599.8475600793
10885.0	416841.7520427222
10920.0	410763.0504377914
10955.0	466047.397360477
10990.0	426856.39325116435
11025.0	418751.9406492522
11060.0	425050.34318897495
11095.0	491939.5101908642
11130.0	449147.377213401
11165.0	427186.0557738234
11200.0	447605.61390323954
11235.0	401943.0957620983
11270.0	409406.2997833707
11305.0	402678.7214801556
11340.0	389939.67124229553
11375.0	392733.24724914087
11410.0	365958.7827786994
11445.0	373125.95430790156
11480.0	372669.9098586378
11515.0	344611.3516798806
11550.0	358408.2407565703
11585.0	360026.39404462796
11620.0	343939.07414216874
11655.0	309971.4185814406
11690.0	286270.0113968489
11725.0	250867.55156594605
11760.0	250211.5133940048
11795.0	279841.06038317014
11830.0	263772.6238025677
11865.0	269465.04312538815
11900.0	289178.73605505785
11935.0	287571.15375465027
11970.0	266425.5578978681
12005.0	277937.7035127936
12040.0	265921.90249380283
12075.0	279706.50298925943
12110.0	285980.77822914073
12145.0	266033.0983113637
12180.0	240166.51406337248
12215.0	243511.04461725938
12250.0	229388.13407211445
12285.0	196653.14807137533
12320.0	197302.37367810105
12355.0	213410.65594754642
12390.0	207344.33211806978
12425.0	201665.88330480098
12460.0	171799.40848933277
12495.0	166184.0032318529
12530.0	166253.4805856333
12565.0	176478.77013491356
12600.0	203849.33307142035
12635.0	201043.68416332622
12670.0	205310.06743310206
12705.0	216558.10136198057
12740.0	260559.45879148794
12775.0	312046.4030866947
12810.0	290594.1932676888
12845.0	268003.39091708476
12880.0	270102.39370306866
12915.0	260636.3759114743
12950.0	266504.3953086283
12985.0	290392.3454079438
13020.0	335086.5164263357
13055.0	324091.37953701516
13090.0	328572.256078181
13125.0	298734.8471153341
13160.0	254152.01607256394
13195.0	257097.0536451923
13230.0	262467.9280233167
13265.0	230638.21077428706
13300.0	197475.81801379193
13335.0	223111.95806664188
13370.0	244225.78572592323
13405.0	254642.74552565228
13440.0	251792.58426631225
13475.0	293515.8001199081
13510.0	256471.10534402067
13545.0	277305.7668090783
13580.0	276244.82762757177
13615.0	264591.9204518727
13650.0	286468.0444341793
13685.0	319263.6199555737
13720.0	346763.0247060711
13755.0	338336.52847012965
13790.0	344907.2394190132
13825.0	348788.3386865117
13860.0	334557.89458358166
13895.0	362250.6595479969
13930.0	354767.53769885085
13965.0	381386.41300553834
14000.0	391249.1153698972
14035.0	403682.5533797655
14070.0	436623.2121245755
14105.0	420768.6194026077
14140.0	417571.8116764156
14175.0	399667.84148205153
14210.0	361616.11769278836
14245.0	335541.8151758642
14280.0	345513.03601376247
14315.0	350850.84626502416
14350.0	361547.07195527654
14385.0	334779.0366363627
14420.0	320771.21623028844
14455.0	291465.0088042718
14490.0	301584.584533382
14525.0	299345.11967012344
14560.0	278126.8853690318
14595.0	306595.9113122532
14630.0	280171.8071611364
14665.0	247224.75724228565
14700.0	250681.018030582
14735.0	254237.4818425759
14770.0	283620.5281565465
14805.0	295566.4188941799
14840.0	277047.3099551548
14875.0	293495.0864063023
14910.0	315369.83614253486
14945.0	332730.0340886167
14980.0	327482.9496735377
15015.0	334699.51096901693
15050.0	363832.3596185385
15085.0	376559.26582829864
15120.0	366966.79954159894
15155.0	361262.1270887672
15190.0	359710.6829107978
15225.0	357739.72300875804
15260.0	354737.9002958012
15295.0	330130.17191511014
15330.0	292963.2567577355
15365.0	291159.3837993257
15400.0	291004.40533417114
15435.0	313516.3529907584
15470.0	324738.67047070106
15505.0	323372.534459525
15540.0	328765.42216836795
15575.0	309838.86696597695
15610.0	309968.9948319966
15645.0	293258.6616498782
15680.0	291906.71296449995
15715.0	289782.02213026286
15750.0	296947.94185327366
15785.0	292130.9433189982
15820.0	292178.53589877393
15855.0	264284.02324534045
15890.0	242270.55082698676
15925.0	222684.61732455925
15960.0	204293.88353013422
15995.0	205414.15152003718
16030.0	184625.19226291636
16065.0	174348.30934706255
16100.0	160708.82419967186
16135.0	156828.83143437156
16170.0	154916.8635101182
16205.0	138715.82216620084
16240.0	126205.48508422516
16275.0	135487.8955094574
16310.0	135762.0640142564
16345.0	131487.58199618553
16380.0	166509.1645041517
16415.0	200757.67169115524
16450.0	216882.75267712987
16485.0	271334.697164854
16520.0	275732.51931656315
16555.0	299691.2334881769
16590.0	323254.9648235295
16625.0	319968.4174223001
16660.0	320533.64867590193
16695.0	357351.3424186574
16730.0	380172.7493082231
16765.0	377986.78658594564
16800.0	397015.04767640115
16835.0	410859.3012221038
16870.0	405454.6200126408
16905.0	453334.11545172206
16940.0	431488.5326351513
16975.0	365988.43605283264
17010.0	321901.599746204
17045.0	278759.5512981006
17080.0	303338.1120536559
17115.0	277232.5296318186
17150.0	301251.4217797477
17185.0	335731.0158574979
17220.0	321960.35188546707
17255.0	283981.19934544177
17290.0	286969.43670259917
17325.0	270716.0296588774
17360.0	278008.54231501365
17395.0	293344.9679877272
17430.0	300114.7149794347
17465.0	286135.817685878
17500.0	290949.42735967005
17535.0	347405.0912970073
17570.0	363603.66996150225
17605.0	314973.0530629745
17640.0	321062.15948064305
17675.0	308464.3373041034
17710.0	303515.4031119727
17745.0	272775.98359134374
17780.0	295144.26243833627
17815.0	292695.58735290234
17850.0	292507.70305532747
17885.0	310863.49039367354
17920.0	319603.47183075675
17955.0	300130.9582758411
17990.0	325321.46163830074
18025.0	342358.98027822375
18060.0	355288.2816821089
18095.0	320642.02081933845
18130.0	321203.3630490082
18165.0	355054.13346106734
18200.0	390101.0318430026
18235.0	409075.5612589885
18270.0	427967.50430857524
18305.0	396569.5585331881
18340.0	370209.63325051795
18375.0	360966.55703394464
18410.0	377986.0155621235
18445.0	352814.8840779863
18480.0	337690.6364349158
18515.0	337634.2682211037
18550.0	337402.80752397387
18585.0	279335.45638323727
18620.0	283936.73337101866
18655.0	300659.895326348
18690.0	286788.6207282728
18725.0	267636.04199517437
18760.0	240153.0567496883
18795.0	236800.16898212393
18830.0	217867.5108678633
18865.0	217903.96809411445
18900.0	215853.79715213686
18935.0	214671.3496170634
18970.0	227170.9021318878
19005.0	249081.15504166333
19040.0	312726.8134543706
19075.0	335803.0877363563
19110.0	319624.4859400513
19145.0	328827.0324442386
19180.0	350615.4764330148
19215.0	342775.99458411674
19250.0	375628.3410957565
19285.0	433254.9389769208
19320.0	430515.87507320236
19355.0	409753.47755134647
19390.0	468333.0421548941
19425.0	531619.5942088235
19460.0	546712.8609874647
19495.0	543806.9361171233
19530.0	540059.5834522967
19565.0	576176.4658224488
19600.0	529570.6615814543
19635.0	498281.68034791853
19670.0	433005.9460090662
19705.0	411432.0957910657
19740.0	386518.24112715846
19775.0	361045.32174058486
19810.0	362228.89344755944
19845.0	311922.0828018413
19880.0	310654.34006416466
19915.0	335504.96436932706
19950.0	321880.11932066124
19985.0	322926.2471259504
20020.0	331764.3270373455
20055.0	372463.8480680939
20090.0	353349.22130612633
20125.0	357541.3796507609
20160.0	378461.11243975774
20195.0	356692.70481139625
20230.0	394762.1707751114
20265.0	383140.11139163934
20300.0	353637.3222211724
20335.0	389349.721362291
20370.0	434454.2899477744
20405.0	429415.1608254281
20440.0	443112.6525701347
20475.0	393641.9875131367
20510.0	398129.59413173277
20545.0	373774.5698713255
20580.0	364321.1806225806
20615.0	355925.274877742
20650.0	391191.9118032624
20685.0	389504.8599516867
20720.0	422310.0135113899
20755.0	441164.0545176461
20790.0	438114.30355151225
20825.0	508903.4646454264
20860.0	537867.7431259828
20895.0	498764.85304821056
20930.0	441124.54063729057
20965.0	426944.67887174006
21000.0	423237.0547563502
21035.0	493818.6866069479
21070.0	432569.7431462519
21105.0	408800.35786145844
21140.0	403678.1554631379
21175.0	405281.8897188526
21210.0	403647.08742229315
21245.0	405895.4539544431
21280.0	395841.4108694503
21315.0	421007.09603199543
21350.0	395371.8449235101
21385.0	430554.3953327022
21420.0	442581.8928634074
21455.0	401984.19971752097
21490.0	406406.6606514269
21525.0	417580.2126825473
21560.0	376586.82981314405
21595.0	341960.32344440185
21630.0	369442.2813254477
21665.0	389752.15375275747
21700.0	392296.97640003386
21735.0	368767.583450555
21770.0	434411.2978288235
21805.0	387207.79328057484
21840.0	405762.03174643696
21875.0	384337.1465852121
21910.0	374475.182367797
21945.0	380424.5487607837
21980.0	403479.97810173745
22015.0	435179.4484653772
22050.0	412143.68284798914
22085.0	456453.135573127
22120.0	439178.2703360826
22155.0	434581.6037993387
22190.0	427951.30207886203
22225.0	451951.875446961
22260.0	482326.75598962966
22295.0	426513.49438657827
22330.0	362916.0068167889
22365.0	344312.4591219382
22400.0	317704.02116813714
22435.0	323615.21902602265
22470.0	299894.81575247756
22505.0	262691.13320626295
22540.0	266648.8957437784
22575.0	263472.72770357877
22610.0	270042.1189128641
22645.0	283623.3425736395
22680.0	258595.6533720739
22715.0	252639.0600769691
22750.0	268131.60817961226
22785.0	274044.0851266751
22820.0	248024.53273910232
22855.0	257744.94226146632
22890.0	256198.4289211849
22925.0	267064.08232447295
22960.0	298268.30539189745
22995.0	291485.0561604267
23030.0	299770.7129152722
23065.0	299478.3731360229
23100.0	286016.6609245442
23135.0	291160.30728325003
23170.0	274655.0718266403
23205.0	275633.6769360901
23240.0	289104.6471911218
23275.0	266639.71337221685
23310.0	255926.5045158814
23345.0	248166.77549604754
23380.0	317821.36441950663
23415.0	335630.9967717791
23450.0	329831.7280137249
23485.0	317179.03697304334
23520.0	351853.15514184785
23555.0	326236.1523874779
23590.0	408907.81869924016
23625.0	387713.4341379011
23660.0	389271.7122084798
23695.0	432726.94111873995
23730.0	466785.8468547284
23765.0	481219.536070655
23800.0	465027.641344048
23835.0	490470.18405723944
23870.0	510361.85491509066
23905.0	549350.2101949343
23940.0	485400.5643246645
23975.0	525151.198141404
24010.0	533262.8291327907
24045.0	538163.803959121
24080.0	489180.55251394113
24115.0	494970.0704101958
24150.0	445204.96569816157
24185.0	458000.7301433587
24220.0	452375.95924856013
24255.0	432766.1948302466
24290.0	398641.78472036973
24325.0	386703.18481814116
24360.0	407904.82047429756
24395.0	412990.7581352668
24430.0	345932.21994553634
24465.0	327803.42500278546
24500.0	342410.5335616531
24535.0	364072.30435791577
24570.0	390646.31168987753
24605.0	382828.9997280613
24640.0	341658.6576762671
24675.0	324544.83830680605
24710.0	328869.21580170596
24745.0	361817.97295645217
24780.0	382744.54683188396
24815.0	351555.34398429014
24850.0	334893.1681131524
24885.0	323792.08392116945
24920.0	351111.6727218041
24955.0	316892.7357229209
24990.0	343627.4843516489
25025.0	360324.11334912427
25060.0	315694.7785384622
25095.0	297033.53293985315
25130.0	269676.7884566394
25165.0	263405.9577876048
25200.0	286035.7628553431
25235.0	308980.9147184822
25270.0	342189.2987425403
25305.0	351004.67958761763
25340.0	341248.6093403058
25375.0	374553.06307915266
25410.0	386346.53183355473
25445.0	384247.38199559867
25480.0	413262.0576780485
25515.0	393006.1506691717
25550.0	378426.16143621935
25585.0	352940.8791629889
25620.0	389471.45180337696
25655.0	442162.91832542326
25690.0	453221.7811970218
25725.0	476283.75766377413
25760.0	447960.2143438073
25795.0	416125.36268638156
25830.0	392004.42643290374
25865.0	375295.828548778
25900.0	376757.07714406407
25935.0	369063.58683069714
25970.0	362206.154373041
26005.0	396679.8655434857
26040.0	383940.4328226878
26075.0	417830.41633151285
26110.0	462522.08052215946
26145.0	513162.59944799275
26180.0	490294.1818673401
26215.0	483261.29649947444
26250.0	439108.01063030673
26285.0	434631.7109708815
26320.0	438541.4442395035
26355.0	442229.8281547142
26390.0	442407.5791986841
26425.0	421152.25033916824
26460.0	396047.2559122221
26495.0	384668.26964275166
26530.0	388003.32477386284
26565.0	352029.49596088426
26600.0	392576.87799951935
26635.0	370348.7259333008
26670.0	307432.2844228012
26705.0	301473.0024160256
26740.0	286797.67439116165
26775.0	314251.91144822224
26810.0	317448.0307795659
26845.0	352224.2452552263
26880.0	368789.1527947242
26915.0	405736.98140252975
26950.0	391302.0855916292
26985.0	377518.09296336956
27020.0	372483.1633679216
27055.0	333171.2660442394
27090.0	333481.18505642854
27125.0	324066.41209265834
27160.0	312611.06265394134
27195.0	301016.8569588145
27230.0	321674.7157987027
27265.0	342026.3422200751
27300.0	345950.93069309695
27335.0	331917.3201174904
27370.0	331249.3355573601
27405.0	315388.3605556005
27440.0	281108.1777762665
27475.0	277734.80646837596
27510.0	319943.99035751773
27545.0	329740.7133687158
27580.0	359647.4704914457
27615.0	330031.85108958825
27650.0	330622.93967214756
27685.0	322143.30441812985
27720.0	315849.76537640893
27755.0	326306.7972137779
27790.0	329709.452394553
27825.0	321123.95338493516
27860.0	309900.2212345045
27895.0	339683.47688163497
27930.0	366464.112190558
27965.0	348681.7179666908
28000.0	366662.21851534647
28035.0	368930.81869130157
28070.0	368341.8352482571
28105.0	390251.18947113125
28140.0	369544.3144926297
28175.0	389438.8571095286
28210.0	393798.99586200865
28245.0	389198.3251292887
28280.0	407268.2180088979
28315.0	431746.053020327
28350.0	430851.2303502273
28385.0	420521.58744349924
28420.0	441969.6094509709
28455.0	408582.1422051133
28490.0	403545.2316661384
28525.0	412981.9117429291
28560.0	385957.8894307441
28595.0	369226.5786718521
28630.0	366019.2642798152
28665.0	355431.1436768774
28700.0	352779.2137099049
28735.0	353789.3280458365
28770.0	415492.9037908701
28805.0	407164.747243468
28840.0	401835.49643496925
28875.0	412596.19865118567
28910.0	422955.16558445164
28945.0	424876.4812460985
28980.0	421688.3864398551
29015.0	412366.2581172891
29050.0	470873.4110377189
29085.0	533144.1702528405
29120.0	587983.9101861797
29155.0	603319.516020189
29190.0	631261.3555523847
29225.0	664607.2397943658
29260.0	640279.8810562274
29295.0	673168.2075718133
29330.0	656293.6411028055
29365.0	631004.6464204523
29400.0	523383.0458177116
29435.0	546782.4182658213
29470.0	496968.814057192
29505.0	517359.3498559598
29540.0	498597.4188335312
29575.0	491056.5174540447
29610.0	426561.69534885656
29645.0	359795.2192067329
29680.0	352046.1852951163
29715.0	360357.46033722186
29750.0	352101.04068921873
29785.0	330052.15404442634
29820.0	321205.7882390057
29855.0	301343.39390268206
29890.0	299236.74988059094
29925.0	329578.8732063615
29960.0	320416.30248252675
29995.0	316480.8545964313
30030.0	318888.60844388383
30065.0	317545.4860908577
30100.0	347604.59682280105
30135.0	299719.5716138203
30170.0	305691.57858061127
30205.0	311304.8787683842
30240.0	317626.9641036382
30275.0	325160.53556721506
30310.0	358878.89028960955
30345.0	364411.8014938433
30380.0	421708.95460856496
30415.0	402968.3156393578
30450.0	395666.0342251824
30485.0	371238.74629812257
30520.0	357783.25330901134
30555.0	383553.8749513449
30590.0	384379.7830959586
30625.0	352760.0687204118
30660.0	300633.1162680744
30695.0	304614.2229894196
30730.0	309486.08944778214
30765.0	288550.43296808284
30800.0	266318.8853155251
30835.0	263393.16473724705
30870.0	293050.4990202374
30905.0	331453.00059120625
30940.0	300912.017345078
30975.0	297895.5981649965
31010.0	297113.78369721025
31045.0	307432.63652559934
31080.0	296537.96108963597
31115.0	314115.9859018476
31150.0	308843.932654092
31185.0	280332.6561874015
31220.0	298947.95708477404
31255.0	260252.8811386381
31290.0	282279.9235818413
31325.0	246652.33400507615
31360.0	267663.3064317122
31395.0	250405.4735299672
31430.0	220741.53100408375
31465.0	204473.76567093102
31500.0	207717.01479261773
31535.0	199892.02729285238
31570.0	178708.49861301057
31605.0	180018.68609882976
31640.0	201503.16095846257
31675.0	198061.35497021192
31710.0	184735.09630516404
31745.0	224951.45307589875
31780.0	241096.1226746415
31815.0	250104.05557272
31850.0	223634.99700030073
31885.0	247480.52228535904
31920.0	259925.38206917897
31955.0	242867.40905505867
31990.0	236290.35898372065
32025.0	231421.94520151237
32060.0	234519.98619972751
32095.0	226846.48949518515
32130.0	280316.4429878516
32165.0	314214.8495678669
32200.0	291296.3330617467
32235.0	304847.4729413228
32270.0	344450.4475469637
32305.0	356791.8031501826
32340.0	355658.45009890944
32375.0	332151.86581336637
32410.0	358883.2951688912
32445.0	365916.9915329232
32480.0	366877.2884839178
32515.0	385302.33010569756
32550.0	425676.64660243277
32585.0	418157.8774943341
32620.0	440571.92027355137
32655.0	445210.2299443317
32690.0	433709.09452959534
32725.0	444508.67188140325
32760.0	457086.5788354814
32795.0	485055.16596811684
32830.0	429682.2708235895
32865.0	403916.8248901125
32900.0	409858.4566787866
32935.0	429703.44257619535
32970.0	388130.39589249843
33005.0	400269.2856177502
33040.0	435306.76948666084
33075.0	463983.75126161124
33110.0	455513.72327002406
33145.0	445611.4399991944
33180.0	462197.4018109414
33215.0	450989.9985705739
33250.0	403536.1865773085
33285.0	439607.9294244172
33320.0	428321.06945334375
33355.0	456784.66086367855
33390.0	492640.57040567783
33425.0	507253.3305636973
33460.0	463061.6665350138
33495.0	492617.11031737324
33530.0	458836.76427011704
33565.0	434335.9904534424
33600.0	454152.53477879876
33635.0	461492.91683680314
33670.0	450589.8549360452
33705.0	438136.3755269203
