# Supplementary material for: Adenovirus maturation establishes the transcription competent packaging of its genome
Source: EMBO Rep. 2025 Oct 21;26(22):5589–611. doi: 10.1038/s44319-025-00598-z (PMC12635127; doi:10.1038/s44319-025-00598-z)
Supplement: Supplementary file 4 — Source data Fig. 3 [file 44319_2025_598_MOESM4_ESM.zip › figure3/B/SUM_PERIODOGRAM_TC_AG_autocorr_5-7.tab]

	0
350	1445.5944115773389
385	1607.6848026978316
420	1651.6647181728952
455	1768.5713649812262
490	1780.5605520215638
525	1908.7092576150308
560	2068.8345306832207
595	2155.998418653542
630	2273.2546664941337
665	2221.1630602718174
700	2301.002809358358
735	2269.94596959543
770	2183.5330862039013
805	2509.5504762851638
840	2556.9592844032754
875	2643.6899063908813
910	2514.270709258562
945	2558.2914638054704
980	2499.1457827207714
1015	2405.8094479957745
1050	2651.5787317416716
1085	2593.9026171424885
1120	2536.128923708896
1155	2456.130561785966
1190	2437.012701484481
1225	2218.344426813086
1260	2021.3851799717368
1295	1922.1285608871115
1330	1816.7825950671183
1365	1899.9901763321345
1400	1760.6165604327407
1435	1736.926113420268
1470	1796.388314004677
1505	1774.5780070973065
1540	1869.0022978228571
1575	1903.5542476361202
1610	1862.6429242011154
1645	1890.2833914559305
1680	2116.8715769230985
1715	2099.944605483717
1750	2187.8066983599774
1785	2231.1478327612185
1820	2217.7278262098207
1855	2242.093565950357
1890	2215.637604953112
1925	2275.8185225968136
1960	2469.6409802167336
1995	2555.990554386475
2030	2655.113063181779
2065	2833.5043464737983
2100	2826.419560312699
2135	3360.4504178276384
2170	3374.7578053704756
2205	3255.945485594855
2240	2901.201645740206
2275	2746.9568097947767
2310	2614.8941297755246
2345	2857.484115361073
2380	2504.082395709432
2415	2555.74067868156
2450	2489.1692291558747
2485	2701.418451715236
2520	2593.7982892097993
2555	2430.607870751848
2590	2376.000259383981
2625	2279.6327399476836
2660	2273.060847277816
2695	2121.404308172639
2730	2247.673348224345
2765	2304.5494444445626
2800	2463.266466541961
2835	2512.0585262933123
2870	2197.975055692659
2905	2256.60539452768
2940	2280.657172468091
2975	2242.895546979744
3010	2164.691617190525
3045	2246.797397710056
3080	2583.6718237737546
3115	2625.829416088762
3150	2614.5163969410596
3185	2655.691501601604
3220	2257.466379582497
3255	2319.669513107039
3290	2047.3156110382065
3325	2071.1197356686203
3360	2352.497825532329
3395	2429.2181537770057
3430	2123.7951316554477
3465	2137.9437427652165
3500	2178.56016899966
3535	2252.6396376017765
3570	2048.0546679624554
3605	2247.7897635076397
3640	2103.7799148759923
3675	2113.578367190746
3710	1908.0680407506882
3745	1931.4933852743738
3780	1734.4649218221407
3815	1897.6751427387674
3850	1913.8683162970995
3885	1815.3109386987844
3920	1716.011777585143
3955	1826.0102233309165
3990	1991.3421654892402
4025	2203.528791654745
4060	2259.607037315578
4095	2005.3761454676921
4130	2058.25598803721
4165	2193.939799420222
4200	1993.5456334403834
4235	2098.978345391715
4270	2145.6847329087013
4305	1958.5466034803317
4340	1877.463894544754
4375	1792.1813614002276
4410	1665.1399580428583
4445	1894.3151352174627
4480	1732.7281365492377
4515	1883.3124117044388
4550	1842.8350178484825
4585	1752.4665867053639
4620	1826.5145258206571
4655	1971.7368315839603
4690	2070.5372663932967
4725	2008.5707083401949
4760	1924.5143484395287
4795	1870.6820778981132
4830	1932.426398957506
4865	2065.3595643911385
4900	2040.3555699223334
4935	1912.5408681518647
4970	2035.65003899645
5005	2122.7035703296397
5040	2269.590810842783
5075	2109.34829109011
5110	2212.950484559625
5145	1790.632574404817
5180	1916.9713993334574
5215	1814.8357941819072
5250	1673.1040045894056
5285	1752.5297799119858
5320	1871.2876032886657
5355	1818.120645131489
5390	1873.6191626293564
5425	1820.0246406204171
5460	1664.8259443882455
5495	1803.847653571429
5530	2073.7696034190258
5565	2146.191275220851
5600	2286.953198241286
5635	2379.635615330833
5670	2451.925479034816
5705	2429.0340118491877
5740	2355.7977780140673
5775	2484.775403470847
5810	2477.7478398407247
5845	2536.168357499375
5880	2788.07417659866
5915	2744.6369588670786
5950	2652.437716935063
5985	2765.4835976300456
6020	3009.034076413328
6055	2729.2838391589835
6090	2658.3217756531085
6125	2905.872061324295
6160	2844.7357987515998
6195	2730.907631293815
6230	2520.412400647171
6265	2358.6473701496548
6300	2071.364136543851
6335	1904.273686137381
6370	1857.3691726927223
6405	1731.2894985377889
6440	1786.930279895429
6475	1546.646178701364
6510	1411.196933688795
6545	1383.158559441407
6580	1348.5407010062106
6615	1314.8736031634962
6650	1283.8737320092314
6685	1385.5603948582793
6720	1462.3849836756
6755	1421.7902171486683
6790	1393.9042492399044
6825	1404.406899365512
6860	1435.1665326411435
6895	1432.9201251395125
6930	1336.6416331875603
6965	1407.127156251707
7000	1466.6750900655375
7035	1473.520748048246
7070	1350.9213941709413
7105	1544.886929769078
7140	1703.2500570661489
7175	1828.0465895724806
7210	1689.718029483441
7245	1784.2181529097268
7280	1998.9525077287806
7315	1942.3940521504317
7350	1995.3592014920273
7385	2130.8683839239616
7420	2029.1974459239273
7455	2072.188045712026
7490	2157.1025956055755
7525	2031.0907884592348
7560	2174.472211820629
7595	2287.948242301615
7630	2328.7855858950043
7665	2269.718273287681
7700	2225.5810136253453
7735	2357.3417340938013
7770	2327.2232187090412
7805	2383.87795969327
7840	2309.730631046986
7875	2550.106059908649
7910	2409.8910030655957
7945	2105.338771427683
7980	2214.2295200993644
8015	2285.6141859042027
8050	2180.4476904506078
8085	2058.5656110567456
8120	1988.9007696200001
8155	2031.1459868639176
8190	2186.7712442631355
8225	2208.7918184552245
8260	2009.3737286875487
8295	2057.2739603238174
8330	1909.9482159852842
8365	1662.829831194266
8400	1527.9842547374637
8435	1767.594312696804
8470	1961.7902332636763
8505	1878.8702570977841
8540	1619.3754479702832
8575	1579.0722944057911
8610	1800.9056703666095
8645	1753.464969154038
8680	1778.0641784274444
8715	1746.7543023700375
8750	1625.4412027670626
8785	1879.9637294927743
8820	2059.45794929606
8855	1932.6439278485266
8890	2018.2004712922655
8925	1976.7075001817698
8960	2014.5507654102496
8995	1657.1166390558985
9030	1796.8684512760544
9065	2111.0690353929704
9100	2072.368481548553
9135	2000.6081715024595
9170	2266.8378518357645
9205	2489.6146868082
9240	2519.554673121236
9275	2311.8297520346023
9310	2228.225703341318
9345	2011.0507894521402
9380	1872.2367623190278
9415	1910.1334772224996
9450	1890.748710670111
9485	1978.775928389538
9520	2215.0098848592515
9555	2100.7555990312394
9590	1963.178794390092
9625	1868.4315611321674
9660	1919.176437713016
9695	1869.604199261797
9730	1752.652982428622
9765	1609.0478402022286
9800	1805.657664833503
9835	1708.3986829890928
9870	1822.7771475033574
9905	1915.2722100109945
9940	1850.985449117555
9975	2085.216763973763
10010	1949.2246131857496
10045	1807.3376339929061
10080	1935.081851158233
10115	2060.4558544366437
10150	1893.5730680837098
10185	1765.9708544082923
10220	1627.101685861096
10255	1571.2321752790906
10290	1467.3530294650309
10325	1558.3580733215508
10360	1518.6312134055088
10395	1470.9000787315942
10430	1531.9836249406046
10465	1484.8539504135674
10500	1528.5259945698303
10535	1378.93503084764
10570	1726.9628591605688
10605	1548.9693462907248
10640	1477.1339270016679
10675	1671.7209784011022
10710	1831.902301256633
10745	1952.362140877184
10780	1857.5024103714122
10815	2017.1126740827858
10850	2176.7492475678987
10885	2163.587095459351
10920	2173.2801657225627
10955	2529.4534051551805
10990	2284.0701249024905
11025	2280.141468369343
11060	2557.759643684667
11095	2825.1195200816574
11130	2631.818776491702
11165	2481.0362271919776
11200	2673.7653815330505
11235	2417.960436389221
11270	2351.486927279989
11305	2123.9072217646794
11340	2149.166689555809
11375	1931.3187806546657
11410	1836.04969483625
11445	1846.6711866725243
11480	1700.7950162089278
11515	1542.4182644221366
11550	1747.6454949781385
11585	1806.6130992696962
11620	1743.5687746068252
11655	1657.6575853572351
11690	1627.2995234925313
11725	1662.047161041975
11760	1661.4538664853708
11795	2044.7555450787409
11830	1989.5836380740575
11865	2107.3420199714637
11900	2156.133325216173
11935	2278.576465309954
11970	2173.3462980615755
12005	2293.9311211878285
12040	2231.429987382601
12075	2588.2573239829353
12110	2542.9116037863005
12145	2554.5754559909137
12180	2443.6913287722427
12215	2489.59744695563
12250	2201.0879653773572
12285	1899.5866567695655
12320	1698.1426880233905
12355	1547.5966261568474
12390	1448.7763912338983
12425	1266.1694964459462
12460	1125.7191712114327
12495	1041.0679596173175
12530	1097.401650996108
12565	1108.9248262357141
12600	1344.7636197743907
12635	1331.8502671162853
12670	1482.384404758965
12705	1642.3247362742961
12740	1683.8742419344312
12775	1858.4993277536705
12810	1838.3523367571524
12845	1667.7861579339826
12880	1674.5153950007984
12915	1626.8912939952224
12950	1543.8143576918737
12985	1627.049613272448
13020	1727.3935899805
13055	1724.9209043921783
13090	1697.175000595766
13125	1656.8731165601203
13160	1459.5968865208747
13195	1499.421569532326
13230	1423.0670535957174
13265	1179.3177693719995
13300	1104.8634596155507
13335	1195.7645256202934
13370	1288.197362899582
13405	1384.4202965986165
13440	1330.5174079346768
13475	1392.5824908698758
13510	1310.072802712949
13545	1510.3075610213973
13580	1521.01464041501
13615	1555.3603702614944
13650	1534.5360877312323
13685	1467.1977828616173
13720	1489.109702045305
13755	1444.4731252554125
13790	1519.5920126667834
13825	1576.477342726228
13860	1722.8972724394462
13895	1753.9314071798767
13930	1785.381383540375
13965	1852.5477678977377
14000	1888.574778040203
14035	1826.3434025326562
14070	1941.3577217190232
14105	2119.25309250548
14140	2105.3291031502154
14175	1991.844269134362
14210	1832.835524858713
14245	1783.0296147820366
14280	1951.8703711426992
14315	1981.0083466870635
14350	1990.9638774546336
14385	1879.2201520359047
14420	1666.5310937232143
14455	1680.7142017811955
14490	1660.1776007192145
14525	1708.0933345350952
14560	1662.2793390379854
14595	1721.4475128562015
14630	1550.1870815080695
14665	1513.699662123803
14700	1557.801028394072
14735	1580.173677200063
14770	1733.1363553516117
14805	1754.5504369080793
14840	1742.8093708596707
14875	1777.6728045307027
14910	1730.4562420634375
14945	1793.3969965976626
14980	1937.6648024754709
15015	1744.658319766713
15050	1892.7075567409229
15085	2008.3644578815006
15120	2070.0646122982807
15155	2007.132199041966
15190	1967.7127580085794
15225	1984.8668856594943
15260	1837.8502228752855
15295	1773.5424369417458
15330	1716.149260149871
15365	1801.3871657664076
15400	1752.430047326934
15435	2127.1795869650095
15470	2216.4808743029735
15505	2228.0991671772535
15540	2286.5795276616486
15575	2119.7276515922126
15610	1875.2384571341313
15645	1983.5520421993729
15680	1997.6643632271177
15715	1985.1403699684126
15750	1934.9234465902614
15785	1802.538162703058
15820	1680.0456290329485
15855	1646.7429462950965
15890	1369.1523186991144
15925	1276.4432825394852
15960	1191.5247956881667
15995	1110.0410165308563
16030	1015.4081357139956
16065	978.7468657184687
16100	828.8223568068145
16135	892.7468912409236
16170	795.5323516227177
16205	758.7347128737051
16240	761.9783102044379
16275	800.4158175349912
16310	701.1018092812357
16345	690.1284710255006
16380	829.0174831112527
16415	962.6086943201582
16450	1150.1142438322197
16485	1330.7146214636596
16520	1355.131175383903
16555	1378.1142666380472
16590	1486.0625506318947
16625	1596.3176267756048
16660	1608.6106806623989
16695	1702.8808810196892
16730	1801.3312343866605
16765	1764.9871266145597
16800	1805.9261697379602
16835	1995.933656765644
16870	1957.2690501544
16905	1997.4219117352836
16940	2180.128067792388
16975	1814.6623329251631
17010	1717.2685995778147
17045	1521.856765379898
17080	1675.901984170914
17115	1535.7262938628096
17150	1555.6039039999932
17185	1633.3508040008276
17220	1621.75220537714
17255	1559.8051769121555
17290	1598.3347101903478
17325	1594.8363820923487
17360	1520.1240740770545
17395	1334.608044625888
17430	1343.8384174317412
17465	1314.0234347165347
17500	1244.6564211150203
17535	1362.4638700293258
17570	1366.244876878742
17605	1323.3963876458217
17640	1485.1275725005676
17675	1431.8578246807206
17710	1353.5283348143582
17745	1311.9701404489465
17780	1443.5553091732236
17815	1570.143997005195
17850	1618.65168385671
17885	1697.7633048250127
17920	1845.8940188234967
17955	1868.1407106750876
17990	1902.5659563980362
18025	2001.9944375753676
18060	1993.8090387061711
18095	1758.8571228392248
18130	1841.2398491259435
18165	2011.678795339277
18200	2139.404665782968
18235	2275.284508626653
18270	2268.2895909217805
18305	2131.7564243691368
18340	1978.3531283153466
18375	1934.2604549201724
18410	1832.8776710620075
18445	1689.4851119849322
18480	1636.8114120783484
18515	1457.2394298907375
18550	1611.1688884359094
18585	1483.274160078044
18620	1478.8133183993948
18655	1504.612036455413
18690	1452.870766944833
18725	1570.5829631377305
18760	1341.0446646759829
18795	1237.8080604238226
18830	1266.5119815780213
18865	1434.6701865397608
18900	1256.3424219812591
18935	1192.090598469597
18970	1239.176176502004
19005	1320.9918225920087
19040	1496.9942611247088
19075	1577.387548803992
19110	1660.2205719132085
19145	1766.2223055960064
19180	1860.1950766676155
19215	2006.8155222979576
19250	2444.1338183247926
19285	2497.767830472872
19320	2458.7103133130336
19355	2244.80116755643
19390	2557.2403118486827
19425	2584.255406601653
19460	2831.449681357415
19495	2968.500538228204
19530	3128.419877383696
19565	3167.3054123274005
19600	3075.2644785927896
19635	2934.299560944568
19670	2593.3867804209935
19705	2246.5339666295195
19740	2409.151636649555
19775	2151.551804499196
19810	2201.9461631587565
19845	2060.9672860067303
19880	2083.4801327627574
19915	2168.2580083700905
19950	2189.3724062436822
19985	2120.248486563955
20020	2509.6131433150263
20055	2648.303395018058
20090	2598.090248953978
20125	2354.226789278553
20160	2312.9558528284324
20195	2291.2368517562923
20230	2356.5832757102344
20265	2439.27392654667
20300	2077.4016201375584
20335	2136.693418667526
20370	2094.0428915670227
20405	2246.286389666392
20440	2131.1012272399325
20475	1843.2289980343337
20510	1665.8852704220421
20545	1734.4190437739935
20580	1781.4913789420552
20615	1999.4089347491645
20650	1984.53364885995
20685	2001.5092160564805
20720	2295.049764948396
20755	2316.915425708305
20790	2372.964050977951
20825	2679.1271996589776
20860	2720.091341306981
20895	2580.6202159926925
20930	2404.1482912679307
20965	2235.6403975466383
21000	2177.1573160420485
21035	2287.001619055251
21070	2030.2487771145438
21105	1838.3200221265956
21140	2041.3054164976907
21175	2056.951156845148
21210	1796.0937732011178
21245	1650.870711954839
21280	1897.88433327994
21315	1732.9799521392902
21350	1697.0969313799308
21385	1867.519151621142
21420	2053.9552629083564
21455	2073.6612358564716
21490	1996.5344685183154
21525	2020.9500054398952
21560	2039.1684476262021
21595	1906.1941411075452
21630	1954.2028551915732
21665	2032.462576427914
21700	2038.353336818561
21735	2186.515980861417
21770	2462.8226297022547
21805	2348.584835011981
21840	2149.3694439180376
21875	2186.262268874567
21910	2054.5588844623694
21945	1974.9721226199365
21980	1976.5877075189096
22015	2040.4722736387878
22050	2041.0817354595056
22085	2202.8795677895973
22120	2094.423887363064
22155	2132.35568392818
22190	1951.941624999588
22225	2018.0385087184177
22260	1933.742586499061
22295	1714.852426328639
22330	1494.0125826687467
22365	1478.9419691318121
22400	1456.237869847857
22435	1452.592573710925
22470	1687.8010259739149
22505	1412.9050669196376
22540	1173.7891945617828
22575	1124.815470374865
22610	1309.957126824941
22645	1465.01018963471
22680	1464.2670758253562
22715	1584.0148574238171
22750	1708.5944117356364
22785	1758.7190579403991
22820	1620.953538243551
22855	1920.1943045611952
22890	1853.3893170265023
22925	1938.9477169097977
22960	2194.3829761772913
22995	2052.5497607131497
23030	2060.0171904772924
23065	2123.47513240408
23100	2170.9590302378874
23135	2112.3247851977067
23170	1963.0908401269821
23205	1982.1765771004639
23240	2121.9767958202315
23275	2026.2915587733833
23310	1897.2494659909664
23345	1931.876435244095
23380	2402.439005705407
23415	2270.0650427065993
23450	2139.8658169865994
23485	2122.718749941318
23520	2449.9689879792713
23555	2340.1719013556676
23590	2513.0664567247595
23625	2475.942427329073
23660	2331.022989025256
23695	2826.1044819745102
23730	2736.1469265630512
23765	2613.9398155458466
23800	2209.69478122306
23835	2352.949238061301
23870	2415.6856699856726
23905	2328.638598527852
23940	2054.838745757863
23975	2047.5220892652058
24010	2140.272205336316
24045	2259.2330986480592
24080	2066.0527375588986
24115	2122.6794142047565
24150	2044.618143633917
24185	1913.2736072790922
24220	1880.544753067088
24255	1666.705201372262
24290	1471.6687449474675
24325	1552.579454556632
24360	1601.0445477952994
24395	1528.3628882835837
24430	1309.8770750016615
24465	1353.4670623661168
24500	1312.566324931922
24535	1287.5716240206366
24570	1387.0783762024162
24605	1385.4636619798123
24640	1309.155677826096
24675	1284.2086569010894
24710	1374.881779031063
24745	1494.0776302586314
24780	1849.9015422388416
24815	1743.582888712134
24850	1727.115846684751
24885	1657.4323951043539
24920	1799.7721671701565
24955	1834.273553304791
24990	1927.2513223682977
25025	2017.6238435762157
25060	2018.970675831545
25095	2059.5160454662487
25130	1883.3198662324255
25165	1757.338851370261
25200	1818.8755698081818
25235	2012.0148263843719
25270	2076.026436002716
25305	1948.9020632731897
25340	1886.346355994489
25375	1901.8653583414268
25410	2031.9579993160821
25445	1931.428385766173
25480	1986.8531628284964
25515	1930.8025908394081
25550	1988.1461490190277
25585	1891.6250956627403
25620	1937.1572179469213
25655	1861.9852596005794
25690	1704.6521980406192
25725	1837.5462537609137
25760	1876.4786439718546
25795	1824.2393106777604
25830	1790.9868707263324
25865	1942.382354232398
25900	2098.8047521967314
25935	2047.6139591588383
25970	2093.674633969445
26005	2289.6270217191436
26040	2259.578237320952
26075	2406.995667982969
26110	2633.4372330544284
26145	2910.8038884456346
26180	2699.627299928643
26215	2924.8829508623903
26250	2693.341639069812
26285	2621.249503956918
26320	2705.6673600840186
26355	2749.097787098437
26390	2617.5386321489686
26425	2484.8750535760328
26460	2251.4207507032106
26495	2162.4891591491723
26530	1970.7090253518395
26565	1726.8012693385442
26600	1835.5820531135819
26635	1670.7169687476257
26670	1445.3609166909405
26705	1463.040001670422
26740	1670.6966499219532
26775	1782.3767416042856
26810	1873.7941430021147
26845	2068.620988263662
26880	2064.0845351902344
26915	2201.9412577928615
26950	2159.8373462133613
26985	2297.1900905885823
27020	2107.291095134984
27055	2123.170016431257
27090	2212.8200489228275
27125	2368.06051212209
27160	2366.0089803959063
27195	2391.4479574973084
27230	2314.7514354927916
27265	2171.1996815012394
27300	2137.633708078868
27335	2282.866727089214
27370	2397.8446305172606
27405	2353.714492500647
27440	2032.081301948604
27475	2115.345414069462
27510	2299.99514392628
27545	2226.761084084357
27580	2516.559887513169
27615	2495.8444380911637
27650	2394.8037877622683
27685	2456.2731781067578
27720	2711.8469324919406
27755	2976.043422298322
27790	3057.728468698055
27825	3035.3365107479967
27860	3190.5814916416402
27895	3130.464189197412
27930	3378.4467238278044
27965	2849.9079622360205
28000	2978.147304810558
28035	2827.9458968269846
28070	2866.8665112556428
28105	2916.1022596946887
28140	2720.1756416125368
28175	2755.752845336519
28210	2445.767004354535
28245	2558.3640395590705
28280	2488.9689284496358
28315	2552.3917855320683
28350	2447.057729765896
28385	2192.370285001345
28420	2194.2676287532895
28455	2163.785606528607
28490	2071.9952602080075
28525	2073.4912226430156
28560	1981.193199996537
28595	2016.2532620144525
28630	1987.7151366893104
28665	1992.8213467280448
28700	1942.7862335381287
28735	1990.2466675571425
28770	2385.616987440708
28805	2249.7716806337066
28840	2180.967280464743
28875	2131.214750783962
28910	2246.840020484426
28945	2325.0238125828714
28980	2430.624615501919
29015	2595.450342393427
29050	2715.736999124485
29085	2800.5224432883288
29120	3061.188680994391
29155	3246.3391173156524
29190	3354.188217714501
29225	3418.1624663019493
29260	3202.2449810560556
29295	3001.3146759354463
29330	3052.2944601267554
29365	2757.125337467553
29400	2482.456177788993
29435	2589.5280803362803
29470	2382.2899924934763
29505	2251.6309271266928
29540	2352.30562321039
29575	2229.0453183629393
29610	1873.436749707117
29645	1775.4523728576337
29680	1807.7165044764079
29715	1807.1923544280203
29750	1592.3671957496413
29785	1553.407038983112
29820	1698.0178579293852
29855	1915.05867041397
29890	1866.39990776924
29925	2132.612413879974
29960	2064.7929137089304
29995	2219.437444223862
30030	2322.4581247816204
30065	2665.2486582745064
30100	2872.9148353605256
30135	2787.737101102486
30170	2815.614782818964
30205	3297.087082932055
30240	3467.847447043331
30275	3436.5874340048063
30310	3334.9857177003437
30345	3403.4252887565945
30380	3437.070919429461
30415	3414.0829928164676
30450	3318.607289785398
30485	3092.48591485203
30520	2840.9594930450626
30555	3287.177263384383
30590	3187.3023978753126
30625	2802.3106113754393
30660	2480.4944483672934
30695	2425.985591334669
30730	2327.5686030687434
30765	2030.5350709495497
30800	1949.7061131131707
30835	1776.6907062639725
30870	1899.4206657112763
30905	2075.663022742908
30940	1962.2742293094811
30975	1703.8865342210775
31010	1574.0303940956765
31045	1535.3647095973254
31080	1451.1641925322724
31115	1546.4532010244652
31150	1643.0709299027671
31185	1608.4799054616935
31220	1804.2305562054394
31255	1588.5817929238701
31290	1619.0805569935833
31325	1459.2851055629376
31360	1449.7867352353026
31395	1430.2921582037122
31430	1277.433294977397
31465	1161.6314079615067
31500	1065.0059483870305
31535	1022.529304597512
31570	977.5536639506068
31605	975.3923949347586
31640	1100.6244985169797
31675	1059.9340629059798
31710	969.4104474139004
31745	1083.6633665715315
31780	1271.1464915446386
31815	1507.4004562491905
31850	1372.7056893163222
31885	1414.595297291908
31920	1449.1176611836784
31955	1489.7320997917798
31990	1629.2321357766734
32025	1634.1187405768796
32060	1675.4520870755957
32095	1632.1901155590735
32130	1952.6300939084872
32165	1978.2524268197799
32200	2021.8659119862073
32235	2031.740263907885
32270	2203.7471642805067
32305	2234.365138856079
32340	2061.423760212342
32375	2030.8563106848342
32410	1957.482871440352
32445	2034.193574240984
32480	2042.9208952615706
32515	2143.7433075621548
32550	2165.747579118647
32585	2281.641129705882
32620	2264.821783774114
32655	2347.0316971564503
32690	2292.275374039089
32725	2399.4325554238862
32760	2337.681040372217
32795	2363.637262683282
32830	2094.1719021828253
32865	1785.9253828853598
32900	1768.3497001754656
32935	1740.028949312139
32970	1798.00858964886
33005	1841.0304690351738
33040	1966.2030705399907
33075	2080.3433153440665
33110	1896.8907738440844
33145	1924.9803798432831
33180	1933.954623951207
33215	1862.7462805767552
33250	1800.690620651997
33285	1862.4559869780269
33320	1823.4741173686152
33355	1914.959107755035
33390	2000.1060286337192
33425	2264.865913992334
33460	1964.7674241273075
33495	1932.941094470118
33530	1931.2804960070926
33565	1893.89417812857
33600	1917.4528143442672
33635	1762.637846528282
33670	1746.173067033984
33705	1707.8791064625998
