# Supplementary material for: Adenovirus maturation establishes the transcription competent packaging of its genome
Source: EMBO Rep. 2025 Oct 21;26(22):5589–611. doi: 10.1038/s44319-025-00598-z (PMC12635127; doi:10.1038/s44319-025-00598-z)
Supplement: Supplementary file 4 — Source data Fig. 3 [file 44319_2025_598_MOESM4_ESM.zip › figure3/B/DMSmet_PSD_lowess.csv]

pos	variable	value	genotype
350	AdWT_free_DMS_2_footprint.wig_lowess	179631.8218185928	free
385	AdWT_free_DMS_2_footprint.wig_lowess	185090.86328814196	free
420	AdWT_free_DMS_2_footprint.wig_lowess	190527.08973109096	free
455	AdWT_free_DMS_2_footprint.wig_lowess	195908.1110457392	free
490	AdWT_free_DMS_2_footprint.wig_lowess	201192.50794095313	free
525	AdWT_free_DMS_2_footprint.wig_lowess	206357.68171360757	free
560	AdWT_free_DMS_2_footprint.wig_lowess	211403.76350796653	free
595	AdWT_free_DMS_2_footprint.wig_lowess	216355.09172388885	free
630	AdWT_free_DMS_2_footprint.wig_lowess	221274.41703144315	free
665	AdWT_free_DMS_2_footprint.wig_lowess	226297.67865745706	free
700	AdWT_free_DMS_2_footprint.wig_lowess	231682.76164047114	free
735	AdWT_free_DMS_2_footprint.wig_lowess	237557.30127375905	free
770	AdWT_free_DMS_2_footprint.wig_lowess	241640.28870885755	free
805	AdWT_free_DMS_2_footprint.wig_lowess	244440.08879189467	free
840	AdWT_free_DMS_2_footprint.wig_lowess	246212.2500249333	free
875	AdWT_free_DMS_2_footprint.wig_lowess	247500.76535126904	free
910	AdWT_free_DMS_2_footprint.wig_lowess	248571.346874388	free
945	AdWT_free_DMS_2_footprint.wig_lowess	249507.4497092747	free
980	AdWT_free_DMS_2_footprint.wig_lowess	250334.20815894075	free
1015	AdWT_free_DMS_2_footprint.wig_lowess	250963.57867096024	free
1050	AdWT_free_DMS_2_footprint.wig_lowess	251253.9305855975	free
1085	AdWT_free_DMS_2_footprint.wig_lowess	251102.53565803994	free
1120	AdWT_free_DMS_2_footprint.wig_lowess	250393.41573246737	free
1155	AdWT_free_DMS_2_footprint.wig_lowess	249156.19365103752	free
1190	AdWT_free_DMS_2_footprint.wig_lowess	247702.5767623284	free
1225	AdWT_free_DMS_2_footprint.wig_lowess	246442.62411334153	free
1260	AdWT_free_DMS_2_footprint.wig_lowess	245622.36924323443	free
1295	AdWT_free_DMS_2_footprint.wig_lowess	245321.75372530962	free
1330	AdWT_free_DMS_2_footprint.wig_lowess	245521.093883028	free
1365	AdWT_free_DMS_2_footprint.wig_lowess	246152.7439089126	free
1400	AdWT_free_DMS_2_footprint.wig_lowess	247120.84791392286	free
1435	AdWT_free_DMS_2_footprint.wig_lowess	248299.45844242565	free
1470	AdWT_free_DMS_2_footprint.wig_lowess	249653.73135104013	free
1505	AdWT_free_DMS_2_footprint.wig_lowess	251404.31206960607	free
1540	AdWT_free_DMS_2_footprint.wig_lowess	253927.69229576143	free
1575	AdWT_free_DMS_2_footprint.wig_lowess	257781.11970720298	free
1610	AdWT_free_DMS_2_footprint.wig_lowess	263430.5621773774	free
1645	AdWT_free_DMS_2_footprint.wig_lowess	270659.9624457483	free
1680	AdWT_free_DMS_2_footprint.wig_lowess	278571.32096366916	free
1715	AdWT_free_DMS_2_footprint.wig_lowess	286369.06245827285	free
1750	AdWT_free_DMS_2_footprint.wig_lowess	293871.56739250093	free
1785	AdWT_free_DMS_2_footprint.wig_lowess	301090.30184419156	free
1820	AdWT_free_DMS_2_footprint.wig_lowess	307793.59925109573	free
1855	AdWT_free_DMS_2_footprint.wig_lowess	313245.00295092975	free
1890	AdWT_free_DMS_2_footprint.wig_lowess	316744.69499589544	free
1925	AdWT_free_DMS_2_footprint.wig_lowess	318247.72183988366	free
1960	AdWT_free_DMS_2_footprint.wig_lowess	318208.0388839377	free
1995	AdWT_free_DMS_2_footprint.wig_lowess	317303.4611427339	free
2030	AdWT_free_DMS_2_footprint.wig_lowess	315839.60246045195	free
2065	AdWT_free_DMS_2_footprint.wig_lowess	313602.39277874766	free
2100	AdWT_free_DMS_2_footprint.wig_lowess	310203.4721566266	free
2135	AdWT_free_DMS_2_footprint.wig_lowess	305507.9010000278	free
2170	AdWT_free_DMS_2_footprint.wig_lowess	299918.46627548686	free
2205	AdWT_free_DMS_2_footprint.wig_lowess	293730.5977185469	free
2240	AdWT_free_DMS_2_footprint.wig_lowess	286714.96206638386	free
2275	AdWT_free_DMS_2_footprint.wig_lowess	278735.8982597143	free
2310	AdWT_free_DMS_2_footprint.wig_lowess	270302.47170772724	free
2345	AdWT_free_DMS_2_footprint.wig_lowess	262211.80683505826	free
2380	AdWT_free_DMS_2_footprint.wig_lowess	254823.923803087	free
2415	AdWT_free_DMS_2_footprint.wig_lowess	247841.92696195267	free
2450	AdWT_free_DMS_2_footprint.wig_lowess	240933.58240733395	free
2485	AdWT_free_DMS_2_footprint.wig_lowess	233883.4147738708	free
2520	AdWT_free_DMS_2_footprint.wig_lowess	226616.49678680048	free
2555	AdWT_free_DMS_2_footprint.wig_lowess	219043.87362094945	free
2590	AdWT_free_DMS_2_footprint.wig_lowess	211124.52559693967	free
2625	AdWT_free_DMS_2_footprint.wig_lowess	203026.02609782945	free
2660	AdWT_free_DMS_2_footprint.wig_lowess	195258.18907951796	free
2695	AdWT_free_DMS_2_footprint.wig_lowess	188244.35308316653	free
2730	AdWT_free_DMS_2_footprint.wig_lowess	181746.2252721349	free
2765	AdWT_free_DMS_2_footprint.wig_lowess	175258.89751626775	free
2800	AdWT_free_DMS_2_footprint.wig_lowess	168674.83176790283	free
2835	AdWT_free_DMS_2_footprint.wig_lowess	162231.31578646015	free
2870	AdWT_free_DMS_2_footprint.wig_lowess	156240.65784038295	free
2905	AdWT_free_DMS_2_footprint.wig_lowess	150874.04568120438	free
2940	AdWT_free_DMS_2_footprint.wig_lowess	146168.03743951066	free
2975	AdWT_free_DMS_2_footprint.wig_lowess	142052.1148294066	free
3010	AdWT_free_DMS_2_footprint.wig_lowess	138321.94864709093	free
3045	AdWT_free_DMS_2_footprint.wig_lowess	134715.71771698308	free
3080	AdWT_free_DMS_2_footprint.wig_lowess	131090.83236598776	free
3115	AdWT_free_DMS_2_footprint.wig_lowess	127454.03018685749	free
3150	AdWT_free_DMS_2_footprint.wig_lowess	124063.29066983459	free
3185	AdWT_free_DMS_2_footprint.wig_lowess	121226.7363304068	free
3220	AdWT_free_DMS_2_footprint.wig_lowess	119080.29719363383	free
3255	AdWT_free_DMS_2_footprint.wig_lowess	117521.76289898466	free
3290	AdWT_free_DMS_2_footprint.wig_lowess	116131.03179470374	free
3325	AdWT_free_DMS_2_footprint.wig_lowess	114615.82747579971	free
3360	AdWT_free_DMS_2_footprint.wig_lowess	113594.25809763804	free
3395	AdWT_free_DMS_2_footprint.wig_lowess	114216.64970860041	free
3430	AdWT_free_DMS_2_footprint.wig_lowess	116905.32943972916	free
3465	AdWT_free_DMS_2_footprint.wig_lowess	121558.90266919603	free
3500	AdWT_free_DMS_2_footprint.wig_lowess	128069.97398406347	free
3535	AdWT_free_DMS_2_footprint.wig_lowess	136624.28707719693	free
3570	AdWT_free_DMS_2_footprint.wig_lowess	147468.9405640285	free
3605	AdWT_free_DMS_2_footprint.wig_lowess	159606.75655622702	free
3640	AdWT_free_DMS_2_footprint.wig_lowess	171050.85538597242	free
3675	AdWT_free_DMS_2_footprint.wig_lowess	181100.72447149365	free
3710	AdWT_free_DMS_2_footprint.wig_lowess	190462.2241484648	free
3745	AdWT_free_DMS_2_footprint.wig_lowess	199966.4173069876	free
3780	AdWT_free_DMS_2_footprint.wig_lowess	210134.97969880584	free
3815	AdWT_free_DMS_2_footprint.wig_lowess	220814.23652075283	free
3850	AdWT_free_DMS_2_footprint.wig_lowess	231015.96362176703	free
3885	AdWT_free_DMS_2_footprint.wig_lowess	239829.54564864218	free
3920	AdWT_free_DMS_2_footprint.wig_lowess	247357.06448945295	free
3955	AdWT_free_DMS_2_footprint.wig_lowess	254123.54416705022	free
3990	AdWT_free_DMS_2_footprint.wig_lowess	259878.30398197615	free
4025	AdWT_free_DMS_2_footprint.wig_lowess	264138.89512885374	free
4060	AdWT_free_DMS_2_footprint.wig_lowess	267473.521331585	free
4095	AdWT_free_DMS_2_footprint.wig_lowess	270645.0229846252	free
4130	AdWT_free_DMS_2_footprint.wig_lowess	273051.08639543667	free
4165	AdWT_free_DMS_2_footprint.wig_lowess	274381.34560837346	free
4200	AdWT_free_DMS_2_footprint.wig_lowess	275255.3853915012	free
4235	AdWT_free_DMS_2_footprint.wig_lowess	276444.5198722507	free
4270	AdWT_free_DMS_2_footprint.wig_lowess	278373.2468659311	free
4305	AdWT_free_DMS_2_footprint.wig_lowess	280860.2022235731	free
4340	AdWT_free_DMS_2_footprint.wig_lowess	283405.6581434274	free
4375	AdWT_free_DMS_2_footprint.wig_lowess	285551.0803144869	free
4410	AdWT_free_DMS_2_footprint.wig_lowess	286934.3219210568	free
4445	AdWT_free_DMS_2_footprint.wig_lowess	287484.0825026078	free
4480	AdWT_free_DMS_2_footprint.wig_lowess	287769.124946077	free
4515	AdWT_free_DMS_2_footprint.wig_lowess	288926.2827644174	free
4550	AdWT_free_DMS_2_footprint.wig_lowess	291451.05503568694	free
4585	AdWT_free_DMS_2_footprint.wig_lowess	294374.2978377661	free
4620	AdWT_free_DMS_2_footprint.wig_lowess	294691.9886960996	free
4655	AdWT_free_DMS_2_footprint.wig_lowess	288222.22700508253	free
4690	AdWT_free_DMS_2_footprint.wig_lowess	274778.804836808	free
4725	AdWT_free_DMS_2_footprint.wig_lowess	259333.3637845913	free
4760	AdWT_free_DMS_2_footprint.wig_lowess	245428.42260036935	free
4795	AdWT_free_DMS_2_footprint.wig_lowess	233266.73103622472	free
4830	AdWT_free_DMS_2_footprint.wig_lowess	221875.171040436	free
4865	AdWT_free_DMS_2_footprint.wig_lowess	210290.1093252738	free
4900	AdWT_free_DMS_2_footprint.wig_lowess	197768.23035497742	free
4935	AdWT_free_DMS_2_footprint.wig_lowess	183781.32965928756	free
4970	AdWT_free_DMS_2_footprint.wig_lowess	167920.5988758234	free
5005	AdWT_free_DMS_2_footprint.wig_lowess	150930.80565748338	free
5040	AdWT_free_DMS_2_footprint.wig_lowess	136392.90997775336	free
5075	AdWT_free_DMS_2_footprint.wig_lowess	126688.49167104562	free
5110	AdWT_free_DMS_2_footprint.wig_lowess	120129.89211857463	free
5145	AdWT_free_DMS_2_footprint.wig_lowess	114840.22299186452	free
5180	AdWT_free_DMS_2_footprint.wig_lowess	110245.23735729803	free
5215	AdWT_free_DMS_2_footprint.wig_lowess	106031.03430016502	free
5250	AdWT_free_DMS_2_footprint.wig_lowess	101945.06065646421	free
5285	AdWT_free_DMS_2_footprint.wig_lowess	97951.6996624676	free
5320	AdWT_free_DMS_2_footprint.wig_lowess	94206.59862801032	free
5355	AdWT_free_DMS_2_footprint.wig_lowess	90823.84556587409	free
5390	AdWT_free_DMS_2_footprint.wig_lowess	87847.06273393624	free
5425	AdWT_free_DMS_2_footprint.wig_lowess	85301.92811479267	free
5460	AdWT_free_DMS_2_footprint.wig_lowess	83338.94358664192	free
5495	AdWT_free_DMS_2_footprint.wig_lowess	82103.63740320891	free
5530	AdWT_free_DMS_2_footprint.wig_lowess	81694.05010418029	free
5565	AdWT_free_DMS_2_footprint.wig_lowess	82037.3966243946	free
5600	AdWT_free_DMS_2_footprint.wig_lowess	83001.51431243194	free
5635	AdWT_free_DMS_2_footprint.wig_lowess	84391.18157044926	free
5670	AdWT_free_DMS_2_footprint.wig_lowess	86157.3984364125	free
5705	AdWT_free_DMS_2_footprint.wig_lowess	88398.34437884972	free
5740	AdWT_free_DMS_2_footprint.wig_lowess	91318.12710949733	free
5775	AdWT_free_DMS_2_footprint.wig_lowess	95042.42074673073	free
5810	AdWT_free_DMS_2_footprint.wig_lowess	99390.75654327901	free
5845	AdWT_free_DMS_2_footprint.wig_lowess	104023.80359111483	free
5880	AdWT_free_DMS_2_footprint.wig_lowess	108650.28375524585	free
5915	AdWT_free_DMS_2_footprint.wig_lowess	113016.45136960242	free
5950	AdWT_free_DMS_2_footprint.wig_lowess	117050.25394299549	free
5985	AdWT_free_DMS_2_footprint.wig_lowess	120769.11463224376	free
6020	AdWT_free_DMS_2_footprint.wig_lowess	124230.49969137076	free
6055	AdWT_free_DMS_2_footprint.wig_lowess	127434.87506351386	free
6090	AdWT_free_DMS_2_footprint.wig_lowess	130550.61492218812	free
6125	AdWT_free_DMS_2_footprint.wig_lowess	133690.27398158264	free
6160	AdWT_free_DMS_2_footprint.wig_lowess	136706.46449667265	free
6195	AdWT_free_DMS_2_footprint.wig_lowess	139351.69269683765	free
6230	AdWT_free_DMS_2_footprint.wig_lowess	141645.21370742287	free
6265	AdWT_free_DMS_2_footprint.wig_lowess	143657.1484587669	free
6300	AdWT_free_DMS_2_footprint.wig_lowess	145543.7976379732	free
6335	AdWT_free_DMS_2_footprint.wig_lowess	147405.12577508093	free
6370	AdWT_free_DMS_2_footprint.wig_lowess	149140.66893999718	free
6405	AdWT_free_DMS_2_footprint.wig_lowess	150407.65809500412	free
6440	AdWT_free_DMS_2_footprint.wig_lowess	150984.2174589201	free
6475	AdWT_free_DMS_2_footprint.wig_lowess	150884.60897060824	free
6510	AdWT_free_DMS_2_footprint.wig_lowess	150145.35415538453	free
6545	AdWT_free_DMS_2_footprint.wig_lowess	148917.1111216708	free
6580	AdWT_free_DMS_2_footprint.wig_lowess	147404.98198981752	free
6615	AdWT_free_DMS_2_footprint.wig_lowess	145844.64029361057	free
6650	AdWT_free_DMS_2_footprint.wig_lowess	144538.47399149465	free
6685	AdWT_free_DMS_2_footprint.wig_lowess	143707.48899471178	free
6720	AdWT_free_DMS_2_footprint.wig_lowess	143274.44785284795	free
6755	AdWT_free_DMS_2_footprint.wig_lowess	142924.33374074887	free
6790	AdWT_free_DMS_2_footprint.wig_lowess	142491.82822772593	free
6825	AdWT_free_DMS_2_footprint.wig_lowess	142037.36121195304	free
6860	AdWT_free_DMS_2_footprint.wig_lowess	141786.960665263	free
6895	AdWT_free_DMS_2_footprint.wig_lowess	141914.20811727332	free
6930	AdWT_free_DMS_2_footprint.wig_lowess	142375.587142804	free
6965	AdWT_free_DMS_2_footprint.wig_lowess	142883.49717013043	free
7000	AdWT_free_DMS_2_footprint.wig_lowess	143161.96023025262	free
7035	AdWT_free_DMS_2_footprint.wig_lowess	143067.1973955695	free
7070	AdWT_free_DMS_2_footprint.wig_lowess	142529.88814792837	free
7105	AdWT_free_DMS_2_footprint.wig_lowess	141603.9176493385	free
7140	AdWT_free_DMS_2_footprint.wig_lowess	140360.9317016135	free
7175	AdWT_free_DMS_2_footprint.wig_lowess	138828.73158475518	free
7210	AdWT_free_DMS_2_footprint.wig_lowess	137069.33664720526	free
7245	AdWT_free_DMS_2_footprint.wig_lowess	135200.1845063958	free
7280	AdWT_free_DMS_2_footprint.wig_lowess	133286.05623036667	free
7315	AdWT_free_DMS_2_footprint.wig_lowess	131329.72420868624	free
7350	AdWT_free_DMS_2_footprint.wig_lowess	129298.49488226968	free
7385	AdWT_free_DMS_2_footprint.wig_lowess	127228.39264185392	free
7420	AdWT_free_DMS_2_footprint.wig_lowess	125238.79574248148	free
7455	AdWT_free_DMS_2_footprint.wig_lowess	123454.79908831521	free
7490	AdWT_free_DMS_2_footprint.wig_lowess	121970.68552035211	free
7525	AdWT_free_DMS_2_footprint.wig_lowess	120820.54023093761	free
7560	AdWT_free_DMS_2_footprint.wig_lowess	119975.90967439605	free
7595	AdWT_free_DMS_2_footprint.wig_lowess	119387.63097750554	free
7630	AdWT_free_DMS_2_footprint.wig_lowess	118982.2292252665	free
7665	AdWT_free_DMS_2_footprint.wig_lowess	118725.63559641753	free
7700	AdWT_free_DMS_2_footprint.wig_lowess	118634.52339686958	free
7735	AdWT_free_DMS_2_footprint.wig_lowess	118743.64588779709	free
7770	AdWT_free_DMS_2_footprint.wig_lowess	119062.34786063837	free
7805	AdWT_free_DMS_2_footprint.wig_lowess	119545.96781597193	free
7840	AdWT_free_DMS_2_footprint.wig_lowess	120100.0952118648	free
7875	AdWT_free_DMS_2_footprint.wig_lowess	120584.4672447479	free
7910	AdWT_free_DMS_2_footprint.wig_lowess	120846.16072856387	free
7945	AdWT_free_DMS_2_footprint.wig_lowess	120756.8211078937	free
7980	AdWT_free_DMS_2_footprint.wig_lowess	120247.90825833603	free
8015	AdWT_free_DMS_2_footprint.wig_lowess	119376.14016332435	free
8050	AdWT_free_DMS_2_footprint.wig_lowess	118273.75240795391	free
8085	AdWT_free_DMS_2_footprint.wig_lowess	116957.95183845518	free
8120	AdWT_free_DMS_2_footprint.wig_lowess	115307.15536751153	free
8155	AdWT_free_DMS_2_footprint.wig_lowess	113285.84374801717	free
8190	AdWT_free_DMS_2_footprint.wig_lowess	110937.36169397255	free
8225	AdWT_free_DMS_2_footprint.wig_lowess	108331.42277399443	free
8260	AdWT_free_DMS_2_footprint.wig_lowess	105535.65093645362	free
8295	AdWT_free_DMS_2_footprint.wig_lowess	102674.26738971153	free
8330	AdWT_free_DMS_2_footprint.wig_lowess	99923.0455244841	free
8365	AdWT_free_DMS_2_footprint.wig_lowess	97468.7097136204	free
8400	AdWT_free_DMS_2_footprint.wig_lowess	95494.05398559681	free
8435	AdWT_free_DMS_2_footprint.wig_lowess	94089.73101300038	free
8470	AdWT_free_DMS_2_footprint.wig_lowess	93271.18379396497	free
8505	AdWT_free_DMS_2_footprint.wig_lowess	93019.41677733908	free
8540	AdWT_free_DMS_2_footprint.wig_lowess	93321.81928364452	free
8575	AdWT_free_DMS_2_footprint.wig_lowess	94285.50946802541	free
8610	AdWT_free_DMS_2_footprint.wig_lowess	96052.48173157929	free
8645	AdWT_free_DMS_2_footprint.wig_lowess	98740.3218628032	free
8680	AdWT_free_DMS_2_footprint.wig_lowess	102378.23643777192	free
8715	AdWT_free_DMS_2_footprint.wig_lowess	106996.56639622347	free
8750	AdWT_free_DMS_2_footprint.wig_lowess	112623.02840680961	free
8785	AdWT_free_DMS_2_footprint.wig_lowess	119261.92473087765	free
8820	AdWT_free_DMS_2_footprint.wig_lowess	126837.75988936523	free
8855	AdWT_free_DMS_2_footprint.wig_lowess	135076.2062233464	free
8890	AdWT_free_DMS_2_footprint.wig_lowess	143392.4458269363	free
8925	AdWT_free_DMS_2_footprint.wig_lowess	151286.38118995368	free
8960	AdWT_free_DMS_2_footprint.wig_lowess	158493.28991193644	free
8995	AdWT_free_DMS_2_footprint.wig_lowess	164952.69069436658	free
9030	AdWT_free_DMS_2_footprint.wig_lowess	170527.29215042293	free
9065	AdWT_free_DMS_2_footprint.wig_lowess	175080.96419202458	free
9100	AdWT_free_DMS_2_footprint.wig_lowess	178562.77216468132	free
9135	AdWT_free_DMS_2_footprint.wig_lowess	180987.6620859838	free
9170	AdWT_free_DMS_2_footprint.wig_lowess	182421.07964568777	free
9205	AdWT_free_DMS_2_footprint.wig_lowess	182849.6725053272	free
9240	AdWT_free_DMS_2_footprint.wig_lowess	182069.4544509911	free
9275	AdWT_free_DMS_2_footprint.wig_lowess	179784.97781665396	free
9310	AdWT_free_DMS_2_footprint.wig_lowess	175812.9356492248	free
9345	AdWT_free_DMS_2_footprint.wig_lowess	170323.35908982577	free
9380	AdWT_free_DMS_2_footprint.wig_lowess	163940.27579664995	free
9415	AdWT_free_DMS_2_footprint.wig_lowess	157575.60066845678	free
9450	AdWT_free_DMS_2_footprint.wig_lowess	151706.69387039758	free
9485	AdWT_free_DMS_2_footprint.wig_lowess	146211.2199634525	free
9520	AdWT_free_DMS_2_footprint.wig_lowess	140825.35742363604	free
9555	AdWT_free_DMS_2_footprint.wig_lowess	135410.95056708224	free
9590	AdWT_free_DMS_2_footprint.wig_lowess	130027.40151290337	free
9625	AdWT_free_DMS_2_footprint.wig_lowess	124792.52311868832	free
9660	AdWT_free_DMS_2_footprint.wig_lowess	119867.57825644895	free
9695	AdWT_free_DMS_2_footprint.wig_lowess	115412.9956185223	free
9730	AdWT_free_DMS_2_footprint.wig_lowess	111593.35786681893	free
9765	AdWT_free_DMS_2_footprint.wig_lowess	108572.62946128978	free
9800	AdWT_free_DMS_2_footprint.wig_lowess	106447.77574954144	free
9835	AdWT_free_DMS_2_footprint.wig_lowess	105209.56831181483	free
9870	AdWT_free_DMS_2_footprint.wig_lowess	104673.72117970408	free
9905	AdWT_free_DMS_2_footprint.wig_lowess	104645.02552085876	free
9940	AdWT_free_DMS_2_footprint.wig_lowess	105154.50129409943	free
9975	AdWT_free_DMS_2_footprint.wig_lowess	106159.91258004816	free
10010	AdWT_free_DMS_2_footprint.wig_lowess	107310.19311923513	free
10045	AdWT_free_DMS_2_footprint.wig_lowess	108181.05434760412	free
10080	AdWT_free_DMS_2_footprint.wig_lowess	108670.3223987511	free
10115	AdWT_free_DMS_2_footprint.wig_lowess	108709.71796881285	free
10150	AdWT_free_DMS_2_footprint.wig_lowess	108197.98229363211	free
10185	AdWT_free_DMS_2_footprint.wig_lowess	107170.89654830622	free
10220	AdWT_free_DMS_2_footprint.wig_lowess	105831.74768637941	free
10255	AdWT_free_DMS_2_footprint.wig_lowess	104520.36231658608	free
10290	AdWT_free_DMS_2_footprint.wig_lowess	103544.2802998021	free
10325	AdWT_free_DMS_2_footprint.wig_lowess	103031.10144972283	free
10360	AdWT_free_DMS_2_footprint.wig_lowess	102948.88680025375	free
10395	AdWT_free_DMS_2_footprint.wig_lowess	103304.28390660702	free
10430	AdWT_free_DMS_2_footprint.wig_lowess	104218.4963087156	free
10465	AdWT_free_DMS_2_footprint.wig_lowess	105800.38995456681	free
10500	AdWT_free_DMS_2_footprint.wig_lowess	108169.16877294813	free
10535	AdWT_free_DMS_2_footprint.wig_lowess	111474.17267403098	free
10570	AdWT_free_DMS_2_footprint.wig_lowess	115808.25309967238	free
10605	AdWT_free_DMS_2_footprint.wig_lowess	121083.90652589482	free
10640	AdWT_free_DMS_2_footprint.wig_lowess	126941.28472591421	free
10675	AdWT_free_DMS_2_footprint.wig_lowess	132814.99472104362	free
10710	AdWT_free_DMS_2_footprint.wig_lowess	138151.662469497	free
10745	AdWT_free_DMS_2_footprint.wig_lowess	142713.00920498208	free
10780	AdWT_free_DMS_2_footprint.wig_lowess	146471.23695365607	free
10815	AdWT_free_DMS_2_footprint.wig_lowess	149454.47448261423	free
10850	AdWT_free_DMS_2_footprint.wig_lowess	151752.9715176776	free
10885	AdWT_free_DMS_2_footprint.wig_lowess	153425.1162102293	free
10920	AdWT_free_DMS_2_footprint.wig_lowess	154444.27762395257	free
10955	AdWT_free_DMS_2_footprint.wig_lowess	154694.072028113	free
10990	AdWT_free_DMS_2_footprint.wig_lowess	154037.74320365803	free
11025	AdWT_free_DMS_2_footprint.wig_lowess	152391.69140869097	free
11060	AdWT_free_DMS_2_footprint.wig_lowess	149788.61294246107	free
11095	AdWT_free_DMS_2_footprint.wig_lowess	146446.5758688081	free
11130	AdWT_free_DMS_2_footprint.wig_lowess	142662.54183445993	free
11165	AdWT_free_DMS_2_footprint.wig_lowess	138631.0371390668	free
11200	AdWT_free_DMS_2_footprint.wig_lowess	134420.56417050483	free
11235	AdWT_free_DMS_2_footprint.wig_lowess	130005.59583702961	free
11270	AdWT_free_DMS_2_footprint.wig_lowess	125427.97459183817	free
11305	AdWT_free_DMS_2_footprint.wig_lowess	120824.74795587208	free
11340	AdWT_free_DMS_2_footprint.wig_lowess	116474.55250004338	free
11375	AdWT_free_DMS_2_footprint.wig_lowess	112682.84067206696	free
11410	AdWT_free_DMS_2_footprint.wig_lowess	109830.19727484144	free
11445	AdWT_free_DMS_2_footprint.wig_lowess	108442.16724157763	free
11480	AdWT_free_DMS_2_footprint.wig_lowess	108891.30795863735	free
11515	AdWT_free_DMS_2_footprint.wig_lowess	111065.11374265961	free
11550	AdWT_free_DMS_2_footprint.wig_lowess	114244.47458592936	free
11585	AdWT_free_DMS_2_footprint.wig_lowess	117653.654858559	free
11620	AdWT_free_DMS_2_footprint.wig_lowess	120931.87973070382	free
11655	AdWT_free_DMS_2_footprint.wig_lowess	124177.7360444666	free
11690	AdWT_free_DMS_2_footprint.wig_lowess	127580.89400314259	free
11725	AdWT_free_DMS_2_footprint.wig_lowess	131164.90324922276	free
11760	AdWT_free_DMS_2_footprint.wig_lowess	134808.35252980108	free
11795	AdWT_free_DMS_2_footprint.wig_lowess	138345.70807851673	free
11830	AdWT_free_DMS_2_footprint.wig_lowess	141492.24298319765	free
11865	AdWT_free_DMS_2_footprint.wig_lowess	143864.6207173683	free
11900	AdWT_free_DMS_2_footprint.wig_lowess	145197.4973041908	free
11935	AdWT_free_DMS_2_footprint.wig_lowess	145391.44948803858	free
11970	AdWT_free_DMS_2_footprint.wig_lowess	144463.92605822723	free
12005	AdWT_free_DMS_2_footprint.wig_lowess	142675.77151812395	free
12040	AdWT_free_DMS_2_footprint.wig_lowess	140444.92135578455	free
12075	AdWT_free_DMS_2_footprint.wig_lowess	137916.45277856002	free
12110	AdWT_free_DMS_2_footprint.wig_lowess	134881.01156754166	free
12145	AdWT_free_DMS_2_footprint.wig_lowess	131159.19269129692	free
12180	AdWT_free_DMS_2_footprint.wig_lowess	126874.99802077604	free
12215	AdWT_free_DMS_2_footprint.wig_lowess	122499.68369236248	free
12250	AdWT_free_DMS_2_footprint.wig_lowess	118511.20145137471	free
12285	AdWT_free_DMS_2_footprint.wig_lowess	115198.6168708165	free
12320	AdWT_free_DMS_2_footprint.wig_lowess	112557.9399346538	free
12355	AdWT_free_DMS_2_footprint.wig_lowess	110302.43198649918	free
12390	AdWT_free_DMS_2_footprint.wig_lowess	108145.07062923284	free
12425	AdWT_free_DMS_2_footprint.wig_lowess	105983.7855704188	free
12460	AdWT_free_DMS_2_footprint.wig_lowess	103939.31300418083	free
12495	AdWT_free_DMS_2_footprint.wig_lowess	102261.39870968596	free
12530	AdWT_free_DMS_2_footprint.wig_lowess	101346.55680212702	free
12565	AdWT_free_DMS_2_footprint.wig_lowess	101625.66077837338	free
12600	AdWT_free_DMS_2_footprint.wig_lowess	103304.46436891732	free
12635	AdWT_free_DMS_2_footprint.wig_lowess	106147.86460078653	free
12670	AdWT_free_DMS_2_footprint.wig_lowess	109576.02213626544	free
12705	AdWT_free_DMS_2_footprint.wig_lowess	112979.51291349338	free
12740	AdWT_free_DMS_2_footprint.wig_lowess	116036.16822575689	free
12775	AdWT_free_DMS_2_footprint.wig_lowess	118559.44956978431	free
12810	AdWT_free_DMS_2_footprint.wig_lowess	120435.58465579177	free
12845	AdWT_free_DMS_2_footprint.wig_lowess	121661.73199652704	free
12880	AdWT_free_DMS_2_footprint.wig_lowess	122322.4773434215	free
12915	AdWT_free_DMS_2_footprint.wig_lowess	122518.37432090794	free
12950	AdWT_free_DMS_2_footprint.wig_lowess	122344.78867273078	free
12985	AdWT_free_DMS_2_footprint.wig_lowess	122011.44776421512	free
13020	AdWT_free_DMS_2_footprint.wig_lowess	121802.64542928309	free
13055	AdWT_free_DMS_2_footprint.wig_lowess	121857.01196242135	free
13090	AdWT_free_DMS_2_footprint.wig_lowess	122184.02929477945	free
13125	AdWT_free_DMS_2_footprint.wig_lowess	122679.43729504576	free
13160	AdWT_free_DMS_2_footprint.wig_lowess	123264.54277527824	free
13195	AdWT_free_DMS_2_footprint.wig_lowess	124063.53042316528	free
13230	AdWT_free_DMS_2_footprint.wig_lowess	125327.25946214	free
13265	AdWT_free_DMS_2_footprint.wig_lowess	127259.775738494	free
13300	AdWT_free_DMS_2_footprint.wig_lowess	129958.94755060667	free
13335	AdWT_free_DMS_2_footprint.wig_lowess	133464.6274316281	free
13370	AdWT_free_DMS_2_footprint.wig_lowess	137760.74578663326	free
13405	AdWT_free_DMS_2_footprint.wig_lowess	142675.4727200314	free
13440	AdWT_free_DMS_2_footprint.wig_lowess	147903.60841570274	free
13475	AdWT_free_DMS_2_footprint.wig_lowess	153086.15037798084	free
13510	AdWT_free_DMS_2_footprint.wig_lowess	158017.1453348999	free
13545	AdWT_free_DMS_2_footprint.wig_lowess	162700.11714232838	free
13580	AdWT_free_DMS_2_footprint.wig_lowess	167375.4848344306	free
13615	AdWT_free_DMS_2_footprint.wig_lowess	173242.43510766164	free
13650	AdWT_free_DMS_2_footprint.wig_lowess	182705.4694016768	free
13685	AdWT_free_DMS_2_footprint.wig_lowess	196552.73019868816	free
13720	AdWT_free_DMS_2_footprint.wig_lowess	211861.56999092168	free
13755	AdWT_free_DMS_2_footprint.wig_lowess	225615.00977841878	free
13790	AdWT_free_DMS_2_footprint.wig_lowess	237481.9049014083	free
13825	AdWT_free_DMS_2_footprint.wig_lowess	248228.37667469398	free
13860	AdWT_free_DMS_2_footprint.wig_lowess	258475.3924003635	free
13895	AdWT_free_DMS_2_footprint.wig_lowess	269032.4117658545	free
13930	AdWT_free_DMS_2_footprint.wig_lowess	280744.7837044982	free
13965	AdWT_free_DMS_2_footprint.wig_lowess	293884.554273152	free
14000	AdWT_free_DMS_2_footprint.wig_lowess	307056.85469212173	free
14035	AdWT_free_DMS_2_footprint.wig_lowess	317104.0243348589	free
14070	AdWT_free_DMS_2_footprint.wig_lowess	321090.71952221566	free
14105	AdWT_free_DMS_2_footprint.wig_lowess	318896.21765988244	free
14140	AdWT_free_DMS_2_footprint.wig_lowess	313595.6069678087	free
14175	AdWT_free_DMS_2_footprint.wig_lowess	307422.34194087685	free
14210	AdWT_free_DMS_2_footprint.wig_lowess	300168.4923167036	free
14245	AdWT_free_DMS_2_footprint.wig_lowess	290674.97392381873	free
14280	AdWT_free_DMS_2_footprint.wig_lowess	277875.8949044124	free
14315	AdWT_free_DMS_2_footprint.wig_lowess	262310.7983702437	free
14350	AdWT_free_DMS_2_footprint.wig_lowess	245719.66043884886	free
14385	AdWT_free_DMS_2_footprint.wig_lowess	229234.94728484534	free
14420	AdWT_free_DMS_2_footprint.wig_lowess	213228.63519718393	free
14455	AdWT_free_DMS_2_footprint.wig_lowess	197932.4849018322	free
14490	AdWT_free_DMS_2_footprint.wig_lowess	183332.00665711856	free
14525	AdWT_free_DMS_2_footprint.wig_lowess	168862.43090996562	free
14560	AdWT_free_DMS_2_footprint.wig_lowess	153563.16076528173	free
14595	AdWT_free_DMS_2_footprint.wig_lowess	137151.74110701628	free
14630	AdWT_free_DMS_2_footprint.wig_lowess	120999.1268665791	free
14665	AdWT_free_DMS_2_footprint.wig_lowess	107331.81029456417	free
14700	AdWT_free_DMS_2_footprint.wig_lowess	96854.01664031456	free
14735	AdWT_free_DMS_2_footprint.wig_lowess	88868.22128752075	free
14770	AdWT_free_DMS_2_footprint.wig_lowess	82850.59352809748	free
14805	AdWT_free_DMS_2_footprint.wig_lowess	78479.81606170116	free
14840	AdWT_free_DMS_2_footprint.wig_lowess	75233.98708195992	free
14875	AdWT_free_DMS_2_footprint.wig_lowess	72688.53229483475	free
14910	AdWT_free_DMS_2_footprint.wig_lowess	70814.09937297463	free
14945	AdWT_free_DMS_2_footprint.wig_lowess	69700.49006291897	free
14980	AdWT_free_DMS_2_footprint.wig_lowess	69382.64174244173	free
15015	AdWT_free_DMS_2_footprint.wig_lowess	69783.25966579624	free
15050	AdWT_free_DMS_2_footprint.wig_lowess	70748.51387604592	free
15085	AdWT_free_DMS_2_footprint.wig_lowess	72144.47535832753	free
15120	AdWT_free_DMS_2_footprint.wig_lowess	73925.27335306456	free
15155	AdWT_free_DMS_2_footprint.wig_lowess	76056.34636032234	free
15190	AdWT_free_DMS_2_footprint.wig_lowess	78488.84753171357	free
15225	AdWT_free_DMS_2_footprint.wig_lowess	81204.25487775171	free
15260	AdWT_free_DMS_2_footprint.wig_lowess	84217.05863014495	free
15295	AdWT_free_DMS_2_footprint.wig_lowess	87491.58733499746	free
15330	AdWT_free_DMS_2_footprint.wig_lowess	90804.50025051212	free
15365	AdWT_free_DMS_2_footprint.wig_lowess	93893.69314244573	free
15400	AdWT_free_DMS_2_footprint.wig_lowess	96526.876789408	free
15435	AdWT_free_DMS_2_footprint.wig_lowess	98514.21629671272	free
15470	AdWT_free_DMS_2_footprint.wig_lowess	99776.608900797	free
15505	AdWT_free_DMS_2_footprint.wig_lowess	100382.89936501083	free
15540	AdWT_free_DMS_2_footprint.wig_lowess	100532.24294162735	free
15575	AdWT_free_DMS_2_footprint.wig_lowess	100363.59892219423	free
15610	AdWT_free_DMS_2_footprint.wig_lowess	99965.23399112909	free
15645	AdWT_free_DMS_2_footprint.wig_lowess	99422.77826939395	free
15680	AdWT_free_DMS_2_footprint.wig_lowess	98849.6723015937	free
15715	AdWT_free_DMS_2_footprint.wig_lowess	98239.45583519721	free
15750	AdWT_free_DMS_2_footprint.wig_lowess	97480.39976935985	free
15785	AdWT_free_DMS_2_footprint.wig_lowess	96608.32214375715	free
15820	AdWT_free_DMS_2_footprint.wig_lowess	95838.57257282197	free
15855	AdWT_free_DMS_2_footprint.wig_lowess	95538.09664221133	free
15890	AdWT_free_DMS_2_footprint.wig_lowess	96037.01815640507	free
15925	AdWT_free_DMS_2_footprint.wig_lowess	97505.51561547707	free
15960	AdWT_free_DMS_2_footprint.wig_lowess	99915.06602284728	free
15995	AdWT_free_DMS_2_footprint.wig_lowess	102994.02325705701	free
16030	AdWT_free_DMS_2_footprint.wig_lowess	106379.37804081867	free
16065	AdWT_free_DMS_2_footprint.wig_lowess	109814.81367920949	free
16100	AdWT_free_DMS_2_footprint.wig_lowess	113218.4948268003	free
16135	AdWT_free_DMS_2_footprint.wig_lowess	116694.57288718173	free
16170	AdWT_free_DMS_2_footprint.wig_lowess	120428.84382856215	free
16205	AdWT_free_DMS_2_footprint.wig_lowess	124526.93528091122	free
16240	AdWT_free_DMS_2_footprint.wig_lowess	128789.57732802253	free
16275	AdWT_free_DMS_2_footprint.wig_lowess	132686.7611920069	free
16310	AdWT_free_DMS_2_footprint.wig_lowess	135696.03581863886	free
16345	AdWT_free_DMS_2_footprint.wig_lowess	137626.50293777225	free
16380	AdWT_free_DMS_2_footprint.wig_lowess	138625.63749300377	free
16415	AdWT_free_DMS_2_footprint.wig_lowess	138908.05993106813	free
16450	AdWT_free_DMS_2_footprint.wig_lowess	138742.44728334772	free
16485	AdWT_free_DMS_2_footprint.wig_lowess	138310.54357994848	free
16520	AdWT_free_DMS_2_footprint.wig_lowess	137667.93972310823	free
16555	AdWT_free_DMS_2_footprint.wig_lowess	136867.03177202118	free
16590	AdWT_free_DMS_2_footprint.wig_lowess	135912.23027066377	free
16625	AdWT_free_DMS_2_footprint.wig_lowess	134743.9462936538	free
16660	AdWT_free_DMS_2_footprint.wig_lowess	133153.61981717483	free
16695	AdWT_free_DMS_2_footprint.wig_lowess	130928.44702132505	free
16730	AdWT_free_DMS_2_footprint.wig_lowess	128192.7316866616	free
16765	AdWT_free_DMS_2_footprint.wig_lowess	125254.02307841976	free
16800	AdWT_free_DMS_2_footprint.wig_lowess	122262.91265163702	free
16835	AdWT_free_DMS_2_footprint.wig_lowess	119146.68058621447	free
16870	AdWT_free_DMS_2_footprint.wig_lowess	115811.82811835934	free
16905	AdWT_free_DMS_2_footprint.wig_lowess	112252.35280862846	free
16940	AdWT_free_DMS_2_footprint.wig_lowess	108515.24945485762	free
16975	AdWT_free_DMS_2_footprint.wig_lowess	104716.41161174144	free
17010	AdWT_free_DMS_2_footprint.wig_lowess	101057.21293464297	free
17045	AdWT_free_DMS_2_footprint.wig_lowess	97758.40410371043	free
17080	AdWT_free_DMS_2_footprint.wig_lowess	94930.54656226552	free
17115	AdWT_free_DMS_2_footprint.wig_lowess	92574.7711911952	free
17150	AdWT_free_DMS_2_footprint.wig_lowess	90656.08983493278	free
17185	AdWT_free_DMS_2_footprint.wig_lowess	89132.01412102529	free
17220	AdWT_free_DMS_2_footprint.wig_lowess	87965.7007343078	free
17255	AdWT_free_DMS_2_footprint.wig_lowess	87209.75428385261	free
17290	AdWT_free_DMS_2_footprint.wig_lowess	86973.39072195678	free
17325	AdWT_free_DMS_2_footprint.wig_lowess	87385.79005703924	free
17360	AdWT_free_DMS_2_footprint.wig_lowess	88477.82075087781	free
17395	AdWT_free_DMS_2_footprint.wig_lowess	90155.16821168197	free
17430	AdWT_free_DMS_2_footprint.wig_lowess	92198.92999840382	free
17465	AdWT_free_DMS_2_footprint.wig_lowess	94316.38075410144	free
17500	AdWT_free_DMS_2_footprint.wig_lowess	96263.52663984292	free
17535	AdWT_free_DMS_2_footprint.wig_lowess	97905.90968597431	free
17570	AdWT_free_DMS_2_footprint.wig_lowess	99224.26164073631	free
17605	AdWT_free_DMS_2_footprint.wig_lowess	100292.5109395676	free
17640	AdWT_free_DMS_2_footprint.wig_lowess	101226.94565022364	free
17675	AdWT_free_DMS_2_footprint.wig_lowess	102162.53040631139	free
17710	AdWT_free_DMS_2_footprint.wig_lowess	103200.03867118762	free
17745	AdWT_free_DMS_2_footprint.wig_lowess	104344.12117057607	free
17780	AdWT_free_DMS_2_footprint.wig_lowess	105482.6881943167	free
17815	AdWT_free_DMS_2_footprint.wig_lowess	106556.97163636936	free
17850	AdWT_free_DMS_2_footprint.wig_lowess	107624.42928313825	free
17885	AdWT_free_DMS_2_footprint.wig_lowess	108785.78425029774	free
17920	AdWT_free_DMS_2_footprint.wig_lowess	110126.27979341443	free
17955	AdWT_free_DMS_2_footprint.wig_lowess	111725.6735937479	free
17990	AdWT_free_DMS_2_footprint.wig_lowess	113538.04808796222	free
18025	AdWT_free_DMS_2_footprint.wig_lowess	115372.38153795735	free
18060	AdWT_free_DMS_2_footprint.wig_lowess	117030.61809926832	free
18095	AdWT_free_DMS_2_footprint.wig_lowess	118374.65231664068	free
18130	AdWT_free_DMS_2_footprint.wig_lowess	119322.0421887053	free
18165	AdWT_free_DMS_2_footprint.wig_lowess	119871.52439284117	free
18200	AdWT_free_DMS_2_footprint.wig_lowess	120127.40251498432	free
18235	AdWT_free_DMS_2_footprint.wig_lowess	120195.25359125814	free
18270	AdWT_free_DMS_2_footprint.wig_lowess	120161.21708210329	free
18305	AdWT_free_DMS_2_footprint.wig_lowess	120003.56100984971	free
18340	AdWT_free_DMS_2_footprint.wig_lowess	119599.12662448108	free
18375	AdWT_free_DMS_2_footprint.wig_lowess	118771.98681650485	free
18410	AdWT_free_DMS_2_footprint.wig_lowess	117429.34026451038	free
18445	AdWT_free_DMS_2_footprint.wig_lowess	115571.21683617147	free
18480	AdWT_free_DMS_2_footprint.wig_lowess	113355.22242926674	free
18515	AdWT_free_DMS_2_footprint.wig_lowess	111057.77444162445	free
18550	AdWT_free_DMS_2_footprint.wig_lowess	108902.79251258352	free
18585	AdWT_free_DMS_2_footprint.wig_lowess	106954.02718799487	free
18620	AdWT_free_DMS_2_footprint.wig_lowess	105162.62541183467	free
18655	AdWT_free_DMS_2_footprint.wig_lowess	103448.04743965332	free
18690	AdWT_free_DMS_2_footprint.wig_lowess	102002.72959016348	free
18725	AdWT_free_DMS_2_footprint.wig_lowess	101466.69822086413	free
18760	AdWT_free_DMS_2_footprint.wig_lowess	102582.70838453734	free
18795	AdWT_free_DMS_2_footprint.wig_lowess	105772.98254632573	free
18830	AdWT_free_DMS_2_footprint.wig_lowess	110835.30240755982	free
18865	AdWT_free_DMS_2_footprint.wig_lowess	116997.71167671803	free
18900	AdWT_free_DMS_2_footprint.wig_lowess	123702.26757722867	free
18935	AdWT_free_DMS_2_footprint.wig_lowess	131004.1424091302	free
18970	AdWT_free_DMS_2_footprint.wig_lowess	139169.42907076658	free
19005	AdWT_free_DMS_2_footprint.wig_lowess	148343.8587598796	free
19040	AdWT_free_DMS_2_footprint.wig_lowess	158493.3635609365	free
19075	AdWT_free_DMS_2_footprint.wig_lowess	169490.88438753336	free
19110	AdWT_free_DMS_2_footprint.wig_lowess	181126.54618241204	free
19145	AdWT_free_DMS_2_footprint.wig_lowess	193016.18908295935	free
19180	AdWT_free_DMS_2_footprint.wig_lowess	204521.57114278275	free
19215	AdWT_free_DMS_2_footprint.wig_lowess	214912.14737912957	free
19250	AdWT_free_DMS_2_footprint.wig_lowess	223862.26319999035	free
19285	AdWT_free_DMS_2_footprint.wig_lowess	231687.6015777116	free
19320	AdWT_free_DMS_2_footprint.wig_lowess	238958.11561803613	free
19355	AdWT_free_DMS_2_footprint.wig_lowess	246095.6957815217	free
19390	AdWT_free_DMS_2_footprint.wig_lowess	253218.66469369186	free
19425	AdWT_free_DMS_2_footprint.wig_lowess	260270.26960655686	free
19460	AdWT_free_DMS_2_footprint.wig_lowess	266911.753388732	free
19495	AdWT_free_DMS_2_footprint.wig_lowess	272978.4532297845	free
19530	AdWT_free_DMS_2_footprint.wig_lowess	278494.05453164695	free
19565	AdWT_free_DMS_2_footprint.wig_lowess	283615.7779572175	free
19600	AdWT_free_DMS_2_footprint.wig_lowess	288577.232359004	free
19635	AdWT_free_DMS_2_footprint.wig_lowess	293359.28653097135	free
19670	AdWT_free_DMS_2_footprint.wig_lowess	297770.8566364337	free
19705	AdWT_free_DMS_2_footprint.wig_lowess	301738.73626592197	free
19740	AdWT_free_DMS_2_footprint.wig_lowess	305237.0505171211	free
19775	AdWT_free_DMS_2_footprint.wig_lowess	308179.26408246806	free
19810	AdWT_free_DMS_2_footprint.wig_lowess	310406.2520570608	free
19845	AdWT_free_DMS_2_footprint.wig_lowess	311814.6975484013	free
19880	AdWT_free_DMS_2_footprint.wig_lowess	312340.16432118503	free
19915	AdWT_free_DMS_2_footprint.wig_lowess	311943.33268032107	free
19950	AdWT_free_DMS_2_footprint.wig_lowess	310566.8234608963	free
19985	AdWT_free_DMS_2_footprint.wig_lowess	308281.2446115337	free
20020	AdWT_free_DMS_2_footprint.wig_lowess	304861.5439239597	free
20055	AdWT_free_DMS_2_footprint.wig_lowess	299916.05901135725	free
20090	AdWT_free_DMS_2_footprint.wig_lowess	293521.43390479934	free
20125	AdWT_free_DMS_2_footprint.wig_lowess	286064.4813075291	free
20160	AdWT_free_DMS_2_footprint.wig_lowess	277891.9245977509	free
20195	AdWT_free_DMS_2_footprint.wig_lowess	269270.3898644013	free
20230	AdWT_free_DMS_2_footprint.wig_lowess	260332.77857567204	free
20265	AdWT_free_DMS_2_footprint.wig_lowess	251157.8257833742	free
20300	AdWT_free_DMS_2_footprint.wig_lowess	241784.0298146511	free
20335	AdWT_free_DMS_2_footprint.wig_lowess	232096.02455905854	free
20370	AdWT_free_DMS_2_footprint.wig_lowess	222138.11042962462	free
20405	AdWT_free_DMS_2_footprint.wig_lowess	212244.9615972065	free
20440	AdWT_free_DMS_2_footprint.wig_lowess	202940.34517672527	free
20475	AdWT_free_DMS_2_footprint.wig_lowess	194867.5570194295	free
20510	AdWT_free_DMS_2_footprint.wig_lowess	188439.80627826645	free
20545	AdWT_free_DMS_2_footprint.wig_lowess	183688.02933452022	free
20580	AdWT_free_DMS_2_footprint.wig_lowess	180640.36398578045	free
20615	AdWT_free_DMS_2_footprint.wig_lowess	179142.39382023056	free
20650	AdWT_free_DMS_2_footprint.wig_lowess	178839.2945233329	free
20685	AdWT_free_DMS_2_footprint.wig_lowess	179558.89344882677	free
20720	AdWT_free_DMS_2_footprint.wig_lowess	181227.37803998255	free
20755	AdWT_free_DMS_2_footprint.wig_lowess	183615.20437968243	free
20790	AdWT_free_DMS_2_footprint.wig_lowess	186149.56372393025	free
20825	AdWT_free_DMS_2_footprint.wig_lowess	188389.86375985818	free
20860	AdWT_free_DMS_2_footprint.wig_lowess	190288.9024632774	free
20895	AdWT_free_DMS_2_footprint.wig_lowess	191919.20123233585	free
20930	AdWT_free_DMS_2_footprint.wig_lowess	193316.41054450834	free
20965	AdWT_free_DMS_2_footprint.wig_lowess	194457.53911144676	free
21000	AdWT_free_DMS_2_footprint.wig_lowess	195230.32688833022	free
21035	AdWT_free_DMS_2_footprint.wig_lowess	195579.25478013867	free
21070	AdWT_free_DMS_2_footprint.wig_lowess	195497.4043928387	free
21105	AdWT_free_DMS_2_footprint.wig_lowess	195103.12085745	free
21140	AdWT_free_DMS_2_footprint.wig_lowess	194768.09965936153	free
21175	AdWT_free_DMS_2_footprint.wig_lowess	194918.00431410232	free
21210	AdWT_free_DMS_2_footprint.wig_lowess	196018.7256113531	free
21245	AdWT_free_DMS_2_footprint.wig_lowess	198545.66660514404	free
21280	AdWT_free_DMS_2_footprint.wig_lowess	202768.83066863482	free
21315	AdWT_free_DMS_2_footprint.wig_lowess	208562.77071806372	free
21350	AdWT_free_DMS_2_footprint.wig_lowess	215421.97343109385	free
21385	AdWT_free_DMS_2_footprint.wig_lowess	222883.4433767243	free
21420	AdWT_free_DMS_2_footprint.wig_lowess	230817.08198752103	free
21455	AdWT_free_DMS_2_footprint.wig_lowess	239358.07118091453	free
21490	AdWT_free_DMS_2_footprint.wig_lowess	248224.27756697472	free
21525	AdWT_free_DMS_2_footprint.wig_lowess	256378.88337347293	free
21560	AdWT_free_DMS_2_footprint.wig_lowess	263028.2117217427	free
21595	AdWT_free_DMS_2_footprint.wig_lowess	268315.01076118264	free
21630	AdWT_free_DMS_2_footprint.wig_lowess	272845.1780463113	free
21665	AdWT_free_DMS_2_footprint.wig_lowess	277093.16700407583	free
21700	AdWT_free_DMS_2_footprint.wig_lowess	281076.821793752	free
21735	AdWT_free_DMS_2_footprint.wig_lowess	284412.55958819896	free
21770	AdWT_free_DMS_2_footprint.wig_lowess	286885.89648311364	free
21805	AdWT_free_DMS_2_footprint.wig_lowess	288406.50986175233	free
21840	AdWT_free_DMS_2_footprint.wig_lowess	288991.14013314643	free
21875	AdWT_free_DMS_2_footprint.wig_lowess	288905.7012411101	free
21910	AdWT_free_DMS_2_footprint.wig_lowess	288508.83770926454	free
21945	AdWT_free_DMS_2_footprint.wig_lowess	287840.2377873715	free
21980	AdWT_free_DMS_2_footprint.wig_lowess	286850.1431555404	free
22015	AdWT_free_DMS_2_footprint.wig_lowess	285440.40878527507	free
22050	AdWT_free_DMS_2_footprint.wig_lowess	283350.2988094467	free
22085	AdWT_free_DMS_2_footprint.wig_lowess	280196.74467898585	free
22120	AdWT_free_DMS_2_footprint.wig_lowess	275723.44452478766	free
22155	AdWT_free_DMS_2_footprint.wig_lowess	269904.5322125452	free
22190	AdWT_free_DMS_2_footprint.wig_lowess	262861.11645935854	free
22225	AdWT_free_DMS_2_footprint.wig_lowess	254917.0137936544	free
22260	AdWT_free_DMS_2_footprint.wig_lowess	246544.73738573884	free
22295	AdWT_free_DMS_2_footprint.wig_lowess	238071.0841111207	free
22330	AdWT_free_DMS_2_footprint.wig_lowess	229718.79818387883	free
22365	AdWT_free_DMS_2_footprint.wig_lowess	221634.73240944734	free
22400	AdWT_free_DMS_2_footprint.wig_lowess	213740.66118470166	free
22435	AdWT_free_DMS_2_footprint.wig_lowess	205848.84280449996	free
22470	AdWT_free_DMS_2_footprint.wig_lowess	197872.05166576573	free
22505	AdWT_free_DMS_2_footprint.wig_lowess	189697.80089567023	free
22540	AdWT_free_DMS_2_footprint.wig_lowess	181348.41414221714	free
22575	AdWT_free_DMS_2_footprint.wig_lowess	173023.59360244253	free
22610	AdWT_free_DMS_2_footprint.wig_lowess	164860.551214088	free
22645	AdWT_free_DMS_2_footprint.wig_lowess	156841.41994784723	free
22680	AdWT_free_DMS_2_footprint.wig_lowess	148951.72780382354	free
22715	AdWT_free_DMS_2_footprint.wig_lowess	141278.61134313061	free
22750	AdWT_free_DMS_2_footprint.wig_lowess	133903.42925555515	free
22785	AdWT_free_DMS_2_footprint.wig_lowess	126844.26962128162	free
22820	AdWT_free_DMS_2_footprint.wig_lowess	119963.10470241237	free
22855	AdWT_free_DMS_2_footprint.wig_lowess	113202.90867111378	free
22890	AdWT_free_DMS_2_footprint.wig_lowess	106730.21981776656	free
22925	AdWT_free_DMS_2_footprint.wig_lowess	100961.74007735422	free
22960	AdWT_free_DMS_2_footprint.wig_lowess	96315.1391228791	free
22995	AdWT_free_DMS_2_footprint.wig_lowess	93075.35406669	free
23030	AdWT_free_DMS_2_footprint.wig_lowess	91533.28998475256	free
23065	AdWT_free_DMS_2_footprint.wig_lowess	91781.43917633005	free
23100	AdWT_free_DMS_2_footprint.wig_lowess	93612.13253477411	free
23135	AdWT_free_DMS_2_footprint.wig_lowess	96638.67784119578	free
23170	AdWT_free_DMS_2_footprint.wig_lowess	100466.50143542186	free
23205	AdWT_free_DMS_2_footprint.wig_lowess	104956.29321298873	free
23240	AdWT_free_DMS_2_footprint.wig_lowess	110050.00757786995	free
23275	AdWT_free_DMS_2_footprint.wig_lowess	115707.2302251327	free
23310	AdWT_free_DMS_2_footprint.wig_lowess	121825.89660692833	free
23345	AdWT_free_DMS_2_footprint.wig_lowess	128388.22075754518	free
23380	AdWT_free_DMS_2_footprint.wig_lowess	135384.71467746526	free
23415	AdWT_free_DMS_2_footprint.wig_lowess	142755.72045585737	free
23450	AdWT_free_DMS_2_footprint.wig_lowess	150518.8893370813	free
23485	AdWT_free_DMS_2_footprint.wig_lowess	158649.56362975188	free
23520	AdWT_free_DMS_2_footprint.wig_lowess	167108.18938269743	free
23555	AdWT_free_DMS_2_footprint.wig_lowess	175847.21435087582	free
23590	AdWT_free_DMS_2_footprint.wig_lowess	184793.3791919552	free
23625	AdWT_free_DMS_2_footprint.wig_lowess	193912.95027207403	free
23660	AdWT_free_DMS_2_footprint.wig_lowess	203211.3358429832	free
23695	AdWT_free_DMS_2_footprint.wig_lowess	212576.69222601858	free
23730	AdWT_free_DMS_2_footprint.wig_lowess	221145.27671740606	free
23765	AdWT_free_DMS_2_footprint.wig_lowess	227769.28304561577	free
23800	AdWT_free_DMS_2_footprint.wig_lowess	232322.6997450925	free
23835	AdWT_free_DMS_2_footprint.wig_lowess	235581.01504302086	free
23870	AdWT_free_DMS_2_footprint.wig_lowess	238159.03760737917	free
23905	AdWT_free_DMS_2_footprint.wig_lowess	240283.90692733895	free
23940	AdWT_free_DMS_2_footprint.wig_lowess	242145.47056772647	free
23975	AdWT_free_DMS_2_footprint.wig_lowess	243973.1057603588	free
24010	AdWT_free_DMS_2_footprint.wig_lowess	245655.22290640898	free
24045	AdWT_free_DMS_2_footprint.wig_lowess	246816.16659584545	free
24080	AdWT_free_DMS_2_footprint.wig_lowess	247023.778527766	free
24115	AdWT_free_DMS_2_footprint.wig_lowess	245919.06908993726	free
24150	AdWT_free_DMS_2_footprint.wig_lowess	243347.21850543097	free
24185	AdWT_free_DMS_2_footprint.wig_lowess	239312.41277434633	free
24220	AdWT_free_DMS_2_footprint.wig_lowess	234005.6524928595	free
24255	AdWT_free_DMS_2_footprint.wig_lowess	227560.38015474225	free
24290	AdWT_free_DMS_2_footprint.wig_lowess	220143.1251837427	free
24325	AdWT_free_DMS_2_footprint.wig_lowess	212092.2344083834	free
24360	AdWT_free_DMS_2_footprint.wig_lowess	203861.86344751442	free
24395	AdWT_free_DMS_2_footprint.wig_lowess	195986.1628185238	free
24430	AdWT_free_DMS_2_footprint.wig_lowess	188840.7267726371	free
24465	AdWT_free_DMS_2_footprint.wig_lowess	182510.82037982636	free
24500	AdWT_free_DMS_2_footprint.wig_lowess	176818.6862527172	free
24535	AdWT_free_DMS_2_footprint.wig_lowess	171548.557581886	free
24570	AdWT_free_DMS_2_footprint.wig_lowess	166603.54731551898	free
24605	AdWT_free_DMS_2_footprint.wig_lowess	162167.45949173978	free
24640	AdWT_free_DMS_2_footprint.wig_lowess	158647.53751063932	free
24675	AdWT_free_DMS_2_footprint.wig_lowess	156410.46968815685	free
24710	AdWT_free_DMS_2_footprint.wig_lowess	155637.98464240448	free
24745	AdWT_free_DMS_2_footprint.wig_lowess	156347.82038074557	free
24780	AdWT_free_DMS_2_footprint.wig_lowess	158314.66505713793	free
24815	AdWT_free_DMS_2_footprint.wig_lowess	160982.91628749875	free
24850	AdWT_free_DMS_2_footprint.wig_lowess	163860.60976403186	free
24885	AdWT_free_DMS_2_footprint.wig_lowess	166679.88468048922	free
24920	AdWT_free_DMS_2_footprint.wig_lowess	169024.891478722	free
24955	AdWT_free_DMS_2_footprint.wig_lowess	170455.15886343035	free
24990	AdWT_free_DMS_2_footprint.wig_lowess	170734.67654275591	free
25025	AdWT_free_DMS_2_footprint.wig_lowess	169957.19776666455	free
25060	AdWT_free_DMS_2_footprint.wig_lowess	168428.69055153028	free
25095	AdWT_free_DMS_2_footprint.wig_lowess	166511.34498066537	free
25130	AdWT_free_DMS_2_footprint.wig_lowess	164601.21780156117	free
25165	AdWT_free_DMS_2_footprint.wig_lowess	162917.71429190872	free
25200	AdWT_free_DMS_2_footprint.wig_lowess	161370.38346058293	free
25235	AdWT_free_DMS_2_footprint.wig_lowess	159701.9271921895	free
25270	AdWT_free_DMS_2_footprint.wig_lowess	157658.25608154395	free
25305	AdWT_free_DMS_2_footprint.wig_lowess	155015.76632802733	free
25340	AdWT_free_DMS_2_footprint.wig_lowess	151716.1557997596	free
25375	AdWT_free_DMS_2_footprint.wig_lowess	147918.9437870294	free
25410	AdWT_free_DMS_2_footprint.wig_lowess	143887.76460709225	free
25445	AdWT_free_DMS_2_footprint.wig_lowess	139815.57814028786	free
25480	AdWT_free_DMS_2_footprint.wig_lowess	135843.78900681328	free
25515	AdWT_free_DMS_2_footprint.wig_lowess	132073.77680368497	free
25550	AdWT_free_DMS_2_footprint.wig_lowess	128441.05800747866	free
25585	AdWT_free_DMS_2_footprint.wig_lowess	124748.53952730958	free
25620	AdWT_free_DMS_2_footprint.wig_lowess	120866.98222839281	free
25655	AdWT_free_DMS_2_footprint.wig_lowess	116927.53661970796	free
25690	AdWT_free_DMS_2_footprint.wig_lowess	113220.59764300814	free
25725	AdWT_free_DMS_2_footprint.wig_lowess	110065.74893648771	free
25760	AdWT_free_DMS_2_footprint.wig_lowess	107723.25349653547	free
25795	AdWT_free_DMS_2_footprint.wig_lowess	106311.06802677023	free
25830	AdWT_free_DMS_2_footprint.wig_lowess	105779.61214365123	free
25865	AdWT_free_DMS_2_footprint.wig_lowess	105950.62468527169	free
25900	AdWT_free_DMS_2_footprint.wig_lowess	106616.39113018328	free
25935	AdWT_free_DMS_2_footprint.wig_lowess	107630.77769159825	free
25970	AdWT_free_DMS_2_footprint.wig_lowess	108958.95219587679	free
26005	AdWT_free_DMS_2_footprint.wig_lowess	110648.10801160398	free
26040	AdWT_free_DMS_2_footprint.wig_lowess	112755.56727732728	free
26075	AdWT_free_DMS_2_footprint.wig_lowess	115282.17639996171	free
26110	AdWT_free_DMS_2_footprint.wig_lowess	118094.51777107023	free
26145	AdWT_free_DMS_2_footprint.wig_lowess	120997.57204545452	free
26180	AdWT_free_DMS_2_footprint.wig_lowess	123844.39940220398	free
26215	AdWT_free_DMS_2_footprint.wig_lowess	126491.95365190777	free
26250	AdWT_free_DMS_2_footprint.wig_lowess	128814.48867675719	free
26285	AdWT_free_DMS_2_footprint.wig_lowess	130881.97828585081	free
26320	AdWT_free_DMS_2_footprint.wig_lowess	133001.16923490548	free
26355	AdWT_free_DMS_2_footprint.wig_lowess	135538.48369627478	free
26390	AdWT_free_DMS_2_footprint.wig_lowess	138719.65782937195	free
26425	AdWT_free_DMS_2_footprint.wig_lowess	142461.04106126147	free
26460	AdWT_free_DMS_2_footprint.wig_lowess	146388.06795260147	free
26495	AdWT_free_DMS_2_footprint.wig_lowess	150002.3356920789	free
26530	AdWT_free_DMS_2_footprint.wig_lowess	152944.6984823596	free
26565	AdWT_free_DMS_2_footprint.wig_lowess	155097.42747806426	free
26600	AdWT_free_DMS_2_footprint.wig_lowess	156530.94420325223	free
26635	AdWT_free_DMS_2_footprint.wig_lowess	157458.22880803575	free
26670	AdWT_free_DMS_2_footprint.wig_lowess	158076.17906017785	free
26705	AdWT_free_DMS_2_footprint.wig_lowess	158441.76721083894	free
26740	AdWT_free_DMS_2_footprint.wig_lowess	158470.0751283225	free
26775	AdWT_free_DMS_2_footprint.wig_lowess	157982.2823161288	free
26810	AdWT_free_DMS_2_footprint.wig_lowess	156769.23074791755	free
26845	AdWT_free_DMS_2_footprint.wig_lowess	154654.8338405465	free
26880	AdWT_free_DMS_2_footprint.wig_lowess	151623.0106870713	free
26915	AdWT_free_DMS_2_footprint.wig_lowess	147920.48568068154	free
26950	AdWT_free_DMS_2_footprint.wig_lowess	144008.3636474598	free
26985	AdWT_free_DMS_2_footprint.wig_lowess	140202.71417045186	free
27020	AdWT_free_DMS_2_footprint.wig_lowess	136523.19789214982	free
27055	AdWT_free_DMS_2_footprint.wig_lowess	132802.42893608112	free
27090	AdWT_free_DMS_2_footprint.wig_lowess	129012.98372714639	free
27125	AdWT_free_DMS_2_footprint.wig_lowess	125353.45149947207	free
27160	AdWT_free_DMS_2_footprint.wig_lowess	122065.78984465153	free
27195	AdWT_free_DMS_2_footprint.wig_lowess	119320.107218724	free
27230	AdWT_free_DMS_2_footprint.wig_lowess	117245.91473369213	free
27265	AdWT_free_DMS_2_footprint.wig_lowess	115831.60021202151	free
27300	AdWT_free_DMS_2_footprint.wig_lowess	114958.5916006208	free
27335	AdWT_free_DMS_2_footprint.wig_lowess	114455.52078736678	free
27370	AdWT_free_DMS_2_footprint.wig_lowess	114132.79403235989	free
27405	AdWT_free_DMS_2_footprint.wig_lowess	113911.76389113607	free
27440	AdWT_free_DMS_2_footprint.wig_lowess	113900.40563118669	free
27475	AdWT_free_DMS_2_footprint.wig_lowess	114315.46401573956	free
27510	AdWT_free_DMS_2_footprint.wig_lowess	115466.44798214675	free
27545	AdWT_free_DMS_2_footprint.wig_lowess	117493.34783339786	free
27580	AdWT_free_DMS_2_footprint.wig_lowess	120292.70539379012	free
27615	AdWT_free_DMS_2_footprint.wig_lowess	123548.7238518956	free
27650	AdWT_free_DMS_2_footprint.wig_lowess	126838.2668745478	free
27685	AdWT_free_DMS_2_footprint.wig_lowess	129834.32485729996	free
27720	AdWT_free_DMS_2_footprint.wig_lowess	132441.15380743824	free
27755	AdWT_free_DMS_2_footprint.wig_lowess	134618.21610626575	free
27790	AdWT_free_DMS_2_footprint.wig_lowess	136308.18708076296	free
27825	AdWT_free_DMS_2_footprint.wig_lowess	137402.12498982507	free
27860	AdWT_free_DMS_2_footprint.wig_lowess	137831.1957117733	free
27895	AdWT_free_DMS_2_footprint.wig_lowess	137642.65904052884	free
27930	AdWT_free_DMS_2_footprint.wig_lowess	136933.50456811182	free
27965	AdWT_free_DMS_2_footprint.wig_lowess	135824.33095172505	free
28000	AdWT_free_DMS_2_footprint.wig_lowess	134542.82796766065	free
28035	AdWT_free_DMS_2_footprint.wig_lowess	133303.78338438176	free
28070	AdWT_free_DMS_2_footprint.wig_lowess	132214.9673050189	free
28105	AdWT_free_DMS_2_footprint.wig_lowess	131252.8620407049	free
28140	AdWT_free_DMS_2_footprint.wig_lowess	130314.9650325313	free
28175	AdWT_free_DMS_2_footprint.wig_lowess	129477.23006065613	free
28210	AdWT_free_DMS_2_footprint.wig_lowess	129303.70523135511	free
28245	AdWT_free_DMS_2_footprint.wig_lowess	130409.17303755482	free
28280	AdWT_free_DMS_2_footprint.wig_lowess	133341.8508850573	free
28315	AdWT_free_DMS_2_footprint.wig_lowess	138190.9089545697	free
28350	AdWT_free_DMS_2_footprint.wig_lowess	144855.1187567714	free
28385	AdWT_free_DMS_2_footprint.wig_lowess	153589.1498494557	free
28420	AdWT_free_DMS_2_footprint.wig_lowess	164432.13600401735	free
28455	AdWT_free_DMS_2_footprint.wig_lowess	176859.97301624698	free
28490	AdWT_free_DMS_2_footprint.wig_lowess	190202.22016492157	free
28525	AdWT_free_DMS_2_footprint.wig_lowess	204025.02642190133	free
28560	AdWT_free_DMS_2_footprint.wig_lowess	218065.18800774732	free
28595	AdWT_free_DMS_2_footprint.wig_lowess	231969.5849627	free
28630	AdWT_free_DMS_2_footprint.wig_lowess	245637.82288191945	free
28665	AdWT_free_DMS_2_footprint.wig_lowess	258933.20722176743	free
28700	AdWT_free_DMS_2_footprint.wig_lowess	271561.0987750638	free
28735	AdWT_free_DMS_2_footprint.wig_lowess	282909.9248241229	free
28770	AdWT_free_DMS_2_footprint.wig_lowess	292534.2974860173	free
28805	AdWT_free_DMS_2_footprint.wig_lowess	300564.4838274982	free
28840	AdWT_free_DMS_2_footprint.wig_lowess	307298.59781061177	free
28875	AdWT_free_DMS_2_footprint.wig_lowess	312341.16626559384	free
28910	AdWT_free_DMS_2_footprint.wig_lowess	314775.58388465893	free
28945	AdWT_free_DMS_2_footprint.wig_lowess	314437.96786821185	free
28980	AdWT_free_DMS_2_footprint.wig_lowess	311835.1097114778	free
29015	AdWT_free_DMS_2_footprint.wig_lowess	307635.9550270237	free
29050	AdWT_free_DMS_2_footprint.wig_lowess	302044.31727117946	free
29085	AdWT_free_DMS_2_footprint.wig_lowess	295016.239513489	free
29120	AdWT_free_DMS_2_footprint.wig_lowess	286859.7255605555	free
29155	AdWT_free_DMS_2_footprint.wig_lowess	278142.0431851729	free
29190	AdWT_free_DMS_2_footprint.wig_lowess	269326.00370284147	free
29225	AdWT_free_DMS_2_footprint.wig_lowess	260386.55291913354	free
29260	AdWT_free_DMS_2_footprint.wig_lowess	251076.42493706904	free
29295	AdWT_free_DMS_2_footprint.wig_lowess	241160.034059723	free
29330	AdWT_free_DMS_2_footprint.wig_lowess	230590.2550120752	free
29365	AdWT_free_DMS_2_footprint.wig_lowess	219402.7786785926	free
29400	AdWT_free_DMS_2_footprint.wig_lowess	208132.6795906273	free
29435	AdWT_free_DMS_2_footprint.wig_lowess	197674.9602089595	free
29470	AdWT_free_DMS_2_footprint.wig_lowess	188648.99359118956	free
29505	AdWT_free_DMS_2_footprint.wig_lowess	181106.971241374	free
29540	AdWT_free_DMS_2_footprint.wig_lowess	174857.65974499012	free
29575	AdWT_free_DMS_2_footprint.wig_lowess	169587.53425527833	free
29610	AdWT_free_DMS_2_footprint.wig_lowess	165078.81373515088	free
29645	AdWT_free_DMS_2_footprint.wig_lowess	161375.23436097478	free
29680	AdWT_free_DMS_2_footprint.wig_lowess	158604.36731630043	free
29715	AdWT_free_DMS_2_footprint.wig_lowess	156950.45214873832	free
29750	AdWT_free_DMS_2_footprint.wig_lowess	156841.99025736176	free
29785	AdWT_free_DMS_2_footprint.wig_lowess	158666.53001341235	free
29820	AdWT_free_DMS_2_footprint.wig_lowess	162688.90009223056	free
29855	AdWT_free_DMS_2_footprint.wig_lowess	168838.47444205766	free
29890	AdWT_free_DMS_2_footprint.wig_lowess	176782.29064880716	free
29925	AdWT_free_DMS_2_footprint.wig_lowess	185923.67005266284	free
29960	AdWT_free_DMS_2_footprint.wig_lowess	195719.84834410177	free
29995	AdWT_free_DMS_2_footprint.wig_lowess	205943.47649081334	free
30030	AdWT_free_DMS_2_footprint.wig_lowess	216612.50981120268	free
30065	AdWT_free_DMS_2_footprint.wig_lowess	227771.45855163506	free
30100	AdWT_free_DMS_2_footprint.wig_lowess	239170.47902869343	free
30135	AdWT_free_DMS_2_footprint.wig_lowess	250297.3219222733	free
30170	AdWT_free_DMS_2_footprint.wig_lowess	260686.78730138185	free
30205	AdWT_free_DMS_2_footprint.wig_lowess	270113.7499561648	free
30240	AdWT_free_DMS_2_footprint.wig_lowess	278588.1128919274	free
30275	AdWT_free_DMS_2_footprint.wig_lowess	286246.2711901843	free
30310	AdWT_free_DMS_2_footprint.wig_lowess	293129.59048965096	free
30345	AdWT_free_DMS_2_footprint.wig_lowess	299257.86601737974	free
30380	AdWT_free_DMS_2_footprint.wig_lowess	304633.17776994465	free
30415	AdWT_free_DMS_2_footprint.wig_lowess	308934.3145782609	free
30450	AdWT_free_DMS_2_footprint.wig_lowess	311293.28086409107	free
30485	AdWT_free_DMS_2_footprint.wig_lowess	311771.2226058239	free
30520	AdWT_free_DMS_2_footprint.wig_lowess	311443.7157065453	free
30555	AdWT_free_DMS_2_footprint.wig_lowess	310847.9170242032	free
30590	AdWT_free_DMS_2_footprint.wig_lowess	309940.0347535541	free
30625	AdWT_free_DMS_2_footprint.wig_lowess	308569.100858706	free
30660	AdWT_free_DMS_2_footprint.wig_lowess	306899.236245066	free
30695	AdWT_free_DMS_2_footprint.wig_lowess	305296.58236024395	free
30730	AdWT_free_DMS_2_footprint.wig_lowess	303890.32282191905	free
30765	AdWT_free_DMS_2_footprint.wig_lowess	302675.9247501772	free
30800	AdWT_free_DMS_2_footprint.wig_lowess	301604.6051071414	free
30835	AdWT_free_DMS_2_footprint.wig_lowess	300658.0248910017	free
30870	AdWT_free_DMS_2_footprint.wig_lowess	298683.8388922905	free
30905	AdWT_free_DMS_2_footprint.wig_lowess	294216.67712770303	free
30940	AdWT_free_DMS_2_footprint.wig_lowess	287698.7698428676	free
30975	AdWT_free_DMS_2_footprint.wig_lowess	280262.4913446676	free
31010	AdWT_free_DMS_2_footprint.wig_lowess	272258.0137526908	free
31045	AdWT_free_DMS_2_footprint.wig_lowess	263416.893529498	free
31080	AdWT_free_DMS_2_footprint.wig_lowess	253128.17160355905	free
31115	AdWT_free_DMS_2_footprint.wig_lowess	240944.78187800618	free
31150	AdWT_free_DMS_2_footprint.wig_lowess	227160.39633483914	free
31185	AdWT_free_DMS_2_footprint.wig_lowess	212752.1365283138	free
31220	AdWT_free_DMS_2_footprint.wig_lowess	198479.55091580283	free
31255	AdWT_free_DMS_2_footprint.wig_lowess	184592.98260321943	free
31290	AdWT_free_DMS_2_footprint.wig_lowess	171113.061732537	free
31325	AdWT_free_DMS_2_footprint.wig_lowess	157996.7816195078	free
31360	AdWT_free_DMS_2_footprint.wig_lowess	145326.6878675186	free
31395	AdWT_free_DMS_2_footprint.wig_lowess	133215.10507845206	free
31430	AdWT_free_DMS_2_footprint.wig_lowess	121654.1662529391	free
31465	AdWT_free_DMS_2_footprint.wig_lowess	110707.97248862106	free
31500	AdWT_free_DMS_2_footprint.wig_lowess	100858.77009823752	free
31535	AdWT_free_DMS_2_footprint.wig_lowess	93146.37985381512	free
31570	AdWT_free_DMS_2_footprint.wig_lowess	88318.6708010098	free
31605	AdWT_free_DMS_2_footprint.wig_lowess	85874.48484781776	free
31640	AdWT_free_DMS_2_footprint.wig_lowess	84794.5841681361	free
31675	AdWT_free_DMS_2_footprint.wig_lowess	84398.72796659124	free
31710	AdWT_free_DMS_2_footprint.wig_lowess	84621.05340078776	free
31745	AdWT_free_DMS_2_footprint.wig_lowess	85566.382727301	free
31780	AdWT_free_DMS_2_footprint.wig_lowess	87279.90001037902	free
31815	AdWT_free_DMS_2_footprint.wig_lowess	89701.84521205701	free
31850	AdWT_free_DMS_2_footprint.wig_lowess	92669.69627217052	free
31885	AdWT_free_DMS_2_footprint.wig_lowess	96018.57904677275	free
31920	AdWT_free_DMS_2_footprint.wig_lowess	99579.89471691148	free
31955	AdWT_free_DMS_2_footprint.wig_lowess	103198.66086409322	free
31990	AdWT_free_DMS_2_footprint.wig_lowess	106755.92581284583	free
32025	AdWT_free_DMS_2_footprint.wig_lowess	110188.58374360818	free
32060	AdWT_free_DMS_2_footprint.wig_lowess	113480.27437885152	free
32095	AdWT_free_DMS_2_footprint.wig_lowess	116621.63843186929	free
32130	AdWT_free_DMS_2_footprint.wig_lowess	119654.17975605071	free
32165	AdWT_free_DMS_2_footprint.wig_lowess	122609.95852769686	free
32200	AdWT_free_DMS_2_footprint.wig_lowess	125475.6643793359	free
32235	AdWT_free_DMS_2_footprint.wig_lowess	128231.21339353276	free
32270	AdWT_free_DMS_2_footprint.wig_lowess	130868.75059269134	free
32305	AdWT_free_DMS_2_footprint.wig_lowess	133389.21402253147	free
32340	AdWT_free_DMS_2_footprint.wig_lowess	135903.19875091847	free
32375	AdWT_free_DMS_2_footprint.wig_lowess	138464.16195531812	free
32410	AdWT_free_DMS_2_footprint.wig_lowess	141102.76440020575	free
32445	AdWT_free_DMS_2_footprint.wig_lowess	143911.97598394324	free
32480	AdWT_free_DMS_2_footprint.wig_lowess	146989.62000469744	free
32515	AdWT_free_DMS_2_footprint.wig_lowess	150324.56085695807	free
32550	AdWT_free_DMS_2_footprint.wig_lowess	153890.31465941595	free
32585	AdWT_free_DMS_2_footprint.wig_lowess	157783.62076175408	free
32620	AdWT_free_DMS_2_footprint.wig_lowess	162200.72260294695	free
32655	AdWT_free_DMS_2_footprint.wig_lowess	167368.18435300278	free
32690	AdWT_free_DMS_2_footprint.wig_lowess	173463.52996617553	free
32725	AdWT_free_DMS_2_footprint.wig_lowess	180479.1948182441	free
32760	AdWT_free_DMS_2_footprint.wig_lowess	188144.14580727648	free
32795	AdWT_free_DMS_2_footprint.wig_lowess	196091.93453656696	free
32830	AdWT_free_DMS_2_footprint.wig_lowess	204150.62386093792	free
32865	AdWT_free_DMS_2_footprint.wig_lowess	212245.49062836997	free
32900	AdWT_free_DMS_2_footprint.wig_lowess	220435.0288289607	free
32935	AdWT_free_DMS_2_footprint.wig_lowess	228885.36743471568	free
32970	AdWT_free_DMS_2_footprint.wig_lowess	237666.77727180847	free
33005	AdWT_free_DMS_2_footprint.wig_lowess	246808.97181601266	free
33040	AdWT_free_DMS_2_footprint.wig_lowess	256352.7967495889	free
33075	AdWT_free_DMS_2_footprint.wig_lowess	266114.51371952577	free
33110	AdWT_free_DMS_2_footprint.wig_lowess	275891.2857070987	free
33145	AdWT_free_DMS_2_footprint.wig_lowess	285606.29460060346	free
33180	AdWT_free_DMS_2_footprint.wig_lowess	295200.44373857905	free
33215	AdWT_free_DMS_2_footprint.wig_lowess	304529.28978196933	free
33250	AdWT_free_DMS_2_footprint.wig_lowess	313566.4075618106	free
33285	AdWT_free_DMS_2_footprint.wig_lowess	322399.22604823107	free
33320	AdWT_free_DMS_2_footprint.wig_lowess	331134.670942655	free
33355	AdWT_free_DMS_2_footprint.wig_lowess	339308.52767769847	free
33390	AdWT_free_DMS_2_footprint.wig_lowess	347563.4310703116	free
33425	AdWT_free_DMS_2_footprint.wig_lowess	355914.494087776	free
33460	AdWT_free_DMS_2_footprint.wig_lowess	364288.2670133451	free
33495	AdWT_free_DMS_2_footprint.wig_lowess	372625.2304363374	free
33530	AdWT_free_DMS_2_footprint.wig_lowess	380878.2360728931	free
33565	AdWT_free_DMS_2_footprint.wig_lowess	389010.58244769357	free
33600	AdWT_free_DMS_2_footprint.wig_lowess	396999.6054644494	free
33635	AdWT_free_DMS_2_footprint.wig_lowess	404835.74610621505	free
33670	AdWT_free_DMS_2_footprint.wig_lowess	412525.83465904446	free
33705	AdWT_free_DMS_2_footprint.wig_lowess	420087.107124109	free
350	AdWT_free_DMS_1_footprint.wig_lowess	160457.50251427165	free
385	AdWT_free_DMS_1_footprint.wig_lowess	162625.42216391425	free
420	AdWT_free_DMS_1_footprint.wig_lowess	164847.80755900944	free
455	AdWT_free_DMS_1_footprint.wig_lowess	167078.65929916842	free
490	AdWT_free_DMS_1_footprint.wig_lowess	169270.06630139405	free
525	AdWT_free_DMS_1_footprint.wig_lowess	171387.15902263563	free
560	AdWT_free_DMS_1_footprint.wig_lowess	173413.53407669638	free
595	AdWT_free_DMS_1_footprint.wig_lowess	175364.61375264838	free
630	AdWT_free_DMS_1_footprint.wig_lowess	177314.67065186586	free
665	AdWT_free_DMS_1_footprint.wig_lowess	179438.13290158994	free
700	AdWT_free_DMS_1_footprint.wig_lowess	182120.51749240665	free
735	AdWT_free_DMS_1_footprint.wig_lowess	185856.09566039147	free
770	AdWT_free_DMS_1_footprint.wig_lowess	189455.50358157934	free
805	AdWT_free_DMS_1_footprint.wig_lowess	192792.1256645327	free
840	AdWT_free_DMS_1_footprint.wig_lowess	195850.5679294893	free
875	AdWT_free_DMS_1_footprint.wig_lowess	198677.52582357984	free
910	AdWT_free_DMS_1_footprint.wig_lowess	201235.61267104672	free
945	AdWT_free_DMS_1_footprint.wig_lowess	203487.57161480427	free
980	AdWT_free_DMS_1_footprint.wig_lowess	205430.18810189812	free
1015	AdWT_free_DMS_1_footprint.wig_lowess	206929.3598477891	free
1050	AdWT_free_DMS_1_footprint.wig_lowess	207807.36291683433	free
1085	AdWT_free_DMS_1_footprint.wig_lowess	207885.6725188966	free
1120	AdWT_free_DMS_1_footprint.wig_lowess	206991.82008800175	free
1155	AdWT_free_DMS_1_footprint.wig_lowess	205124.7880283108	free
1190	AdWT_free_DMS_1_footprint.wig_lowess	202514.3165141789	free
1225	AdWT_free_DMS_1_footprint.wig_lowess	199513.59099538077	free
1260	AdWT_free_DMS_1_footprint.wig_lowess	196559.7004160512	free
1295	AdWT_free_DMS_1_footprint.wig_lowess	194058.64125682658	free
1330	AdWT_free_DMS_1_footprint.wig_lowess	192188.9371982509	free
1365	AdWT_free_DMS_1_footprint.wig_lowess	190984.73751158264	free
1400	AdWT_free_DMS_1_footprint.wig_lowess	190456.48532943122	free
1435	AdWT_free_DMS_1_footprint.wig_lowess	190623.6288219609	free
1470	AdWT_free_DMS_1_footprint.wig_lowess	191603.80934457894	free
1505	AdWT_free_DMS_1_footprint.wig_lowess	193554.0761369601	free
1540	AdWT_free_DMS_1_footprint.wig_lowess	196640.16261639463	free
1575	AdWT_free_DMS_1_footprint.wig_lowess	201019.96869764596	free
1610	AdWT_free_DMS_1_footprint.wig_lowess	206762.9086964002	free
1645	AdWT_free_DMS_1_footprint.wig_lowess	213598.75600387345	free
1680	AdWT_free_DMS_1_footprint.wig_lowess	220901.48072416542	free
1715	AdWT_free_DMS_1_footprint.wig_lowess	227969.0431561883	free
1750	AdWT_free_DMS_1_footprint.wig_lowess	234549.80897682422	free
1785	AdWT_free_DMS_1_footprint.wig_lowess	240634.24814585593	free
1820	AdWT_free_DMS_1_footprint.wig_lowess	246114.8743819675	free
1855	AdWT_free_DMS_1_footprint.wig_lowess	250626.7389480036	free
1890	AdWT_free_DMS_1_footprint.wig_lowess	253615.15028947828	free
1925	AdWT_free_DMS_1_footprint.wig_lowess	254490.9875716744	free
1960	AdWT_free_DMS_1_footprint.wig_lowess	252921.50104825068	free
1995	AdWT_free_DMS_1_footprint.wig_lowess	249226.73909121336	free
2030	AdWT_free_DMS_1_footprint.wig_lowess	244117.97115908167	free
2065	AdWT_free_DMS_1_footprint.wig_lowess	238112.8391315355	free
2100	AdWT_free_DMS_1_footprint.wig_lowess	231485.41256868697	free
2135	AdWT_free_DMS_1_footprint.wig_lowess	224241.10409788482	free
2170	AdWT_free_DMS_1_footprint.wig_lowess	216436.11558370435	free
2205	AdWT_free_DMS_1_footprint.wig_lowess	208125.20504801816	free
2240	AdWT_free_DMS_1_footprint.wig_lowess	199303.7964229511	free
2275	AdWT_free_DMS_1_footprint.wig_lowess	189828.44284081718	free
2310	AdWT_free_DMS_1_footprint.wig_lowess	179830.90767432956	free
2345	AdWT_free_DMS_1_footprint.wig_lowess	169917.54859046687	free
2380	AdWT_free_DMS_1_footprint.wig_lowess	160734.30813831656	free
2415	AdWT_free_DMS_1_footprint.wig_lowess	152412.9987827956	free
2450	AdWT_free_DMS_1_footprint.wig_lowess	144775.0292314719	free
2485	AdWT_free_DMS_1_footprint.wig_lowess	137520.22289123945	free
2520	AdWT_free_DMS_1_footprint.wig_lowess	130596.15519621503	free
2555	AdWT_free_DMS_1_footprint.wig_lowess	124166.70793552822	free
2590	AdWT_free_DMS_1_footprint.wig_lowess	118361.17669004416	free
2625	AdWT_free_DMS_1_footprint.wig_lowess	113192.50439087216	free
2660	AdWT_free_DMS_1_footprint.wig_lowess	108698.05882404746	free
2695	AdWT_free_DMS_1_footprint.wig_lowess	104843.7003411006	free
2730	AdWT_free_DMS_1_footprint.wig_lowess	101425.78493916713	free
2765	AdWT_free_DMS_1_footprint.wig_lowess	98153.41172174773	free
2800	AdWT_free_DMS_1_footprint.wig_lowess	94894.20525174751	free
2835	AdWT_free_DMS_1_footprint.wig_lowess	91734.72677877254	free
2870	AdWT_free_DMS_1_footprint.wig_lowess	88964.2861505639	free
2905	AdWT_free_DMS_1_footprint.wig_lowess	86920.21840651425	free
2940	AdWT_free_DMS_1_footprint.wig_lowess	85866.44211694905	free
2975	AdWT_free_DMS_1_footprint.wig_lowess	85878.20508169063	free
3010	AdWT_free_DMS_1_footprint.wig_lowess	86811.1321015143	free
3045	AdWT_free_DMS_1_footprint.wig_lowess	88292.34219466573	free
3080	AdWT_free_DMS_1_footprint.wig_lowess	89838.74913552501	free
3115	AdWT_free_DMS_1_footprint.wig_lowess	91122.94345996012	free
3150	AdWT_free_DMS_1_footprint.wig_lowess	92235.09538054642	free
3185	AdWT_free_DMS_1_footprint.wig_lowess	93476.48115179918	free
3220	AdWT_free_DMS_1_footprint.wig_lowess	95041.44804600226	free
3255	AdWT_free_DMS_1_footprint.wig_lowess	96938.98894239255	free
3290	AdWT_free_DMS_1_footprint.wig_lowess	98871.88160549015	free
3325	AdWT_free_DMS_1_footprint.wig_lowess	100444.35732871576	free
3360	AdWT_free_DMS_1_footprint.wig_lowess	101570.1262388325	free
3395	AdWT_free_DMS_1_footprint.wig_lowess	102463.10255712112	free
3430	AdWT_free_DMS_1_footprint.wig_lowess	103315.16605823052	free
3465	AdWT_free_DMS_1_footprint.wig_lowess	104376.96907821557	free
3500	AdWT_free_DMS_1_footprint.wig_lowess	106146.6474779376	free
3535	AdWT_free_DMS_1_footprint.wig_lowess	108958.74858632464	free
3570	AdWT_free_DMS_1_footprint.wig_lowess	112523.82682506245	free
3605	AdWT_free_DMS_1_footprint.wig_lowess	116089.73295875159	free
3640	AdWT_free_DMS_1_footprint.wig_lowess	119117.93753506312	free
3675	AdWT_free_DMS_1_footprint.wig_lowess	121580.7011360998	free
3710	AdWT_free_DMS_1_footprint.wig_lowess	123681.97518813434	free
3745	AdWT_free_DMS_1_footprint.wig_lowess	125571.32986219187	free
3780	AdWT_free_DMS_1_footprint.wig_lowess	127408.32220903765	free
3815	AdWT_free_DMS_1_footprint.wig_lowess	129437.68743491743	free
3850	AdWT_free_DMS_1_footprint.wig_lowess	131837.52942783452	free
3885	AdWT_free_DMS_1_footprint.wig_lowess	134403.95312770028	free
3920	AdWT_free_DMS_1_footprint.wig_lowess	136627.4657064987	free
3955	AdWT_free_DMS_1_footprint.wig_lowess	138254.41799581522	free
3990	AdWT_free_DMS_1_footprint.wig_lowess	139389.772457954	free
4025	AdWT_free_DMS_1_footprint.wig_lowess	140519.05855380214	free
4060	AdWT_free_DMS_1_footprint.wig_lowess	142405.94518764992	free
4095	AdWT_free_DMS_1_footprint.wig_lowess	145859.91881631417	free
4130	AdWT_free_DMS_1_footprint.wig_lowess	150879.09927015752	free
4165	AdWT_free_DMS_1_footprint.wig_lowess	156267.2922827364	free
4200	AdWT_free_DMS_1_footprint.wig_lowess	161238.8840379128	free
4235	AdWT_free_DMS_1_footprint.wig_lowess	166116.49032917534	free
4270	AdWT_free_DMS_1_footprint.wig_lowess	171249.8352304333	free
4305	AdWT_free_DMS_1_footprint.wig_lowess	176447.77526110256	free
4340	AdWT_free_DMS_1_footprint.wig_lowess	181424.31943911125	free
4375	AdWT_free_DMS_1_footprint.wig_lowess	186129.76539618502	free
4410	AdWT_free_DMS_1_footprint.wig_lowess	190609.1478912796	free
4445	AdWT_free_DMS_1_footprint.wig_lowess	194817.03348360668	free
4480	AdWT_free_DMS_1_footprint.wig_lowess	198430.43935814427	free
4515	AdWT_free_DMS_1_footprint.wig_lowess	200887.4855980938	free
4550	AdWT_free_DMS_1_footprint.wig_lowess	201963.91691209798	free
4585	AdWT_free_DMS_1_footprint.wig_lowess	202035.16138632284	free
4620	AdWT_free_DMS_1_footprint.wig_lowess	200161.98097793595	free
4655	AdWT_free_DMS_1_footprint.wig_lowess	194310.61290530904	free
4690	AdWT_free_DMS_1_footprint.wig_lowess	184895.73275351603	free
4725	AdWT_free_DMS_1_footprint.wig_lowess	174307.22180144297	free
4760	AdWT_free_DMS_1_footprint.wig_lowess	164108.90567364756	free
4795	AdWT_free_DMS_1_footprint.wig_lowess	154597.4244069759	free
4830	AdWT_free_DMS_1_footprint.wig_lowess	145514.70719277277	free
4865	AdWT_free_DMS_1_footprint.wig_lowess	136520.55674129483	free
4900	AdWT_free_DMS_1_footprint.wig_lowess	127234.09232614393	free
4935	AdWT_free_DMS_1_footprint.wig_lowess	117266.8413384575	free
4970	AdWT_free_DMS_1_footprint.wig_lowess	106231.95475649666	free
5005	AdWT_free_DMS_1_footprint.wig_lowess	94515.72917357729	free
5040	AdWT_free_DMS_1_footprint.wig_lowess	84275.29753236887	free
5075	AdWT_free_DMS_1_footprint.wig_lowess	77209.25907065767	free
5110	AdWT_free_DMS_1_footprint.wig_lowess	72771.42474750204	free
5145	AdWT_free_DMS_1_footprint.wig_lowess	69931.63609931992	free
5180	AdWT_free_DMS_1_footprint.wig_lowess	68237.46447874191	free
5215	AdWT_free_DMS_1_footprint.wig_lowess	67256.79216229744	free
5250	AdWT_free_DMS_1_footprint.wig_lowess	66494.86183484465	free
5285	AdWT_free_DMS_1_footprint.wig_lowess	65823.71603443987	free
5320	AdWT_free_DMS_1_footprint.wig_lowess	65391.06712192095	free
5355	AdWT_free_DMS_1_footprint.wig_lowess	65291.98581485607	free
5390	AdWT_free_DMS_1_footprint.wig_lowess	65504.42713836627	free
5425	AdWT_free_DMS_1_footprint.wig_lowess	65996.00807339992	free
5460	AdWT_free_DMS_1_footprint.wig_lowess	66837.54469033827	free
5495	AdWT_free_DMS_1_footprint.wig_lowess	68111.5543782923	free
5530	AdWT_free_DMS_1_footprint.wig_lowess	69796.459269718	free
5565	AdWT_free_DMS_1_footprint.wig_lowess	71704.97985296263	free
5600	AdWT_free_DMS_1_footprint.wig_lowess	73709.03852049941	free
5635	AdWT_free_DMS_1_footprint.wig_lowess	75768.88278261741	free
5670	AdWT_free_DMS_1_footprint.wig_lowess	77968.16707563668	free
5705	AdWT_free_DMS_1_footprint.wig_lowess	80469.82066432784	free
5740	AdWT_free_DMS_1_footprint.wig_lowess	83460.51879977247	free
5775	AdWT_free_DMS_1_footprint.wig_lowess	86989.30903901377	free
5810	AdWT_free_DMS_1_footprint.wig_lowess	90827.22324432888	free
5845	AdWT_free_DMS_1_footprint.wig_lowess	94556.36515544423	free
5880	AdWT_free_DMS_1_footprint.wig_lowess	97775.89234962512	free
5915	AdWT_free_DMS_1_footprint.wig_lowess	100234.31432108728	free
5950	AdWT_free_DMS_1_footprint.wig_lowess	101963.51036440454	free
5985	AdWT_free_DMS_1_footprint.wig_lowess	103166.77168584315	free
6020	AdWT_free_DMS_1_footprint.wig_lowess	104083.33467758061	free
6055	AdWT_free_DMS_1_footprint.wig_lowess	104759.84634777332	free
6090	AdWT_free_DMS_1_footprint.wig_lowess	105157.71986508601	free
6125	AdWT_free_DMS_1_footprint.wig_lowess	105262.17088702765	free
6160	AdWT_free_DMS_1_footprint.wig_lowess	105037.93261122493	free
6195	AdWT_free_DMS_1_footprint.wig_lowess	104433.62369421126	free
6230	AdWT_free_DMS_1_footprint.wig_lowess	103494.19070651918	free
6265	AdWT_free_DMS_1_footprint.wig_lowess	102370.5790893122	free
6300	AdWT_free_DMS_1_footprint.wig_lowess	101386.40593400465	free
6335	AdWT_free_DMS_1_footprint.wig_lowess	100872.15395632162	free
6370	AdWT_free_DMS_1_footprint.wig_lowess	100783.73587113267	free
6405	AdWT_free_DMS_1_footprint.wig_lowess	100771.49721543462	free
6440	AdWT_free_DMS_1_footprint.wig_lowess	100613.09944969766	free
6475	AdWT_free_DMS_1_footprint.wig_lowess	100302.3067796127	free
6510	AdWT_free_DMS_1_footprint.wig_lowess	99847.78829184637	free
6545	AdWT_free_DMS_1_footprint.wig_lowess	99346.09611292204	free
6580	AdWT_free_DMS_1_footprint.wig_lowess	98963.26665961463	free
6615	AdWT_free_DMS_1_footprint.wig_lowess	98865.32645809879	free
6650	AdWT_free_DMS_1_footprint.wig_lowess	99230.90819177515	free
6685	AdWT_free_DMS_1_footprint.wig_lowess	100163.82922009013	free
6720	AdWT_free_DMS_1_footprint.wig_lowess	101534.00910403671	free
6755	AdWT_free_DMS_1_footprint.wig_lowess	103017.83290743119	free
6790	AdWT_free_DMS_1_footprint.wig_lowess	104428.73263801103	free
6825	AdWT_free_DMS_1_footprint.wig_lowess	105858.952235077	free
6860	AdWT_free_DMS_1_footprint.wig_lowess	107517.95150929727	free
6895	AdWT_free_DMS_1_footprint.wig_lowess	109427.97073513521	free
6930	AdWT_free_DMS_1_footprint.wig_lowess	111405.74154546586	free
6965	AdWT_free_DMS_1_footprint.wig_lowess	113163.01627489112	free
7000	AdWT_free_DMS_1_footprint.wig_lowess	114465.36967916664	free
7035	AdWT_free_DMS_1_footprint.wig_lowess	115221.26552197443	free
7070	AdWT_free_DMS_1_footprint.wig_lowess	115427.5797788224	free
7105	AdWT_free_DMS_1_footprint.wig_lowess	115195.88364153182	free
7140	AdWT_free_DMS_1_footprint.wig_lowess	114664.85144214307	free
7175	AdWT_free_DMS_1_footprint.wig_lowess	113921.3785871547	free
7210	AdWT_free_DMS_1_footprint.wig_lowess	113046.68655123799	free
7245	AdWT_free_DMS_1_footprint.wig_lowess	112143.58883901485	free
7280	AdWT_free_DMS_1_footprint.wig_lowess	111258.00254915362	free
7315	AdWT_free_DMS_1_footprint.wig_lowess	110391.1071415525	free
7350	AdWT_free_DMS_1_footprint.wig_lowess	109588.48515315687	free
7385	AdWT_free_DMS_1_footprint.wig_lowess	108954.78668758714	free
7420	AdWT_free_DMS_1_footprint.wig_lowess	108598.09801840862	free
7455	AdWT_free_DMS_1_footprint.wig_lowess	108570.24415081827	free
7490	AdWT_free_DMS_1_footprint.wig_lowess	108883.02456655579	free
7525	AdWT_free_DMS_1_footprint.wig_lowess	109490.47875472523	free
7560	AdWT_free_DMS_1_footprint.wig_lowess	110315.01314362185	free
7595	AdWT_free_DMS_1_footprint.wig_lowess	111307.14473782039	free
7630	AdWT_free_DMS_1_footprint.wig_lowess	112435.61065361102	free
7665	AdWT_free_DMS_1_footprint.wig_lowess	113708.44880878087	free
7700	AdWT_free_DMS_1_footprint.wig_lowess	115132.44933345607	free
7735	AdWT_free_DMS_1_footprint.wig_lowess	116622.34161993023	free
7770	AdWT_free_DMS_1_footprint.wig_lowess	118023.22047027886	free
7805	AdWT_free_DMS_1_footprint.wig_lowess	119201.91959332627	free
7840	AdWT_free_DMS_1_footprint.wig_lowess	120064.46077982614	free
7875	AdWT_free_DMS_1_footprint.wig_lowess	120566.09343424848	free
7910	AdWT_free_DMS_1_footprint.wig_lowess	120718.9241137367	free
7945	AdWT_free_DMS_1_footprint.wig_lowess	120546.81604492612	free
7980	AdWT_free_DMS_1_footprint.wig_lowess	120009.01979354666	free
8015	AdWT_free_DMS_1_footprint.wig_lowess	119110.63413707982	free
8050	AdWT_free_DMS_1_footprint.wig_lowess	117908.70616383561	free
8085	AdWT_free_DMS_1_footprint.wig_lowess	116354.90357410823	free
8120	AdWT_free_DMS_1_footprint.wig_lowess	114387.2311844802	free
8155	AdWT_free_DMS_1_footprint.wig_lowess	112039.62705873114	free
8190	AdWT_free_DMS_1_footprint.wig_lowess	109425.29724075535	free
8225	AdWT_free_DMS_1_footprint.wig_lowess	106667.8044500057	free
8260	AdWT_free_DMS_1_footprint.wig_lowess	103820.92835123681	free
8295	AdWT_free_DMS_1_footprint.wig_lowess	100897.96331800983	free
8330	AdWT_free_DMS_1_footprint.wig_lowess	97829.8367022135	free
8365	AdWT_free_DMS_1_footprint.wig_lowess	94600.71534643404	free
8400	AdWT_free_DMS_1_footprint.wig_lowess	91296.52942835852	free
8435	AdWT_free_DMS_1_footprint.wig_lowess	88072.24035150527	free
8470	AdWT_free_DMS_1_footprint.wig_lowess	85098.60271346376	free
8505	AdWT_free_DMS_1_footprint.wig_lowess	82403.02409441936	free
8540	AdWT_free_DMS_1_footprint.wig_lowess	79920.97531256439	free
8575	AdWT_free_DMS_1_footprint.wig_lowess	77655.89506399121	free
8610	AdWT_free_DMS_1_footprint.wig_lowess	75651.60055804923	free
8645	AdWT_free_DMS_1_footprint.wig_lowess	74006.67467923812	free
8680	AdWT_free_DMS_1_footprint.wig_lowess	72818.77085010891	free
8715	AdWT_free_DMS_1_footprint.wig_lowess	72299.49157276851	free
8750	AdWT_free_DMS_1_footprint.wig_lowess	72715.76117207289	free
8785	AdWT_free_DMS_1_footprint.wig_lowess	74328.41830091103	free
8820	AdWT_free_DMS_1_footprint.wig_lowess	77251.34663911839	free
8855	AdWT_free_DMS_1_footprint.wig_lowess	81252.56950974287	free
8890	AdWT_free_DMS_1_footprint.wig_lowess	85836.7378556968	free
8925	AdWT_free_DMS_1_footprint.wig_lowess	90466.5042096287	free
8960	AdWT_free_DMS_1_footprint.wig_lowess	94780.64917939706	free
8995	AdWT_free_DMS_1_footprint.wig_lowess	98699.42728952653	free
9030	AdWT_free_DMS_1_footprint.wig_lowess	102194.22766159693	free
9065	AdWT_free_DMS_1_footprint.wig_lowess	105314.06040389568	free
9100	AdWT_free_DMS_1_footprint.wig_lowess	108111.25836655023	free
9135	AdWT_free_DMS_1_footprint.wig_lowess	110554.14287577957	free
9170	AdWT_free_DMS_1_footprint.wig_lowess	112509.80593276217	free
9205	AdWT_free_DMS_1_footprint.wig_lowess	113732.98592264569	free
9240	AdWT_free_DMS_1_footprint.wig_lowess	114021.85154981389	free
9275	AdWT_free_DMS_1_footprint.wig_lowess	113285.22783282716	free
9310	AdWT_free_DMS_1_footprint.wig_lowess	111624.38908530836	free
9345	AdWT_free_DMS_1_footprint.wig_lowess	109291.0820569016	free
9380	AdWT_free_DMS_1_footprint.wig_lowess	106651.41520781444	free
9415	AdWT_free_DMS_1_footprint.wig_lowess	104156.84725527183	free
9450	AdWT_free_DMS_1_footprint.wig_lowess	102027.50048947583	free
9485	AdWT_free_DMS_1_footprint.wig_lowess	100196.76484647306	free
9520	AdWT_free_DMS_1_footprint.wig_lowess	98488.99230706168	free
9555	AdWT_free_DMS_1_footprint.wig_lowess	96770.52298600746	free
9590	AdWT_free_DMS_1_footprint.wig_lowess	95096.3675119411	free
9625	AdWT_free_DMS_1_footprint.wig_lowess	93551.71971891265	free
9660	AdWT_free_DMS_1_footprint.wig_lowess	92200.82533712774	free
9695	AdWT_free_DMS_1_footprint.wig_lowess	91148.6844715405	free
9730	AdWT_free_DMS_1_footprint.wig_lowess	90528.53197683286	free
9765	AdWT_free_DMS_1_footprint.wig_lowess	90470.8363182338	free
9800	AdWT_free_DMS_1_footprint.wig_lowess	91006.13134123744	free
9835	AdWT_free_DMS_1_footprint.wig_lowess	92036.57637791615	free
9870	AdWT_free_DMS_1_footprint.wig_lowess	93329.24538821634	free
9905	AdWT_free_DMS_1_footprint.wig_lowess	94659.0728625045	free
9940	AdWT_free_DMS_1_footprint.wig_lowess	95989.72253796541	free
9975	AdWT_free_DMS_1_footprint.wig_lowess	97351.83193435898	free
10010	AdWT_free_DMS_1_footprint.wig_lowess	98614.24259446037	free
10045	AdWT_free_DMS_1_footprint.wig_lowess	99557.87946553313	free
10080	AdWT_free_DMS_1_footprint.wig_lowess	100088.76704644717	free
10115	AdWT_free_DMS_1_footprint.wig_lowess	100116.10454016454	free
10150	AdWT_free_DMS_1_footprint.wig_lowess	99557.75647834004	free
10185	AdWT_free_DMS_1_footprint.wig_lowess	98443.221100034	free
10220	AdWT_free_DMS_1_footprint.wig_lowess	96911.35551357231	free
10255	AdWT_free_DMS_1_footprint.wig_lowess	95182.02096945878	free
10290	AdWT_free_DMS_1_footprint.wig_lowess	93490.4917546918	free
10325	AdWT_free_DMS_1_footprint.wig_lowess	92031.82720161323	free
10360	AdWT_free_DMS_1_footprint.wig_lowess	90978.86960296535	free
10395	AdWT_free_DMS_1_footprint.wig_lowess	90408.38628044962	free
10430	AdWT_free_DMS_1_footprint.wig_lowess	90236.58617300175	free
10465	AdWT_free_DMS_1_footprint.wig_lowess	90335.23399729497	free
10500	AdWT_free_DMS_1_footprint.wig_lowess	90715.70971458875	free
10535	AdWT_free_DMS_1_footprint.wig_lowess	91472.53808349896	free
10570	AdWT_free_DMS_1_footprint.wig_lowess	92696.07347073154	free
10605	AdWT_free_DMS_1_footprint.wig_lowess	94394.4042442109	free
10640	AdWT_free_DMS_1_footprint.wig_lowess	96402.60932415843	free
10675	AdWT_free_DMS_1_footprint.wig_lowess	98420.71755363952	free
10710	AdWT_free_DMS_1_footprint.wig_lowess	100118.60053639939	free
10745	AdWT_free_DMS_1_footprint.wig_lowess	101327.91837211618	free
10780	AdWT_free_DMS_1_footprint.wig_lowess	102048.7234365265	free
10815	AdWT_free_DMS_1_footprint.wig_lowess	102347.72663305771	free
10850	AdWT_free_DMS_1_footprint.wig_lowess	102330.84385429627	free
10885	AdWT_free_DMS_1_footprint.wig_lowess	102096.34841655364	free
10920	AdWT_free_DMS_1_footprint.wig_lowess	101733.79438453012	free
10955	AdWT_free_DMS_1_footprint.wig_lowess	101215.23074102496	free
10990	AdWT_free_DMS_1_footprint.wig_lowess	100432.72128710717	free
11025	AdWT_free_DMS_1_footprint.wig_lowess	99268.68270114988	free
11060	AdWT_free_DMS_1_footprint.wig_lowess	97625.25232501453	free
11095	AdWT_free_DMS_1_footprint.wig_lowess	95514.60068467532	free
11130	AdWT_free_DMS_1_footprint.wig_lowess	93077.40929019857	free
11165	AdWT_free_DMS_1_footprint.wig_lowess	90486.0816383129	free
11200	AdWT_free_DMS_1_footprint.wig_lowess	87828.08969249502	free
11235	AdWT_free_DMS_1_footprint.wig_lowess	85068.09112629852	free
11270	AdWT_free_DMS_1_footprint.wig_lowess	82198.33269848437	free
11305	AdWT_free_DMS_1_footprint.wig_lowess	79268.54140519652	free
11340	AdWT_free_DMS_1_footprint.wig_lowess	76430.27436672882	free
11375	AdWT_free_DMS_1_footprint.wig_lowess	73871.63576698203	free
11410	AdWT_free_DMS_1_footprint.wig_lowess	71852.01725571397	free
11445	AdWT_free_DMS_1_footprint.wig_lowess	70857.39944389444	free
11480	AdWT_free_DMS_1_footprint.wig_lowess	71296.12337584198	free
11515	AdWT_free_DMS_1_footprint.wig_lowess	73169.46732500443	free
11550	AdWT_free_DMS_1_footprint.wig_lowess	75976.07212655208	free
11585	AdWT_free_DMS_1_footprint.wig_lowess	79113.02551200712	free
11620	AdWT_free_DMS_1_footprint.wig_lowess	82327.7335184232	free
11655	AdWT_free_DMS_1_footprint.wig_lowess	85664.64476282026	free
11690	AdWT_free_DMS_1_footprint.wig_lowess	89203.53548097334	free
11725	AdWT_free_DMS_1_footprint.wig_lowess	92869.95368661053	free
11760	AdWT_free_DMS_1_footprint.wig_lowess	96513.65700362707	free
11795	AdWT_free_DMS_1_footprint.wig_lowess	100031.01255072834	free
11830	AdWT_free_DMS_1_footprint.wig_lowess	103246.34473865954	free
11865	AdWT_free_DMS_1_footprint.wig_lowess	105886.53815853714	free
11900	AdWT_free_DMS_1_footprint.wig_lowess	107696.03193174338	free
11935	AdWT_free_DMS_1_footprint.wig_lowess	108565.09581473362	free
11970	AdWT_free_DMS_1_footprint.wig_lowess	108565.1738862742	free
12005	AdWT_free_DMS_1_footprint.wig_lowess	107917.7212549044	free
12040	AdWT_free_DMS_1_footprint.wig_lowess	106843.94152990186	free
12075	AdWT_free_DMS_1_footprint.wig_lowess	105370.85397485315	free
12110	AdWT_free_DMS_1_footprint.wig_lowess	103386.05279617134	free
12145	AdWT_free_DMS_1_footprint.wig_lowess	100925.59218590308	free
12180	AdWT_free_DMS_1_footprint.wig_lowess	98225.61022306519	free
12215	AdWT_free_DMS_1_footprint.wig_lowess	95607.57861198037	free
12250	AdWT_free_DMS_1_footprint.wig_lowess	93297.17223647563	free
12285	AdWT_free_DMS_1_footprint.wig_lowess	91403.86331849398	free
12320	AdWT_free_DMS_1_footprint.wig_lowess	89945.46216423463	free
12355	AdWT_free_DMS_1_footprint.wig_lowess	88760.75192650419	free
12390	AdWT_free_DMS_1_footprint.wig_lowess	87622.47706538599	free
12425	AdWT_free_DMS_1_footprint.wig_lowess	86453.79500388823	free
12460	AdWT_free_DMS_1_footprint.wig_lowess	85427.70203145087	free
12495	AdWT_free_DMS_1_footprint.wig_lowess	84851.96055027611	free
12530	AdWT_free_DMS_1_footprint.wig_lowess	85104.19803519752	free
12565	AdWT_free_DMS_1_footprint.wig_lowess	86449.52286976782	free
12600	AdWT_free_DMS_1_footprint.wig_lowess	88802.77027264093	free
12635	AdWT_free_DMS_1_footprint.wig_lowess	91730.43132796985	free
12670	AdWT_free_DMS_1_footprint.wig_lowess	94720.70882205605	free
12705	AdWT_free_DMS_1_footprint.wig_lowess	97420.82300075956	free
12740	AdWT_free_DMS_1_footprint.wig_lowess	99705.19055722572	free
12775	AdWT_free_DMS_1_footprint.wig_lowess	101617.5526632831	free
12810	AdWT_free_DMS_1_footprint.wig_lowess	103192.69390230888	free
12845	AdWT_free_DMS_1_footprint.wig_lowess	104464.3937094553	free
12880	AdWT_free_DMS_1_footprint.wig_lowess	105474.85498872401	free
12915	AdWT_free_DMS_1_footprint.wig_lowess	106297.69933905819	free
12950	AdWT_free_DMS_1_footprint.wig_lowess	106960.54575812865	free
12985	AdWT_free_DMS_1_footprint.wig_lowess	107406.2698751294	free
13020	AdWT_free_DMS_1_footprint.wig_lowess	107580.29066973279	free
13055	AdWT_free_DMS_1_footprint.wig_lowess	107469.79939478911	free
13090	AdWT_free_DMS_1_footprint.wig_lowess	107178.84162444374	free
13125	AdWT_free_DMS_1_footprint.wig_lowess	106819.61406849895	free
13160	AdWT_free_DMS_1_footprint.wig_lowess	106526.41022123997	free
13195	AdWT_free_DMS_1_footprint.wig_lowess	106458.16863992575	free
13230	AdWT_free_DMS_1_footprint.wig_lowess	106759.80216468593	free
13265	AdWT_free_DMS_1_footprint.wig_lowess	107469.74112024515	free
13300	AdWT_free_DMS_1_footprint.wig_lowess	108531.55384431803	free
13335	AdWT_free_DMS_1_footprint.wig_lowess	109882.69886464495	free
13370	AdWT_free_DMS_1_footprint.wig_lowess	111492.45624325349	free
13405	AdWT_free_DMS_1_footprint.wig_lowess	113422.6843343046	free
13440	AdWT_free_DMS_1_footprint.wig_lowess	115852.57877919967	free
13475	AdWT_free_DMS_1_footprint.wig_lowess	118754.05210534202	free
13510	AdWT_free_DMS_1_footprint.wig_lowess	122169.4902351629	free
13545	AdWT_free_DMS_1_footprint.wig_lowess	126640.08964368718	free
13580	AdWT_free_DMS_1_footprint.wig_lowess	132830.97818879687	free
13615	AdWT_free_DMS_1_footprint.wig_lowess	140859.13167842253	free
13650	AdWT_free_DMS_1_footprint.wig_lowess	149973.38578402202	free
13685	AdWT_free_DMS_1_footprint.wig_lowess	159405.62651320657	free
13720	AdWT_free_DMS_1_footprint.wig_lowess	168735.18255942588	free
13755	AdWT_free_DMS_1_footprint.wig_lowess	177815.85154955956	free
13790	AdWT_free_DMS_1_footprint.wig_lowess	186818.5240067115	free
13825	AdWT_free_DMS_1_footprint.wig_lowess	195824.13171347877	free
13860	AdWT_free_DMS_1_footprint.wig_lowess	204862.42552275778	free
13895	AdWT_free_DMS_1_footprint.wig_lowess	213833.60175735955	free
13930	AdWT_free_DMS_1_footprint.wig_lowess	222245.51576821733	free
13965	AdWT_free_DMS_1_footprint.wig_lowess	229335.8668701826	free
14000	AdWT_free_DMS_1_footprint.wig_lowess	234550.3498950122	free
14035	AdWT_free_DMS_1_footprint.wig_lowess	237666.27769834726	free
14070	AdWT_free_DMS_1_footprint.wig_lowess	238541.58268175228	free
14105	AdWT_free_DMS_1_footprint.wig_lowess	237337.58519111382	free
14140	AdWT_free_DMS_1_footprint.wig_lowess	234677.54147215906	free
14175	AdWT_free_DMS_1_footprint.wig_lowess	231136.77539536727	free
14210	AdWT_free_DMS_1_footprint.wig_lowess	226600.34531537062	free
14245	AdWT_free_DMS_1_footprint.wig_lowess	220599.18293524164	free
14280	AdWT_free_DMS_1_footprint.wig_lowess	212905.0001397848	free
14315	AdWT_free_DMS_1_footprint.wig_lowess	203798.385505061	free
14350	AdWT_free_DMS_1_footprint.wig_lowess	193895.20607743517	free
14385	AdWT_free_DMS_1_footprint.wig_lowess	183648.55348073438	free
14420	AdWT_free_DMS_1_footprint.wig_lowess	173291.58342260114	free
14455	AdWT_free_DMS_1_footprint.wig_lowess	163157.75743385954	free
14490	AdWT_free_DMS_1_footprint.wig_lowess	153469.9850257779	free
14525	AdWT_free_DMS_1_footprint.wig_lowess	144072.66319429345	free
14560	AdWT_free_DMS_1_footprint.wig_lowess	134724.79879522027	free
14595	AdWT_free_DMS_1_footprint.wig_lowess	125448.05335125672	free
14630	AdWT_free_DMS_1_footprint.wig_lowess	116537.11932437216	free
14665	AdWT_free_DMS_1_footprint.wig_lowess	108441.63514762378	free
14700	AdWT_free_DMS_1_footprint.wig_lowess	101501.6837062252	free
14735	AdWT_free_DMS_1_footprint.wig_lowess	95797.36398655464	free
14770	AdWT_free_DMS_1_footprint.wig_lowess	91214.4323601446	free
14805	AdWT_free_DMS_1_footprint.wig_lowess	87454.83226689922	free
14840	AdWT_free_DMS_1_footprint.wig_lowess	84133.41920168803	free
14875	AdWT_free_DMS_1_footprint.wig_lowess	81029.1613337179	free
14910	AdWT_free_DMS_1_footprint.wig_lowess	78178.12542719445	free
14945	AdWT_free_DMS_1_footprint.wig_lowess	75714.32941618242	free
14980	AdWT_free_DMS_1_footprint.wig_lowess	73752.70900100091	free
15015	AdWT_free_DMS_1_footprint.wig_lowess	72318.30114718177	free
15050	AdWT_free_DMS_1_footprint.wig_lowess	71395.18416654396	free
15085	AdWT_free_DMS_1_footprint.wig_lowess	70931.17203890286	free
15120	AdWT_free_DMS_1_footprint.wig_lowess	70942.96783844013	free
15155	AdWT_free_DMS_1_footprint.wig_lowess	71429.82940122357	free
15190	AdWT_free_DMS_1_footprint.wig_lowess	72346.05149937041	free
15225	AdWT_free_DMS_1_footprint.wig_lowess	73674.28783236525	free
15260	AdWT_free_DMS_1_footprint.wig_lowess	75480.13683480198	free
15295	AdWT_free_DMS_1_footprint.wig_lowess	77795.26025461787	free
15330	AdWT_free_DMS_1_footprint.wig_lowess	80489.31907226714	free
15365	AdWT_free_DMS_1_footprint.wig_lowess	83357.37848704573	free
15400	AdWT_free_DMS_1_footprint.wig_lowess	86181.72817284123	free
15435	AdWT_free_DMS_1_footprint.wig_lowess	88788.60433251082	free
15470	AdWT_free_DMS_1_footprint.wig_lowess	91089.0500430494	free
15505	AdWT_free_DMS_1_footprint.wig_lowess	93081.22877698757	free
15540	AdWT_free_DMS_1_footprint.wig_lowess	94821.02444158161	free
15575	AdWT_free_DMS_1_footprint.wig_lowess	96318.3769379974	free
15610	AdWT_free_DMS_1_footprint.wig_lowess	97578.08998025625	free
15645	AdWT_free_DMS_1_footprint.wig_lowess	98632.00787694954	free
15680	AdWT_free_DMS_1_footprint.wig_lowess	99574.77274640134	free
15715	AdWT_free_DMS_1_footprint.wig_lowess	100398.60442455689	free
15750	AdWT_free_DMS_1_footprint.wig_lowess	100981.72731272526	free
15785	AdWT_free_DMS_1_footprint.wig_lowess	101233.4076715869	free
15820	AdWT_free_DMS_1_footprint.wig_lowess	101225.61658378116	free
15855	AdWT_free_DMS_1_footprint.wig_lowess	101208.05109617188	free
15890	AdWT_free_DMS_1_footprint.wig_lowess	101505.02393973632	free
15925	AdWT_free_DMS_1_footprint.wig_lowess	102374.90130215806	free
15960	AdWT_free_DMS_1_footprint.wig_lowess	103926.07354217103	free
15995	AdWT_free_DMS_1_footprint.wig_lowess	106056.83658316979	free
16030	AdWT_free_DMS_1_footprint.wig_lowess	108512.25106886828	free
16065	AdWT_free_DMS_1_footprint.wig_lowess	111129.70391381909	free
16100	AdWT_free_DMS_1_footprint.wig_lowess	113858.65510320122	free
16135	AdWT_free_DMS_1_footprint.wig_lowess	116767.30100648638	free
16170	AdWT_free_DMS_1_footprint.wig_lowess	119960.55137713505	free
16205	AdWT_free_DMS_1_footprint.wig_lowess	123550.27673963571	free
16240	AdWT_free_DMS_1_footprint.wig_lowess	127482.02450506695	free
16275	AdWT_free_DMS_1_footprint.wig_lowess	131409.29958474232	free
16310	AdWT_free_DMS_1_footprint.wig_lowess	134904.6811631168	free
16345	AdWT_free_DMS_1_footprint.wig_lowess	137795.66516233355	free
16380	AdWT_free_DMS_1_footprint.wig_lowess	140200.05224880893	free
16415	AdWT_free_DMS_1_footprint.wig_lowess	142179.9540423696	free
16450	AdWT_free_DMS_1_footprint.wig_lowess	143815.10247057938	free
16485	AdWT_free_DMS_1_footprint.wig_lowess	145118.8352321799	free
16520	AdWT_free_DMS_1_footprint.wig_lowess	146024.52744779046	free
16555	AdWT_free_DMS_1_footprint.wig_lowess	146539.305573203	free
16590	AdWT_free_DMS_1_footprint.wig_lowess	146698.06010692802	free
16625	AdWT_free_DMS_1_footprint.wig_lowess	146504.31517682006	free
16660	AdWT_free_DMS_1_footprint.wig_lowess	145845.45207601663	free
16695	AdWT_free_DMS_1_footprint.wig_lowess	144504.9679752011	free
16730	AdWT_free_DMS_1_footprint.wig_lowess	142420.02884849874	free
16765	AdWT_free_DMS_1_footprint.wig_lowess	139729.036345951	free
16800	AdWT_free_DMS_1_footprint.wig_lowess	136569.38595396202	free
16835	AdWT_free_DMS_1_footprint.wig_lowess	133023.7291264769	free
16870	AdWT_free_DMS_1_footprint.wig_lowess	129129.71146249531	free
16905	AdWT_free_DMS_1_footprint.wig_lowess	124933.96792417599	free
16940	AdWT_free_DMS_1_footprint.wig_lowess	120450.12235248227	free
16975	AdWT_free_DMS_1_footprint.wig_lowess	115829.64959121283	free
17010	AdWT_free_DMS_1_footprint.wig_lowess	111330.39253090462	free
17045	AdWT_free_DMS_1_footprint.wig_lowess	107204.68520067593	free
17080	AdWT_free_DMS_1_footprint.wig_lowess	103573.24560076642	free
17115	AdWT_free_DMS_1_footprint.wig_lowess	100365.12261595999	free
17150	AdWT_free_DMS_1_footprint.wig_lowess	97432.2617365906	free
17185	AdWT_free_DMS_1_footprint.wig_lowess	94639.97277520415	free
17220	AdWT_free_DMS_1_footprint.wig_lowess	91947.82585074476	free
17255	AdWT_free_DMS_1_footprint.wig_lowess	89462.04845771781	free
17290	AdWT_free_DMS_1_footprint.wig_lowess	87320.04243246898	free
17325	AdWT_free_DMS_1_footprint.wig_lowess	85619.58794943822	free
17360	AdWT_free_DMS_1_footprint.wig_lowess	84386.372467133	free
17395	AdWT_free_DMS_1_footprint.wig_lowess	83489.1655572377	free
17430	AdWT_free_DMS_1_footprint.wig_lowess	82668.07537030418	free
17465	AdWT_free_DMS_1_footprint.wig_lowess	81651.46793887562	free
17500	AdWT_free_DMS_1_footprint.wig_lowess	80272.875963879	free
17535	AdWT_free_DMS_1_footprint.wig_lowess	78505.92368198147	free
17570	AdWT_free_DMS_1_footprint.wig_lowess	76497.66338219118	free
17605	AdWT_free_DMS_1_footprint.wig_lowess	74485.28016062499	free
17640	AdWT_free_DMS_1_footprint.wig_lowess	72682.57419935094	free
17675	AdWT_free_DMS_1_footprint.wig_lowess	71310.32730963106	free
17710	AdWT_free_DMS_1_footprint.wig_lowess	70567.33757501557	free
17745	AdWT_free_DMS_1_footprint.wig_lowess	70546.10284044268	free
17780	AdWT_free_DMS_1_footprint.wig_lowess	71200.32408667024	free
17815	AdWT_free_DMS_1_footprint.wig_lowess	72448.61210421297	free
17850	AdWT_free_DMS_1_footprint.wig_lowess	74233.05103160211	free
17885	AdWT_free_DMS_1_footprint.wig_lowess	76504.520230956	free
17920	AdWT_free_DMS_1_footprint.wig_lowess	79184.09125249526	free
17955	AdWT_free_DMS_1_footprint.wig_lowess	82197.50287547788	free
17990	AdWT_free_DMS_1_footprint.wig_lowess	85495.49887598996	free
18025	AdWT_free_DMS_1_footprint.wig_lowess	89053.92749534745	free
18060	AdWT_free_DMS_1_footprint.wig_lowess	92860.52994936895	free
18095	AdWT_free_DMS_1_footprint.wig_lowess	96701.78325998124	free
18130	AdWT_free_DMS_1_footprint.wig_lowess	100258.92377318976	free
18165	AdWT_free_DMS_1_footprint.wig_lowess	103264.76155531834	free
18200	AdWT_free_DMS_1_footprint.wig_lowess	105567.4277856376	free
18235	AdWT_free_DMS_1_footprint.wig_lowess	107071.82457372887	free
18270	AdWT_free_DMS_1_footprint.wig_lowess	107734.70708282577	free
18305	AdWT_free_DMS_1_footprint.wig_lowess	107602.34100466223	free
18340	AdWT_free_DMS_1_footprint.wig_lowess	106793.5450155415	free
18375	AdWT_free_DMS_1_footprint.wig_lowess	105375.84386779343	free
18410	AdWT_free_DMS_1_footprint.wig_lowess	103376.89581019495	free
18445	AdWT_free_DMS_1_footprint.wig_lowess	100766.86269898913	free
18480	AdWT_free_DMS_1_footprint.wig_lowess	97586.32060008608	free
18515	AdWT_free_DMS_1_footprint.wig_lowess	93991.07656438503	free
18550	AdWT_free_DMS_1_footprint.wig_lowess	90149.44284956703	free
18585	AdWT_free_DMS_1_footprint.wig_lowess	86151.95894615991	free
18620	AdWT_free_DMS_1_footprint.wig_lowess	82130.88700732143	free
18655	AdWT_free_DMS_1_footprint.wig_lowess	78230.55541198998	free
18690	AdWT_free_DMS_1_footprint.wig_lowess	74674.47886865707	free
18725	AdWT_free_DMS_1_footprint.wig_lowess	71927.43934448238	free
18760	AdWT_free_DMS_1_footprint.wig_lowess	70576.77635128217	free
18795	AdWT_free_DMS_1_footprint.wig_lowess	71080.23949041744	free
18830	AdWT_free_DMS_1_footprint.wig_lowess	73499.11219843947	free
18865	AdWT_free_DMS_1_footprint.wig_lowess	77396.89342452439	free
18900	AdWT_free_DMS_1_footprint.wig_lowess	82251.28419283939	free
18935	AdWT_free_DMS_1_footprint.wig_lowess	87906.39291351684	free
18970	AdWT_free_DMS_1_footprint.wig_lowess	94429.05750752454	free
19005	AdWT_free_DMS_1_footprint.wig_lowess	101802.55905871272	free
19040	AdWT_free_DMS_1_footprint.wig_lowess	109831.03832515843	free
19075	AdWT_free_DMS_1_footprint.wig_lowess	118301.8709617213	free
19110	AdWT_free_DMS_1_footprint.wig_lowess	127167.41870520847	free
19145	AdWT_free_DMS_1_footprint.wig_lowess	136326.07564342069	free
19180	AdWT_free_DMS_1_footprint.wig_lowess	145390.39309582845	free
19215	AdWT_free_DMS_1_footprint.wig_lowess	153816.02299348445	free
19250	AdWT_free_DMS_1_footprint.wig_lowess	161186.42215277496	free
19285	AdWT_free_DMS_1_footprint.wig_lowess	167463.11967795005	free
19320	AdWT_free_DMS_1_footprint.wig_lowess	172896.656599398	free
19355	AdWT_free_DMS_1_footprint.wig_lowess	177754.4182477284	free
19390	AdWT_free_DMS_1_footprint.wig_lowess	182068.5117580687	free
19425	AdWT_free_DMS_1_footprint.wig_lowess	185615.2686044401	free
19460	AdWT_free_DMS_1_footprint.wig_lowess	188035.0774818287	free
19495	AdWT_free_DMS_1_footprint.wig_lowess	189070.47521586303	free
19530	AdWT_free_DMS_1_footprint.wig_lowess	188774.42884351398	free
19565	AdWT_free_DMS_1_footprint.wig_lowess	187433.02676701325	free
19600	AdWT_free_DMS_1_footprint.wig_lowess	185449.7980462245	free
19635	AdWT_free_DMS_1_footprint.wig_lowess	183114.861687876	free
19670	AdWT_free_DMS_1_footprint.wig_lowess	180536.0887766915	free
19705	AdWT_free_DMS_1_footprint.wig_lowess	177817.69988021124	free
19740	AdWT_free_DMS_1_footprint.wig_lowess	175047.82375795746	free
19775	AdWT_free_DMS_1_footprint.wig_lowess	172275.79739091208	free
19810	AdWT_free_DMS_1_footprint.wig_lowess	169513.508039077	free
19845	AdWT_free_DMS_1_footprint.wig_lowess	166889.71727076927	free
19880	AdWT_free_DMS_1_footprint.wig_lowess	164693.20782948393	free
19915	AdWT_free_DMS_1_footprint.wig_lowess	163181.56717029138	free
19950	AdWT_free_DMS_1_footprint.wig_lowess	162359.9553504039	free
19985	AdWT_free_DMS_1_footprint.wig_lowess	162092.55172858576	free
20020	AdWT_free_DMS_1_footprint.wig_lowess	162133.55403545607	free
20055	AdWT_free_DMS_1_footprint.wig_lowess	162199.4248655903	free
20090	AdWT_free_DMS_1_footprint.wig_lowess	162076.25727715986	free
20125	AdWT_free_DMS_1_footprint.wig_lowess	161624.00899286303	free
20160	AdWT_free_DMS_1_footprint.wig_lowess	160869.47174942412	free
20195	AdWT_free_DMS_1_footprint.wig_lowess	159893.1276252159	free
20230	AdWT_free_DMS_1_footprint.wig_lowess	158621.97556702915	free
20265	AdWT_free_DMS_1_footprint.wig_lowess	156952.03581813452	free
20300	AdWT_free_DMS_1_footprint.wig_lowess	154881.8921835527	free
20335	AdWT_free_DMS_1_footprint.wig_lowess	152423.25962184524	free
20370	AdWT_free_DMS_1_footprint.wig_lowess	149736.3134143291	free
20405	AdWT_free_DMS_1_footprint.wig_lowess	147076.22171054	free
20440	AdWT_free_DMS_1_footprint.wig_lowess	144636.99070603662	free
20475	AdWT_free_DMS_1_footprint.wig_lowess	142644.74108502537	free
20510	AdWT_free_DMS_1_footprint.wig_lowess	141391.17419735595	free
20545	AdWT_free_DMS_1_footprint.wig_lowess	141077.53541357402	free
20580	AdWT_free_DMS_1_footprint.wig_lowess	141608.20887283256	free
20615	AdWT_free_DMS_1_footprint.wig_lowess	142691.8589956815	free
20650	AdWT_free_DMS_1_footprint.wig_lowess	144178.6958712618	free
20685	AdWT_free_DMS_1_footprint.wig_lowess	146230.4875709879	free
20720	AdWT_free_DMS_1_footprint.wig_lowess	148922.5598190161	free
20755	AdWT_free_DMS_1_footprint.wig_lowess	152065.58005225574	free
20790	AdWT_free_DMS_1_footprint.wig_lowess	155288.97176040485	free
20825	AdWT_free_DMS_1_footprint.wig_lowess	158482.89150623427	free
20860	AdWT_free_DMS_1_footprint.wig_lowess	161813.7992391646	free
20895	AdWT_free_DMS_1_footprint.wig_lowess	165378.93067988762	free
20930	AdWT_free_DMS_1_footprint.wig_lowess	169179.43707593414	free
20965	AdWT_free_DMS_1_footprint.wig_lowess	173133.94326918988	free
21000	AdWT_free_DMS_1_footprint.wig_lowess	177073.66607887577	free
21035	AdWT_free_DMS_1_footprint.wig_lowess	180874.43236138066	free
21070	AdWT_free_DMS_1_footprint.wig_lowess	184480.77372896235	free
21105	AdWT_free_DMS_1_footprint.wig_lowess	187951.28681859325	free
21140	AdWT_free_DMS_1_footprint.wig_lowess	191470.124460583	free
21175	AdWT_free_DMS_1_footprint.wig_lowess	195278.03174728245	free
21210	AdWT_free_DMS_1_footprint.wig_lowess	199545.74261122433	free
21245	AdWT_free_DMS_1_footprint.wig_lowess	204421.30318140078	free
21280	AdWT_free_DMS_1_footprint.wig_lowess	209845.01922641395	free
21315	AdWT_free_DMS_1_footprint.wig_lowess	215502.1963870785	free
21350	AdWT_free_DMS_1_footprint.wig_lowess	221157.639120586	free
21385	AdWT_free_DMS_1_footprint.wig_lowess	226715.7385996411	free
21420	AdWT_free_DMS_1_footprint.wig_lowess	232111.2850319849	free
21455	AdWT_free_DMS_1_footprint.wig_lowess	237323.39518941118	free
21490	AdWT_free_DMS_1_footprint.wig_lowess	241922.67241060582	free
21525	AdWT_free_DMS_1_footprint.wig_lowess	245041.14641359486	free
21560	AdWT_free_DMS_1_footprint.wig_lowess	246245.68465661298	free
21595	AdWT_free_DMS_1_footprint.wig_lowess	246143.4063178045	free
21630	AdWT_free_DMS_1_footprint.wig_lowess	245537.56726378994	free
21665	AdWT_free_DMS_1_footprint.wig_lowess	244825.8830803792	free
21700	AdWT_free_DMS_1_footprint.wig_lowess	243913.37033007838	free
21735	AdWT_free_DMS_1_footprint.wig_lowess	242349.22734065662	free
21770	AdWT_free_DMS_1_footprint.wig_lowess	239776.96583504794	free
21805	AdWT_free_DMS_1_footprint.wig_lowess	236149.33135974416	free
21840	AdWT_free_DMS_1_footprint.wig_lowess	231745.45498991126	free
21875	AdWT_free_DMS_1_footprint.wig_lowess	226908.13298039095	free
21910	AdWT_free_DMS_1_footprint.wig_lowess	221908.48620866527	free
21945	AdWT_free_DMS_1_footprint.wig_lowess	216821.27782518484	free
21980	AdWT_free_DMS_1_footprint.wig_lowess	211860.6721396231	free
22015	AdWT_free_DMS_1_footprint.wig_lowess	207250.7691764238	free
22050	AdWT_free_DMS_1_footprint.wig_lowess	202708.29086543093	free
22085	AdWT_free_DMS_1_footprint.wig_lowess	197616.16901041463	free
22120	AdWT_free_DMS_1_footprint.wig_lowess	191533.9399393851	free
22155	AdWT_free_DMS_1_footprint.wig_lowess	184394.68741898707	free
22190	AdWT_free_DMS_1_footprint.wig_lowess	176504.43548253083	free
22225	AdWT_free_DMS_1_footprint.wig_lowess	168381.88716222232	free
22260	AdWT_free_DMS_1_footprint.wig_lowess	160531.52060048748	free
22295	AdWT_free_DMS_1_footprint.wig_lowess	153187.88002856943	free
22330	AdWT_free_DMS_1_footprint.wig_lowess	146304.41429209645	free
22365	AdWT_free_DMS_1_footprint.wig_lowess	139760.84785379615	free
22400	AdWT_free_DMS_1_footprint.wig_lowess	133281.50960138813	free
22435	AdWT_free_DMS_1_footprint.wig_lowess	126518.51042200727	free
22470	AdWT_free_DMS_1_footprint.wig_lowess	119488.8350886111	free
22505	AdWT_free_DMS_1_footprint.wig_lowess	112640.91291916308	free
22540	AdWT_free_DMS_1_footprint.wig_lowess	106645.65384218418	free
22575	AdWT_free_DMS_1_footprint.wig_lowess	101898.3978125494	free
22610	AdWT_free_DMS_1_footprint.wig_lowess	98375.68287246689	free
22645	AdWT_free_DMS_1_footprint.wig_lowess	95629.69453020665	free
22680	AdWT_free_DMS_1_footprint.wig_lowess	93191.69552209295	free
22715	AdWT_free_DMS_1_footprint.wig_lowess	90899.13155823722	free
22750	AdWT_free_DMS_1_footprint.wig_lowess	88723.7847679902	free
22785	AdWT_free_DMS_1_footprint.wig_lowess	86773.75947190658	free
22820	AdWT_free_DMS_1_footprint.wig_lowess	85062.09710526952	free
22855	AdWT_free_DMS_1_footprint.wig_lowess	83581.12259232318	free
22890	AdWT_free_DMS_1_footprint.wig_lowess	82344.06430366932	free
22925	AdWT_free_DMS_1_footprint.wig_lowess	81412.23737630504	free
22960	AdWT_free_DMS_1_footprint.wig_lowess	80838.38926949872	free
22995	AdWT_free_DMS_1_footprint.wig_lowess	80740.6421502072	free
23030	AdWT_free_DMS_1_footprint.wig_lowess	81435.4233793122	free
23065	AdWT_free_DMS_1_footprint.wig_lowess	83302.00224155292	free
23100	AdWT_free_DMS_1_footprint.wig_lowess	86553.40402481449	free
23135	AdWT_free_DMS_1_footprint.wig_lowess	91104.62018881673	free
23170	AdWT_free_DMS_1_footprint.wig_lowess	96746.29662043072	free
23205	AdWT_free_DMS_1_footprint.wig_lowess	103256.49935787695	free
23240	AdWT_free_DMS_1_footprint.wig_lowess	110359.14377996634	free
23275	AdWT_free_DMS_1_footprint.wig_lowess	117809.29546090569	free
23310	AdWT_free_DMS_1_footprint.wig_lowess	125409.44347643449	free
23345	AdWT_free_DMS_1_footprint.wig_lowess	133200.54591697265	free
23380	AdWT_free_DMS_1_footprint.wig_lowess	141263.52486132242	free
23415	AdWT_free_DMS_1_footprint.wig_lowess	149575.367592515	free
23450	AdWT_free_DMS_1_footprint.wig_lowess	158030.15141470608	free
23485	AdWT_free_DMS_1_footprint.wig_lowess	166386.74865474628	free
23520	AdWT_free_DMS_1_footprint.wig_lowess	174382.1300248545	free
23555	AdWT_free_DMS_1_footprint.wig_lowess	181845.94532671964	free
23590	AdWT_free_DMS_1_footprint.wig_lowess	188665.83850228944	free
23625	AdWT_free_DMS_1_footprint.wig_lowess	194885.57384234376	free
23660	AdWT_free_DMS_1_footprint.wig_lowess	200691.1564416124	free
23695	AdWT_free_DMS_1_footprint.wig_lowess	206109.20133718097	free
23730	AdWT_free_DMS_1_footprint.wig_lowess	209940.37613396297	free
23765	AdWT_free_DMS_1_footprint.wig_lowess	210555.65519303034	free
23800	AdWT_free_DMS_1_footprint.wig_lowess	208643.6154013264	free
23835	AdWT_free_DMS_1_footprint.wig_lowess	206175.36173724203	free
23870	AdWT_free_DMS_1_footprint.wig_lowess	204034.61788732721	free
23905	AdWT_free_DMS_1_footprint.wig_lowess	202145.71432426243	free
23940	AdWT_free_DMS_1_footprint.wig_lowess	200317.15175966508	free
23975	AdWT_free_DMS_1_footprint.wig_lowess	198495.27447498048	free
24010	AdWT_free_DMS_1_footprint.wig_lowess	196484.89293274423	free
24045	AdWT_free_DMS_1_footprint.wig_lowess	193981.85375717745	free
24080	AdWT_free_DMS_1_footprint.wig_lowess	190639.66393212415	free
24115	AdWT_free_DMS_1_footprint.wig_lowess	186690.62870683355	free
24150	AdWT_free_DMS_1_footprint.wig_lowess	183362.4706910842	free
24185	AdWT_free_DMS_1_footprint.wig_lowess	181006.51544457467	free
24220	AdWT_free_DMS_1_footprint.wig_lowess	178321.12823711365	free
24255	AdWT_free_DMS_1_footprint.wig_lowess	174297.50298099924	free
24290	AdWT_free_DMS_1_footprint.wig_lowess	169012.03446056502	free
24325	AdWT_free_DMS_1_footprint.wig_lowess	163021.2647307131	free
24360	AdWT_free_DMS_1_footprint.wig_lowess	156921.09764622475	free
24395	AdWT_free_DMS_1_footprint.wig_lowess	151211.87263852506	free
24430	AdWT_free_DMS_1_footprint.wig_lowess	146160.68857891552	free
24465	AdWT_free_DMS_1_footprint.wig_lowess	141716.30593986018	free
24500	AdWT_free_DMS_1_footprint.wig_lowess	137698.36476026446	free
24535	AdWT_free_DMS_1_footprint.wig_lowess	133954.0697896478	free
24570	AdWT_free_DMS_1_footprint.wig_lowess	130388.41157456228	free
24605	AdWT_free_DMS_1_footprint.wig_lowess	127117.00843449867	free
24640	AdWT_free_DMS_1_footprint.wig_lowess	124628.7012447779	free
24675	AdWT_free_DMS_1_footprint.wig_lowess	123553.72823605016	free
24710	AdWT_free_DMS_1_footprint.wig_lowess	124177.17720040178	free
24745	AdWT_free_DMS_1_footprint.wig_lowess	126176.25207544537	free
24780	AdWT_free_DMS_1_footprint.wig_lowess	128926.31482274398	free
24815	AdWT_free_DMS_1_footprint.wig_lowess	131878.08553364244	free
24850	AdWT_free_DMS_1_footprint.wig_lowess	134722.88151674697	free
24885	AdWT_free_DMS_1_footprint.wig_lowess	137273.74259491256	free
24920	AdWT_free_DMS_1_footprint.wig_lowess	139283.67193288458	free
24955	AdWT_free_DMS_1_footprint.wig_lowess	140463.28836829224	free
24990	AdWT_free_DMS_1_footprint.wig_lowess	140625.99757466424	free
25025	AdWT_free_DMS_1_footprint.wig_lowess	139830.46411161282	free
25060	AdWT_free_DMS_1_footprint.wig_lowess	138335.4258019893	free
25095	AdWT_free_DMS_1_footprint.wig_lowess	136422.88646083217	free
25130	AdWT_free_DMS_1_footprint.wig_lowess	134349.37943444468	free
25165	AdWT_free_DMS_1_footprint.wig_lowess	132232.37910790124	free
25200	AdWT_free_DMS_1_footprint.wig_lowess	130026.30179942498	free
25235	AdWT_free_DMS_1_footprint.wig_lowess	127599.69519375199	free
25270	AdWT_free_DMS_1_footprint.wig_lowess	124867.32647814418	free
25305	AdWT_free_DMS_1_footprint.wig_lowess	121749.9573406272	free
25340	AdWT_free_DMS_1_footprint.wig_lowess	118278.61373241866	free
25375	AdWT_free_DMS_1_footprint.wig_lowess	114577.61742458881	free
25410	AdWT_free_DMS_1_footprint.wig_lowess	110824.85850782145	free
25445	AdWT_free_DMS_1_footprint.wig_lowess	107128.94438763733	free
25480	AdWT_free_DMS_1_footprint.wig_lowess	103572.34505948203	free
25515	AdWT_free_DMS_1_footprint.wig_lowess	100196.9358427146	free
25550	AdWT_free_DMS_1_footprint.wig_lowess	96954.55890247789	free
25585	AdWT_free_DMS_1_footprint.wig_lowess	93731.43857090318	free
25620	AdWT_free_DMS_1_footprint.wig_lowess	90467.57540148261	free
25655	AdWT_free_DMS_1_footprint.wig_lowess	87245.24188851415	free
25690	AdWT_free_DMS_1_footprint.wig_lowess	84243.74452475447	free
25725	AdWT_free_DMS_1_footprint.wig_lowess	81691.47068942896	free
25760	AdWT_free_DMS_1_footprint.wig_lowess	79740.31868223431	free
25795	AdWT_free_DMS_1_footprint.wig_lowess	78463.83655765257	free
25830	AdWT_free_DMS_1_footprint.wig_lowess	77889.86104634058	free
25865	AdWT_free_DMS_1_footprint.wig_lowess	77939.54162726057	free
25900	AdWT_free_DMS_1_footprint.wig_lowess	78376.41403282052	free
25935	AdWT_free_DMS_1_footprint.wig_lowess	78916.13863229392	free
25970	AdWT_free_DMS_1_footprint.wig_lowess	79386.45003771693	free
26005	AdWT_free_DMS_1_footprint.wig_lowess	79776.89639870207	free
26040	AdWT_free_DMS_1_footprint.wig_lowess	80176.86048335722	free
26075	AdWT_free_DMS_1_footprint.wig_lowess	80671.00998779267	free
26110	AdWT_free_DMS_1_footprint.wig_lowess	81278.19544273656	free
26145	AdWT_free_DMS_1_footprint.wig_lowess	81946.17732425925	free
26180	AdWT_free_DMS_1_footprint.wig_lowess	82592.67468891338	free
26215	AdWT_free_DMS_1_footprint.wig_lowess	83125.99281428293	free
26250	AdWT_free_DMS_1_footprint.wig_lowess	83489.06943524102	free
26285	AdWT_free_DMS_1_footprint.wig_lowess	83726.06067455446	free
26320	AdWT_free_DMS_1_footprint.wig_lowess	83978.51243022541	free
26355	AdWT_free_DMS_1_footprint.wig_lowess	84513.65101913825	free
26390	AdWT_free_DMS_1_footprint.wig_lowess	85622.71457972412	free
26425	AdWT_free_DMS_1_footprint.wig_lowess	87330.57138168806	free
26460	AdWT_free_DMS_1_footprint.wig_lowess	89248.19807209937	free
26495	AdWT_free_DMS_1_footprint.wig_lowess	90885.04502690664	free
26530	AdWT_free_DMS_1_footprint.wig_lowess	91941.90795750992	free
26565	AdWT_free_DMS_1_footprint.wig_lowess	92386.76947325494	free
26600	AdWT_free_DMS_1_footprint.wig_lowess	92368.12947109464	free
26635	AdWT_free_DMS_1_footprint.wig_lowess	92084.75805963865	free
26670	AdWT_free_DMS_1_footprint.wig_lowess	91679.88030174658	free
26705	AdWT_free_DMS_1_footprint.wig_lowess	91166.80814639856	free
26740	AdWT_free_DMS_1_footprint.wig_lowess	90444.65626834318	free
26775	AdWT_free_DMS_1_footprint.wig_lowess	89352.14769190612	free
26810	AdWT_free_DMS_1_footprint.wig_lowess	87748.137069668	free
26845	AdWT_free_DMS_1_footprint.wig_lowess	85619.60437803344	free
26880	AdWT_free_DMS_1_footprint.wig_lowess	83158.36108201722	free
26915	AdWT_free_DMS_1_footprint.wig_lowess	80780.65084714632	free
26950	AdWT_free_DMS_1_footprint.wig_lowess	78903.11153114066	free
26985	AdWT_free_DMS_1_footprint.wig_lowess	77562.43317378317	free
27020	AdWT_free_DMS_1_footprint.wig_lowess	76505.5999327537	free
27055	AdWT_free_DMS_1_footprint.wig_lowess	75485.42963006813	free
27090	AdWT_free_DMS_1_footprint.wig_lowess	74383.45777646622	free
27125	AdWT_free_DMS_1_footprint.wig_lowess	73207.18957822169	free
27160	AdWT_free_DMS_1_footprint.wig_lowess	72050.04684117962	free
27195	AdWT_free_DMS_1_footprint.wig_lowess	71101.92517678184	free
27230	AdWT_free_DMS_1_footprint.wig_lowess	70579.61512265843	free
27265	AdWT_free_DMS_1_footprint.wig_lowess	70588.26535885234	free
27300	AdWT_free_DMS_1_footprint.wig_lowess	71078.03670023594	free
27335	AdWT_free_DMS_1_footprint.wig_lowess	71840.06492052713	free
27370	AdWT_free_DMS_1_footprint.wig_lowess	72662.81340959916	free
27405	AdWT_free_DMS_1_footprint.wig_lowess	73483.62103432961	free
27440	AdWT_free_DMS_1_footprint.wig_lowess	74427.04805561833	free
27475	AdWT_free_DMS_1_footprint.wig_lowess	75700.81764122681	free
27510	AdWT_free_DMS_1_footprint.wig_lowess	77543.52691995949	free
27545	AdWT_free_DMS_1_footprint.wig_lowess	80040.09578201121	free
27580	AdWT_free_DMS_1_footprint.wig_lowess	83094.96624335922	free
27615	AdWT_free_DMS_1_footprint.wig_lowess	86534.8678797711	free
27650	AdWT_free_DMS_1_footprint.wig_lowess	90117.13376077171	free
27685	AdWT_free_DMS_1_footprint.wig_lowess	93587.7096132844	free
27720	AdWT_free_DMS_1_footprint.wig_lowess	96818.43551997829	free
27755	AdWT_free_DMS_1_footprint.wig_lowess	99761.8522415484	free
27790	AdWT_free_DMS_1_footprint.wig_lowess	102318.28550788017	free
27825	AdWT_free_DMS_1_footprint.wig_lowess	104361.0548560533	free
27860	AdWT_free_DMS_1_footprint.wig_lowess	105853.56472934643	free
27895	AdWT_free_DMS_1_footprint.wig_lowess	106866.84172023556	free
27930	AdWT_free_DMS_1_footprint.wig_lowess	107521.16694267903	free
27965	AdWT_free_DMS_1_footprint.wig_lowess	107907.95191902685	free
28000	AdWT_free_DMS_1_footprint.wig_lowess	108116.05629009662	free
28035	AdWT_free_DMS_1_footprint.wig_lowess	108195.35518055616	free
28070	AdWT_free_DMS_1_footprint.wig_lowess	108187.67829915177	free
28105	AdWT_free_DMS_1_footprint.wig_lowess	108085.07632370753	free
28140	AdWT_free_DMS_1_footprint.wig_lowess	107763.71311983962	free
28175	AdWT_free_DMS_1_footprint.wig_lowess	107152.19775472788	free
28210	AdWT_free_DMS_1_footprint.wig_lowess	106409.8200716277	free
28245	AdWT_free_DMS_1_footprint.wig_lowess	105811.46437399114	free
28280	AdWT_free_DMS_1_footprint.wig_lowess	105782.34783461202	free
28315	AdWT_free_DMS_1_footprint.wig_lowess	106655.49366436475	free
28350	AdWT_free_DMS_1_footprint.wig_lowess	108696.09950169522	free
28385	AdWT_free_DMS_1_footprint.wig_lowess	112021.31281461974	free
28420	AdWT_free_DMS_1_footprint.wig_lowess	116519.24448983315	free
28455	AdWT_free_DMS_1_footprint.wig_lowess	121807.07270926987	free
28490	AdWT_free_DMS_1_footprint.wig_lowess	127534.46873726352	free
28525	AdWT_free_DMS_1_footprint.wig_lowess	133543.1389405526	free
28560	AdWT_free_DMS_1_footprint.wig_lowess	139843.24336905303	free
28595	AdWT_free_DMS_1_footprint.wig_lowess	146431.93876612445	free
28630	AdWT_free_DMS_1_footprint.wig_lowess	153412.19013735192	free
28665	AdWT_free_DMS_1_footprint.wig_lowess	160837.55144808456	free
28700	AdWT_free_DMS_1_footprint.wig_lowess	168635.54924031955	free
28735	AdWT_free_DMS_1_footprint.wig_lowess	176510.6656029035	free
28770	AdWT_free_DMS_1_footprint.wig_lowess	184039.98963466723	free
28805	AdWT_free_DMS_1_footprint.wig_lowess	190818.61493477406	free
28840	AdWT_free_DMS_1_footprint.wig_lowess	196685.34886754185	free
28875	AdWT_free_DMS_1_footprint.wig_lowess	201628.965391629	free
28910	AdWT_free_DMS_1_footprint.wig_lowess	205610.23800386576	free
28945	AdWT_free_DMS_1_footprint.wig_lowess	208663.38705008558	free
28980	AdWT_free_DMS_1_footprint.wig_lowess	211006.78236890715	free
29015	AdWT_free_DMS_1_footprint.wig_lowess	212789.0551546002	free
29050	AdWT_free_DMS_1_footprint.wig_lowess	213903.92039731535	free
29085	AdWT_free_DMS_1_footprint.wig_lowess	214073.75583242855	free
29120	AdWT_free_DMS_1_footprint.wig_lowess	213202.90832991662	free
29155	AdWT_free_DMS_1_footprint.wig_lowess	211310.7855797996	free
29190	AdWT_free_DMS_1_footprint.wig_lowess	208480.5080508587	free
29225	AdWT_free_DMS_1_footprint.wig_lowess	204784.23845921166	free
29260	AdWT_free_DMS_1_footprint.wig_lowess	200293.9374387092	free
29295	AdWT_free_DMS_1_footprint.wig_lowess	195055.0922904894	free
29330	AdWT_free_DMS_1_footprint.wig_lowess	189211.4106152817	free
29365	AdWT_free_DMS_1_footprint.wig_lowess	182779.91692043978	free
29400	AdWT_free_DMS_1_footprint.wig_lowess	175717.83709380083	free
29435	AdWT_free_DMS_1_footprint.wig_lowess	168018.67718575767	free
29470	AdWT_free_DMS_1_footprint.wig_lowess	160072.43254696057	free
29505	AdWT_free_DMS_1_footprint.wig_lowess	153777.40406110644	free
29540	AdWT_free_DMS_1_footprint.wig_lowess	151255.9070946477	free
29575	AdWT_free_DMS_1_footprint.wig_lowess	151620.60819002107	free
29610	AdWT_free_DMS_1_footprint.wig_lowess	152809.98723932155	free
29645	AdWT_free_DMS_1_footprint.wig_lowess	154168.19926521886	free
29680	AdWT_free_DMS_1_footprint.wig_lowess	155734.8113446671	free
29715	AdWT_free_DMS_1_footprint.wig_lowess	157618.6313312843	free
29750	AdWT_free_DMS_1_footprint.wig_lowess	159730.3026710899	free
29785	AdWT_free_DMS_1_footprint.wig_lowess	162081.11364524864	free
29820	AdWT_free_DMS_1_footprint.wig_lowess	165104.24536556637	free
29855	AdWT_free_DMS_1_footprint.wig_lowess	169315.89521130707	free
29890	AdWT_free_DMS_1_footprint.wig_lowess	174677.8794792376	free
29925	AdWT_free_DMS_1_footprint.wig_lowess	180274.23623421052	free
29960	AdWT_free_DMS_1_footprint.wig_lowess	185320.05777383296	free
29995	AdWT_free_DMS_1_footprint.wig_lowess	189885.58745446167	free
30030	AdWT_free_DMS_1_footprint.wig_lowess	194407.2320477728	free
30065	AdWT_free_DMS_1_footprint.wig_lowess	199178.61600271246	free
30100	AdWT_free_DMS_1_footprint.wig_lowess	204332.10344557645	free
30135	AdWT_free_DMS_1_footprint.wig_lowess	209784.01508927904	free
30170	AdWT_free_DMS_1_footprint.wig_lowess	215178.1676653366	free
30205	AdWT_free_DMS_1_footprint.wig_lowess	220168.4050523628	free
30240	AdWT_free_DMS_1_footprint.wig_lowess	224660.57322052965	free
30275	AdWT_free_DMS_1_footprint.wig_lowess	228909.38333982875	free
30310	AdWT_free_DMS_1_footprint.wig_lowess	233235.2508756251	free
30345	AdWT_free_DMS_1_footprint.wig_lowess	237731.29848259504	free
30380	AdWT_free_DMS_1_footprint.wig_lowess	242264.36661703108	free
30415	AdWT_free_DMS_1_footprint.wig_lowess	246357.5681758839	free
30450	AdWT_free_DMS_1_footprint.wig_lowess	248931.84741133318	free
30485	AdWT_free_DMS_1_footprint.wig_lowess	249489.07642987158	free
30520	AdWT_free_DMS_1_footprint.wig_lowess	249069.9051062071	free
30555	AdWT_free_DMS_1_footprint.wig_lowess	248654.32922166496	free
30590	AdWT_free_DMS_1_footprint.wig_lowess	248184.31744134187	free
30625	AdWT_free_DMS_1_footprint.wig_lowess	247358.78631420666	free
30660	AdWT_free_DMS_1_footprint.wig_lowess	246235.85467130796	free
30695	AdWT_free_DMS_1_footprint.wig_lowess	245041.20002301407	free
30730	AdWT_free_DMS_1_footprint.wig_lowess	243816.86601032194	free
30765	AdWT_free_DMS_1_footprint.wig_lowess	242757.82720295936	free
30800	AdWT_free_DMS_1_footprint.wig_lowess	242151.5314421015	free
30835	AdWT_free_DMS_1_footprint.wig_lowess	241745.39284948085	free
30870	AdWT_free_DMS_1_footprint.wig_lowess	240101.2121706019	free
30905	AdWT_free_DMS_1_footprint.wig_lowess	236229.48270292397	free
30940	AdWT_free_DMS_1_footprint.wig_lowess	230871.03342241867	free
30975	AdWT_free_DMS_1_footprint.wig_lowess	225040.0818122905	free
31010	AdWT_free_DMS_1_footprint.wig_lowess	219021.4806227541	free
31045	AdWT_free_DMS_1_footprint.wig_lowess	212696.86017866654	free
31080	AdWT_free_DMS_1_footprint.wig_lowess	205581.04889688038	free
31115	AdWT_free_DMS_1_footprint.wig_lowess	196969.93100943812	free
31150	AdWT_free_DMS_1_footprint.wig_lowess	186743.49766940807	free
31185	AdWT_free_DMS_1_footprint.wig_lowess	175882.08511203382	free
31220	AdWT_free_DMS_1_footprint.wig_lowess	165259.370060709	free
31255	AdWT_free_DMS_1_footprint.wig_lowess	155137.6916792148	free
31290	AdWT_free_DMS_1_footprint.wig_lowess	145576.65381570166	free
31325	AdWT_free_DMS_1_footprint.wig_lowess	136545.7747342453	free
31360	AdWT_free_DMS_1_footprint.wig_lowess	128018.40747978221	free
31395	AdWT_free_DMS_1_footprint.wig_lowess	119864.56101569539	free
31430	AdWT_free_DMS_1_footprint.wig_lowess	111753.90528160088	free
31465	AdWT_free_DMS_1_footprint.wig_lowess	103441.84960715627	free
31500	AdWT_free_DMS_1_footprint.wig_lowess	95141.30373876756	free
31535	AdWT_free_DMS_1_footprint.wig_lowess	88312.79291842018	free
31570	AdWT_free_DMS_1_footprint.wig_lowess	84586.07784026333	free
31605	AdWT_free_DMS_1_footprint.wig_lowess	83664.4921397945	free
31640	AdWT_free_DMS_1_footprint.wig_lowess	84293.76281771477	free
31675	AdWT_free_DMS_1_footprint.wig_lowess	85885.01590041303	free
31710	AdWT_free_DMS_1_footprint.wig_lowess	88468.77252519348	free
31745	AdWT_free_DMS_1_footprint.wig_lowess	92017.1232858635	free
31780	AdWT_free_DMS_1_footprint.wig_lowess	96306.96458194489	free
31815	AdWT_free_DMS_1_footprint.wig_lowess	101126.17079385062	free
31850	AdWT_free_DMS_1_footprint.wig_lowess	106466.82131284263	free
31885	AdWT_free_DMS_1_footprint.wig_lowess	112259.47277162242	free
31920	AdWT_free_DMS_1_footprint.wig_lowess	118402.7959254892	free
31955	AdWT_free_DMS_1_footprint.wig_lowess	124928.3900217225	free
31990	AdWT_free_DMS_1_footprint.wig_lowess	131881.72570562188	free
32025	AdWT_free_DMS_1_footprint.wig_lowess	139159.14989965953	free
32060	AdWT_free_DMS_1_footprint.wig_lowess	146503.14351754892	free
32095	AdWT_free_DMS_1_footprint.wig_lowess	153664.33453236017	free
32130	AdWT_free_DMS_1_footprint.wig_lowess	160469.05815431857	free
32165	AdWT_free_DMS_1_footprint.wig_lowess	166747.44691309019	free
32200	AdWT_free_DMS_1_footprint.wig_lowess	172363.65424228183	free
32235	AdWT_free_DMS_1_footprint.wig_lowess	177288.32330652198	free
32270	AdWT_free_DMS_1_footprint.wig_lowess	181534.55243450994	free
32305	AdWT_free_DMS_1_footprint.wig_lowess	185236.37065303032	free
32340	AdWT_free_DMS_1_footprint.wig_lowess	188662.32332240898	free
32375	AdWT_free_DMS_1_footprint.wig_lowess	191847.4859574459	free
32410	AdWT_free_DMS_1_footprint.wig_lowess	194635.59780606278	free
32445	AdWT_free_DMS_1_footprint.wig_lowess	196704.14727423238	free
32480	AdWT_free_DMS_1_footprint.wig_lowess	197720.3878108118	free
32515	AdWT_free_DMS_1_footprint.wig_lowess	197753.9170037649	free
32550	AdWT_free_DMS_1_footprint.wig_lowess	197045.21138664847	free
32585	AdWT_free_DMS_1_footprint.wig_lowess	195859.14008931772	free
32620	AdWT_free_DMS_1_footprint.wig_lowess	194563.30299374962	free
32655	AdWT_free_DMS_1_footprint.wig_lowess	193357.10165991067	free
32690	AdWT_free_DMS_1_footprint.wig_lowess	192181.7352102311	free
32725	AdWT_free_DMS_1_footprint.wig_lowess	191009.7603490341	free
32760	AdWT_free_DMS_1_footprint.wig_lowess	189723.20679491232	free
32795	AdWT_free_DMS_1_footprint.wig_lowess	188226.8500306998	free
32830	AdWT_free_DMS_1_footprint.wig_lowess	186570.61563795866	free
32865	AdWT_free_DMS_1_footprint.wig_lowess	184799.44188416927	free
32900	AdWT_free_DMS_1_footprint.wig_lowess	183056.46264970166	free
32935	AdWT_free_DMS_1_footprint.wig_lowess	181677.10872406728	free
32970	AdWT_free_DMS_1_footprint.wig_lowess	180981.6313204615	free
33005	AdWT_free_DMS_1_footprint.wig_lowess	181164.42479360366	free
33040	AdWT_free_DMS_1_footprint.wig_lowess	182330.10077209753	free
33075	AdWT_free_DMS_1_footprint.wig_lowess	184384.90690884276	free
33110	AdWT_free_DMS_1_footprint.wig_lowess	187025.93133405977	free
33145	AdWT_free_DMS_1_footprint.wig_lowess	189947.80390020646	free
33180	AdWT_free_DMS_1_footprint.wig_lowess	193026.79196018964	free
33215	AdWT_free_DMS_1_footprint.wig_lowess	196196.00069681546	free
33250	AdWT_free_DMS_1_footprint.wig_lowess	199574.89975969735	free
33285	AdWT_free_DMS_1_footprint.wig_lowess	203488.37804672582	free
33320	AdWT_free_DMS_1_footprint.wig_lowess	208045.4918219306	free
33355	AdWT_free_DMS_1_footprint.wig_lowess	212726.12334986555	free
33390	AdWT_free_DMS_1_footprint.wig_lowess	217117.23701266234	free
33425	AdWT_free_DMS_1_footprint.wig_lowess	221276.06650146205	free
33460	AdWT_free_DMS_1_footprint.wig_lowess	225270.0747203813	free
33495	AdWT_free_DMS_1_footprint.wig_lowess	229141.91349377655	free
33530	AdWT_free_DMS_1_footprint.wig_lowess	232912.7107664957	free
33565	AdWT_free_DMS_1_footprint.wig_lowess	236587.8099067989	free
33600	AdWT_free_DMS_1_footprint.wig_lowess	240170.6340738668	free
33635	AdWT_free_DMS_1_footprint.wig_lowess	243666.82073540124	free
33670	AdWT_free_DMS_1_footprint.wig_lowess	247077.87954037095	free
33705	AdWT_free_DMS_1_footprint.wig_lowess	250401.47071378655	free
350	AdWT_virus_DMS_2_footprint.wig_lowess	269489.1713410943	AdWT
385	AdWT_virus_DMS_2_footprint.wig_lowess	305664.8027711197	AdWT
420	AdWT_virus_DMS_2_footprint.wig_lowess	341458.55760857486	AdWT
455	AdWT_virus_DMS_2_footprint.wig_lowess	376819.2983682214	AdWT
490	AdWT_virus_DMS_2_footprint.wig_lowess	411719.29944880144	AdWT
525	AdWT_virus_DMS_2_footprint.wig_lowess	446160.92497602146	AdWT
560	AdWT_virus_DMS_2_footprint.wig_lowess	480194.4119844652	AdWT
595	AdWT_virus_DMS_2_footprint.wig_lowess	513917.5396936871	AdWT
630	AdWT_virus_DMS_2_footprint.wig_lowess	547494.6272140084	AdWT
665	AdWT_virus_DMS_2_footprint.wig_lowess	581270.8782140883	AdWT
700	AdWT_virus_DMS_2_footprint.wig_lowess	616069.782329429	AdWT
735	AdWT_virus_DMS_2_footprint.wig_lowess	652595.3126381016	AdWT
770	AdWT_virus_DMS_2_footprint.wig_lowess	679305.2950168048	AdWT
805	AdWT_virus_DMS_2_footprint.wig_lowess	702641.69545674	AdWT
840	AdWT_virus_DMS_2_footprint.wig_lowess	720853.1967614293	AdWT
875	AdWT_virus_DMS_2_footprint.wig_lowess	732969.8580476331	AdWT
910	AdWT_virus_DMS_2_footprint.wig_lowess	739322.4725922972	AdWT
945	AdWT_virus_DMS_2_footprint.wig_lowess	740256.4200228032	AdWT
980	AdWT_virus_DMS_2_footprint.wig_lowess	735989.7690492425	AdWT
1015	AdWT_virus_DMS_2_footprint.wig_lowess	727698.6652867546	AdWT
1050	AdWT_virus_DMS_2_footprint.wig_lowess	716960.9686231316	AdWT
1085	AdWT_virus_DMS_2_footprint.wig_lowess	703875.9105076812	AdWT
1120	AdWT_virus_DMS_2_footprint.wig_lowess	687545.519093817	AdWT
1155	AdWT_virus_DMS_2_footprint.wig_lowess	667450.5318074833	AdWT
1190	AdWT_virus_DMS_2_footprint.wig_lowess	644007.0484980181	AdWT
1225	AdWT_virus_DMS_2_footprint.wig_lowess	618440.2276507845	AdWT
1260	AdWT_virus_DMS_2_footprint.wig_lowess	592338.26215344	AdWT
1295	AdWT_virus_DMS_2_footprint.wig_lowess	566261.5900655742	AdWT
1330	AdWT_virus_DMS_2_footprint.wig_lowess	540038.0640831938	AdWT
1365	AdWT_virus_DMS_2_footprint.wig_lowess	513644.9384606868	AdWT
1400	AdWT_virus_DMS_2_footprint.wig_lowess	487657.92435223947	AdWT
1435	AdWT_virus_DMS_2_footprint.wig_lowess	462976.77220167115	AdWT
1470	AdWT_virus_DMS_2_footprint.wig_lowess	440213.6207238388	AdWT
1505	AdWT_virus_DMS_2_footprint.wig_lowess	419805.111223902	AdWT
1540	AdWT_virus_DMS_2_footprint.wig_lowess	402153.90194377885	AdWT
1575	AdWT_virus_DMS_2_footprint.wig_lowess	387812.08262170333	AdWT
1610	AdWT_virus_DMS_2_footprint.wig_lowess	377736.2902180623	AdWT
1645	AdWT_virus_DMS_2_footprint.wig_lowess	372582.1425196333	AdWT
1680	AdWT_virus_DMS_2_footprint.wig_lowess	371921.5193224219	AdWT
1715	AdWT_virus_DMS_2_footprint.wig_lowess	374259.414566591	AdWT
1750	AdWT_virus_DMS_2_footprint.wig_lowess	378522.51909619995	AdWT
1785	AdWT_virus_DMS_2_footprint.wig_lowess	384644.2896177398	AdWT
1820	AdWT_virus_DMS_2_footprint.wig_lowess	392971.74013514543	AdWT
1855	AdWT_virus_DMS_2_footprint.wig_lowess	403444.9986708517	AdWT
1890	AdWT_virus_DMS_2_footprint.wig_lowess	415398.5819820181	AdWT
1925	AdWT_virus_DMS_2_footprint.wig_lowess	428101.03957187635	AdWT
1960	AdWT_virus_DMS_2_footprint.wig_lowess	441130.0515166376	AdWT
1995	AdWT_virus_DMS_2_footprint.wig_lowess	454470.7484444765	AdWT
2030	AdWT_virus_DMS_2_footprint.wig_lowess	468108.3567938082	AdWT
2065	AdWT_virus_DMS_2_footprint.wig_lowess	481567.4644807271	AdWT
2100	AdWT_virus_DMS_2_footprint.wig_lowess	494367.99937869055	AdWT
2135	AdWT_virus_DMS_2_footprint.wig_lowess	505516.234298343	AdWT
2170	AdWT_virus_DMS_2_footprint.wig_lowess	513723.77392102155	AdWT
2205	AdWT_virus_DMS_2_footprint.wig_lowess	517821.2124568056	AdWT
2240	AdWT_virus_DMS_2_footprint.wig_lowess	517185.56541199755	AdWT
2275	AdWT_virus_DMS_2_footprint.wig_lowess	512056.57757350686	AdWT
2310	AdWT_virus_DMS_2_footprint.wig_lowess	503053.5387348174	AdWT
2345	AdWT_virus_DMS_2_footprint.wig_lowess	490648.0244078783	AdWT
2380	AdWT_virus_DMS_2_footprint.wig_lowess	475342.16720066336	AdWT
2415	AdWT_virus_DMS_2_footprint.wig_lowess	457835.5841183823	AdWT
2450	AdWT_virus_DMS_2_footprint.wig_lowess	438901.7155161838	AdWT
2485	AdWT_virus_DMS_2_footprint.wig_lowess	418668.57467013085	AdWT
2520	AdWT_virus_DMS_2_footprint.wig_lowess	396815.2028745236	AdWT
2555	AdWT_virus_DMS_2_footprint.wig_lowess	373383.24040176894	AdWT
2590	AdWT_virus_DMS_2_footprint.wig_lowess	348976.2330665625	AdWT
2625	AdWT_virus_DMS_2_footprint.wig_lowess	324630.8238591765	AdWT
2660	AdWT_virus_DMS_2_footprint.wig_lowess	301436.19139845256	AdWT
2695	AdWT_virus_DMS_2_footprint.wig_lowess	279933.94357711426	AdWT
2730	AdWT_virus_DMS_2_footprint.wig_lowess	260009.00788641392	AdWT
2765	AdWT_virus_DMS_2_footprint.wig_lowess	241417.61411847352	AdWT
2800	AdWT_virus_DMS_2_footprint.wig_lowess	224171.5089053347	AdWT
2835	AdWT_virus_DMS_2_footprint.wig_lowess	208642.95838137975	AdWT
2870	AdWT_virus_DMS_2_footprint.wig_lowess	195380.8469017913	AdWT
2905	AdWT_virus_DMS_2_footprint.wig_lowess	185477.75038902948	AdWT
2940	AdWT_virus_DMS_2_footprint.wig_lowess	180211.67574498084	AdWT
2975	AdWT_virus_DMS_2_footprint.wig_lowess	180242.88741391056	AdWT
3010	AdWT_virus_DMS_2_footprint.wig_lowess	185391.68625986116	AdWT
3045	AdWT_virus_DMS_2_footprint.wig_lowess	195103.95303459463	AdWT
3080	AdWT_virus_DMS_2_footprint.wig_lowess	208704.24253837334	AdWT
3115	AdWT_virus_DMS_2_footprint.wig_lowess	225246.73134449642	AdWT
3150	AdWT_virus_DMS_2_footprint.wig_lowess	243832.42803112557	AdWT
3185	AdWT_virus_DMS_2_footprint.wig_lowess	263773.9119592768	AdWT
3220	AdWT_virus_DMS_2_footprint.wig_lowess	284727.0448987502	AdWT
3255	AdWT_virus_DMS_2_footprint.wig_lowess	306659.9416578438	AdWT
3290	AdWT_virus_DMS_2_footprint.wig_lowess	329336.37866931065	AdWT
3325	AdWT_virus_DMS_2_footprint.wig_lowess	352085.0088021823	AdWT
3360	AdWT_virus_DMS_2_footprint.wig_lowess	373939.42691662756	AdWT
3395	AdWT_virus_DMS_2_footprint.wig_lowess	393892.32178877207	AdWT
3430	AdWT_virus_DMS_2_footprint.wig_lowess	411217.97630907065	AdWT
3465	AdWT_virus_DMS_2_footprint.wig_lowess	425441.29834525957	AdWT
3500	AdWT_virus_DMS_2_footprint.wig_lowess	436081.6820944633	AdWT
[truncated: 3,725 more rows]
