# Supplementary material for: Adenovirus maturation establishes the transcription competent packaging of its genome
Source: EMBO Rep. 2025 Oct 21;26(22):5589–611. doi: 10.1038/s44319-025-00598-z (PMC12635127; doi:10.1038/s44319-025-00598-z)
Supplement: Supplementary file 4 — Source data Fig. 3 [file 44319_2025_598_MOESM4_ESM.zip › figure3/B/dinuc_autocorr_PSD_lowess.csv]

pos	value	orig
350.0	1557.166910542739	lowess
385.0	1628.1881673930045	lowess
420.0	1698.4032548276127	lowess
455.0	1767.7960183451448	lowess
490.0	1836.380760224957	lowess
525.0	1904.1962467813198	lowess
560.0	1971.328923609487	lowess
595.0	2037.904715061753	lowess
630.0	2104.062024531187	lowess
665.0	2169.9275323243014	lowess
700.0	2235.3668505567566	lowess
735.0	2298.3344242845974	lowess
770.0	2344.7676445547395	lowess
805.0	2384.7518522094797	lowess
840.0	2418.1447846989745	lowess
875.0	2444.782893571647	lowess
910.0	2463.719587765029	lowess
945.0	2473.3617685971226	lowess
980.0	2472.279783816416	lowess
1015.0	2459.4575420512956	lowess
1050.0	2434.3562567273693	lowess
1085.0	2397.7206096346763	lowess
1120.0	2351.4033859602196	lowess
1155.0	2298.7267398755052	lowess
1190.0	2243.3986113767446	lowess
1225.0	2188.096531131123	lowess
1260.0	2134.0712708310184	lowess
1295.0	2081.2883262686305	lowess
1330.0	2030.695932944023	lowess
1365.0	1985.0002915000134	lowess
1400.0	1947.7077809475713	lowess
1435.0	1921.7547586048458	lowess
1470.0	1908.3131687372927	lowess
1505.0	1907.3767575331321	lowess
1540.0	1918.0269263935015	lowess
1575.0	1938.4569870983769	lowess
1610.0	1966.4984824155197	lowess
1645.0	2000.3537954534936	lowess
1680.0	2039.283896134216	lowess
1715.0	2083.377754605468	lowess
1750.0	2132.7737985061185	lowess
1785.0	2186.660647934872	lowess
1820.0	2243.876573781162	lowess
1855.0	2303.528851338098	lowess
1890.0	2364.8732768036825	lowess
1925.0	2426.233988794721	lowess
1960.0	2482.441409064617	lowess
1995.0	2528.052708776812	lowess
2030.0	2564.1488356444443	lowess
2065.0	2593.2781840533885	lowess
2100.0	2617.4927617674607	lowess
2135.0	2638.260606722033	lowess
2170.0	2656.6173334603973	lowess
2205.0	2671.61953827281	lowess
2240.0	2681.418418148895	lowess
2275.0	2684.479204527785	lowess
2310.0	2679.274939755811	lowess
2345.0	2663.856871215702	lowess
2380.0	2636.7336508274893	lowess
2415.0	2599.6247350244353	lowess
2450.0	2557.815944553558	lowess
2485.0	2517.02187617815	lowess
2520.0	2481.155673319673	lowess
2555.0	2450.51236502763	lowess
2590.0	2423.9377874936363	lowess
2625.0	2400.2686835971313	lowess
2660.0	2378.1833522459024	lowess
2695.0	2356.835470527474	lowess
2730.0	2336.630614926268	lowess
2765.0	2319.198611003349	lowess
2800.0	2307.49354013474	lowess
2835.0	2304.067728162018	lowess
2870.0	2309.478642823075	lowess
2905.0	2320.6127834518957	lowess
2940.0	2332.6807021460486	lowess
2975.0	2340.9884075011473	lowess
3010.0	2342.958491267847	lowess
3045.0	2339.707606421348	lowess
3080.0	2334.21884401679	lowess
3115.0	2328.538589785788	lowess
3150.0	2323.6568747493047	lowess
3185.0	2319.916813064064	lowess
3220.0	2316.26339964308	lowess
3255.0	2309.984126417497	lowess
3290.0	2299.4076762278823	lowess
3325.0	2283.1986853664025	lowess
3360.0	2261.4653021489707	lowess
3395.0	2236.2797561838997	lowess
3430.0	2210.5972509352164	lowess
3465.0	2185.813998741853	lowess
3500.0	2161.584803047747	lowess
3535.0	2137.294397035564	lowess
3570.0	2111.9047695330814	lowess
3605.0	2084.161093341054	lowess
3640.0	2054.607819735166	lowess
3675.0	2025.4910797116684	lowess
3710.0	2000.0488249907587	lowess
3745.0	1980.4940347971262	lowess
3780.0	1966.7943658793147	lowess
3815.0	1958.0377783358033	lowess
3850.0	1954.1198632997741	lowess
3885.0	1954.5238306127146	lowess
3920.0	1958.6834962974333	lowess
3955.0	1966.296153488537	lowess
3990.0	1976.830800407327	lowess
4025.0	1988.7136819255043	lowess
4060.0	1999.8525332754364	lowess
4095.0	2008.0163904541448	lowess
4130.0	2011.8327886906334	lowess
4165.0	2010.4376536706216	lowess
4200.0	2003.8410195780534	lowess
4235.0	1991.9548449726196	lowess
4270.0	1975.1105745690438	lowess
4305.0	1954.8917003219485	lowess
4340.0	1934.0043032770598	lowess
4375.0	1915.4596185940418	lowess
4410.0	1900.8939026207634	lowess
4445.0	1889.9319794370078	lowess
4480.0	1881.8735184787677	lowess
4515.0	1877.157381820277	lowess
4550.0	1876.7341503188684	lowess
4585.0	1880.9654410838234	lowess
4620.0	1889.5710979484545	lowess
4655.0	1901.7404609494718	lowess
4690.0	1916.5851964992253	lowess
4725.0	1933.5011960045324	lowess
4760.0	1951.7875334228413	lowess
4795.0	1970.617578663218	lowess
4830.0	1987.8307708174007	lowess
4865.0	2000.8100180489641	lowess
4900.0	2007.8006539752353	lowess
4935.0	2007.7817588408336	lowess
4970.0	2001.308722967663	lowess
5005.0	1990.8259369725179	lowess
5040.0	1978.8580616607126	lowess
5075.0	1966.7973238216987	lowess
5110.0	1954.2268473296997	lowess
5145.0	1939.7337257379318	lowess
5180.0	1922.9511743263913	lowess
5215.0	1905.9510414184076	lowess
5250.0	1891.7198429769928	lowess
5285.0	1883.2102259241556	lowess
5320.0	1883.5402582034567	lowess
5355.0	1895.5036050280444	lowess
5390.0	1919.4216551873146	lowess
5425.0	1953.1165095764952	lowess
5460.0	1994.069848609535	lowess
5495.0	2039.6850460313763	lowess
5530.0	2088.4702578268925	lowess
5565.0	2140.740839499335	lowess
5600.0	2196.067998636058	lowess
5635.0	2253.6765925464656	lowess
5670.0	2313.439633665362	lowess
5705.0	2374.454224453753	lowess
5740.0	2433.4966678228593	lowess
5775.0	2487.1764106612886	lowess
5810.0	2534.3716915388013	lowess
5845.0	2575.6046020750814	lowess
5880.0	2611.332295139916	lowess
5915.0	2640.2052678461855	lowess
5950.0	2658.4732233938184	lowess
5985.0	2662.0118153742724	lowess
6020.0	2649.587188753003	lowess
6055.0	2622.536962665733	lowess
6090.0	2582.839188232091	lowess
6125.0	2532.449430869986	lowess
6160.0	2472.4827168669144	lowess
6195.0	2403.342815733494	lowess
6230.0	2325.7976258409903	lowess
6265.0	2240.592122447052	lowess
6300.0	2147.16992975734	lowess
6335.0	2046.7475657340967	lowess
6370.0	1944.2360925909386	lowess
6405.0	1845.2786444057485	lowess
6440.0	1754.3978826686593	lowess
6475.0	1675.2585076335022	lowess
6510.0	1608.4381008799521	lowess
6545.0	1552.770698146663	lowess
6580.0	1507.1985078925768	lowess
6615.0	1470.6814244108223	lowess
6650.0	1442.2001186719679	lowess
6685.0	1421.002222791229	lowess
6720.0	1406.9931079166736	lowess
6755.0	1400.1455975391398	lowess
6790.0	1400.2426883057449	lowess
6825.0	1406.9320791847201	lowess
6860.0	1419.308145434656	lowess
6895.0	1436.3552470321083	lowess
6930.0	1457.4367270349328	lowess
6965.0	1482.425550168705	lowess
7000.0	1511.3165758077153	lowess
7035.0	1544.350836977447	lowess
7070.0	1581.9671226299633	lowess
7105.0	1623.7030229671436	lowess
7140.0	1668.6917100894293	lowess
7175.0	1716.228651039567	lowess
7210.0	1765.2456152329405	lowess
7245.0	1814.6885417015128	lowess
7280.0	1863.8636577170319	lowess
7315.0	1912.284722619453	lowess
7350.0	1959.2368640597601	lowess
7385.0	2003.6252969884438	lowess
7420.0	2044.7809128118824	lowess
7455.0	2082.598916959346	lowess
7490.0	2117.5839646142877	lowess
7525.0	2150.004661039278	lowess
7560.0	2180.1521349410696	lowess
7595.0	2207.8922645342936	lowess
7630.0	2232.5915198622397	lowess
7665.0	2253.4669452046337	lowess
7700.0	2269.8469783123905	lowess
7735.0	2281.370755843204	lowess
7770.0	2287.4921613719025	lowess
7805.0	2287.3790157948365	lowess
7840.0	2281.239105422737	lowess
7875.0	2270.512824250891	lowess
7910.0	2256.785345108278	lowess
7945.0	2241.065904972653	lowess
7980.0	2223.547297062728	lowess
8015.0	2203.289549248389	lowess
8050.0	2178.768604834388	lowess
8085.0	2149.302572780712	lowess
8120.0	2115.744243455705	lowess
8155.0	2080.43901524334	lowess
8190.0	2046.0175396580808	lowess
8225.0	2013.3773955072734	lowess
8260.0	1982.2603213730315	lowess
8295.0	1952.328547853933	lowess
8330.0	1923.5610286461344	lowess
8365.0	1896.4480452471796	lowess
8400.0	1870.5425874550067	lowess
8435.0	1844.891857558316	lowess
8470.0	1820.5806176965473	lowess
8505.0	1800.4441382585844	lowess
8540.0	1787.2940405138017	lowess
8575.0	1782.6418887895816	lowess
8610.0	1786.1592056357583	lowess
8645.0	1796.3458388620554	lowess
8680.0	1810.3671593223467	lowess
8715.0	1825.1778249198426	lowess
8750.0	1839.8910612761638	lowess
8785.0	1855.661749123388	lowess
8820.0	1874.0521817909655	lowess
8855.0	1896.0300315362038	lowess
8890.0	1921.0778649822532	lowess
8925.0	1948.4269866177187	lowess
8960.0	1977.9931885132362	lowess
8995.0	2008.4713840676534	lowess
9030.0	2035.7411215236864	lowess
9065.0	2055.816891214916	lowess
9100.0	2067.3015053111253	lowess
9135.0	2071.569258519306	lowess
9170.0	2072.332165915759	lowess
9205.0	2073.408933363843	lowess
9240.0	2075.7498776317416	lowess
9275.0	2078.320372468055	lowess
9310.0	2078.9105452337	lowess
9345.0	2075.481708115288	lowess
9380.0	2066.2916210696503	lowess
9415.0	2050.141525415003	lowess
9450.0	2027.0867655273098	lowess
9485.0	1998.8489759572547	lowess
9520.0	1969.1685068567099	lowess
9555.0	1942.160483762011	lowess
9590.0	1919.880524804717	lowess
9625.0	1902.797340855949	lowess
9660.0	1890.6391352817216	lowess
9695.0	1881.8566532772945	lowess
9730.0	1874.2346015884243	lowess
9765.0	1866.983352574288	lowess
9800.0	1860.9331074743154	lowess
9835.0	1857.2014016457192	lowess
9870.0	1855.7923630476446	lowess
9905.0	1855.1924202605855	lowess
9940.0	1853.3527573767676	lowess
9975.0	1848.6326431925147	lowess
10010.0	1840.2104116565574	lowess
10045.0	1827.499853063022	lowess
10080.0	1809.887517650928	lowess
10115.0	1787.656850433351	lowess
10150.0	1761.7215680841928	lowess
10185.0	1732.7458245236983	lowess
10220.0	1701.1297047635494	lowess
10255.0	1668.8291554996383	lowess
10290.0	1637.6831412363704	lowess
10325.0	1609.0849023732628	lowess
10360.0	1585.300659521607	lowess
10395.0	1568.8339378182677	lowess
10430.0	1562.099352278459	lowess
10465.0	1566.0942090605704	lowess
10500.0	1580.4657638268231	lowess
10535.0	1604.5523819165228	lowess
10570.0	1637.0484547153264	lowess
10605.0	1676.3898746559687	lowess
10640.0	1721.6495356584671	lowess
10675.0	1771.9088649789246	lowess
10710.0	1826.436285788909	lowess
10745.0	1884.8705621065815	lowess
10780.0	1947.0980730448264	lowess
10815.0	2012.5134346581965	lowess
10850.0	2079.166140197431	lowess
10885.0	2144.81636388248	lowess
10920.0	2205.643731680339	lowess
10955.0	2257.1807442252266	lowess
10990.0	2295.4995709316936	lowess
11025.0	2320.197725055015	lowess
11060.0	2332.7351194010084	lowess
11095.0	2334.7136645489522	lowess
11130.0	2327.1267225617166	lowess
11165.0	2310.5567229018347	lowess
11200.0	2285.5703838517047	lowess
11235.0	2252.3879928687206	lowess
11270.0	2211.062558712528	lowess
11305.0	2162.2013967651637	lowess
11340.0	2106.516636593628	lowess
11375.0	2044.6845134164128	lowess
11410.0	1981.5419419060258	lowess
11445.0	1922.698601848765	lowess
11480.0	1872.4853982581233	lowess
11515.0	1834.1175831534008	lowess
11550.0	1809.3301668721404	lowess
11585.0	1798.071725367791	lowess
11620.0	1799.791425778745	lowess
11655.0	1813.1122687895295	lowess
11690.0	1836.329357365129	lowess
11725.0	1867.551926191208	lowess
11760.0	1905.0629361062336	lowess
11795.0	1948.240218293827	lowess
11830.0	1996.8079911396972	lowess
11865.0	2050.031821721113	lowess
11900.0	2107.0046326453316	lowess
11935.0	2161.358097069495	lowess
11970.0	2196.7619556257305	lowess
12005.0	2201.862750755957	lowess
12040.0	2182.3886745013806	lowess
12075.0	2149.167506755071	lowess
12110.0	2108.5661444791826	lowess
12145.0	2062.765737734456	lowess
12180.0	2011.5769742960288	lowess
12215.0	1953.683406719194	lowess
12250.0	1889.2850547919381	lowess
12285.0	1820.4234049504319	lowess
12320.0	1748.0850411742015	lowess
12355.0	1673.1847148365914	lowess
12390.0	1603.373832114329	lowess
12425.0	1547.7079615106006	lowess
12460.0	1508.5103873861613	lowess
12495.0	1483.847085921573	lowess
12530.0	1470.4672718019183	lowess
12565.0	1464.5461961807048	lowess
12600.0	1463.216765863886	lowess
12635.0	1468.5836941555392	lowess
12670.0	1484.4654488128692	lowess
12705.0	1511.0308392546121	lowess
12740.0	1543.802965480258	lowess
12775.0	1576.7641954663163	lowess
12810.0	1605.756305187942	lowess
12845.0	1628.6382251719492	lowess
12880.0	1644.149595393498	lowess
12915.0	1651.1578562643163	lowess
12950.0	1648.5084643154162	lowess
12985.0	1635.3314825852033	lowess
13020.0	1612.3828217619912	lowess
13055.0	1582.7889172544706	lowess
13090.0	1550.9105095094214	lowess
13125.0	1520.295937024863	lowess
13160.0	1492.8129855738484	lowess
13195.0	1468.0920044410134	lowess
13230.0	1445.6048525897547	lowess
13265.0	1425.3537124853017	lowess
13300.0	1407.7183118855596	lowess
13335.0	1393.6299360762139	lowess
13370.0	1384.347800936478	lowess
13405.0	1380.726569400264	lowess
13440.0	1382.891544439508	lowess
13475.0	1390.7865592017577	lowess
13510.0	1404.1775041153396	lowess
13545.0	1422.6016909603854	lowess
13580.0	1445.3359167512845	lowess
13615.0	1470.9952602325106	lowess
13650.0	1498.5172261579753	lowess
13685.0	1527.5259402513248	lowess
13720.0	1557.5864747787941	lowess
13755.0	1588.610549190077	lowess
13790.0	1620.911437458615	lowess
13825.0	1654.804952258332	lowess
13860.0	1690.2410929019788	lowess
13895.0	1726.1525893639034	lowess
13930.0	1761.2126771095475	lowess
13965.0	1794.392107085279	lowess
14000.0	1825.1519687801595	lowess
14035.0	1852.8393403121577	lowess
14070.0	1876.111640125431	lowess
14105.0	1893.3186997865844	lowess
14140.0	1903.3475187843053	lowess
14175.0	1906.0118329675372	lowess
14210.0	1901.901591403281	lowess
14245.0	1891.903891160467	lowess
14280.0	1876.9262950749642	lowess
14315.0	1857.538605778769	lowess
14350.0	1834.2606612246223	lowess
14385.0	1807.955011861769	lowess
14420.0	1780.2519108328786	lowess
14455.0	1753.7679914197665	lowess
14490.0	1730.482488784004	lowess
14525.0	1710.8887503821002	lowess
14560.0	1694.892342009091	lowess
14595.0	1682.6046942516557	lowess
14630.0	1675.1204809240753	lowess
14665.0	1673.613012875589	lowess
14700.0	1677.6201744566094	lowess
14735.0	1686.2757066912052	lowess
14770.0	1699.0444482511068	lowess
14805.0	1715.9286863748166	lowess
14840.0	1737.1926447053868	lowess
14875.0	1762.3631790289726	lowess
14910.0	1790.0033115002213	lowess
14945.0	1817.4312248561148	lowess
14980.0	1841.8074354564883	lowess
15015.0	1860.90991144114	lowess
15050.0	1874.014799153253	lowess
15085.0	1882.0928147738728	lowess
15120.0	1888.0599718518013	lowess
15155.0	1895.0788371404947	lowess
15190.0	1904.9001230527479	lowess
15225.0	1917.9068066339576	lowess
15260.0	1933.0944907718242	lowess
15295.0	1947.6456822658542	lowess
15330.0	1959.2484148648239	lowess
15365.0	1966.9981146817393	lowess
15400.0	1971.4148563346068	lowess
15435.0	1974.37990505101	lowess
15470.0	1977.1983999065549	lowess
15505.0	1979.7565126182662	lowess
15540.0	1980.6925390665083	lowess
15575.0	1976.7584622946301	lowess
15610.0	1963.5975587045957	lowess
15645.0	1937.0909601278158	lowess
15680.0	1895.4558160149995	lowess
15715.0	1839.1241501851778	lowess
15750.0	1770.211377768997	lowess
15785.0	1692.4401133069275	lowess
15820.0	1610.1069093512438	lowess
15855.0	1526.0396451720153	lowess
15890.0	1441.5093692505607	lowess
15925.0	1356.958613061532	lowess
15960.0	1272.7832884520114	lowess
15995.0	1190.157651342762	lowess
16030.0	1111.7126956925633	lowess
16065.0	1040.8816575925964	lowess
16100.0	981.434445528935	lowess
16135.0	936.867957193737	lowess
16170.0	909.2621623224379	lowess
16205.0	898.5266834434715	lowess
16240.0	902.7667342544504	lowess
16275.0	919.6781489957737	lowess
16310.0	947.7119006977666	lowess
16345.0	985.6075052604982	lowess
16380.0	1032.3707199448777	lowess
16415.0	1087.218832930154	lowess
16450.0	1149.2325677690321	lowess
16485.0	1217.4691715654087	lowess
16520.0	1291.3827039038306	lowess
16555.0	1368.9784672921273	lowess
16590.0	1447.6604620638602	lowess
16625.0	1524.5970546141068	lowess
16660.0	1595.2641107294216	lowess
16695.0	1654.9582662443563	lowess
16730.0	1701.0136738280753	lowess
16765.0	1733.3350477298022	lowess
16800.0	1753.522618245289	lowess
16835.0	1764.1092414244856	lowess
16870.0	1767.7935370207517	lowess
16905.0	1766.18847827058	lowess
16940.0	1760.0375349294668	lowess
16975.0	1749.8832488879805	lowess
17010.0	1735.7213545586465	lowess
17045.0	1716.8702093104378	lowess
17080.0	1692.7825438485402	lowess
17115.0	1663.8456470902097	lowess
17150.0	1631.4073654241433	lowess
17185.0	1597.9280391243362	lowess
17220.0	1565.9170013201897	lowess
17255.0	1536.6873577443748	lowess
17290.0	1510.7804981463	lowess
17325.0	1488.5505621750017	lowess
17360.0	1469.5691039535118	lowess
17395.0	1452.4836674566623	lowess
17430.0	1436.0737256177235	lowess
17465.0	1420.651866046102	lowess
17500.0	1407.5437521716453	lowess
17535.0	1398.9335851094395	lowess
17570.0	1397.1031327374542	lowess
17605.0	1403.7284067547307	lowess
17640.0	1419.7100717831715	lowess
17675.0	1445.094308730555	lowess
17710.0	1478.7257722088618	lowess
17745.0	1518.170351488105	lowess
17780.0	1560.1150824258484	lowess
17815.0	1602.3259094361633	lowess
17850.0	1644.1358479671771	lowess
17885.0	1686.4007998172865	lowess
17920.0	1730.6994637001326	lowess
17955.0	1777.5756031063183	lowess
17990.0	1825.7276543534015	lowess
18025.0	1871.7335672654162	lowess
18060.0	1911.0861511426078	lowess
18095.0	1940.2614005898563	lowess
18130.0	1957.6919287660098	lowess
18165.0	1963.7409493480784	lowess
18200.0	1959.693811009287	lowess
18235.0	1947.2697106385926	lowess
18270.0	1928.2841006267247	lowess
18305.0	1904.4690329626808	lowess
18340.0	1876.8487756555583	lowess
18375.0	1845.6392980738392	lowess
18410.0	1810.233851805018	lowess
18445.0	1768.7210435875934	lowess
18480.0	1720.3673252523229	lowess
18515.0	1667.9131346096244	lowess
18550.0	1616.0876693498835	lowess
18585.0	1567.9064960558649	lowess
18620.0	1524.0125880329224	lowess
18655.0	1484.55379559445	lowess
18690.0	1450.3505278701334	lowess
18725.0	1422.9857303789477	lowess
18760.0	1403.9728625084538	lowess
18795.0	1393.913062433573	lowess
18830.0	1392.7824512943266	lowess
18865.0	1400.4238367743192	lowess
18900.0	1416.837936989541	lowess
18935.0	1442.8212881827317	lowess
18970.0	1480.0402626717262	lowess
19005.0	1530.11432313649	lowess
19040.0	1592.6061925904173	lowess
19075.0	1666.0753679300392	lowess
19110.0	1748.2691172763086	lowess
19145.0	1837.463361744073	lowess
19180.0	1933.2424766910717	lowess
19215.0	2035.4869749721165	lowess
19250.0	2142.600459204849	lowess
19285.0	2251.588887338734	lowess
19320.0	2356.968726365932	lowess
19355.0	2441.6298982537123	lowess
19390.0	2485.9129165998283	lowess
19425.0	2496.902605707015	lowess
19460.0	2496.220222211244	lowess
19495.0	2492.7303891339743	lowess
19530.0	2485.096028617685	lowess
19565.0	2471.344416731278	lowess
19600.0	2453.522769899065	lowess
19635.0	2435.785998292706	lowess
19670.0	2417.6914220274152	lowess
19705.0	2393.1748792468034	lowess
19740.0	2356.0795750736993	lowess
19775.0	2313.8330099622667	lowess
19810.0	2283.945502174024	lowess
19845.0	2271.9580005473426	lowess
19880.0	2270.069352514961	lowess
19915.0	2271.6424401599475	lowess
19950.0	2274.366195029171	lowess
19985.0	2277.103925357151	lowess
20020.0	2279.9466364350887	lowess
20055.0	2283.406399226112	lowess
20090.0	2287.1413587719558	lowess
20125.0	2290.060656808012	lowess
20160.0	2289.341590255312	lowess
20195.0	2282.2889023804846	lowess
20230.0	2266.1638362349986	lowess
20265.0	2239.3926236990505	lowess
20300.0	2203.603282826502	lowess
20335.0	2164.0023329412493	lowess
20370.0	2127.161904170031	lowess
20405.0	2098.432296376821	lowess
20440.0	2079.4662449889342	lowess
20475.0	2068.803272376165	lowess
20510.0	2063.9280784587822	lowess
20545.0	2064.786152815014	lowess
20580.0	2073.3701032050417	lowess
20615.0	2090.444608026854	lowess
20650.0	2112.6390045662347	lowess
20685.0	2135.19985272008	lowess
20720.0	2157.113232673436	lowess
20755.0	2178.565417337203	lowess
20790.0	2198.3563288626783	lowess
20825.0	2213.3738968907865	lowess
20860.0	2221.5991909385984	lowess
20895.0	2223.1119992483927	lowess
20930.0	2217.9970181418475	lowess
20965.0	2205.488588154063	lowess
21000.0	2183.462586904727	lowess
21035.0	2150.185206977865	lowess
21070.0	2107.4432922592496	lowess
21105.0	2061.412511788734	lowess
21140.0	2019.4585173945127	lowess
21175.0	1986.3672497345265	lowess
21210.0	1962.4607294304678	lowess
21245.0	1945.6449867651463	lowess
21280.0	1933.9366071482877	lowess
21315.0	1926.4808250305691	lowess
21350.0	1923.1782080945777	lowess
21385.0	1924.44112865902	lowess
21420.0	1930.9456080942568	lowess
21455.0	1943.0971920440243	lowess
21490.0	1961.5593973581945	lowess
21525.0	1985.8210558175335	lowess
21560.0	2012.6077224180751	lowess
21595.0	2037.443329699676	lowess
21630.0	2057.225588798075	lowess
21665.0	2070.719267867415	lowess
21700.0	2078.1986906248385	lowess
21735.0	2081.823801194054	lowess
21770.0	2084.7826183894745	lowess
21805.0	2088.983185709471	lowess
21840.0	2094.334617110024	lowess
21875.0	2099.057921235298	lowess
21910.0	2101.2385316983377	lowess
21945.0	2098.525025795287	lowess
21980.0	2088.40614464985	lowess
22015.0	2069.6054359055543	lowess
22050.0	2042.2854151731433	lowess
22085.0	2007.850784629001	lowess
22120.0	1968.982066927912	lowess
22155.0	1928.7334721410148	lowess
22190.0	1887.843659408077	lowess
22225.0	1844.8993070174322	lowess
22260.0	1798.0756744956934	lowess
22295.0	1746.5450166747974	lowess
22330.0	1692.3795052381874	lowess
22365.0	1639.6254011041124	lowess
22400.0	1592.8062627796955	lowess
22435.0	1555.3119999632418	lowess
22470.0	1528.4630047964204	lowess
22505.0	1511.7967521619462	lowess
22540.0	1505.4425431565057	lowess
22575.0	1509.405108089292	lowess
22610.0	1523.2584475563738	lowess
22645.0	1545.9725569139207	lowess
22680.0	1575.957872905375	lowess
22715.0	1611.997063346576	lowess
22750.0	1654.521956149301	lowess
22785.0	1703.940484570811	lowess
22820.0	1758.3996051228253	lowess
22855.0	1813.1569822534211	lowess
22890.0	1863.1302944591432	lowess
22925.0	1906.417520286828	lowess
22960.0	1943.331112606666	lowess
22995.0	1974.1730147523285	lowess
23030.0	1999.234622869646	lowess
23065.0	2020.058810066978	lowess
23100.0	2038.348202335592	lowess
23135.0	2054.6696630874276	lowess
23170.0	2068.9092165206753	lowess
23205.0	2082.1010351400673	lowess
23240.0	2095.9474175515074	lowess
23275.0	2111.9412511755772	lowess
23310.0	2131.0672789830473	lowess
23345.0	2153.147919532581	lowess
23380.0	2178.4503111919375	lowess
23415.0	2208.3381957531624	lowess
23450.0	2242.726710872573	lowess
23485.0	2277.9605190474313	lowess
23520.0	2309.7000202827376	lowess
23555.0	2335.879936219022	lowess
23590.0	2356.0417364386994	lowess
23625.0	2369.329417159174	lowess
23660.0	2374.6383599898027	lowess
23695.0	2372.7721558089343	lowess
23730.0	2366.213024847175	lowess
23765.0	2356.219393768878	lowess
23800.0	2341.8886514357414	lowess
23835.0	2322.128247268303	lowess
23870.0	2297.088652044604	lowess
23905.0	2267.1721078944224	lowess
23940.0	2231.3765283210582	lowess
23975.0	2189.05882044383	lowess
24010.0	2140.3496605759087	lowess
24045.0	2087.4007425667955	lowess
24080.0	2033.0790172971115	lowess
24115.0	1977.9873693525224	lowess
24150.0	1921.7104286704673	lowess
24185.0	1863.9240384161762	lowess
24220.0	1805.3718768358133	lowess
24255.0	1746.8255933887833	lowess
24290.0	1688.5355268397548	lowess
24325.0	1630.9264808207952	lowess
24360.0	1575.663950646621	lowess
24395.0	1525.4435373306073	lowess
24430.0	1482.9276721487693	lowess
24465.0	1450.526969596163	lowess
24500.0	1430.4922948839637	lowess
24535.0	1423.2032258393322	lowess
24570.0	1427.0723138750363	lowess
24605.0	1439.959087170435	lowess
24640.0	1459.7402985681922	lowess
24675.0	1485.5897923209063	lowess
24710.0	1518.0822838838874	lowess
24745.0	1557.084571929821	lowess
24780.0	1601.0511999912308	lowess
24815.0	1647.3551617448536	lowess
24850.0	1693.371517248982	lowess
24885.0	1736.7237329427012	lowess
24920.0	1776.2777477600882	lowess
24955.0	1811.6943853554442	lowess
24990.0	1842.1315074690824	lowess
25025.0	1866.9927422747994	lowess
25060.0	1886.7673127707676	lowess
25095.0	1902.884578533627	lowess
25130.0	1916.5373244725201	lowess
25165.0	1928.092973933344	lowess
25200.0	1936.5380885020418	lowess
25235.0	1941.4344801765371	lowess
25270.0	1943.2822165883395	lowess
25305.0	1943.3802521501193	lowess
25340.0	1942.5297368112922	lowess
25375.0	1940.8918359702088	lowess
25410.0	1938.363730645819	lowess
25445.0	1934.5752816446393	lowess
25480.0	1928.8221865463083	lowess
25515.0	1920.7166299272435	lowess
25550.0	1911.7103146922577	lowess
25585.0	1904.6083095034746	lowess
25620.0	1901.2788763217309	lowess
25655.0	1902.1983826924507	lowess
25690.0	1907.609217552445	lowess
25725.0	1917.9491079880856	lowess
25760.0	1934.3425804942378	lowess
25795.0	1957.853003660111	lowess
25830.0	1989.0509462617517	lowess
25865.0	2029.25006839432	lowess
25900.0	2079.2093616088882	lowess
25935.0	2138.101626328693	lowess
25970.0	2202.2206179855852	lowess
26005.0	2267.3679410060176	lowess
26040.0	2330.604195136553	lowess
26075.0	2389.442249009945	lowess
26110.0	2441.0675833817672	lowess
26145.0	2481.8044668370617	lowess
26180.0	2509.4988783459185	lowess
26215.0	2524.705132910006	lowess
26250.0	2528.802939630153	lowess
26285.0	2521.124983780404	lowess
26320.0	2500.089223884059	lowess
26355.0	2463.393447192707	lowess
26390.0	2407.9204325484625	lowess
26425.0	2334.494723771168	lowess
26460.0	2253.141898828005	lowess
26495.0	2177.93760400846	lowess
26530.0	2116.715656976683	lowess
26565.0	2068.482533944124	lowess
26600.0	2029.7595657160723	lowess
26635.0	1998.4962280264317	lowess
26670.0	1974.8446369552182	lowess
26705.0	1958.7127876693046	lowess
26740.0	1949.47259729354	lowess
26775.0	1948.218051018534	lowess
26810.0	1957.8215440660497	lowess
26845.0	1980.693260381621	lowess
26880.0	2016.007248221544	lowess
26915.0	2058.3915717535874	lowess
26950.0	2101.4605360796772	lowess
26985.0	2140.447127289487	lowess
27020.0	2172.9159661262165	lowess
27055.0	2199.480052557163	lowess
27090.0	2221.0511976646767	lowess
27125.0	2237.4300870858965	lowess
27160.0	2248.765598012019	lowess
27195.0	2256.2123531399634	lowess
27230.0	2261.3297429150894	lowess
27265.0	2266.2165040844134	lowess
27300.0	2272.5190956622296	lowess
27335.0	2280.2958315526134	lowess
27370.0	2289.5503039481036	lowess
27405.0	2301.4997764709947	lowess
27440.0	2318.6303105731804	lowess
27475.0	2343.39747412094	lowess
27510.0	2377.251758489409	lowess
27545.0	2420.1832172979857	lowess
27580.0	2471.374893169023	lowess
27615.0	2529.2276934668976	lowess
27650.0	2590.234216908746	lowess
27685.0	2649.739333649847	lowess
27720.0	2703.312145996769	lowess
27755.0	2749.573609030015	lowess
27790.0	2789.437305909554	lowess
27825.0	2823.248415531794	lowess
27860.0	2851.3950427187647	lowess
27895.0	2872.8162447616587	lowess
27930.0	2885.879368623262	lowess
27965.0	2888.65415249281	lowess
28000.0	2878.9459325886564	lowess
28035.0	2855.752782675874	lowess
28070.0	2819.6919609501056	lowess
28105.0	2773.716291398295	lowess
28140.0	2721.6991394924444	lowess
28175.0	2665.7958485555155	lowess
28210.0	2607.4183011656833	lowess
28245.0	2547.7169944794464	lowess
28280.0	2487.5501281685497	lowess
28315.0	2427.673756226582	lowess
28350.0	2368.8495105751144	lowess
28385.0	2312.2794017050555	lowess
28420.0	2259.3213985376024	lowess
28455.0	2212.600972514143	lowess
28490.0	2174.2260468753343	lowess
28525.0	2144.436925439842	lowess
28560.0	2122.404560900249	lowess
28595.0	2107.611840298579	lowess
28630.0	2100.872891902373	lowess
28665.0	2103.0576790007512	lowess
28700.0	2114.903024664708	lowess
28735.0	2136.5729137222547	lowess
28770.0	2167.8481149649506	lowess
28805.0	2208.5696622965747	lowess
28840.0	2257.777744686112	lowess
28875.0	2314.2191336167343	lowess
28910.0	2376.971788307949	lowess
28945.0	2445.287362862431	lowess
28980.0	2517.149272453185	lowess
29015.0	2586.472084909095	lowess
29050.0	2640.128165676671	lowess
29085.0	2670.7776035748366	lowess
29120.0	2685.557877479046	lowess
29155.0	2693.1833510571837	lowess
29190.0	2697.0069818387415	lowess
29225.0	2697.7002586426383	lowess
29260.0	2695.108848631345	lowess
29295.0	2689.0029559644977	lowess
29330.0	2678.7489166753735	lowess
29365.0	2659.1907293097365	lowess
29400.0	2615.445172321638	lowess
29435.0	2536.379598915803	lowess
29470.0	2434.833893969432	lowess
29505.0	2330.4329501153525	lowess
29540.0	2234.540411873457	lowess
29575.0	2153.591079325786	lowess
29610.0	2090.8776554758065	lowess
29645.0	2044.669645824753	lowess
29680.0	2011.9638229272643	lowess
29715.0	1990.6852472495084	lowess
29750.0	1981.109162963072	lowess
29785.0	1984.17359463973	lowess
29820.0	2001.2250481958217	lowess
29855.0	2032.7460901789223	lowess
29890.0	2080.5631822359824	lowess
29925.0	2147.237225862309	lowess
29960.0	2232.7414700546965	lowess
29995.0	2333.826156305528	lowess
30030.0	2446.3596134584027	lowess
30065.0	2564.2077950282405	lowess
30100.0	2680.042884388348	lowess
30135.0	2787.1746660340937	lowess
30170.0	2879.7527496692987	lowess
30205.0	2956.357944525527	lowess
30240.0	3021.8552481597285	lowess
30275.0	3077.697104841078	lowess
30310.0	3119.4924789540237	lowess
30345.0	3142.339842398007	lowess
30380.0	3145.466278787882	lowess
30415.0	3130.9500730302498	lowess
30450.0	3099.0250400400723	lowess
30485.0	3045.5366054916753	lowess
30520.0	2966.912665235163	lowess
30555.0	2869.3745229006113	lowess
30590.0	2764.894595139548	lowess
30625.0	2659.9342061153757	lowess
30660.0	2555.674414809991	lowess
30695.0	2452.0412336895733	lowess
30730.0	2349.7952831659977	lowess
30765.0	2249.5764732985103	lowess
30800.0	2152.5832211408683	lowess
30835.0	2061.057420320266	lowess
30870.0	1977.4932188114478	lowess
30905.0	1903.952595183098	lowess
30940.0	1841.336436541177	lowess
30975.0	1789.0303802774934	lowess
31010.0	1745.6659468459268	lowess
31045.0	1708.9192377305396	lowess
31080.0	1676.3002818255666	lowess
31115.0	1644.6567219407896	lowess
31150.0	1611.332056444955	lowess
31185.0	1575.7886853032367	lowess
31220.0	1538.9022186209702	lowess
31255.0	1501.9162138990912	lowess
31290.0	1464.6785194162192	lowess
31325.0	1425.9040801955264	lowess
31360.0	1384.5539863294048	lowess
31395.0	1340.7585901259756	lowess
31430.0	1296.1065846945062	lowess
31465.0	1253.6855592094394	lowess
31500.0	1217.2189962501232	lowess
31535.0	1189.7544536257758	lowess
31570.0	1172.5337848117022	lowess
31605.0	1165.192342181963	lowess
31640.0	1166.993373514197	lowess
31675.0	1177.952427543072	lowess
31710.0	1198.173442701359	lowess
31745.0	1227.5382328216551	lowess
31780.0	1265.246091724081	lowess
31815.0	1310.49369583896	lowess
31850.0	1362.15734073593	lowess
31885.0	1418.737301577519	lowess
31920.0	1478.7312951619288	lowess
31955.0	1541.0506660286892	lowess
31990.0	1604.660784106317	lowess
32025.0	1667.5544117719992	lowess
32060.0	1726.9713674912846	lowess
32095.0	1781.0297082605896	lowess
32130.0	1829.5978574844814	lowess
32165.0	1873.60740125288	lowess
32200.0	1914.0154121214791	lowess
32235.0	1951.3204584932525	lowess
32270.0	1986.3097071428638	lowess
32305.0	2019.4528292084678	lowess
32340.0	2050.6947542433127	lowess
32375.0	2079.3511768010744	lowess
32410.0	2104.730429049041	lowess
32445.0	2126.9599616939768	lowess
32480.0	2146.9703535512467	lowess
32515.0	2164.8110487279587	lowess
32550.0	2178.864265393668	lowess
32585.0	2187.2856814289767	lowess
32620.0	2188.6118656067633	lowess
32655.0	2181.9332226114207	lowess
32690.0	2167.678824837395	lowess
32725.0	2148.3781333692946	lowess
32760.0	2127.2536264937453	lowess
32795.0	2105.5697252959367	lowess
32830.0	2083.0961955633143	lowess
32865.0	2058.7867216121563	lowess
32900.0	2031.6478999694168	lowess
32935.0	2001.7341154021765	lowess
32970.0	1970.7658627714695	lowess
33005.0	1941.3425175936384	lowess
33040.0	1916.8039787547623	lowess
33075.0	1900.1048673474766	lowess
33110.0	1892.8212200453838	lowess
33145.0	1894.113744896709	lowess
33180.0	1900.832450820512	lowess
33215.0	1908.8762029320853	lowess
33250.0	1915.1039993172453	lowess
33285.0	1918.346226448474	lowess
33320.0	1918.1060823355465	lowess
33355.0	1912.039224380365	lowess
33390.0	1903.1084850046786	lowess
33425.0	1894.1250745665525	lowess
33460.0	1885.4756955468133	lowess
33495.0	1877.0483579498216	lowess
33530.0	1868.6635063342403	lowess
33565.0	1860.1357679847133	lowess
33600.0	1851.2814945778732	lowess
33635.0	1841.9273557694169	lowess
33670.0	1831.914869836141	lowess
33705.0	1821.1562405504244	lowess
