# Supplementary material for: Adenovirus maturation establishes the transcription competent packaging of its genome
Source: EMBO Rep. 2025 Oct 21;26(22):5589–611. doi: 10.1038/s44319-025-00598-z (PMC12635127; doi:10.1038/s44319-025-00598-z)
Supplement: Supplementary file 5 — Source data Fig. 4 [file 44319_2025_598_MOESM5_ESM.zip]

Archive with 8 entries (6 files):
- figure4/
- __MACOSX/._figure4
- figure4/.DS_Store
- __MACOSX/figure4/._.DS_Store
- figure4/B/
- __MACOSX/figure4/._B
- figure4/B/dmsCuts_GC.csv
- __MACOSX/figure4/B/._dmsCuts_GC.csv
