# Supplementary material for: Adenovirus maturation establishes the transcription competent packaging of its genome
Source: EMBO Rep. 2025 Oct 21;26(22):5589–611. doi: 10.1038/s44319-025-00598-z (PMC12635127; doi:10.1038/s44319-025-00598-z)
Supplement: Supplementary file 5 — Source data Fig. 4 [file 44319_2025_598_MOESM5_ESM.zip › figure4/B/dmsCuts_GC.csv]

score	GC	sample	genotype
10612.83453	48.0	AdWT_free_DMS_1	free
12638.32404	50.24999999999999	AdWT_free_DMS_1	free
11985.05769	51.5	AdWT_free_DMS_1	free
13129.79452	52.5	AdWT_free_DMS_1	free
14128.54807	45.75	AdWT_free_DMS_1	free
9949.83527	55.75	AdWT_free_DMS_1	free
11873.13921	47.0	AdWT_free_DMS_1	free
12982.59479	53.25	AdWT_free_DMS_1	free
11576.30861	51.5	AdWT_free_DMS_1	free
11935.18092	58.75	AdWT_free_DMS_1	free
12537.35216	52.0	AdWT_free_DMS_1	free
13348.76608	51.5	AdWT_free_DMS_1	free
11705.26013	56.75	AdWT_free_DMS_1	free
9391.45766	66.0	AdWT_free_DMS_1	free
9974.16703	59.75	AdWT_free_DMS_1	free
10463.202870000001	56.99999999999999	AdWT_free_DMS_1	free
8092.22471	64.25	AdWT_free_DMS_1	free
11601.85662	56.99999999999999	AdWT_free_DMS_1	free
12454.63162	56.75	AdWT_free_DMS_1	free
11811.096450000001	56.25	AdWT_free_DMS_1	free
10920.61108	61.75000000000001	AdWT_free_DMS_1	free
7700.50866	68.75	AdWT_free_DMS_1	free
10492.39992	60.75000000000001	AdWT_free_DMS_1	free
7549.6615	66.0	AdWT_free_DMS_1	free
9817.23634	58.5	AdWT_free_DMS_1	free
10144.477930000001	62.0	AdWT_free_DMS_1	free
9666.39018	63.0	AdWT_free_DMS_1	free
9443.76842	63.0	AdWT_free_DMS_1	free
8909.72046	66.5	AdWT_free_DMS_1	free
11886.51989	54.75	AdWT_free_DMS_1	free
8368.37327	68.5	AdWT_free_DMS_1	free
8874.44192	67.25	AdWT_free_DMS_1	free
11401.13399	59.75	AdWT_free_DMS_1	free
11110.38717	59.5	AdWT_free_DMS_1	free
10571.47427	62.74999999999999	AdWT_free_DMS_1	free
11026.44785	57.99999999999999	AdWT_free_DMS_1	free
12831.74839	52.25	AdWT_free_DMS_1	free
11279.48171	60.0	AdWT_free_DMS_1	free
11931.53134	60.0	AdWT_free_DMS_1	free
10732.05305	60.25	AdWT_free_DMS_1	free
6584.96893	72.75	AdWT_free_DMS_1	free
10997.25156	56.49999999999999	AdWT_free_DMS_1	free
11194.3263	62.74999999999999	AdWT_free_DMS_1	free
8296.59858	67.25	AdWT_free_DMS_1	free
9064.2176	60.75000000000001	AdWT_free_DMS_1	free
11811.09683	56.25	AdWT_free_DMS_1	free
10020.39324	64.5	AdWT_free_DMS_1	free
11724.72442	61.25000000000001	AdWT_free_DMS_1	free
14583.52259	43.25	AdWT_free_DMS_1	free
15729.47565	41.0	AdWT_free_DMS_1	free
14283.045110000001	39.75	AdWT_free_DMS_1	free
13463.11613	52.75	AdWT_free_DMS_1	free
12303.78391	52.5	AdWT_free_DMS_1	free
12895.00741	51.5	AdWT_free_DMS_1	free
14390.09967	54.75	AdWT_free_DMS_1	free
11700.39436	53.0	AdWT_free_DMS_1	free
12354.87663	59.5	AdWT_free_DMS_1	free
12559.25064	55.50000000000001	AdWT_free_DMS_1	free
11908.41788	59.25	AdWT_free_DMS_1	free
10213.81789	64.5	AdWT_free_DMS_1	free
10741.784380000001	58.25	AdWT_free_DMS_1	free
10992.38679	57.25	AdWT_free_DMS_1	free
12117.65704	58.75	AdWT_free_DMS_1	free
12963.13147	55.25	AdWT_free_DMS_1	free
11988.70727	56.49999999999999	AdWT_free_DMS_1	free
10050.807350000001	62.0	AdWT_free_DMS_1	free
10527.67811	61.25000000000001	AdWT_free_DMS_1	free
12694.28326	54.50000000000001	AdWT_free_DMS_1	free
11212.57396	58.25	AdWT_free_DMS_1	free
11356.12319	57.49999999999999	AdWT_free_DMS_1	free
12281.88761	51.24999999999999	AdWT_free_DMS_1	free
13553.13906	49.25	AdWT_free_DMS_1	free
13387.69512	45.0	AdWT_free_DMS_1	free
13349.98219	53.25	AdWT_free_DMS_1	free
13579.90284	45.5	AdWT_free_DMS_1	free
16578.599150000002	41.0	AdWT_free_DMS_1	free
17391.22928	38.0	AdWT_free_DMS_1	free
13729.5311	40.75	AdWT_free_DMS_1	free
13713.7181	56.75	AdWT_free_DMS_1	free
14047.04352	50.74999999999999	AdWT_free_DMS_1	free
14511.7498	53.75	AdWT_free_DMS_1	free
13432.70269	45.25	AdWT_free_DMS_1	free
15705.14377	49.75	AdWT_free_DMS_1	free
13561.65461	42.5	AdWT_free_DMS_1	free
13155.3412	48.25	AdWT_free_DMS_1	free
383.20061	33.87096774193548	AdWT_free_DMS_1	free
10585.16814	48.0	AdWT_free_DMS_2	free
12895.64192	50.24999999999999	AdWT_free_DMS_2	free
12381.77185	51.5	AdWT_free_DMS_2	free
13467.46433	52.5	AdWT_free_DMS_2	free
15132.70457	45.75	AdWT_free_DMS_2	free
10502.74238	55.75	AdWT_free_DMS_2	free
12018.58834	47.0	AdWT_free_DMS_2	free
13307.76796	53.25	AdWT_free_DMS_2	free
11140.24692	51.5	AdWT_free_DMS_2	free
11761.01082	58.75	AdWT_free_DMS_2	free
12711.47342	52.0	AdWT_free_DMS_2	free
13636.17898	51.5	AdWT_free_DMS_2	free
11046.23238	56.75	AdWT_free_DMS_2	free
9212.27616	66.0	AdWT_free_DMS_2	free
9305.00438	59.75	AdWT_free_DMS_2	free
10182.05836	56.99999999999999	AdWT_free_DMS_2	free
7861.28002	64.25	AdWT_free_DMS_2	free
11184.03541	56.99999999999999	AdWT_free_DMS_2	free
11867.90584	56.75	AdWT_free_DMS_2	free
11409.41719	56.25	AdWT_free_DMS_2	free
10304.40754	61.75000000000001	AdWT_free_DMS_2	free
7346.12344	68.75	AdWT_free_DMS_2	free
9902.58588	60.75000000000001	AdWT_free_DMS_2	free
7018.9994	66.0	AdWT_free_DMS_2	free
9624.40081	58.5	AdWT_free_DMS_2	free
9652.73466	62.0	AdWT_free_DMS_2	free
9423.49161	63.0	AdWT_free_DMS_2	free
8912.19829	63.0	AdWT_free_DMS_2	free
8671.36277	66.5	AdWT_free_DMS_2	free
12173.13732	54.75	AdWT_free_DMS_2	free
8321.0566	68.5	AdWT_free_DMS_2	free
8417.64849	67.25	AdWT_free_DMS_2	free
11029.48828	59.75	AdWT_free_DMS_2	free
11060.39917	59.5	AdWT_free_DMS_2	free
10835.01725	62.74999999999999	AdWT_free_DMS_2	free
11120.92938	57.99999999999999	AdWT_free_DMS_2	free
13041.17186	52.25	AdWT_free_DMS_2	free
11164.71817	60.0	AdWT_free_DMS_2	free
11677.29798	60.0	AdWT_free_DMS_2	free
10037.81454	60.25	AdWT_free_DMS_2	free
6297.78206	72.75	AdWT_free_DMS_2	free
11500.85649	56.49999999999999	AdWT_free_DMS_2	free
11460.93295	62.74999999999999	AdWT_free_DMS_2	free
7857.41699	67.25	AdWT_free_DMS_2	free
9665.61273	60.75000000000001	AdWT_free_DMS_2	free
12028.89215	56.25	AdWT_free_DMS_2	free
10013.34421	64.5	AdWT_free_DMS_2	free
11703.05608	61.25000000000001	AdWT_free_DMS_2	free
15208.69145	43.25	AdWT_free_DMS_2	free
16330.44187	41.0	AdWT_free_DMS_2	free
15099.22121	39.75	AdWT_free_DMS_2	free
13471.32884	52.75	AdWT_free_DMS_2	free
12518.29018	52.5	AdWT_free_DMS_2	free
12585.25966	51.5	AdWT_free_DMS_2	free
14246.63981	54.75	AdWT_free_DMS_2	free
11531.76776	53.0	AdWT_free_DMS_2	free
12255.56136	59.5	AdWT_free_DMS_2	free
12495.10841	55.50000000000001	AdWT_free_DMS_2	free
11870.48135	59.25	AdWT_free_DMS_2	free
10079.02702	64.5	AdWT_free_DMS_2	free
10479.55989	58.25	AdWT_free_DMS_2	free
10560.69709	57.25	AdWT_free_DMS_2	free
12170.56019	58.75	AdWT_free_DMS_2	free
12370.1831	55.25	AdWT_free_DMS_2	free
11623.20574	56.49999999999999	AdWT_free_DMS_2	free
10049.40482	62.0	AdWT_free_DMS_2	free
10205.23916	61.25000000000001	AdWT_free_DMS_2	free
12871.17077	54.50000000000001	AdWT_free_DMS_2	free
11115.7766	58.25	AdWT_free_DMS_2	free
11570.40282	57.49999999999999	AdWT_free_DMS_2	free
12581.39644	51.24999999999999	AdWT_free_DMS_2	free
13284.58381	49.25	AdWT_free_DMS_2	free
13664.51203	45.0	AdWT_free_DMS_2	free
12571.09327	53.25	AdWT_free_DMS_2	free
13987.77205	45.5	AdWT_free_DMS_2	free
17444.46849	41.0	AdWT_free_DMS_2	free
19019.56002	38.0	AdWT_free_DMS_2	free
14567.3229	40.75	AdWT_free_DMS_2	free
14129.43986	56.75	AdWT_free_DMS_2	free
13962.01573	50.74999999999999	AdWT_free_DMS_2	free
13753.37652	53.75	AdWT_free_DMS_2	free
13907.92261	45.25	AdWT_free_DMS_2	free
15780.514079999999	49.75	AdWT_free_DMS_2	free
14598.23148	42.5	AdWT_free_DMS_2	free
13578.22237	48.25	AdWT_free_DMS_2	free
481.67087	33.87096774193548	AdWT_free_DMS_2	free
9258.94156	48.0	AdWT_virus_DMS_1	WT
18796.13876	50.24999999999999	AdWT_virus_DMS_1	WT
13727.67982	51.5	AdWT_virus_DMS_1	WT
9312.53728	52.5	AdWT_virus_DMS_1	WT
5854.64934	45.75	AdWT_virus_DMS_1	WT
9619.6575	55.75	AdWT_virus_DMS_1	WT
6594.43606	47.0	AdWT_virus_DMS_1	WT
8107.40822	53.25	AdWT_virus_DMS_1	WT
11466.9718	51.5	AdWT_virus_DMS_1	WT
11433.27886	58.75	AdWT_virus_DMS_1	WT
9151.58852	52.0	AdWT_virus_DMS_1	WT
9354.93302	51.5	AdWT_virus_DMS_1	WT
11651.204600000001	56.75	AdWT_virus_DMS_1	WT
14828.80316	66.0	AdWT_virus_DMS_1	WT
15505.7323	59.75	AdWT_virus_DMS_1	WT
13872.89764	56.99999999999999	AdWT_virus_DMS_1	WT
10759.79606	64.25	AdWT_virus_DMS_1	WT
13696.61158	56.99999999999999	AdWT_virus_DMS_1	WT
14589.59636	56.75	AdWT_virus_DMS_1	WT
13745.2484	56.25	AdWT_virus_DMS_1	WT
15196.907	61.75000000000001	AdWT_virus_DMS_1	WT
12827.30338	68.75	AdWT_virus_DMS_1	WT
18676.93306	60.75000000000001	AdWT_virus_DMS_1	WT
14279.52172	66.0	AdWT_virus_DMS_1	WT
13462.23108	58.5	AdWT_virus_DMS_1	WT
13103.75154	62.0	AdWT_virus_DMS_1	WT
14829.82	63.0	AdWT_virus_DMS_1	WT
13032.25822	63.0	AdWT_virus_DMS_1	WT
14139.459	66.5	AdWT_virus_DMS_1	WT
13395.63412	54.75	AdWT_virus_DMS_1	WT
13460.65754	68.5	AdWT_virus_DMS_1	WT
13755.19634	67.25	AdWT_virus_DMS_1	WT
13349.03356	59.75	AdWT_virus_DMS_1	WT
14131.34676	59.5	AdWT_virus_DMS_1	WT
12649.70502	62.74999999999999	AdWT_virus_DMS_1	WT
10876.57478	57.99999999999999	AdWT_virus_DMS_1	WT
13485.05578	52.25	AdWT_virus_DMS_1	WT
12807.86234	60.0	AdWT_virus_DMS_1	WT
12814.07054	60.0	AdWT_virus_DMS_1	WT
14709.98862	60.25	AdWT_virus_DMS_1	WT
11087.96652	72.75	AdWT_virus_DMS_1	WT
11008.65828	56.49999999999999	AdWT_virus_DMS_1	WT
14200.73776	62.74999999999999	AdWT_virus_DMS_1	WT
13607.38628	67.25	AdWT_virus_DMS_1	WT
10722.29158	60.75000000000001	AdWT_virus_DMS_1	WT
12392.5675	56.25	AdWT_virus_DMS_1	WT
12621.00396	64.5	AdWT_virus_DMS_1	WT
11924.66228	61.25000000000001	AdWT_virus_DMS_1	WT
8036.50468	43.25	AdWT_virus_DMS_1	WT
4229.07002	41.0	AdWT_virus_DMS_1	WT
5586.478	39.75	AdWT_virus_DMS_1	WT
13220.39844	52.75	AdWT_virus_DMS_1	WT
11561.97942	52.5	AdWT_virus_DMS_1	WT
12662.61008	51.5	AdWT_virus_DMS_1	WT
11413.74	54.75	AdWT_virus_DMS_1	WT
10577.00848	53.0	AdWT_virus_DMS_1	WT
14224.54578	59.5	AdWT_virus_DMS_1	WT
13280.00424	55.50000000000001	AdWT_virus_DMS_1	WT
12456.86816	59.25	AdWT_virus_DMS_1	WT
15703.16718	64.5	AdWT_virus_DMS_1	WT
13861.20408	58.25	AdWT_virus_DMS_1	WT
12388.29808	57.25	AdWT_virus_DMS_1	WT
10764.82028	58.75	AdWT_virus_DMS_1	WT
10267.03166	55.25	AdWT_virus_DMS_1	WT
12623.9902	56.49999999999999	AdWT_virus_DMS_1	WT
15157.07314	62.0	AdWT_virus_DMS_1	WT
11537.93936	61.25000000000001	AdWT_virus_DMS_1	WT
14420.8001	54.50000000000001	AdWT_virus_DMS_1	WT
17302.18236	58.25	AdWT_virus_DMS_1	WT
16172.12246	57.49999999999999	AdWT_virus_DMS_1	WT
9032.87162	51.24999999999999	AdWT_virus_DMS_1	WT
9888.97862	49.25	AdWT_virus_DMS_1	WT
7648.96168	45.0	AdWT_virus_DMS_1	WT
9744.05572	53.25	AdWT_virus_DMS_1	WT
4510.37668	45.5	AdWT_virus_DMS_1	WT
4715.1013	41.0	AdWT_virus_DMS_1	WT
5376.1049	38.0	AdWT_virus_DMS_1	WT
8567.75906	40.75	AdWT_virus_DMS_1	WT
12140.19176	56.75	AdWT_virus_DMS_1	WT
11331.01432	50.74999999999999	AdWT_virus_DMS_1	WT
10916.37674	53.75	AdWT_virus_DMS_1	WT
7735.49512	45.25	AdWT_virus_DMS_1	WT
5878.85302	49.75	AdWT_virus_DMS_1	WT
8445.6273	42.5	AdWT_virus_DMS_1	WT
12347.54404	48.25	AdWT_virus_DMS_1	WT
164.26566	33.87096774193548	AdWT_virus_DMS_1	WT
8650.26233	48.0	AdWT_virus_DMS_2	WT
13801.15973	50.24999999999999	AdWT_virus_DMS_2	WT
12951.90581	51.5	AdWT_virus_DMS_2	WT
10985.02958	52.5	AdWT_virus_DMS_2	WT
10722.18026	45.75	AdWT_virus_DMS_2	WT
10886.89695	55.75	AdWT_virus_DMS_2	WT
11424.43978	47.0	AdWT_virus_DMS_2	WT
10989.69556	53.25	AdWT_virus_DMS_2	WT
13127.07759	51.5	AdWT_virus_DMS_2	WT
12055.13305	58.75	AdWT_virus_DMS_2	WT
11773.34862	52.0	AdWT_virus_DMS_2	WT
12419.74883	51.5	AdWT_virus_DMS_2	WT
12820.65991	56.75	AdWT_virus_DMS_2	WT
11133.50307	66.0	AdWT_virus_DMS_2	WT
11740.14505	59.75	AdWT_virus_DMS_2	WT
11416.67679	56.99999999999999	AdWT_virus_DMS_2	WT
9761.24391	64.25	AdWT_virus_DMS_2	WT
12696.05782	56.99999999999999	AdWT_virus_DMS_2	WT
13271.69409	56.75	AdWT_virus_DMS_2	WT
14041.61778	56.25	AdWT_virus_DMS_2	WT
11910.65289	61.75000000000001	AdWT_virus_DMS_2	WT
10197.33546	68.75	AdWT_virus_DMS_2	WT
13982.52526	60.75000000000001	AdWT_virus_DMS_2	WT
11032.14205	66.0	AdWT_virus_DMS_2	WT
12172.42364	58.5	AdWT_virus_DMS_2	WT
11753.60679	62.0	AdWT_virus_DMS_2	WT
11691.46223	63.0	AdWT_virus_DMS_2	WT
11728.34502	63.0	AdWT_virus_DMS_2	WT
11269.5944	66.5	AdWT_virus_DMS_2	WT
13379.65098	54.75	AdWT_virus_DMS_2	WT
10785.4016	68.5	AdWT_virus_DMS_2	WT
10204.42347	67.25	AdWT_virus_DMS_2	WT
11319.57946	59.75	AdWT_virus_DMS_2	WT
12621.07593	59.5	AdWT_virus_DMS_2	WT
11940.3546	62.74999999999999	AdWT_virus_DMS_2	WT
10437.92881	57.99999999999999	AdWT_virus_DMS_2	WT
12752.63511	52.25	AdWT_virus_DMS_2	WT
11760.6509	60.0	AdWT_virus_DMS_2	WT
12224.96587	60.0	AdWT_virus_DMS_2	WT
12149.40569	60.25	AdWT_virus_DMS_2	WT
7988.60776	72.75	AdWT_virus_DMS_2	WT
11891.71696	56.49999999999999	AdWT_virus_DMS_2	WT
11432.56198	62.74999999999999	AdWT_virus_DMS_2	WT
9874.58583	67.25	AdWT_virus_DMS_2	WT
10963.93975	60.75000000000001	AdWT_virus_DMS_2	WT
13269.44881	56.25	AdWT_virus_DMS_2	WT
10482.75327	64.5	AdWT_virus_DMS_2	WT
10341.36814	61.25000000000001	AdWT_virus_DMS_2	WT
12479.78003	43.25	AdWT_virus_DMS_2	WT
9503.69015	41.0	AdWT_virus_DMS_2	WT
9820.33971	39.75	AdWT_virus_DMS_2	WT
14163.16925	52.75	AdWT_virus_DMS_2	WT
13704.28544	52.5	AdWT_virus_DMS_2	WT
12970.39222	51.5	AdWT_virus_DMS_2	WT
12993.45302	54.75	AdWT_virus_DMS_2	WT
11630.2584	53.0	AdWT_virus_DMS_2	WT
11889.60866	59.5	AdWT_virus_DMS_2	WT
12940.05916	55.50000000000001	AdWT_virus_DMS_2	WT
12472.06539	59.25	AdWT_virus_DMS_2	WT
13384.8117	64.5	AdWT_virus_DMS_2	WT
12649.57027	58.25	AdWT_virus_DMS_2	WT
12055.13426	57.25	AdWT_virus_DMS_2	WT
11906.52376	58.75	AdWT_virus_DMS_2	WT
12360.11421	55.25	AdWT_virus_DMS_2	WT
13027.915719999999	56.49999999999999	AdWT_virus_DMS_2	WT
13648.01907	62.0	AdWT_virus_DMS_2	WT
11827.50805	61.25000000000001	AdWT_virus_DMS_2	WT
13374.66989	54.50000000000001	AdWT_virus_DMS_2	WT
12427.23972	58.25	AdWT_virus_DMS_2	WT
13991.0943	57.49999999999999	AdWT_virus_DMS_2	WT
11170.47712	51.24999999999999	AdWT_virus_DMS_2	WT
12720.96064	49.25	AdWT_virus_DMS_2	WT
11645.91986	45.0	AdWT_virus_DMS_2	WT
12046.06996	53.25	AdWT_virus_DMS_2	WT
8692.53134	45.5	AdWT_virus_DMS_2	WT
9508.44768	41.0	AdWT_virus_DMS_2	WT
9460.30069	38.0	AdWT_virus_DMS_2	WT
11313.02837	40.75	AdWT_virus_DMS_2	WT
11860.03911	56.75	AdWT_virus_DMS_2	WT
12465.6479	50.74999999999999	AdWT_virus_DMS_2	WT
11635.15035	53.75	AdWT_virus_DMS_2	WT
12174.97981	45.25	AdWT_virus_DMS_2	WT
9883.29212	49.75	AdWT_virus_DMS_2	WT
10014.31085	42.5	AdWT_virus_DMS_2	WT
11469.5799	48.25	AdWT_virus_DMS_2	WT
269.44438	33.87096774193548	AdWT_virus_DMS_2	WT
9504.10184	46.75	AdMUT_virus_ts1_DMS_1	ts1
13004.4654	57.49999999999999	AdMUT_virus_ts1_DMS_1	ts1
14315.05866	52.75	AdMUT_virus_ts1_DMS_1	ts1
13893.91326	51.74999999999999	AdMUT_virus_ts1_DMS_1	ts1
14071.69716	55.50000000000001	AdMUT_virus_ts1_DMS_1	ts1
10598.21724	66.5	AdMUT_virus_ts1_DMS_1	ts1
11910.57682	59.5	AdMUT_virus_ts1_DMS_1	ts1
11894.05546	56.49999999999999	AdMUT_virus_ts1_DMS_1	ts1
9064.67244	65.5	AdMUT_virus_ts1_DMS_1	ts1
13398.54412	56.75	AdMUT_virus_ts1_DMS_1	ts1
13604.84026	56.25	AdMUT_virus_ts1_DMS_1	ts1
14532.8484	56.25	AdMUT_virus_ts1_DMS_1	ts1
11910.577440000001	60.5	AdMUT_virus_ts1_DMS_1	ts1
9439.0643	71.0	AdMUT_virus_ts1_DMS_1	ts1
12816.86226	60.5	AdMUT_virus_ts1_DMS_1	ts1
10779.6211	64.25	AdMUT_virus_ts1_DMS_1	ts1
12436.09032	60.25	AdMUT_virus_ts1_DMS_1	ts1
11325.45422	60.0	AdMUT_virus_ts1_DMS_1	ts1
11052.71872	64.0	AdMUT_virus_ts1_DMS_1	ts1
11524.82484	63.5	AdMUT_virus_ts1_DMS_1	ts1
10429.16958	66.0	AdMUT_virus_ts1_DMS_1	ts1
13826.88544	55.00000000000001	AdMUT_virus_ts1_DMS_1	ts1
10195.26764	68.0	AdMUT_virus_ts1_DMS_1	ts1
9042.67712	67.25	AdMUT_virus_ts1_DMS_1	ts1
11007.2319	59.25	AdMUT_virus_ts1_DMS_1	ts1
12227.713	60.5	AdMUT_virus_ts1_DMS_1	ts1
11875.5442	62.5	AdMUT_virus_ts1_DMS_1	ts1
11249.41836	58.75	AdMUT_virus_ts1_DMS_1	ts1
13450.95648	52.5	AdMUT_virus_ts1_DMS_1	ts1
11887.08636	58.75	AdMUT_virus_ts1_DMS_1	ts1
12511.99114	61.0	AdMUT_virus_ts1_DMS_1	ts1
12595.27102	58.75	AdMUT_virus_ts1_DMS_1	ts1
7215.21378	74.25	AdMUT_virus_ts1_DMS_1	ts1
12471.39436	55.50000000000001	AdMUT_virus_ts1_DMS_1	ts1
10612.565	63.0	AdMUT_virus_ts1_DMS_1	ts1
9525.19238	67.0	AdMUT_virus_ts1_DMS_1	ts1
11195.91992	62.25000000000001	AdMUT_virus_ts1_DMS_1	ts1
13952.34718	55.00000000000001	AdMUT_virus_ts1_DMS_1	ts1
9852.69396	65.25	AdMUT_virus_ts1_DMS_1	ts1
10125.02334	61.5	AdMUT_virus_ts1_DMS_1	ts1
17465.65204	43.5	AdMUT_virus_ts1_DMS_1	ts1
16776.56666	41.5	AdMUT_virus_ts1_DMS_1	ts1
17240.84662	38.75	AdMUT_virus_ts1_DMS_1	ts1
15588.2672	52.25	AdMUT_virus_ts1_DMS_1	ts1
15054.78924	53.25	AdMUT_virus_ts1_DMS_1	ts1
14762.18252	52.0	AdMUT_virus_ts1_DMS_1	ts1
13788.3716	54.75	AdMUT_virus_ts1_DMS_1	ts1
13319.3374	54.0	AdMUT_virus_ts1_DMS_1	ts1
12228.93542	57.49999999999999	AdMUT_virus_ts1_DMS_1	ts1
13180.3471	55.75	AdMUT_virus_ts1_DMS_1	ts1
12917.88322	57.99999999999999	AdMUT_virus_ts1_DMS_1	ts1
13157.76146	63.5	AdMUT_virus_ts1_DMS_1	ts1
13732.11084	60.0	AdMUT_virus_ts1_DMS_1	ts1
11975.4344	57.75	AdMUT_virus_ts1_DMS_1	ts1
12583.77388	58.25	AdMUT_virus_ts1_DMS_1	ts1
13078.78152	55.25	AdMUT_virus_ts1_DMS_1	ts1
13513.8652	56.49999999999999	AdMUT_virus_ts1_DMS_1	ts1
14098.5352	60.75000000000001	AdMUT_virus_ts1_DMS_1	ts1
11587.87008	63.24999999999999	AdMUT_virus_ts1_DMS_1	ts1
14343.12124	54.25	AdMUT_virus_ts1_DMS_1	ts1
12421.42642	57.75	AdMUT_virus_ts1_DMS_1	ts1
13733.51258	56.25	AdMUT_virus_ts1_DMS_1	ts1
13206.14356	52.0	AdMUT_virus_ts1_DMS_1	ts1
15231.3028	50.24999999999999	AdMUT_virus_ts1_DMS_1	ts1
15744.9105	45.25	AdMUT_virus_ts1_DMS_1	ts1
13870.4264	53.25	AdMUT_virus_ts1_DMS_1	ts1
14519.54468	46.5	AdMUT_virus_ts1_DMS_1	ts1
16928.55098	40.0	AdMUT_virus_ts1_DMS_1	ts1
17084.56422	38.25	AdMUT_virus_ts1_DMS_1	ts1
17779.847	40.25	AdMUT_virus_ts1_DMS_1	ts1
12661.848899999999	56.25	AdMUT_virus_ts1_DMS_1	ts1
14188.69338	51.74999999999999	AdMUT_virus_ts1_DMS_1	ts1
13182.428679999999	53.0	AdMUT_virus_ts1_DMS_1	ts1
16227.79396	45.75	AdMUT_virus_ts1_DMS_1	ts1
16159.22406	49.75	AdMUT_virus_ts1_DMS_1	ts1
14314.0618	43.0	AdMUT_virus_ts1_DMS_1	ts1
15391.1624	45.75	AdMUT_virus_ts1_DMS_1	ts1
566.33856	47.77777777777778	AdMUT_virus_ts1_DMS_1	ts1
9213.87945	46.75	AdMUT_virus_ts1_DMS_2	ts1
12694.9678	57.49999999999999	AdMUT_virus_ts1_DMS_2	ts1
14296.39848	52.75	AdMUT_virus_ts1_DMS_2	ts1
14039.76941	51.74999999999999	AdMUT_virus_ts1_DMS_2	ts1
14190.60523	55.50000000000001	AdMUT_virus_ts1_DMS_2	ts1
10356.39962	66.5	AdMUT_virus_ts1_DMS_2	ts1
11663.73887	59.5	AdMUT_virus_ts1_DMS_2	ts1
11529.27717	56.49999999999999	AdMUT_virus_ts1_DMS_2	ts1
9048.55294	65.5	AdMUT_virus_ts1_DMS_2	ts1
13178.30473	56.75	AdMUT_virus_ts1_DMS_2	ts1
13381.09349	56.25	AdMUT_virus_ts1_DMS_2	ts1
14598.89711	56.25	AdMUT_virus_ts1_DMS_2	ts1
11683.37189	60.5	AdMUT_virus_ts1_DMS_2	ts1
9354.58332	71.0	AdMUT_virus_ts1_DMS_2	ts1
12913.701430000001	60.5	AdMUT_virus_ts1_DMS_2	ts1
10797.24602	64.25	AdMUT_virus_ts1_DMS_2	ts1
12386.85651	60.25	AdMUT_virus_ts1_DMS_2	ts1
11533.71606	60.0	AdMUT_virus_ts1_DMS_2	ts1
11026.81784	64.0	AdMUT_virus_ts1_DMS_2	ts1
11671.67018	63.5	AdMUT_virus_ts1_DMS_2	ts1
10373.99551	66.0	AdMUT_virus_ts1_DMS_2	ts1
13742.41721	55.00000000000001	AdMUT_virus_ts1_DMS_2	ts1
10182.55303	68.0	AdMUT_virus_ts1_DMS_2	ts1
8971.42665	67.25	AdMUT_virus_ts1_DMS_2	ts1
10716.70301	59.25	AdMUT_virus_ts1_DMS_2	ts1
12272.81469	60.5	AdMUT_virus_ts1_DMS_2	ts1
12047.13141	62.5	AdMUT_virus_ts1_DMS_2	ts1
11365.79559	58.75	AdMUT_virus_ts1_DMS_2	ts1
12999.31227	52.5	AdMUT_virus_ts1_DMS_2	ts1
11901.00696	58.75	AdMUT_virus_ts1_DMS_2	ts1
12190.74184	61.0	AdMUT_virus_ts1_DMS_2	ts1
12392.51107	58.75	AdMUT_virus_ts1_DMS_2	ts1
6990.09723	74.25	AdMUT_virus_ts1_DMS_2	ts1
12455.45973	55.50000000000001	AdMUT_virus_ts1_DMS_2	ts1
10507.00055	63.0	AdMUT_virus_ts1_DMS_2	ts1
9169.26824	67.0	AdMUT_virus_ts1_DMS_2	ts1
11462.00966	62.25000000000001	AdMUT_virus_ts1_DMS_2	ts1
14291.45047	55.00000000000001	AdMUT_virus_ts1_DMS_2	ts1
9563.73579	65.25	AdMUT_virus_ts1_DMS_2	ts1
9918.69691	61.5	AdMUT_virus_ts1_DMS_2	ts1
18108.25984	43.5	AdMUT_virus_ts1_DMS_2	ts1
17738.41635	41.5	AdMUT_virus_ts1_DMS_2	ts1
18210.04576	38.75	AdMUT_virus_ts1_DMS_2	ts1
15456.35603	52.25	AdMUT_virus_ts1_DMS_2	ts1
15480.66714	53.25	AdMUT_virus_ts1_DMS_2	ts1
14304.91906	52.0	AdMUT_virus_ts1_DMS_2	ts1
13449.54252	54.75	AdMUT_virus_ts1_DMS_2	ts1
13198.99698	54.0	AdMUT_virus_ts1_DMS_2	ts1
12147.62266	57.49999999999999	AdMUT_virus_ts1_DMS_2	ts1
13188.94556	55.75	AdMUT_virus_ts1_DMS_2	ts1
12799.30821	57.99999999999999	AdMUT_virus_ts1_DMS_2	ts1
13348.73542	63.5	AdMUT_virus_ts1_DMS_2	ts1
13628.73096	60.0	AdMUT_virus_ts1_DMS_2	ts1
11831.69536	57.75	AdMUT_virus_ts1_DMS_2	ts1
12588.26896	58.25	AdMUT_virus_ts1_DMS_2	ts1
13109.4632	55.25	AdMUT_virus_ts1_DMS_2	ts1
13409.91858	56.49999999999999	AdMUT_virus_ts1_DMS_2	ts1
14090.50631	60.75000000000001	AdMUT_virus_ts1_DMS_2	ts1
11532.18342	63.24999999999999	AdMUT_virus_ts1_DMS_2	ts1
14065.48958	54.25	AdMUT_virus_ts1_DMS_2	ts1
12034.486499999999	57.75	AdMUT_virus_ts1_DMS_2	ts1
13912.88866	56.25	AdMUT_virus_ts1_DMS_2	ts1
13184.42918	52.0	AdMUT_virus_ts1_DMS_2	ts1
15507.99695	50.24999999999999	AdMUT_virus_ts1_DMS_2	ts1
16310.79375	45.25	AdMUT_virus_ts1_DMS_2	ts1
13912.10205	53.25	AdMUT_virus_ts1_DMS_2	ts1
15032.08335	46.5	AdMUT_virus_ts1_DMS_2	ts1
17523.9992	40.0	AdMUT_virus_ts1_DMS_2	ts1
17461.75861	38.25	AdMUT_virus_ts1_DMS_2	ts1
17605.21194	40.25	AdMUT_virus_ts1_DMS_2	ts1
12576.29581	56.25	AdMUT_virus_ts1_DMS_2	ts1
13972.30355	51.74999999999999	AdMUT_virus_ts1_DMS_2	ts1
12853.77687	53.0	AdMUT_virus_ts1_DMS_2	ts1
16520.25885	45.75	AdMUT_virus_ts1_DMS_2	ts1
16947.0064	49.75	AdMUT_virus_ts1_DMS_2	ts1
14458.23197	43.0	AdMUT_virus_ts1_DMS_2	ts1
14711.44306	45.75	AdMUT_virus_ts1_DMS_2	ts1
640.21879	47.77777777777778	AdMUT_virus_ts1_DMS_2	ts1
