# Supplementary material for: Adenovirus maturation establishes the transcription competent packaging of its genome
Source: EMBO Rep. 2025 Oct 21;26(22):5589–611. doi: 10.1038/s44319-025-00598-z (PMC12635127; doi:10.1038/s44319-025-00598-z)
Supplement: Supplementary file 6 — Source data Fig. 5 [file 44319_2025_598_MOESM6_ESM.zip]

Archive with 18 entries (15 files):
- figure5/
- __MACOSX/._figure5
- figure5/C/
- __MACOSX/figure5/._C
- figure5/D/
- __MACOSX/figure5/._D
- figure5/C/GC_curves.csv
- __MACOSX/figure5/C/._GC_curves.csv
- figure5/D/mut_freq_hexons.txt
- __MACOSX/figure5/D/._mut_freq_hexons.txt
- figure5/D/mut_freq_fibers.txt
- __MACOSX/figure5/D/._mut_freq_fibers.txt
- figure5/D/mut_freq_.NEW.fibers.adj.txt
- __MACOSX/figure5/D/._mut_freq_.NEW.fibers.adj.txt
- figure5/D/mut_freq_.NEW.fibers.txt
- __MACOSX/figure5/D/._mut_freq_.NEW.fibers.txt
- figure5/D/mut_freq_.NEW.hexons.txt
- __MACOSX/figure5/D/._mut_freq_.NEW.hexons.txt
