# Supplementary material for: Adenovirus maturation establishes the transcription competent packaging of its genome
Source: EMBO Rep. 2025 Oct 21;26(22):5589–611. doi: 10.1038/s44319-025-00598-z (PMC12635127; doi:10.1038/s44319-025-00598-z)
Supplement: Supplementary file 6 — Source data Fig. 5 [file 44319_2025_598_MOESM6_ESM.zip › figure5/C/GC_curves.csv]

species	GC	loc	abs_loc
HAdC5	0.4992867332382311	385	0.010714086937162576
HAdC5	0.5021398002853067	420	0.011688094840540992
HAdC5	0.48930099857346643	455	0.012662102743919408
HAdC5	0.4978601997146933	490	0.013636110647297825
HAdC5	0.5092724679029957	525	0.014610118550676239
HAdC5	0.5106990014265335	560	0.015584126454054655
HAdC5	0.5178316690442225	595	0.01655813435743307
HAdC5	0.5249643366619116	630	0.017532142260811488
HAdC5	0.5320970042796006	665	0.018506150164189904
HAdC5	0.5406562054208274	700	0.01948015806756832
HAdC5	0.5320970042796006	735	0.020454165970946736
HAdC5	0.529243937232525	770	0.021428173874325152
HAdC5	0.5320970042796006	805	0.02240218177770357
HAdC5	0.5192582025677603	840	0.023376189681081985
HAdC5	0.5021398002853067	875	0.0243501975844604
HAdC5	0.5007132667617689	910	0.025324205487838817
HAdC5	0.514978601997147	945	0.026298213391217233
HAdC5	0.514978601997147	980	0.02727222129459565
HAdC5	0.5121255349500713	1015	0.028246229197974062
HAdC5	0.5164051355206848	1050	0.029220237101352478
HAdC5	0.5178316690442225	1085	0.030194245004730894
HAdC5	0.5249643366619116	1120	0.03116825290810931
HAdC5	0.5249643366619116	1155	0.03214226081148773
HAdC5	0.5164051355206847	1190	0.03311626871486614
HAdC5	0.5035663338088445	1225	0.03409027661824456
HAdC5	0.4950071326676177	1260	0.035064284521622975
HAdC5	0.48359486447931527	1295	0.036038292425001395
HAdC5	0.4764621968616263	1330	0.03701230032837981
HAdC5	0.4764621968616263	1365	0.03798630823175822
HAdC5	0.4764621968616263	1400	0.03896031613513664
HAdC5	0.4764621968616263	1435	0.03993432403851505
HAdC5	0.4793152639087018	1470	0.04090833194189347
HAdC5	0.4764621968616262	1505	0.041882339845271885
HAdC5	0.4864479315263909	1540	0.042856347748650304
HAdC5	0.5007132667617689	1575	0.04383035565202872
HAdC5	0.4921540656205421	1610	0.04480436355540714
HAdC5	0.4921540656205421	1645	0.04577837145878555
HAdC5	0.47788873038516405	1680	0.04675237936216397
HAdC5	0.48502139800285304	1715	0.04772638726554238
HAdC5	0.4864479315263909	1750	0.0487003951689208
HAdC5	0.4864479315263909	1785	0.049674403072299214
HAdC5	0.48359486447931527	1820	0.050648410975677634
HAdC5	0.4964336661911555	1855	0.051622418879056046
HAdC5	0.5035663338088445	1890	0.052596426782434466
HAdC5	0.5021398002853067	1925	0.05357043468581288
HAdC5	0.5064194008559201	1960	0.0545444425891913
HAdC5	0.522111269614836	1995	0.05551845049256971
HAdC5	0.5249643366619116	2030	0.056492458395948124
HAdC5	0.5192582025677603	2065	0.057466466299326543
HAdC5	0.514978601997147	2100	0.058440474202704956
HAdC5	0.514978601997147	2135	0.059414482106083376
HAdC5	0.5164051355206847	2170	0.06038849000946179
HAdC5	0.5192582025677603	2205	0.06136249791284021
HAdC5	0.5206847360912982	2240	0.06233650581621862
HAdC5	0.514978601997147	2275	0.06331051371959703
HAdC5	0.5235378031383737	2310	0.06428452162297546
HAdC5	0.5106990014265336	2345	0.06525852952635387
HAdC5	0.5249643366619116	2380	0.06623253742973229
HAdC5	0.5206847360912982	2415	0.0672065453331107
HAdC5	0.5164051355206847	2450	0.06818055323648912
HAdC5	0.5078459343794579	2485	0.06915456113986754
HAdC5	0.5078459343794579	2520	0.07012856904324595
HAdC5	0.5007132667617689	2555	0.07110257694662436
HAdC5	0.4835948644793152	2590	0.07207658485000279
HAdC5	0.4864479315263909	2625	0.0730505927533812
HAdC5	0.4978601997146933	2660	0.07402460065675961
HAdC5	0.48502139800285304	2695	0.07499860856013803
HAdC5	0.4864479315263909	2730	0.07597261646351644
HAdC5	0.49643366619115553	2765	0.07694662436689487
HAdC5	0.5064194008559202	2800	0.07792063227027328
HAdC5	0.5064194008559201	2835	0.07889464017365169
HAdC5	0.5049928673323824	2870	0.0798686480770301
HAdC5	0.5064194008559202	2905	0.08084265598040853
HAdC5	0.5092724679029957	2940	0.08181666388378694
HAdC5	0.5164051355206848	2975	0.08279067178716536
HAdC5	0.514978601997147	3010	0.08376467969054377
HAdC5	0.5249643366619116	3045	0.0847386875939222
HAdC5	0.5192582025677603	3080	0.08571269549730061
HAdC5	0.5306704707560628	3115	0.08668670340067902
HAdC5	0.5349500713266762	3150	0.08766071130405743
HAdC5	0.5392296718972895	3185	0.08863471920743586
HAdC5	0.5292439372325249	3220	0.08960872711081427
HAdC5	0.5249643366619116	3255	0.09058273501419269
HAdC5	0.5292439372325249	3290	0.0915567429175711
HAdC5	0.5335235378031384	3325	0.09253075082094951
HAdC5	0.5306704707560628	3360	0.09350475872432794
HAdC5	0.5392296718972895	3395	0.09447876662770635
HAdC5	0.5449358059914408	3430	0.09545277453108476
HAdC5	0.5492154065620543	3465	0.09642678243446318
HAdC5	0.550641940085592	3500	0.0974007903378416
HAdC5	0.5563480741797433	3535	0.09837479824122002
HAdC5	0.5592011412268189	3570	0.09934880614459843
HAdC5	0.5563480741797433	3605	0.10032281404797684
HAdC5	0.5620542082738944	3640	0.10129682195135527
HAdC5	0.5663338088445078	3675	0.10227082985473368
HAdC5	0.5534950071326676	3710	0.10324483775811209
HAdC5	0.5392296718972895	3745	0.1042188456614905
HAdC5	0.5520684736091298	3780	0.10519285356486893
HAdC5	0.5435092724679029	3815	0.10616686146824734
HAdC5	0.5392296718972895	3850	0.10714086937162576
HAdC5	0.5449358059914408	3885	0.10811487727500417
HAdC5	0.5534950071326676	3920	0.1090888851783826
HAdC5	0.5592011412268189	3955	0.11006289308176101
HAdC5	0.5534950071326676	3990	0.11103690098513942
HAdC5	0.5534950071326676	4025	0.11201090888851784
HAdC5	0.550641940085592	4060	0.11298491679189625
HAdC5	0.5406562054208274	4095	0.11395892469527467
HAdC5	0.536376604850214	4130	0.11493293259865309
HAdC5	0.5278174037089872	4165	0.1159069405020315
HAdC5	0.5178316690442225	4200	0.11688094840540991
HAdC5	0.5135520684736091	4235	0.11785495630878834
HAdC5	0.5064194008559201	4270	0.11882896421216675
HAdC5	0.5178316690442226	4305	0.11980297211554516
HAdC5	0.5121255349500713	4340	0.12077698001892358
HAdC5	0.5078459343794579	4375	0.121750987922302
HAdC5	0.5249643366619116	4410	0.12272499582568042
HAdC5	0.5306704707560628	4445	0.12369900372905883
HAdC5	0.522111269614836	4480	0.12467301163243724
HAdC5	0.5263908701854494	4515	0.12564701953581567
HAdC5	0.5292439372325249	4550	0.12662102743919407
HAdC5	0.5335235378031383	4585	0.1275950353425725
HAdC5	0.5249643366619116	4620	0.12856904324595092
HAdC5	0.5306704707560628	4655	0.12954305114932932
HAdC5	0.5335235378031383	4690	0.13051705905270775
HAdC5	0.5420827389443652	4725	0.13149106695608614
HAdC5	0.5335235378031383	4760	0.13246507485946457
HAdC5	0.5420827389443652	4795	0.133439082762843
HAdC5	0.5463623395149786	4830	0.1344130906662214
HAdC5	0.5477888730385164	4865	0.13538709856959982
HAdC5	0.5592011412268189	4900	0.13636110647297825
HAdC5	0.5649072753209701	4935	0.13733511437635665
HAdC5	0.5777460770328102	4970	0.13830912227973508
HAdC5	0.5763195435092725	5005	0.13928313018311347
HAdC5	0.5920114122681883	5040	0.1402571380864919
HAdC5	0.5977175463623394	5075	0.14123114598987033
HAdC5	0.6005706134094151	5110	0.14220515389324873
HAdC5	0.6105563480741798	5145	0.14317916179662715
HAdC5	0.6205420827389444	5180	0.14415316970000558
HAdC5	0.6205420827389444	5215	0.14512717760338398
HAdC5	0.62339514978602	5250	0.1461011855067624
HAdC5	0.6262482168330956	5285	0.1470751934101408
HAdC5	0.6333808844507847	5320	0.14804920131351923
HAdC5	0.6219686162624822	5355	0.14902320921689766
HAdC5	0.6291012838801713	5390	0.14999721712027606
HAdC5	0.6205420827389444	5425	0.15097122502365448
HAdC5	0.6333808844507847	5460	0.15194523292703288
HAdC5	0.6291012838801712	5495	0.1529192408304113
HAdC5	0.6333808844507847	5530	0.15389324873378973
HAdC5	0.6362339514978602	5565	0.15486725663716813
HAdC5	0.6362339514978602	5600	0.15584126454054656
HAdC5	0.6262482168330956	5635	0.15681527244392499
HAdC5	0.6262482168330956	5670	0.15778928034730338
HAdC5	0.6248216833095578	5705	0.1587632882506818
HAdC5	0.6205420827389444	5740	0.1597372961540602
HAdC5	0.6134094151212554	5775	0.16071130405743864
HAdC5	0.6019971469329529	5810	0.16168531196081706
HAdC5	0.594864479315264	5845	0.16265931986419546
HAdC5	0.5834522111269614	5880	0.1636333277675739
HAdC5	0.5777460770328102	5915	0.16460733567095231
HAdC5	0.57917261055634806	5950	0.16558134357433071
HAdC5	0.572039942938659	5985	0.16655535147770914
HAdC5	0.5720399429386591	6020	0.16752935938108754
HAdC5	0.5820256776034237	6055	0.16850336728446597
HAdC5	0.5863052781740371	6090	0.1694773751878444
HAdC5	0.5905848787446506	6125	0.1704513830912228
HAdC5	0.593437945791726	6160	0.17142539099460122
HAdC5	0.6019971469329529	6195	0.17239939889797962
HAdC5	0.6034236804564908	6230	0.17337340680135804
HAdC5	0.601997146932953	6265	0.17434741470473647
HAdC5	0.6005706134094151	6300	0.17532142260811487
HAdC5	0.6134094151212554	6335	0.1762954305114933
HAdC5	0.6176890156918687	6370	0.17726943841487172
HAdC5	0.6134094151212554	6405	0.17824344631825012
HAdC5	0.6019971469329529	6440	0.17921745422162855
HAdC5	0.6077032810271041	6475	0.18019146212500695
HAdC5	0.6176890156918687	6510	0.18116547002838537
HAdC5	0.6248216833095577	6545	0.1821394779317638
HAdC5	0.6191155492154066	6580	0.1831134858351422
HAdC5	0.6262482168330956	6615	0.18408749373852062
HAdC5	0.6262482168330956	6650	0.18506150164189902
HAdC5	0.6291012838801712	6685	0.18603550954527745
HAdC5	0.6291012838801713	6720	0.18700951744865588
HAdC5	0.6134094151212554	6755	0.18798352535203428
HAdC5	0.6062767475035664	6790	0.1889575332554127
HAdC5	0.6034236804564908	6825	0.18993154115879113
HAdC5	0.5920114122681883	6860	0.19090554906216953
HAdC5	0.5905848787446506	6895	0.19187955696554795
HAdC5	0.593437945791726	6930	0.19285356486892635
HAdC5	0.5877318116975749	6965	0.19382757277230478
HAdC5	0.5834522111269616	7000	0.1948015806756832
HAdC5	0.5777460770328102	7035	0.1957755885790616
HAdC5	0.5677603423680456	7070	0.19674959648244003
HAdC5	0.5663338088445078	7105	0.19772360438581846
HAdC5	0.5777460770328102	7140	0.19869761228919686
HAdC5	0.5734664764621968	7175	0.19967162019257528
HAdC5	0.5649072753209701	7210	0.20064562809595368
HAdC5	0.5592011412268189	7245	0.2016196359993321
HAdC5	0.557774607703281	7280	0.20259364390271054
HAdC5	0.5634807417974322	7315	0.20356765180608893
HAdC5	0.5592011412268187	7350	0.20454165970946736
HAdC5	0.5549215406562054	7385	0.20551566761284576
HAdC5	0.5477888730385164	7420	0.20648967551622419
HAdC5	0.557774607703281	7455	0.2074636834196026
HAdC5	0.5606276747503566	7490	0.208437691322981
HAdC5	0.5649072753209701	7525	0.20941169922635944
HAdC5	0.5677603423680456	7560	0.21038570712973786
HAdC5	0.5620542082738944	7595	0.21135971503311626
HAdC5	0.5549215406562054	7630	0.2123337229364947
HAdC5	0.557774607703281	7665	0.2133077308398731
HAdC5	0.5563480741797432	7700	0.21428173874325152
HAdC5	0.557774607703281	7735	0.21525574664662994
HAdC5	0.5563480741797432	7770	0.21622975455000834
HAdC5	0.5620542082738944	7805	0.21720376245338677
HAdC5	0.5592011412268189	7840	0.2181777703567652
HAdC5	0.5620542082738944	7875	0.2191517782601436
HAdC5	0.5691868758915835	7910	0.22012578616352202
HAdC5	0.5777460770328102	7945	0.22109979406690042
HAdC5	0.5920114122681883	7980	0.22207380197027884
HAdC5	0.5877318116975749	8015	0.22304780987365727
HAdC5	0.5962910128388017	8050	0.22402181777703567
HAdC5	0.5962910128388017	8085	0.2249958256804141
HAdC5	0.5991440798858774	8120	0.2259698335837925
HAdC5	0.6062767475035663	8155	0.22694384148717092
HAdC5	0.6134094151212554	8190	0.22791784939054935
HAdC5	0.6205420827389443	8225	0.22889185729392775
HAdC5	0.6248216833095578	8260	0.22986586519730617
HAdC5	0.6390870185449358	8295	0.2308398731006846
HAdC5	0.6547788873038516	8330	0.231813881004063
HAdC5	0.6576319543509273	8365	0.23278788890744143
HAdC5	0.667617689015692	8400	0.23376189681081982
HAdC5	0.666191155492154	8435	0.23473590471419825
HAdC5	0.6619115549215406	8470	0.23570991261757668
HAdC5	0.6633380884450785	8505	0.23668392052095508
HAdC5	0.6604850213980029	8540	0.2376579284243335
HAdC5	0.6576319543509273	8575	0.23863193632771193
HAdC5	0.6633380884450785	8610	0.23960594423109033
HAdC5	0.659058487874465	8645	0.24057995213446876
HAdC5	0.6576319543509273	8680	0.24155396003784715
HAdC5	0.667617689015692	8715	0.24252796794122558
HAdC5	0.6647646219686163	8750	0.243501975844604
HAdC5	0.6619115549215406	8785	0.2444759837479824
HAdC5	0.6604850213980029	8820	0.24544999165136083
HAdC5	0.6547788873038516	8855	0.24642399955473923
HAdC5	0.6490727532097005	8890	0.24739800745811766
HAdC5	0.6362339514978602	8925	0.24837201536149608
HAdC5	0.6319543509272467	8960	0.24934602326487448
HAdC5	0.6262482168330956	8995	0.2503200311682529
HAdC5	0.6062767475035663	9030	0.25129403907163134
HAdC5	0.6019971469329529	9065	0.25226804697500976
HAdC5	0.6105563480741798	9100	0.25324205487838813
HAdC5	0.6105563480741798	9135	0.25421606278176656
HAdC5	0.6291012838801712	9170	0.255190070685145
HAdC5	0.6348074179743224	9205	0.2561640785885234
HAdC5	0.6419400855920114	9240	0.25713808649190184
HAdC5	0.6447931526390871	9275	0.2581120943952802
HAdC5	0.6348074179743224	9310	0.25908610229865864
HAdC5	0.6348074179743224	9345	0.26006011020203706
HAdC5	0.6291012838801712	9380	0.2610341181054155
HAdC5	0.6291012838801713	9415	0.2620081260087939
HAdC5	0.6291012838801712	9450	0.2629821339121723
HAdC5	0.6262482168330956	9485	0.2639561418155507
HAdC5	0.630527817403709	9520	0.26493014971892914
HAdC5	0.6362339514978602	9555	0.26590415762230757
HAdC5	0.6319543509272467	9590	0.266878165525686
HAdC5	0.6262482168330956	9625	0.2678521734290644
HAdC5	0.6219686162624822	9660	0.2688261813324428
HAdC5	0.6262482168330956	9695	0.2698001892358212
HAdC5	0.637660485021398	9730	0.27077419713919965
HAdC5	0.6390870185449358	9765	0.2717482050425781
HAdC5	0.6291012838801713	9800	0.2727222129459565
HAdC5	0.6248216833095578	9835	0.27369622084933487
HAdC5	0.6105563480741798	9870	0.2746702287527133
HAdC5	0.6034236804564908	9905	0.2756442366560917
HAdC5	0.5977175463623394	9940	0.27661824455947015
HAdC5	0.594864479315264	9975	0.2775922524628486
HAdC5	0.5962910128388017	10010	0.27856626036622695
HAdC5	0.6034236804564908	10045	0.2795402682696054
HAdC5	0.6091298145506419	10080	0.2805142761729838
HAdC5	0.5948644793152639	10115	0.2814882840763622
HAdC5	0.5977175463623395	10150	0.28246229197974065
HAdC5	0.6062767475035664	10185	0.283436299883119
HAdC5	0.6119828815977175	10220	0.28441030778649745
HAdC5	0.6034236804564908	10255	0.2853843156898759
HAdC5	0.609129814550642	10290	0.2863583235932543
HAdC5	0.6105563480741798	10325	0.28733233149663273
HAdC5	0.6248216833095578	10360	0.28830633940001116
HAdC5	0.6205420827389443	10395	0.28928034730338953
HAdC5	0.6162624821683309	10430	0.29025435520676796
HAdC5	0.6205420827389443	10465	0.2912283631101464
HAdC5	0.6191155492154066	10500	0.2922023710135248
HAdC5	0.6205420827389443	10535	0.29317637891690324
HAdC5	0.6191155492154066	10570	0.2941503868202816
HAdC5	0.6291012838801712	10605	0.29512439472366003
HAdC5	0.6319543509272467	10640	0.29609840262703846
HAdC5	0.6348074179743224	10675	0.2970724105304169
HAdC5	0.6319543509272467	10710	0.2980464184337953
HAdC5	0.6319543509272468	10745	0.2990204263371737
HAdC5	0.630527817403709	10780	0.2999944342405521
HAdC5	0.6405135520684736	10815	0.30096844214393054
HAdC5	0.6333808844507846	10850	0.30194245004730896
HAdC5	0.6419400855920114	10885	0.3029164579506874
HAdC5	0.6476462196861625	10920	0.30389046585406576
HAdC5	0.651925820256776	10955	0.3048644737574442
HAdC5	0.6533523537803139	10990	0.3058384816608226
HAdC5	0.6619115549215406	11025	0.30681248956420104
HAdC5	0.6562054208273895	11060	0.30778649746757947
HAdC5	0.6576319543509273	11095	0.3087605053709579
HAdC5	0.6619115549215406	11130	0.30973451327433627
HAdC5	0.6647646219686163	11165	0.3107085211777147
HAdC5	0.6619115549215406	11200	0.3116825290810931
HAdC5	0.6533523537803139	11235	0.31265653698447154
HAdC5	0.659058487874465	11270	0.31363054488784997
HAdC5	0.6462196861626248	11305	0.31460455279122834
HAdC5	0.6390870185449358	11340	0.31557856069460677
HAdC5	0.6390870185449358	11375	0.3165525685979852
HAdC5	0.637660485021398	11410	0.3175265765013636
HAdC5	0.6276747503566333	11445	0.31850058440474205
HAdC5	0.6276747503566333	11480	0.3194745923081204
HAdC5	0.6205420827389443	11515	0.32044860021149885
HAdC5	0.6148359486447932	11550	0.3214226081148773
HAdC5	0.5991440798858774	11585	0.3223966160182557
HAdC5	0.5877318116975749	11620	0.3233706239216341
HAdC5	0.5834522111269616	11655	0.3243446318250125
HAdC5	0.5834522111269614	11690	0.3253186397283909
HAdC5	0.5848787446504993	11725	0.32629264763176935
HAdC5	0.5905848787446505	11760	0.3272666555351478
HAdC5	0.5877318116975749	11795	0.3282406634385262
HAdC5	0.5920114122681883	11830	0.32921467134190463
HAdC5	0.593437945791726	11865	0.330188679245283
HAdC5	0.6048502139800285	11900	0.33116268714866143
HAdC5	0.6134094151212554	11935	0.33213669505203985
HAdC5	0.6062767475035663	11970	0.3331107029554183
HAdC5	0.6162624821683309	12005	0.3340847108587967
HAdC5	0.6219686162624822	12040	0.3350587187621751
HAdC5	0.6276747503566333	12075	0.3360327266655535
HAdC5	0.6348074179743224	12110	0.33700673456893193
HAdC5	0.6390870185449358	12145	0.33798074247231036
HAdC5	0.6476462196861625	12180	0.3389547503756888
HAdC5	0.6490727532097005	12215	0.33992875827906716
HAdC5	0.6619115549215406	12250	0.3409027661824456
HAdC5	0.6690442225392297	12285	0.341876774085824
HAdC5	0.6747503566333809	12320	0.34285078198920244
HAdC5	0.6847360912981455	12355	0.34382478989258086
HAdC5	0.6861626248216832	12390	0.34479879779595923
HAdC5	0.6776034236804565	12425	0.34577280569933766
HAdC5	0.6718972895863052	12460	0.3467468136027161
HAdC5	0.6704707560627674	12495	0.3477208215060945
HAdC5	0.6562054208273894	12530	0.34869482940947294
HAdC5	0.6419400855920114	12565	0.34966883731285137
HAdC5	0.6291012838801712	12600	0.35064284521622974
HAdC5	0.6433666191155492	12635	0.35161685311960816
HAdC5	0.6504992867332382	12670	0.3525908610229866
HAdC5	0.6433666191155492	12705	0.353564868926365
HAdC5	0.637660485021398	12740	0.35453887682974344
HAdC5	0.637660485021398	12775	0.3555128847331218
HAdC5	0.6262482168330956	12810	0.35648689263650024
HAdC5	0.6333808844507847	12845	0.35746090053987867
HAdC5	0.6248216833095578	12880	0.3584349084432571
HAdC5	0.6205420827389443	12915	0.3594089163466355
HAdC5	0.6119828815977175	12950	0.3603829242500139
HAdC5	0.6134094151212554	12985	0.3613569321533923
HAdC5	0.6134094151212554	13020	0.36233094005677075
HAdC5	0.6034236804564908	13055	0.36330494796014917
HAdC5	0.5991440798858774	13090	0.3642789558635276
HAdC5	0.5962910128388017	13125	0.36525296376690597
HAdC5	0.5977175463623395	13160	0.3662269716702844
HAdC5	0.5991440798858774	13195	0.3672009795736628
HAdC5	0.6005706134094151	13230	0.36817498747704125
HAdC5	0.6062767475035663	13265	0.3691489953804197
HAdC5	0.6134094151212554	13300	0.37012300328379805
HAdC5	0.6048502139800285	13335	0.3710970111871765
HAdC5	0.6048502139800285	13370	0.3720710190905549
HAdC5	0.6019971469329529	13405	0.3730450269939333
HAdC5	0.609129814550642	13440	0.37401903489731175
HAdC5	0.6062767475035663	13475	0.3749930428006902
HAdC5	0.6119828815977175	13510	0.37596705070406855
HAdC5	0.5962910128388017	13545	0.376941058607447
HAdC5	0.6077032810271041	13580	0.3779150665108254
HAdC5	0.6176890156918688	13615	0.37888907441420383
HAdC5	0.6191155492154066	13650	0.37986308231758226
HAdC5	0.6191155492154066	13685	0.38083709022096063
HAdC5	0.6162624821683309	13720	0.38181109812433905
HAdC5	0.594864479315264	13755	0.3827851060277175
HAdC5	0.5934379457917262	13790	0.3837591139310959
HAdC5	0.5962910128388017	13825	0.38473312183447433
HAdC5	0.593437945791726	13860	0.3857071297378527
HAdC5	0.6005706134094151	13895	0.38668113764123113
HAdC5	0.6077032810271041	13930	0.38765514554460956
HAdC5	0.6119828815977175	13965	0.388629153447988
HAdC5	0.6034236804564908	14000	0.3896031613513664
HAdC5	0.5991440798858774	14035	0.3905771692547448
HAdC5	0.5962910128388017	14070	0.3915511771581232
HAdC5	0.5891583452211127	14105	0.39252518506150164
HAdC5	0.5834522111269616	14140	0.39349919296488006
HAdC5	0.5905848787446505	14175	0.3944732008682585
HAdC5	0.5820256776034236	14210	0.3954472087716369
HAdC5	0.5820256776034236	14245	0.3964212166750153
HAdC5	0.5677603423680456	14280	0.3973952245783937
HAdC5	0.5592011412268187	14315	0.39836923248177214
HAdC5	0.557774607703281	14350	0.39934324038515057
HAdC5	0.550641940085592	14385	0.400317248288529
HAdC5	0.5449358059914409	14420	0.40129125619190736
HAdC5	0.5634807417974322	14455	0.4022652640952858
HAdC5	0.5649072753209701	14490	0.4032392719986642
HAdC5	0.557774607703281	14525	0.40421327990204264
HAdC5	0.5606276747503567	14560	0.40518728780542107
HAdC5	0.550641940085592	14595	0.40616129570879944
HAdC5	0.5463623395149786	14630	0.40713530361217787
HAdC5	0.5378031383737518	14665	0.4081093115155563
HAdC5	0.5378031383737518	14700	0.4090833194189347
HAdC5	0.5492154065620543	14735	0.41005732732231315
HAdC5	0.5534950071326676	14770	0.4110313352256915
HAdC5	0.5691868758915835	14805	0.41200534312906995
HAdC5	0.5649072753209701	14840	0.41297935103244837
HAdC5	0.5663338088445078	14875	0.4139533589358268
HAdC5	0.5848787446504993	14910	0.4149273668392052
HAdC5	0.5891583452211127	14945	0.41590137474258365
HAdC5	0.5891583452211127	14980	0.416875382645962
HAdC5	0.5834522111269616	15015	0.41784939054934045
HAdC5	0.5848787446504993	15050	0.4188233984527189
HAdC5	0.5891583452211127	15085	0.4197974063560973
HAdC5	0.5920114122681883	15120	0.42077141425947573
HAdC5	0.5962910128388017	15155	0.4217454221628541
HAdC5	0.5977175463623395	15190	0.4227194300662325
HAdC5	0.609129814550642	15225	0.42369343796961095
HAdC5	0.6077032810271041	15260	0.4246674458729894
HAdC5	0.6048502139800285	15295	0.4256414537763678
HAdC5	0.6048502139800285	15330	0.4266154616797462
HAdC5	0.6077032810271041	15365	0.4275894695831246
HAdC5	0.6119828815977175	15400	0.42856347748650303
HAdC5	0.6034236804564908	15435	0.42953748538988146
HAdC5	0.6019971469329529	15470	0.4305114932932599
HAdC5	0.5991440798858774	15505	0.43148550119663825
HAdC5	0.5977175463623395	15540	0.4324595091000167
HAdC5	0.593437945791726	15575	0.4334335170033951
HAdC5	0.5820256776034237	15610	0.43440752490677353
HAdC5	0.5920114122681883	15645	0.43538153281015196
HAdC5	0.6062767475035663	15680	0.4363555407135304
HAdC5	0.6191155492154066	15715	0.43732954861690876
HAdC5	0.6248216833095578	15750	0.4383035565202872
HAdC5	0.6276747503566333	15785	0.4392775644236656
HAdC5	0.630527817403709	15820	0.44025157232704404
HAdC5	0.6362339514978602	15855	0.44122558023042247
HAdC5	0.6476462196861625	15890	0.44219958813380084
HAdC5	0.651925820256776	15925	0.44317359603717926
HAdC5	0.6633380884450785	15960	0.4441476039405577
HAdC5	0.6704707560627675	15995	0.4451216118439361
HAdC5	0.6790299572039943	16030	0.44609561974731454
HAdC5	0.6761768901569187	16065	0.4470696276506929
HAdC5	0.6833095577746077	16100	0.44804363555407134
HAdC5	0.6861626248216833	16135	0.44901764345744977
HAdC5	0.6718972895863053	16170	0.4499916513608282
HAdC5	0.6747503566333809	16205	0.4509656592642066
HAdC5	0.6733238231098431	16240	0.451939667167585
HAdC5	0.6747503566333809	16275	0.4529136750709634
HAdC5	0.6690442225392297	16310	0.45388768297434184
HAdC5	0.6504992867332382	16345	0.45486169087772027
HAdC5	0.644793152639087	16380	0.4558356987810987
HAdC5	0.637660485021398	16415	0.4568097066844771
HAdC5	0.6333808844507847	16450	0.4577837145878555
HAdC5	0.630527817403709	16485	0.4587577224912339
HAdC5	0.6276747503566333	16520	0.45973173039461235
HAdC5	0.6276747503566333	16555	0.4607057382979908
HAdC5	0.6162624821683309	16590	0.4616797462013692
HAdC5	0.6062767475035663	16625	0.46265375410474757
HAdC5	0.6019971469329529	16660	0.463627762008126
HAdC5	0.5962910128388017	16695	0.4646017699115044
HAdC5	0.5905848787446505	16730	0.46557577781488285
HAdC5	0.5863052781740371	16765	0.4665497857182613
HAdC5	0.5848787446504993	16800	0.46752379362163965
HAdC5	0.5863052781740371	16835	0.4684978015250181
HAdC5	0.5962910128388017	16870	0.4694718094283965
HAdC5	0.5920114122681883	16905	0.47044581733177493
HAdC5	0.6019971469329529	16940	0.47141982523515336
HAdC5	0.6105563480741798	16975	0.4723938331385317
HAdC5	0.6148359486447932	17010	0.47336784104191015
HAdC5	0.637660485021398	17045	0.4743418489452886
HAdC5	0.6362339514978601	17080	0.475315856848667
HAdC5	0.6405135520684736	17115	0.47628986475204543
HAdC5	0.6405135520684736	17150	0.47726387265542386
HAdC5	0.6405135520684736	17185	0.47823788055880223
HAdC5	0.6533523537803139	17220	0.47921188846218066
HAdC5	0.6533523537803139	17255	0.4801858963655591
HAdC5	0.6576319543509273	17290	0.4811599042689375
HAdC5	0.651925820256776	17325	0.48213391217231594
HAdC5	0.6490727532097005	17360	0.4831079200756943
HAdC5	0.651925820256776	17395	0.48408192797907273
HAdC5	0.659058487874465	17430	0.48505593588245116
HAdC5	0.6776034236804565	17465	0.4860299437858296
HAdC5	0.6718972895863052	17500	0.487003951689208
HAdC5	0.6733238231098431	17535	0.4879779595925864
HAdC5	0.6761768901569187	17570	0.4889519674959648
HAdC5	0.6576319543509273	17605	0.48992597539934324
HAdC5	0.6504992867332382	17640	0.49089998330272167
HAdC5	0.6276747503566333	17675	0.4918739912061001
HAdC5	0.6362339514978601	17710	0.49284799910947846
HAdC5	0.6219686162624822	17745	0.4938220070128569
HAdC5	0.62339514978602	17780	0.4947960149162353
HAdC5	0.6105563480741798	17815	0.49577002281961374
HAdC5	0.6119828815977175	17850	0.49674403072299217
HAdC5	0.5991440798858774	17885	0.4977180386263706
HAdC5	0.5834522111269616	17920	0.49869204652974897
HAdC5	0.5820256776034237	17955	0.4996660544331274
HAdC5	0.5720399429386591	17990	0.5006400623365058
HAdC5	0.5805991440798859	18025	0.5016140702398842
HAdC5	0.5848787446504993	18060	0.5025880781432627
HAdC5	0.5805991440798859	18095	0.5035620860466411
HAdC5	0.5706134094151212	18130	0.5045360939500195
HAdC5	0.5663338088445078	18165	0.5055101018533978
HAdC5	0.5677603423680457	18200	0.5064841097567763
HAdC5	0.5634807417974322	18235	0.5074581176601547
HAdC5	0.5691868758915835	18270	0.5084321255635331
HAdC5	0.5977175463623394	18305	0.5094061334669115
HAdC5	0.6062767475035664	18340	0.51038014137029
HAdC5	0.6176890156918687	18375	0.5113541492736684
HAdC5	0.6105563480741798	18410	0.5123281571770468
HAdC5	0.6091298145506419	18445	0.5133021650804253
HAdC5	0.6119828815977175	18480	0.5142761729838037
HAdC5	0.6219686162624822	18515	0.5152501808871821
HAdC5	0.6205420827389444	18550	0.5162241887905604
HAdC5	0.6348074179743224	18585	0.5171981966939388
HAdC5	0.637660485021398	18620	0.5181722045973173
HAdC5	0.6333808844507847	18655	0.5191462125006957
HAdC5	0.6419400855920114	18690	0.5201202204040741
HAdC5	0.637660485021398	18725	0.5210942283074526
HAdC5	0.630527817403709	18760	0.522068236210831
HAdC5	0.6319543509272467	18795	0.5230422441142094
HAdC5	0.6333808844507847	18830	0.5240162520175878
HAdC5	0.6276747503566333	18865	0.5249902599209663
HAdC5	0.62339514978602	18900	0.5259642678243446
HAdC5	0.6077032810271041	18935	0.526938275727723
HAdC5	0.5991440798858774	18970	0.5279122836311014
HAdC5	0.5820256776034237	19005	0.5288862915344799
HAdC5	0.5663338088445078	19040	0.5298602994378583
HAdC5	0.5534950071326676	19075	0.5308343073412367
HAdC5	0.5449358059914409	19110	0.5318083152446151
HAdC5	0.5392296718972895	19145	0.5327823231479936
HAdC5	0.5235378031383737	19180	0.533756331051372
HAdC5	0.514978601997147	19215	0.5347303389547504
HAdC5	0.5049928673323824	19250	0.5357043468581288
HAdC5	0.49072753209700426	19285	0.5366783547615072
HAdC5	0.48502139800285304	19320	0.5376523626648856
HAdC5	0.4736091298145506	19355	0.538626370568264
HAdC5	0.46077032810271046	19390	0.5396003784716424
HAdC5	0.4522111269614836	19425	0.5405743863750209
HAdC5	0.4450784593437946	19460	0.5415483942783993
HAdC5	0.43651925820256776	19495	0.5425224021817777
HAdC5	0.4236804564907275	19530	0.5434964100851561
HAdC5	0.42082738944365194	19565	0.5444704179885346
HAdC5	0.41084165477888734	19600	0.545444425891913
HAdC5	0.4122681883024251	19635	0.5464184337952913
HAdC5	0.4094151212553495	19670	0.5473924416986697
HAdC5	0.4008559201141227	19705	0.5483664496020482
HAdC5	0.3994293865905849	19740	0.5493404575054266
HAdC5	0.4037089871611983	19775	0.550314465408805
HAdC5	0.4065620542082739	19810	0.5512884733121834
HAdC5	0.3994293865905849	19845	0.5522624812155619
HAdC5	0.38944365192582026	19880	0.5532364891189403
HAdC5	0.39087018544935803	19915	0.5542104970223187
HAdC5	0.3937232524964337	19950	0.5551845049256972
HAdC5	0.3937232524964337	19985	0.5561585128290756
HAdC5	0.39657631954350925	20020	0.5571325207324539
HAdC5	0.4037089871611983	20055	0.5581065286358323
HAdC5	0.4108416547788873	20090	0.5590805365392107
HAdC5	0.42082738944365194	20125	0.5600545444425892
HAdC5	0.42510699001426533	20160	0.5610285523459676
HAdC5	0.43651925820256776	20195	0.562002560249346
HAdC5	0.44079885877318115	20230	0.5629765681527245
HAdC5	0.43509272467902993	20265	0.5639505760561029
HAdC5	0.44079885877318115	20300	0.5649245839594813
HAdC5	0.442225392296719	20335	0.5658985918628597
HAdC5	0.45078459343794575	20370	0.566872599766238
HAdC5	0.46504992867332384	20405	0.5678466076696165
HAdC5	0.4736091298145506	20440	0.5688206155729949
HAdC5	0.4793152639087018	20475	0.5697946234763733
HAdC5	0.4907275320970043	20510	0.5707686313797518
HAdC5	0.5121255349500713	20545	0.5717426392831302
HAdC5	0.5278174037089871	20580	0.5727166471865086
HAdC5	0.5292439372325249	20615	0.573690655089887
HAdC5	0.5249643366619116	20650	0.5746646629932655
HAdC5	0.5335235378031383	20685	0.5756386708966439
HAdC5	0.5378031383737518	20720	0.5766126788000223
HAdC5	0.5349500713266762	20755	0.5775866867034006
HAdC5	0.5349500713266762	20790	0.5785606946067791
HAdC5	0.5235378031383737	20825	0.5795347025101575
HAdC5	0.5235378031383737	20860	0.5805087104135359
HAdC5	0.5178316690442225	20895	0.5814827183169143
HAdC5	0.5178316690442225	20930	0.5824567262202928
HAdC5	0.5192582025677603	20965	0.5834307341236712
HAdC5	0.5221112696148359	21000	0.5844047420270496
HAdC5	0.5278174037089871	21035	0.585378749930428
HAdC5	0.5249643366619116	21070	0.5863527578338065
HAdC5	0.5206847360912982	21105	0.5873267657371848
HAdC5	0.5178316690442225	21140	0.5883007736405632
HAdC5	0.5178316690442225	21175	0.5892747815439416
HAdC5	0.514978601997147	21210	0.5902487894473201
HAdC5	0.5078459343794579	21245	0.5912227973506985
HAdC5	0.5021398002853067	21280	0.5921968052540769
HAdC5	0.5135520684736091	21315	0.5931708131574553
HAdC5	0.5249643366619116	21350	0.5941448210608338
HAdC5	0.5249643366619116	21385	0.5951188289642122
HAdC5	0.5206847360912982	21420	0.5960928368675906
HAdC5	0.5192582025677603	21455	0.597066844770969
HAdC5	0.5192582025677603	21490	0.5980408526743474
HAdC5	0.5320970042796005	21525	0.5990148605777258
HAdC5	0.536376604850214	21560	0.5999888684811042
HAdC5	0.5378031383737518	21595	0.6009628763844826
HAdC5	0.5420827389443652	21630	0.6019368842878611
HAdC5	0.5420827389443652	21665	0.6029108921912395
HAdC5	0.5449358059914409	21700	0.6038849000946179
HAdC5	0.5435092724679029	21735	0.6048589079979964
HAdC5	0.5477888730385164	21770	0.6058329159013748
HAdC5	0.5534950071326676	21805	0.6068069238047532
HAdC5	0.5549215406562055	21840	0.6077809317081315
HAdC5	0.5549215406562054	21875	0.60875493961151
HAdC5	0.557774607703281	21910	0.6097289475148884
HAdC5	0.5634807417974322	21945	0.6107029554182668
HAdC5	0.5649072753209701	21980	0.6116769633216452
HAdC5	0.5449358059914408	22015	0.6126509712250237
HAdC5	0.5263908701854494	22050	0.6136249791284021
HAdC5	0.5292439372325249	22085	0.6145989870317805
HAdC5	0.5292439372325249	22120	0.6155729949351589
HAdC5	0.536376604850214	22155	0.6165470028385374
HAdC5	0.536376604850214	22190	0.6175210107419158
HAdC5	0.5349500713266762	22225	0.6184950186452941
HAdC5	0.5320970042796006	22260	0.6194690265486725
HAdC5	0.5406562054208274	22295	0.620443034452051
HAdC5	0.5463623395149786	22330	0.6214170423554294
HAdC5	0.5520684736091298	22365	0.6223910502588078
HAdC5	0.5549215406562055	22400	0.6233650581621862
HAdC5	0.5592011412268187	22435	0.6243390660655647
HAdC5	0.5592011412268187	22470	0.6253130739689431
HAdC5	0.5592011412268189	22505	0.6262870818723215
HAdC5	0.5620542082738944	22540	0.6272610897756999
HAdC5	0.5592011412268187	22575	0.6282350976790783
HAdC5	0.5534950071326676	22610	0.6292091055824567
HAdC5	0.5463623395149786	22645	0.6301831134858351
HAdC5	0.557774607703281	22680	0.6311571213892135
HAdC5	0.5748930099857347	22715	0.632131129292592
HAdC5	0.5877318116975749	22750	0.6331051371959704
HAdC5	0.5905848787446505	22785	0.6340791450993488
HAdC5	0.5805991440798859	22820	0.6350531530027272
HAdC5	0.5748930099857346	22855	0.6360271609061057
HAdC5	0.5905848787446505	22890	0.6370011688094841
HAdC5	0.5877318116975749	22925	0.6379751767128625
HAdC5	0.5891583452211127	22960	0.6389491846162408
HAdC5	0.5820256776034236	22995	0.6399231925196193
HAdC5	0.57917261055634806	23030	0.6408972004229977
HAdC5	0.57917261055634806	23065	0.6418712083263761
HAdC5	0.5691868758915835	23100	0.6428452162297545
HAdC5	0.5677603423680457	23135	0.643819224133133
HAdC5	0.5748930099857347	23170	0.6447932320365114
HAdC5	0.5691868758915835	23205	0.6457672399398898
HAdC5	0.5677603423680456	23240	0.6467412478432683
HAdC5	0.5748930099857347	23275	0.6477152557466467
HAdC5	0.5763195435092725	23310	0.648689263650025
HAdC5	0.5763195435092725	23345	0.6496632715534034
HAdC5	0.5649072753209701	23380	0.6506372794567818
HAdC5	0.5720399429386591	23415	0.6516112873601603
HAdC5	0.5691868758915835	23450	0.6525852952635387
HAdC5	0.5777460770328102	23485	0.6535593031669171
HAdC5	0.5905848787446505	23520	0.6545333110702956
HAdC5	0.593437945791726	23555	0.655507318973674
HAdC5	0.6019971469329529	23590	0.6564813268770524
HAdC5	0.609129814550642	23625	0.6574553347804308
HAdC5	0.6176890156918687	23660	0.6584293426838093
HAdC5	0.6191155492154066	23695	0.6594033505871876
HAdC5	0.609129814550642	23730	0.660377358490566
HAdC5	0.6105563480741798	23765	0.6613513663939444
HAdC5	0.6262482168330956	23800	0.6623253742973229
HAdC5	0.6262482168330956	23835	0.6632993822007013
HAdC5	0.6191155492154066	23870	0.6642733901040797
HAdC5	0.6219686162624822	23905	0.6652473980074581
HAdC5	0.6162624821683309	23940	0.6662214059108366
HAdC5	0.6191155492154066	23975	0.667195413814215
HAdC5	0.6176890156918688	24010	0.6681694217175934
HAdC5	0.6219686162624822	24045	0.6691434296209717
HAdC5	0.6291012838801713	24080	0.6701174375243502
HAdC5	0.6219686162624822	24115	0.6710914454277286
HAdC5	0.6291012838801712	24150	0.672065453331107
HAdC5	0.6205420827389444	24185	0.6730394612344854
HAdC5	0.6191155492154066	24220	0.6740134691378639
HAdC5	0.6105563480741798	24255	0.6749874770412423
HAdC5	0.6005706134094151	24290	0.6759614849446207
HAdC5	0.5962910128388017	24325	0.6769354928479991
HAdC5	0.5820256776034237	24360	0.6779095007513776
HAdC5	0.5877318116975749	24395	0.678883508654756
HAdC5	0.586305278174037	24430	0.6798575165581343
HAdC5	0.5848787446504993	24465	0.6808315244615127
HAdC5	0.5777460770328102	24500	0.6818055323648912
HAdC5	0.5706134094151212	24535	0.6827795402682696
HAdC5	0.5748930099857346	24570	0.683753548171648
HAdC5	0.5777460770328102	24605	0.6847275560750264
HAdC5	0.5820256776034236	24640	0.6857015639784049
HAdC5	0.5820256776034236	24675	0.6866755718817833
HAdC5	0.5848787446504993	24710	0.6876495797851617
HAdC5	0.5848787446504993	24745	0.6886235876885402
HAdC5	0.5834522111269614	24780	0.6895975955919185
HAdC5	0.5777460770328102	24815	0.6905716034952969
HAdC5	0.5763195435092725	24850	0.6915456113986753
HAdC5	0.5720399429386591	24885	0.6925196193020537
HAdC5	0.5677603423680457	24920	0.6934936272054322
HAdC5	0.5834522111269616	24955	0.6944676351088106
HAdC5	0.5706134094151213	24990	0.695441643012189
HAdC5	0.5734664764621968	25025	0.6964156509155675
HAdC5	0.5748930099857347	25060	0.6973896588189459
HAdC5	0.5649072753209701	25095	0.6983636667223243
HAdC5	0.5805991440798859	25130	0.6993376746257027
HAdC5	0.5748930099857347	25165	0.700311682529081
HAdC5	0.5720399429386591	25200	0.7012856904324595
HAdC5	0.5663338088445078	25235	0.7022596983358379
HAdC5	0.5691868758915835	25270	0.7032337062392163
HAdC5	0.5649072753209701	25305	0.7042077141425948
HAdC5	0.5677603423680456	25340	0.7051817220459732
HAdC5	0.5563480741797433	25375	0.7061557299493516
HAdC5	0.557774607703281	25410	0.70712973785273
HAdC5	0.5620542082738944	25445	0.7081037457561085
HAdC5	0.550641940085592	25480	0.7090777536594869
HAdC5	0.557774607703281	25515	0.7100517615628652
HAdC5	0.557774607703281	25550	0.7110257694662436
HAdC5	0.557774607703281	25585	0.71199977736962206
HAdC5	0.5606276747503567	25620	0.7129737852730005
HAdC5	0.557774607703281	25655	0.7139477931763789
HAdC5	0.5620542082738944	25690	0.7149218010797573
HAdC5	0.5549215406562054	25725	0.7158958089831358
HAdC5	0.5563480741797432	25760	0.7168698168865142
HAdC5	0.5663338088445078	25795	0.7178438247898926
HAdC5	0.5691868758915835	25830	0.718817832693271
HAdC5	0.5720399429386591	25865	0.7197918405966495
HAdC5	0.5805991440798859	25900	0.7207658485000278
HAdC5	0.5891583452211127	25935	0.7217398564034062
HAdC5	0.586305278174037	25970	0.7227138643067846
HAdC5	0.5877318116975749	26005	0.7236878722101631
HAdC5	0.5891583452211127	26040	0.7246618801135415
HAdC5	0.5977175463623395	26075	0.7256358880169199
HAdC5	0.6048502139800285	26110	0.7266098959202983
HAdC5	0.6034236804564908	26145	0.7275839038236768
HAdC5	0.6176890156918688	26180	0.7285579117270552
HAdC5	0.6162624821683309	26215	0.7295319196304336
HAdC5	0.6191155492154066	26250	0.7305059275338119
HAdC5	0.6162624821683309	26285	0.7314799354371904
HAdC5	0.6219686162624822	26320	0.7324539433405688
HAdC5	0.6176890156918687	26355	0.7334279512439472
HAdC5	0.62339514978602	26390	0.7344019591473256
HAdC5	0.6276747503566333	26425	0.7353759670507041
HAdC5	0.62339514978602	26460	0.7363499749540825
HAdC5	0.6262482168330956	26495	0.7373239828574609
HAdC5	0.6191155492154066	26530	0.7382979907608394
HAdC5	0.609129814550642	26565	0.7392719986642178
HAdC5	0.5977175463623395	26600	0.7402460065675961
HAdC5	0.5962910128388017	26635	0.7412200144709745
HAdC5	0.594864479315264	26670	0.742194022374353
HAdC5	0.5920114122681883	26705	0.7431680302777314
HAdC5	0.5905848787446506	26740	0.7441420381811098
HAdC5	0.5763195435092725	26775	0.7451160460844882
HAdC5	0.5748930099857347	26810	0.7460900539878667
HAdC5	0.5677603423680456	26845	0.7470640618912451
HAdC5	0.5620542082738944	26880	0.7480380697946235
HAdC5	0.5563480741797432	26915	0.7490120776980019
HAdC5	0.557774607703281	26950	0.7499860856013804
HAdC5	0.5592011412268189	26985	0.7509600935047587
HAdC5	0.550641940085592	27020	0.7519341014081371
HAdC5	0.5563480741797432	27055	0.7529081093115155
HAdC5	0.550641940085592	27090	0.753882117214894
HAdC5	0.5477888730385164	27125	0.7548561251182724
HAdC5	0.5592011412268189	27160	0.7558301330216508
HAdC5	0.5563480741797432	27195	0.7568041409250292
HAdC5	0.5492154065620541	27230	0.7577781488284077
HAdC5	0.5663338088445078	27265	0.7587521567317861
HAdC5	0.5748930099857347	27300	0.7597261646351645
HAdC5	0.5748930099857347	27335	0.7607001725385428
HAdC5	0.5805991440798859	27370	0.7616741804419213
HAdC5	0.5763195435092725	27405	0.7626481883452997
HAdC5	0.5763195435092725	27440	0.7636221962486781
HAdC5	0.5777460770328102	27475	0.7645962041520565
HAdC5	0.5691868758915835	27510	0.765570212055435
HAdC5	0.5720399429386591	27545	0.7665442199588134
HAdC5	0.5777460770328102	27580	0.7675182278621918
HAdC5	0.5777460770328102	27615	0.7684922357655702
HAdC5	0.5820256776034236	27650	0.7694662436689487
HAdC5	0.5891583452211127	27685	0.7704402515723271
HAdC5	0.5948644793152639	27720	0.7714142594757054
HAdC5	0.5891583452211127	27755	0.7723882673790838
HAdC5	0.5820256776034237	27790	0.7733622752824623
HAdC5	0.5663338088445078	27825	0.7743362831858407
HAdC5	0.5563480741797433	27860	0.7753102910892191
HAdC5	0.5549215406562055	27895	0.7762842989925975
HAdC5	0.5492154065620543	27930	0.777258306895976
HAdC5	0.5392296718972895	27965	0.7782323147993544
HAdC5	0.5320970042796006	28000	0.7792063227027328
HAdC5	0.5335235378031384	28035	0.7801803306061112
HAdC5	0.5335235378031384	28070	0.7811543385094896
HAdC5	0.5392296718972895	28105	0.782128346412868
HAdC5	0.5320970042796006	28140	0.7831023543162464
HAdC5	0.5349500713266762	28175	0.7840763622196248
HAdC5	0.529243937232525	28210	0.7850503701230033
HAdC5	0.5192582025677603	28245	0.7860243780263817
HAdC5	0.5078459343794579	28280	0.7869983859297601
HAdC5	0.5064194008559202	28315	0.7879723938331386
HAdC5	0.4964336661911555	28350	0.788946401736517
HAdC5	0.48502139800285304	28385	0.7899204096398954
HAdC5	0.4764621968616263	28420	0.7908944175432738
HAdC5	0.4764621968616263	28455	0.7918684254466521
HAdC5	0.4793152639087018	28490	0.7928424333500306
HAdC5	0.48502139800285304	28525	0.793816441253409
HAdC5	0.4793152639087018	28560	0.7947904491567874
HAdC5	0.4693295292439372	28595	0.7957644570601659
HAdC5	0.4664764621968616	28630	0.7967384649635443
HAdC5	0.4579172610556348	28665	0.7977124728669227
HAdC5	0.44650499286733236	28700	0.7986864807703011
HAdC5	0.44079885877318115	28735	0.7996604886736796
HAdC5	0.4322396576319544	28770	0.800634496577058
HAdC5	0.4293865905848787	28805	0.8016085044804363
HAdC5	0.42082738944365194	28840	0.8025825123838147
HAdC5	0.41084165477888734	28875	0.8035565202871932
HAdC5	0.4136947218259629	28910	0.8045305281905716
HAdC5	0.4037089871611983	28945	0.80550453609395
HAdC5	0.4037089871611983	28980	0.8064785439973284
HAdC5	0.4037089871611983	29015	0.8074525519007069
HAdC5	0.40513552068473613	29050	0.8084265598040853
HAdC5	0.4079885877318117	29085	0.8094005677074637
HAdC5	0.4136947218259629	29120	0.8103745756108421
HAdC5	0.41512125534950073	29155	0.8113485835142206
HAdC5	0.4179743223965763	29190	0.8123225914175989
HAdC5	0.4194008559201141	29225	0.8132965993209773
HAdC5	0.42796005706134094	29260	0.8142706072243557
HAdC5	0.42510699001426533	29295	0.8152446151277342
HAdC5	0.43509272467902993	29330	0.8162186230311126
HAdC5	0.4450784593437946	29365	0.817192630934491
HAdC5	0.4479315263908702	29400	0.8181666388378694
HAdC5	0.442225392296719	29435	0.8191406467412479
HAdC5	0.43651925820256776	29470	0.8201146546446263
HAdC5	0.4393723252496433	29505	0.8210886625480047
HAdC5	0.4479315263908702	29540	0.822062670451383
HAdC5	0.456490727532097	29575	0.8230366783547615
HAdC5	0.46077032810271046	29610	0.8240106862581399
HAdC5	0.47503566333808844	29645	0.8249846941615183
HAdC5	0.47788873038516405	29680	0.8259587020648967
HAdC5	0.47075606276747506	29715	0.8269327099682752
HAdC5	0.463623395149786	29750	0.8279067178716536
HAdC5	0.463623395149786	29785	0.828880725775032
HAdC5	0.4507845934379458	29820	0.82985473367841045
HAdC5	0.4436519258202568	29855	0.8308287415817889
HAdC5	0.43651925820256776	29890	0.8318027494851673
HAdC5	0.43651925820256776	29925	0.8327767573885456
HAdC5	0.43509272467903	29960	0.833750765291924
HAdC5	0.4479315263908702	29995	0.8347247731953025
HAdC5	0.44650499286733236	30030	0.8356987810986809
HAdC5	0.4579172610556348	30065	0.8366727890020593
HAdC5	0.45649072753209696	30100	0.8376467969054378
HAdC5	0.4621968616262482	30135	0.8386208048088162
HAdC5	0.4721825962910129	30170	0.8395948127121946
HAdC5	0.47503566333808844	30205	0.840568820615573
HAdC5	0.4736091298145506	30240	0.8415428285189515
HAdC5	0.4764621968616263	30275	0.8425168364223298
HAdC5	0.47503566333808844	30310	0.8434908443257082
HAdC5	0.47503566333808844	30345	0.8444648522290866
HAdC5	0.4736091298145506	30380	0.845438860132465
HAdC5	0.48359486447931527	30415	0.8464128680358435
HAdC5	0.49072753209700426	30450	0.8473868759392219
HAdC5	0.4821683309557775	30485	0.8483608838426003
HAdC5	0.47503566333808844	30520	0.8493348917459788
HAdC5	0.4736091298145506	30555	0.8503088996493572
HAdC5	0.48502139800285304	30590	0.8512829075527356
HAdC5	0.48502139800285304	30625	0.852256915456114
HAdC5	0.4864479315263909	30660	0.8532309233594924
HAdC5	0.48074179743223966	30695	0.8542049312628708
HAdC5	0.4764621968616263	30730	0.8551789391662492
HAdC5	0.47075606276747506	30765	0.8561529470696276
HAdC5	0.4764621968616263	30800	0.8571269549730061
HAdC5	0.4821683309557775	30835	0.8581009628763845
HAdC5	0.4793152639087019	30870	0.8590749707797629
HAdC5	0.4778887303851641	30905	0.8600489786831413
HAdC5	0.4821683309557775	30940	0.8610229865865198
HAdC5	0.48074179743223966	30975	0.8619969944898982
HAdC5	0.47788873038516405	31010	0.8629710023932765
HAdC5	0.4835948644793152	31045	0.8639450102966549
HAdC5	0.4864479315263909	31080	0.8649190182000334
HAdC5	0.4921540656205421	31115	0.8658930261034118
HAdC5	0.4950071326676177	31150	0.8668670340067902
HAdC5	0.5049928673323822	31185	0.8678410419101686
HAdC5	0.5235378031383737	31220	0.8688150498135471
HAdC5	0.5320970042796005	31255	0.8697890577169255
HAdC5	0.5192582025677603	31290	0.8707630656203039
HAdC5	0.5192582025677603	31325	0.8717370735236823
HAdC5	0.5192582025677603	31360	0.8727110814270608
HAdC5	0.5121255349500713	31395	0.8736850893304391
HAdC5	0.5049928673323824	31430	0.8746590972338175
HAdC5	0.5007132667617689	31465	0.8756331051371959
HAdC5	0.49500713266761776	31500	0.8766071130405744
HAdC5	0.48359486447931527	31535	0.8775811209439528
HAdC5	0.4793152639087019	31570	0.8785551288473312
HAdC5	0.47218259629101283	31605	0.8795291367507097
HAdC5	0.4593437945791726	31640	0.8805031446540881
HAdC5	0.46077032810271046	31675	0.8814771525574665
HAdC5	0.463623395149786	31710	0.8824511604608449
HAdC5	0.4522111269614836	31745	0.8834251683642232
HAdC5	0.4479315263908702	31780	0.8843991762676017
HAdC5	0.43509272467902993	31815	0.8853731841709801
HAdC5	0.4322396576319544	31850	0.8863471920743585
HAdC5	0.41512125534950073	31885	0.887321199977737
HAdC5	0.4136947218259629	31920	0.8882952078811154
HAdC5	0.4037089871611983	31955	0.8892692157844938
HAdC5	0.40513552068473613	31990	0.8902432236878722
HAdC5	0.4037089871611983	32025	0.8912172315912507
HAdC5	0.3980028530670471	32060	0.8921912394946291
HAdC5	0.39514978601997147	32095	0.8931652473980075
HAdC5	0.39514978601997147	32130	0.8941392553013858
HAdC5	0.39657631954350925	32165	0.8951132632047643
HAdC5	0.3994293865905849	32200	0.8960872711081427
HAdC5	0.3994293865905849	32235	0.8970612790115211
HAdC5	0.39514978601997147	32270	0.8980352869148995
HAdC5	0.3937232524964337	32305	0.899009294818278
HAdC5	0.40228245363766046	32340	0.8999833027216564
HAdC5	0.4008559201141227	32375	0.9009573106250348
HAdC5	0.39229671897289586	32410	0.9019313185284132
HAdC5	0.3880171184022825	32445	0.9029053264317917
HAdC5	0.3780313837375178	32480	0.90387933433517
HAdC5	0.3780313837375178	32515	0.9048533422385484
HAdC5	0.3751783166904422	32550	0.9058273501419268
HAdC5	0.38373751783166904	32585	0.9068013580453053
HAdC5	0.38373751783166904	32620	0.9077753659486837
HAdC5	0.39229671897289586	32655	0.9087493738520621
HAdC5	0.39087018544935803	32690	0.9097233817554405
HAdC5	0.3937232524964337	32725	0.910697389658819
HAdC5	0.3980028530670471	32760	0.9116713975621974
HAdC5	0.41512125534950073	32795	0.9126454054655758
HAdC5	0.4236804564907275	32830	0.9136194133689542
HAdC5	0.43081312410841655	32865	0.9145934212723326
HAdC5	0.4436519258202568	32900	0.915567429175711
HAdC5	0.4593437945791726	32935	0.9165414370790894
HAdC5	0.46504992867332384	32970	0.9175154449824678
HAdC5	0.48074179743223966	33005	0.9184894528858463
HAdC5	0.48502139800285304	33040	0.9194634607892247
HAdC5	0.48502139800285304	33075	0.9204374686926031
HAdC5	0.49358059914407987	33110	0.9214114765959815
HAdC5	0.5092724679029957	33145	0.92238548449936
HAdC5	0.5235378031383737	33180	0.9233594924027384
HAdC5	0.5278174037089871	33215	0.9243335003061167
HAdC5	0.5249643366619116	33250	0.9253075082094951
HAdC5	0.5306704707560628	33285	0.9262815161128736
HAdC5	0.5335235378031383	33320	0.927255524016252
HAdC5	0.536376604850214	33355	0.9282295319196304
HAdC5	0.5463623395149786	33390	0.9292035398230089
HAdC5	0.5435092724679029	33425	0.9301775477263873
HAdC5	0.5463623395149786	33460	0.9311515556297657
HAdC5	0.5406562054208274	33495	0.9321255635331441
HAdC5	0.5378031383737518	33530	0.9330995714365226
HAdC5	0.5349500713266762	33565	0.934073579339901
HAdC5	0.5278174037089871	33600	0.9350475872432793
HAdC5	0.5206847360912982	33635	0.9360215951466577
HAdC5	0.5263908701854494	33670	0.9369956030500362
HAdC5	0.5164051355206847	33705	0.9379696109534146
HAdC5	0.5135520684736091	33740	0.938943618856793
HAdC5	0.522111269614836	33775	0.9399176267601714
HAdC5	0.5206847360912982	33810	0.9408916346635499
HAdC5	0.5178316690442226	33845	0.9418656425669283
HAdC5	0.5164051355206848	33880	0.9428396504703067
HAdC5	0.5249643366619116	33915	0.9438136583736851
HAdC5	0.5292439372325249	33950	0.9447876662770635
HAdC5	0.536376604850214	33985	0.9457616741804419
HAdC5	0.5135520684736091	34020	0.9467356820838203
HAdC5	0.5064194008559201	34055	0.9477096899871987
HAdC5	0.5106990014265336	34090	0.9486836978905772
HAdC5	0.5035663338088445	34125	0.9496577057939556
HAdC5	0.5078459343794579	34160	0.950631713697334
HAdC5	0.5049928673323822	34195	0.9516057216007124
HAdC5	0.5021398002853067	34230	0.9525797295040909
HAdC5	0.4964336661911555	34265	0.9535537374074693
HAdC5	0.48787446504992865	34300	0.9545277453108477
HAdC5	0.4935805991440799	34335	0.955501753214226
HAdC5	0.48359486447931527	34370	0.9564757611176045
HAdC5	0.4764621968616263	34405	0.9574497690209829
HAdC5	0.4793152639087019	34440	0.9584237769243613
HAdC5	0.47788873038516405	34475	0.9593977848277397
HAdC5	0.4864479315263909	34510	0.9603717927311182
HAdC5	0.48074179743223966	34545	0.9613458006344966
HAdC5	0.4821683309557775	34580	0.962319808537875
HAdC5	0.4793152639087018	34615	0.9632938164412534
HAdC5	0.4736091298145506	34650	0.9642678243446319
HAdC5	0.46504992867332384	34685	0.9652418322480102
HAdC5	0.48074179743223966	34720	0.9662158401513886
HAdC5	0.4835948644793152	34755	0.967189848054767
HAdC5	0.4593437945791726	34790	0.9681638559581455
HAdC5	0.4621968616262482	34825	0.9691378638615239
HAdC5	0.4607703281027104	34860	0.9701118717649023
HAdC5	0.4536376604850214	34895	0.9710858796682807
HAdC5	0.46504992867332384	34930	0.9720598875716592
HAdC5	0.463623395149786	34965	0.9730338954750376
HAdC5	0.4679029957203994	35000	0.974007903378416
HAdC5	0.4693295292439372	35035	0.9749819112817945
HAdC5	0.4664764621968616	35070	0.9759559191851728
HAdC5	0.46504992867332384	35105	0.9769299270885512
HAdC5	0.4693295292439372	35140	0.9779039349919296
HAdC5	0.4679029957203994	35175	0.978877942895308
HAdC5	0.449358059914408	35210	0.9798519507986865
HAdC5	0.4536376604850214	35245	0.9808259587020649
HAdC5	0.449358059914408	35280	0.9817999666054433
HAdC5	0.43937232524964337	35315	0.9827739745088218
HAdC5	0.4436519258202568	35350	0.9837479824122002
HAdC5	0.44507845934379453	35385	0.9847219903155786
HAdC5	0.4436519258202568	35420	0.9856959982189569
HAdC5	0.43794579172610554	35455	0.9866700061223354
HAdC5	0.45506419400855924	35490	0.9876440140257138
HAdC5	0.47360912981455067	35525	0.9886180219290922
HAdC5	0.4693295292439372	35560	0.9895920298324706
HAdC2	0.5021398002853067	385	0.010713192531374349
HAdC2	0.5035663338088445	420	0.011687119125135655
HAdC2	0.49072753209700426	455	0.012661045718896959
HAdC2	0.5007132667617689	490	0.013634972312658263
HAdC2	0.5121255349500713	525	0.014608898906419568
HAdC2	0.514978601997147	560	0.015582825500180872
HAdC2	0.5206847360912982	595	0.016556752093942178
HAdC2	0.5278174037089871	630	0.017530678687703482
HAdC2	0.5378031383737518	665	0.018504605281464786
HAdC2	0.5449358059914408	700	0.01947853187522609
HAdC2	0.5349500713266762	735	0.020452458468987394
HAdC2	0.5306704707560628	770	0.021426385062748698
HAdC2	0.5349500713266762	805	0.022400311656510005
HAdC2	0.5192582025677603	840	0.02337423825027131
HAdC2	0.5035663338088445	875	0.024348164844032613
HAdC2	0.5035663338088445	910	0.025322091437793917
HAdC2	0.5135520684736091	945	0.02629601803155522
HAdC2	0.5164051355206848	980	0.027269944625316525
HAdC2	0.5135520684736091	1015	0.02824387121907783
HAdC2	0.5164051355206847	1050	0.029217797812839136
HAdC2	0.5192582025677603	1085	0.03019172440660044
HAdC2	0.5263908701854494	1120	0.031165651000361744
HAdC2	0.5263908701854494	1155	0.03213957759412305
HAdC2	0.5164051355206848	1190	0.033113504187884356
HAdC2	0.5035663338088445	1225	0.03408743078164566
HAdC2	0.49072753209700426	1260	0.035061357375406964
HAdC2	0.4821683309557775	1295	0.03603528396916827
HAdC2	0.4764621968616263	1330	0.03700921056292957
HAdC2	0.47503566333808844	1365	0.037983137156690876
HAdC2	0.47503566333808844	1400	0.03895706375045218
HAdC2	0.47503566333808844	1435	0.039930990344213484
HAdC2	0.4821683309557775	1470	0.04090491693797479
HAdC2	0.4764621968616262	1505	0.04187884353173609
HAdC2	0.4864479315263909	1540	0.042852770125497396
HAdC2	0.5021398002853067	1575	0.0438266967192587
HAdC2	0.4864479315263909	1610	0.04480062331302001
HAdC2	0.4893009985734665	1645	0.045774549906781314
HAdC2	0.47788873038516405	1680	0.04674847650054262
HAdC2	0.4864479315263909	1715	0.04772240309430392
HAdC2	0.4878744650499287	1750	0.048696329688065226
HAdC2	0.48930099857346643	1785	0.04967025628182653
HAdC2	0.4821683309557775	1820	0.050644182875587834
HAdC2	0.4964336661911555	1855	0.05161810946934914
HAdC2	0.5007132667617689	1890	0.05259203606311044
HAdC2	0.5035663338088445	1925	0.053565962656871746
HAdC2	0.5121255349500713	1960	0.05453988925063305
HAdC2	0.522111269614836	1995	0.055513815844394354
HAdC2	0.5206847360912982	2030	0.05648774243815566
HAdC2	0.5178316690442225	2065	0.05746166903191697
HAdC2	0.5135520684736091	2100	0.05843559562567827
HAdC2	0.5164051355206847	2135	0.05940952221943958
HAdC2	0.514978601997147	2170	0.06038344881320088
HAdC2	0.5192582025677603	2205	0.061357375406962185
HAdC2	0.5164051355206847	2240	0.06233130200072349
HAdC2	0.5135520684736091	2275	0.06330522859448479
HAdC2	0.5263908701854494	2310	0.0642791551882461
HAdC2	0.5135520684736091	2345	0.06525308178200741
HAdC2	0.5235378031383737	2380	0.06622700837576871
HAdC2	0.5164051355206848	2415	0.06720093496953002
HAdC2	0.5106990014265336	2450	0.06817486156329132
HAdC2	0.5007132667617689	2485	0.06914878815705262
HAdC2	0.5035663338088445	2520	0.07012271475081393
HAdC2	0.4950071326676177	2555	0.07109664134457523
HAdC2	0.48216833095577744	2590	0.07207056793833654
HAdC2	0.4864479315263909	2625	0.07304449453209784
HAdC2	0.49072753209700426	2660	0.07401842112585914
HAdC2	0.4821683309557775	2695	0.07499234771962045
HAdC2	0.48930099857346643	2730	0.07596627431338175
HAdC2	0.4964336661911555	2765	0.07694020090714306
HAdC2	0.5049928673323822	2800	0.07791412750090436
HAdC2	0.5064194008559201	2835	0.07888805409466566
HAdC2	0.5078459343794579	2870	0.07986198068842697
HAdC2	0.5049928673323824	2905	0.08083590728218827
HAdC2	0.5121255349500713	2940	0.08180983387594958
HAdC2	0.5135520684736091	2975	0.08278376046971088
HAdC2	0.5135520684736091	3010	0.08375768706347218
HAdC2	0.5178316690442225	3045	0.08473161365723349
HAdC2	0.522111269614836	3080	0.08570554025099479
HAdC2	0.5349500713266762	3115	0.0866794668447561
HAdC2	0.536376604850214	3150	0.0876533934385174
HAdC2	0.5392296718972895	3185	0.0886273200322787
HAdC2	0.5335235378031383	3220	0.08960124662604002
HAdC2	0.5292439372325249	3255	0.09057517321980132
HAdC2	0.5306704707560628	3290	0.09154909981356263
HAdC2	0.5392296718972895	3325	0.09252302640732393
HAdC2	0.5349500713266762	3360	0.09349695300108524
HAdC2	0.5420827389443652	3395	0.09447087959484654
HAdC2	0.543509272467903	3430	0.09544480618860784
HAdC2	0.5549215406562054	3465	0.09641873278236915
HAdC2	0.5549215406562055	3500	0.09739265937613045
HAdC2	0.5606276747503567	3535	0.09836658596989176
HAdC2	0.5549215406562054	3570	0.09934051256365306
HAdC2	0.5563480741797433	3605	0.10031443915741436
HAdC2	0.5634807417974322	3640	0.10128836575117567
HAdC2	0.5649072753209701	3675	0.10226229234493697
HAdC2	0.5492154065620543	3710	0.10323621893869828
HAdC2	0.5406562054208274	3745	0.10421014553245958
HAdC2	0.5520684736091298	3780	0.10518407212622088
HAdC2	0.5449358059914409	3815	0.10615799871998219
HAdC2	0.5406562054208274	3850	0.10713192531374349
HAdC2	0.5463623395149786	3885	0.1081058519075048
HAdC2	0.5520684736091298	3920	0.1090797785012661
HAdC2	0.557774607703281	3955	0.1100537050950274
HAdC2	0.557774607703281	3990	0.11102763168878871
HAdC2	0.5492154065620543	4025	0.11200155828255001
HAdC2	0.5477888730385164	4060	0.11297548487631132
HAdC2	0.5392296718972895	4095	0.11394941147007262
HAdC2	0.536376604850214	4130	0.11492333806383394
HAdC2	0.5206847360912982	4165	0.11589726465759524
HAdC2	0.5135520684736091	4200	0.11687119125135655
HAdC2	0.5092724679029957	4235	0.11784511784511785
HAdC2	0.5135520684736091	4270	0.11881904443887915
HAdC2	0.5178316690442225	4305	0.11979297103264046
HAdC2	0.5106990014265336	4340	0.12076689762640176
HAdC2	0.514978601997147	4375	0.12174082422016307
HAdC2	0.5320970042796005	4410	0.12271475081392437
HAdC2	0.5349500713266762	4445	0.12368867740768567
HAdC2	0.5249643366619116	4480	0.12466260400144698
HAdC2	0.5263908701854494	4515	0.12563653059520827
HAdC2	0.5335235378031383	4550	0.12661045718896957
HAdC2	0.5306704707560628	4585	0.1275843837827309
HAdC2	0.5320970042796006	4620	0.1285583103764922
HAdC2	0.5306704707560628	4655	0.1295322369702535
HAdC2	0.5306704707560628	4690	0.13050616356401482
HAdC2	0.5420827389443652	4725	0.13148009015777612
HAdC2	0.5349500713266762	4760	0.13245401675153742
HAdC2	0.5449358059914409	4795	0.13342794334529873
HAdC2	0.5492154065620543	4830	0.13440186993906003
HAdC2	0.550641940085592	4865	0.13537579653282134
HAdC2	0.5634807417974322	4900	0.13634972312658264
HAdC2	0.5691868758915835	4935	0.13732364972034394
HAdC2	0.5734664764621968	4970	0.13829757631410525
HAdC2	0.5805991440798859	5005	0.13927150290786655
HAdC2	0.594864479315264	5040	0.14024542950162786
HAdC2	0.5991440798858774	5075	0.14121935609538916
HAdC2	0.5948644793152639	5110	0.14219328268915046
HAdC2	0.6119828815977175	5145	0.14316720928291177
HAdC2	0.6191155492154066	5180	0.14414113587667307
HAdC2	0.6176890156918688	5215	0.14511506247043438
HAdC2	0.6248216833095578	5250	0.14608898906419568
HAdC2	0.6276747503566333	5285	0.14706291565795698
HAdC2	0.6319543509272467	5320	0.1480368422517183
HAdC2	0.6205420827389444	5355	0.1490107688454796
HAdC2	0.6276747503566333	5390	0.1499846954392409
HAdC2	0.6219686162624822	5425	0.1509586220330022
HAdC2	0.6348074179743224	5460	0.1519325486267635
HAdC2	0.6348074179743224	5495	0.1529064752205248
HAdC2	0.6333808844507847	5530	0.1538804018142861
HAdC2	0.6390870185449358	5565	0.15485432840804741
HAdC2	0.6333808844507847	5600	0.15582825500180872
HAdC2	0.6248216833095578	5635	0.15680218159557002
HAdC2	0.62339514978602	5670	0.15777610818933133
HAdC2	0.6219686162624822	5705	0.15875003478309263
HAdC2	0.6162624821683309	5740	0.15972396137685393
HAdC2	0.6048502139800285	5775	0.16069788797061524
HAdC2	0.5977175463623394	5810	0.16167181456437654
HAdC2	0.594864479315264	5845	0.16264574115813785
HAdC2	0.5763195435092725	5880	0.16361966775189915
HAdC2	0.5805991440798859	5915	0.16459359434566045
HAdC2	0.5734664764621968	5950	0.16556752093942176
HAdC2	0.5720399429386591	5985	0.16654144753318306
HAdC2	0.5734664764621968	6020	0.16751537412694437
HAdC2	0.5877318116975749	6055	0.16848930072070567
HAdC2	0.5891583452211127	6090	0.16946322731446697
HAdC2	0.5934379457917262	6125	0.17043715390822828
HAdC2	0.5977175463623395	6160	0.17141108050198958
HAdC2	0.5977175463623395	6195	0.1723850070957509
HAdC2	0.6019971469329529	6230	0.1733589336895122
HAdC2	0.5977175463623395	6265	0.1743328602832735
HAdC2	0.6048502139800285	6300	0.1753067868770348
HAdC2	0.6148359486447932	6335	0.1762807134707961
HAdC2	0.6176890156918687	6370	0.1772546400645574
HAdC2	0.6119828815977175	6405	0.17822856665831874
HAdC2	0.6034236804564908	6440	0.17920249325208004
HAdC2	0.6062767475035663	6475	0.18017641984584135
HAdC2	0.6219686162624822	6510	0.18115034643960265
HAdC2	0.6176890156918687	6545	0.18212427303336395
HAdC2	0.62339514978602	6580	0.18309819962712526
HAdC2	0.6205420827389444	6615	0.18407212622088656
HAdC2	0.6262482168330956	6650	0.18504605281464787
HAdC2	0.6248216833095577	6685	0.18601997940840917
HAdC2	0.6219686162624822	6720	0.18699390600217047
HAdC2	0.6091298145506419	6755	0.18796783259593178
HAdC2	0.601997146932953	6790	0.18894175918969308
HAdC2	0.5977175463623395	6825	0.18991568578345439
HAdC2	0.5891583452211127	6860	0.1908896123772157
HAdC2	0.5891583452211127	6895	0.191863538970977
HAdC2	0.5891583452211127	6930	0.1928374655647383
HAdC2	0.5848787446504993	6965	0.1938113921584996
HAdC2	0.57917261055634806	7000	0.1947853187522609
HAdC2	0.5706134094151213	7035	0.1957592453460222
HAdC2	0.5649072753209701	7070	0.1967331719397835
HAdC2	0.5649072753209701	7105	0.19770709853354482
HAdC2	0.5734664764621968	7140	0.19868102512730612
HAdC2	0.5748930099857347	7175	0.19965495172106743
HAdC2	0.5649072753209701	7210	0.20062887831482873
HAdC2	0.5592011412268189	7245	0.20160280490859003
HAdC2	0.5649072753209701	7280	0.20257673150235134
HAdC2	0.5677603423680456	7315	0.20355065809611264
HAdC2	0.5620542082738944	7350	0.20452458468987395
HAdC2	0.5592011412268187	7385	0.20549851128363525
HAdC2	0.557774607703281	7420	0.20647243787739655
HAdC2	0.5634807417974322	7455	0.20744636447115786
HAdC2	0.5720399429386591	7490	0.20842029106491916
HAdC2	0.5691868758915835	7525	0.20939421765868046
HAdC2	0.5720399429386591	7560	0.21036814425244177
HAdC2	0.5677603423680457	7595	0.21134207084620307
HAdC2	0.5634807417974322	7630	0.21231599743996438
HAdC2	0.5677603423680457	7665	0.21328992403372568
HAdC2	0.5663338088445078	7700	0.21426385062748698
HAdC2	0.5663338088445078	7735	0.2152377772212483
HAdC2	0.5720399429386591	7770	0.2162117038150096
HAdC2	0.5763195435092725	7805	0.2171856304087709
HAdC2	0.5748930099857347	7840	0.2181595570025322
HAdC2	0.5748930099857347	7875	0.2191334835962935
HAdC2	0.5805991440798859	7910	0.2201074101900548
HAdC2	0.5863052781740371	7945	0.2210813367838161
HAdC2	0.5920114122681883	7980	0.22205526337757742
HAdC2	0.5905848787446505	8015	0.22302918997133872
HAdC2	0.6005706134094151	8050	0.22400311656510002
HAdC2	0.6062767475035664	8085	0.22497704315886133
HAdC2	0.6091298145506419	8120	0.22595096975262263
HAdC2	0.6134094151212554	8155	0.22692489634638394
HAdC2	0.6219686162624822	8190	0.22789882294014524
HAdC2	0.62339514978602	8225	0.22887274953390657
HAdC2	0.6333808844507846	8260	0.22984667612766788
HAdC2	0.6504992867332382	8295	0.23082060272142918
HAdC2	0.6604850213980029	8330	0.23179452931519048
HAdC2	0.6676176890156919	8365	0.2327684559089518
HAdC2	0.6718972895863053	8400	0.2337423825027131
HAdC2	0.6747503566333808	8435	0.2347163090964744
HAdC2	0.6676176890156919	8470	0.2356902356902357
HAdC2	0.6647646219686163	8505	0.236664162283997
HAdC2	0.6590584878744651	8540	0.2376380888777583
HAdC2	0.6633380884450785	8575	0.2386120154715196
HAdC2	0.6704707560627675	8610	0.23958594206528092
HAdC2	0.666191155492154	8645	0.24055986865904222
HAdC2	0.666191155492154	8680	0.24153379525280352
HAdC2	0.6718972895863053	8715	0.24250772184656483
HAdC2	0.667617689015692	8750	0.24348164844032613
HAdC2	0.6633380884450785	8785	0.24445557503408744
HAdC2	0.6619115549215406	8820	0.24542950162784874
HAdC2	0.6562054208273895	8855	0.24640342822161004
HAdC2	0.6462196861626248	8890	0.24737735481537135
HAdC2	0.6405135520684736	8925	0.24835128140913265
HAdC2	0.6333808844507846	8960	0.24932520800289396
HAdC2	0.6248216833095578	8995	0.25029913459665526
HAdC2	0.609129814550642	9030	0.25127306119041654
HAdC2	0.6019971469329529	9065	0.25224698778417787
HAdC2	0.6148359486447932	9100	0.25322091437793914
HAdC2	0.6176890156918687	9135	0.2541948409717005
HAdC2	0.6291012838801712	9170	0.2551687675654618
HAdC2	0.6362339514978601	9205	0.2561426941592231
HAdC2	0.6490727532097005	9240	0.2571166207529844
HAdC2	0.6405135520684737	9275	0.2580905473467457
HAdC2	0.6362339514978602	9310	0.259064473940507
HAdC2	0.6333808844507847	9345	0.2600384005342683
HAdC2	0.6262482168330956	9380	0.26101232712802963
HAdC2	0.6333808844507847	9415	0.2619862537217909
HAdC2	0.6262482168330956	9450	0.26296018031555224
HAdC2	0.6219686162624822	9485	0.2639341069093135
HAdC2	0.6262482168330956	9520	0.26490803350307485
HAdC2	0.6348074179743224	9555	0.2658819600968361
HAdC2	0.6262482168330956	9590	0.26685588669059745
HAdC2	0.6262482168330956	9625	0.26782981328435873
HAdC2	0.6219686162624822	9660	0.26880373987812006
HAdC2	0.62339514978602	9695	0.26977766647188134
HAdC2	0.6333808844507847	9730	0.27075159306564267
HAdC2	0.637660485021398	9765	0.27172551965940395
HAdC2	0.6248216833095578	9800	0.2726994462531653
HAdC2	0.6176890156918687	9835	0.27367337284692655
HAdC2	0.6077032810271041	9870	0.2746472994406879
HAdC2	0.6019971469329529	9905	0.27562122603444916
HAdC2	0.593437945791726	9940	0.2765951526282105
HAdC2	0.5962910128388017	9975	0.27756907922197177
HAdC2	0.5962910128388017	10010	0.2785430058157331
HAdC2	0.6048502139800285	10045	0.2795169324094944
HAdC2	0.6048502139800285	10080	0.2804908590032557
HAdC2	0.594864479315264	10115	0.281464785597017
HAdC2	0.6048502139800285	10150	0.2824387121907783
HAdC2	0.6048502139800285	10185	0.2834126387845396
HAdC2	0.6119828815977175	10220	0.2843865653783009
HAdC2	0.6048502139800285	10255	0.2853604919720622
HAdC2	0.6062767475035664	10290	0.28633441856582353
HAdC2	0.6119828815977175	10325	0.2873083451595848
HAdC2	0.62339514978602	10360	0.28828227175334614
HAdC2	0.6219686162624822	10395	0.2892561983471074
HAdC2	0.6176890156918687	10430	0.29023012494086875
HAdC2	0.6148359486447932	10465	0.29120405153463
HAdC2	0.6219686162624821	10500	0.29217797812839136
HAdC2	0.6248216833095577	10535	0.29315190472215263
HAdC2	0.6262482168330956	10570	0.29412583131591397
HAdC2	0.6319543509272467	10605	0.29509975790967524
HAdC2	0.6362339514978601	10640	0.2960736845034366
HAdC2	0.637660485021398	10675	0.29704761109719785
HAdC2	0.6348074179743224	10710	0.2980215376909592
HAdC2	0.6291012838801713	10745	0.29899546428472046
HAdC2	0.6362339514978602	10780	0.2999693908784818
HAdC2	0.6405135520684736	10815	0.30094331747224307
HAdC2	0.637660485021398	10850	0.3019172440660044
HAdC2	0.6490727532097005	10885	0.3028911706597657
HAdC2	0.6490727532097005	10920	0.303865097253527
HAdC2	0.6533523537803139	10955	0.30483902384728834
HAdC2	0.6619115549215406	10990	0.3058129504410496
HAdC2	0.6647646219686163	11025	0.30678687703481095
HAdC2	0.6604850213980029	11060	0.3077608036285722
HAdC2	0.6619115549215406	11095	0.30873473022233355
HAdC2	0.6676176890156919	11130	0.30970865681609483
HAdC2	0.6718972895863053	11165	0.31068258340985616
HAdC2	0.6619115549215406	11200	0.31165651000361744
HAdC2	0.6562054208273894	11235	0.31263043659737877
HAdC2	0.659058487874465	11270	0.31360436319114005
HAdC2	0.6476462196861625	11305	0.3145782897849014
HAdC2	0.6390870185449358	11340	0.31555221637866265
HAdC2	0.6419400855920114	11375	0.316526142972424
HAdC2	0.6447931526390871	11410	0.31750006956618526
HAdC2	0.6319543509272468	11445	0.3184739961599466
HAdC2	0.630527817403709	11480	0.31944792275370787
HAdC2	0.62339514978602	11515	0.3204218493474692
HAdC2	0.6119828815977175	11550	0.3213957759412305
HAdC2	0.5991440798858774	11585	0.3223697025349918
HAdC2	0.5877318116975749	11620	0.3233436291287531
HAdC2	0.5863052781740371	11655	0.3243175557225144
HAdC2	0.5877318116975749	11690	0.3252914823162757
HAdC2	0.5834522111269614	11725	0.326265408910037
HAdC2	0.5891583452211127	11760	0.3272393355037983
HAdC2	0.5877318116975749	11795	0.32821326209755963
HAdC2	0.5920114122681883	11830	0.3291871886913209
HAdC2	0.5962910128388017	11865	0.33016111528508224
HAdC2	0.6034236804564908	11900	0.3311350418788435
HAdC2	0.6105563480741798	11935	0.33210896847260485
HAdC2	0.6019971469329529	11970	0.3330828950663661
HAdC2	0.6148359486447932	12005	0.33405682166012746
HAdC2	0.62339514978602	12040	0.33503074825388873
HAdC2	0.6248216833095578	12075	0.33600467484765006
HAdC2	0.630527817403709	12110	0.33697860144141134
HAdC2	0.6405135520684737	12145	0.3379525280351727
HAdC2	0.6447931526390871	12180	0.33892645462893395
HAdC2	0.6490727532097005	12215	0.3399003812226953
HAdC2	0.6604850213980028	12250	0.34087430781645656
HAdC2	0.6690442225392297	12285	0.3418482344102179
HAdC2	0.6747503566333809	12320	0.34282216100397916
HAdC2	0.6847360912981455	12355	0.3437960875977405
HAdC2	0.6776034236804565	12390	0.3447700141915018
HAdC2	0.6804564907275321	12425	0.3457439407852631
HAdC2	0.6718972895863053	12460	0.3467178673790244
HAdC2	0.666191155492154	12495	0.3476917939727857
HAdC2	0.6533523537803139	12530	0.348665720566547
HAdC2	0.637660485021398	12565	0.3496396471603083
HAdC2	0.6362339514978602	12600	0.3506135737540696
HAdC2	0.6433666191155492	12635	0.35158750034783093
HAdC2	0.6533523537803139	12670	0.3525614269415922
HAdC2	0.6447931526390871	12705	0.35353535353535354
HAdC2	0.6362339514978601	12740	0.3545092801291148
HAdC2	0.637660485021398	12775	0.35548320672287614
HAdC2	0.6291012838801712	12810	0.3564571333166375
HAdC2	0.6333808844507847	12845	0.35743105991039875
HAdC2	0.6262482168330956	12880	0.3584049865041601
HAdC2	0.6248216833095578	12915	0.35937891309792136
HAdC2	0.6148359486447932	12950	0.3603528396916827
HAdC2	0.6191155492154066	12985	0.36132676628544397
HAdC2	0.6191155492154066	13020	0.3623006928792053
HAdC2	0.6019971469329529	13055	0.3632746194729666
HAdC2	0.6062767475035663	13090	0.3642485460667279
HAdC2	0.5962910128388017	13125	0.3652224726604892
HAdC2	0.5991440798858774	13160	0.3661963992542505
HAdC2	0.6019971469329529	13195	0.3671703258480118
HAdC2	0.6062767475035663	13230	0.3681442524417731
HAdC2	0.6077032810271041	13265	0.3691181790355344
HAdC2	0.6119828815977175	13300	0.37009210562929573
HAdC2	0.609129814550642	13335	0.371066032223057
HAdC2	0.6005706134094151	13370	0.37203995881681834
HAdC2	0.6048502139800285	13405	0.3730138854105796
HAdC2	0.6091298145506419	13440	0.37398781200434095
HAdC2	0.6077032810271041	13475	0.3749617385981022
HAdC2	0.6077032810271041	13510	0.37593566519186356
HAdC2	0.5977175463623394	13545	0.37690959178562483
HAdC2	0.6077032810271041	13580	0.37788351837938616
HAdC2	0.6134094151212554	13615	0.37885744497314744
HAdC2	0.6162624821683309	13650	0.37983137156690877
HAdC2	0.6134094151212552	13685	0.38080529816067005
HAdC2	0.6019971469329529	13720	0.3817792247544314
HAdC2	0.5891583452211127	13755	0.38275315134819266
HAdC2	0.5834522111269616	13790	0.383727077941954
HAdC2	0.5877318116975749	13825	0.38470100453571526
HAdC2	0.5877318116975749	13860	0.3856749311294766
HAdC2	0.5977175463623394	13895	0.38664885772323787
HAdC2	0.6048502139800285	13930	0.3876227843169992
HAdC2	0.6062767475035664	13965	0.3885967109107605
HAdC2	0.6005706134094151	14000	0.3895706375045218
HAdC2	0.5920114122681883	14035	0.3905445640982831
HAdC2	0.593437945791726	14070	0.3915184906920444
HAdC2	0.5791726105563482	14105	0.3924924172858057
HAdC2	0.5791726105563482	14140	0.393466343879567
HAdC2	0.5791726105563482	14175	0.3944402704733283
HAdC2	0.5734664764621968	14210	0.39541419706708963
HAdC2	0.5720399429386591	14245	0.3963881236608509
HAdC2	0.557774607703281	14280	0.39736205025461224
HAdC2	0.5534950071326676	14315	0.3983359768483735
HAdC2	0.5463623395149786	14350	0.39930990344213485
HAdC2	0.5406562054208274	14385	0.4002838300358961
HAdC2	0.5477888730385163	14420	0.40125775662965746
HAdC2	0.5634807417974322	14455	0.40223168322341873
HAdC2	0.5634807417974322	14490	0.40320560981718007
HAdC2	0.5534950071326676	14525	0.40417953641094134
HAdC2	0.5563480741797432	14560	0.4051534630047027
HAdC2	0.5449358059914408	14595	0.406127389598464
HAdC2	0.5378031383737518	14630	0.4071013161922253
HAdC2	0.5335235378031384	14665	0.4080752427859866
HAdC2	0.5320970042796005	14700	0.4090491693797479
HAdC2	0.5420827389443652	14735	0.4100230959735092
HAdC2	0.5492154065620543	14770	0.4109970225672705
HAdC2	0.5634807417974322	14805	0.41197094916103183
HAdC2	0.5634807417974322	14840	0.4129448757547931
HAdC2	0.5691868758915835	14875	0.41391880234855444
HAdC2	0.5834522111269614	14910	0.4148927289423157
HAdC2	0.5877318116975749	14945	0.41586665553607705
HAdC2	0.5834522111269616	14980	0.4168405821298383
HAdC2	0.5820256776034237	15015	0.41781450872359965
HAdC2	0.5834522111269616	15050	0.41878843531736093
HAdC2	0.5920114122681883	15085	0.41976236191112226
HAdC2	0.5920114122681883	15120	0.42073628850488354
HAdC2	0.593437945791726	15155	0.42171021509864487
HAdC2	0.5962910128388017	15190	0.42268414169240615
HAdC2	0.6105563480741798	15225	0.4236580682861675
HAdC2	0.6077032810271041	15260	0.42463199487992875
HAdC2	0.6019971469329529	15295	0.4256059214736901
HAdC2	0.6077032810271041	15330	0.42657984806745136
HAdC2	0.609129814550642	15365	0.4275537746612127
HAdC2	0.6134094151212554	15400	0.42852770125497397
HAdC2	0.6048502139800285	15435	0.4295016278487353
HAdC2	0.6048502139800285	15470	0.4304755544424966
HAdC2	0.6062767475035663	15505	0.4314494810362579
HAdC2	0.5962910128388017	15540	0.4324234076300192
HAdC2	0.5905848787446505	15575	0.4333973342237805
HAdC2	0.5820256776034237	15610	0.4343712608175418
HAdC2	0.5905848787446505	15645	0.4353451874113031
HAdC2	0.6077032810271041	15680	0.4363191140050644
HAdC2	0.6162624821683309	15715	0.43729304059882573
HAdC2	0.6248216833095578	15750	0.438266967192587
HAdC2	0.6248216833095577	15785	0.43924089378634834
HAdC2	0.6219686162624822	15820	0.4402148203801096
HAdC2	0.6333808844507847	15855	0.44118874697387095
HAdC2	0.6462196861626248	15890	0.4421626735676322
HAdC2	0.6504992867332382	15925	0.44313660016139356
HAdC2	0.6604850213980029	15960	0.44411052675515483
HAdC2	0.666191155492154	15995	0.44508445334891616
HAdC2	0.6690442225392297	16030	0.44605837994267744
HAdC2	0.6747503566333809	16065	0.4470323065364388
HAdC2	0.6804564907275321	16100	0.44800623313020005
HAdC2	0.6804564907275321	16135	0.4489801597239614
HAdC2	0.6718972895863052	16170	0.44995408631772266
HAdC2	0.666191155492154	16205	0.450928012911484
HAdC2	0.6747503566333809	16240	0.45190193950524526
HAdC2	0.6690442225392297	16275	0.4528758660990066
HAdC2	0.6619115549215406	16310	0.4538497926927679
HAdC2	0.6476462196861625	16345	0.4548237192865292
HAdC2	0.644793152639087	16380	0.4557976458802905
HAdC2	0.6348074179743224	16415	0.4567715724740518
HAdC2	0.630527817403709	16450	0.45774549906781314
HAdC2	0.6291012838801712	16485	0.4587194256615744
HAdC2	0.6333808844507846	16520	0.45969335225533575
HAdC2	0.6262482168330956	16555	0.46066727884909703
HAdC2	0.6134094151212554	16590	0.46164120544285836
HAdC2	0.6048502139800285	16625	0.46261513203661964
HAdC2	0.5977175463623395	16660	0.46358905863038097
HAdC2	0.594864479315264	16695	0.46456298522414224
HAdC2	0.5920114122681883	16730	0.4655369118179036
HAdC2	0.5834522111269616	16765	0.46651083841166485
HAdC2	0.5848787446504993	16800	0.4674847650054262
HAdC2	0.5891583452211127	16835	0.46845869159918746
HAdC2	0.593437945791726	16870	0.4694326181929488
HAdC2	0.5905848787446505	16905	0.47040654478671007
HAdC2	0.5991440798858774	16940	0.4713804713804714
HAdC2	0.6105563480741798	16975	0.4723543979742327
HAdC2	0.6176890156918687	17010	0.473328324567994
HAdC2	0.6348074179743224	17045	0.4743022511617553
HAdC2	0.6291012838801712	17080	0.4752761777555166
HAdC2	0.6348074179743224	17115	0.4762501043492779
HAdC2	0.6362339514978601	17150	0.4772240309430392
HAdC2	0.6405135520684736	17185	0.4781979575368005
HAdC2	0.6476462196861626	17220	0.47917188413056183
HAdC2	0.651925820256776	17255	0.4801458107243231
HAdC2	0.6562054208273894	17290	0.48111973731808444
HAdC2	0.6476462196861626	17325	0.4820936639118457
HAdC2	0.6504992867332382	17360	0.48306759050560705
HAdC2	0.651925820256776	17395	0.4840415170993683
HAdC2	0.6562054208273895	17430	0.48501544369312966
HAdC2	0.6761768901569187	17465	0.48598937028689093
HAdC2	0.6676176890156919	17500	0.48696329688065226
HAdC2	0.6704707560627675	17535	0.48793722347441354
HAdC2	0.6718972895863052	17570	0.48891115006817487
HAdC2	0.6562054208273894	17605	0.48988507666193615
HAdC2	0.6476462196861625	17640	0.4908590032556975
HAdC2	0.6276747503566333	17675	0.49183292984945876
HAdC2	0.6362339514978601	17710	0.4928068564432201
HAdC2	0.62339514978602	17745	0.49378078303698136
HAdC2	0.6291012838801713	17780	0.4947547096307427
HAdC2	0.6134094151212554	17815	0.49572863622450397
HAdC2	0.6119828815977175	17850	0.4967025628182653
HAdC2	0.594864479315264	17885	0.4976764894120266
HAdC2	0.5863052781740371	17920	0.4986504160057879
HAdC2	0.5791726105563482	17955	0.4996243425995492
HAdC2	0.5706134094151212	17990	0.5005982691933105
HAdC2	0.5820256776034236	18025	0.5015721957870718
HAdC2	0.5848787446504993	18060	0.5025461223808331
HAdC2	0.5777460770328102	18095	0.5035200489745945
HAdC2	0.5706134094151212	18130	0.5044939755683557
HAdC2	0.5634807417974322	18165	0.505467902162117
HAdC2	0.5649072753209701	18200	0.5064418287558783
HAdC2	0.5620542082738944	18235	0.5074157553496397
HAdC2	0.5663338088445078	18270	0.508389681943401
HAdC2	0.5977175463623395	18305	0.5093636085371622
HAdC2	0.6019971469329529	18340	0.5103375351309236
HAdC2	0.6148359486447932	18375	0.5113114617246849
HAdC2	0.6005706134094151	18410	0.5122853883184462
HAdC2	0.6019971469329529	18445	0.5132593149122074
HAdC2	0.6034236804564908	18480	0.5142332415059688
HAdC2	0.6148359486447932	18515	0.5152071680997301
HAdC2	0.6148359486447932	18550	0.5161810946934914
HAdC2	0.630527817403709	18585	0.5171550212872527
HAdC2	0.6262482168330956	18620	0.518128947881014
HAdC2	0.6262482168330956	18655	0.5191028744747753
HAdC2	0.6319543509272468	18690	0.5200768010685366
HAdC2	0.6291012838801713	18725	0.5210507276622979
HAdC2	0.62339514978602	18760	0.5220246542560593
HAdC2	0.6219686162624822	18795	0.5229985808498205
HAdC2	0.62339514978602	18830	0.5239725074435818
HAdC2	0.6191155492154066	18865	0.5249464340373431
HAdC2	0.6148359486447932	18900	0.5259203606311045
HAdC2	0.6134094151212554	18935	0.5268942872248658
HAdC2	0.5977175463623395	18970	0.527868213818627
HAdC2	0.5777460770328102	19005	0.5288421404123883
HAdC2	0.5691868758915835	19040	0.5298160670061497
HAdC2	0.5592011412268189	19075	0.530789993599911
HAdC2	0.5549215406562054	19110	0.5317639201936722
HAdC2	0.5520684736091298	19145	0.5327378467874335
HAdC2	0.5392296718972895	19180	0.5337117733811949
HAdC2	0.5335235378031383	19215	0.5346856999749562
HAdC2	0.5249643366619116	19250	0.5356596265687175
HAdC2	0.5135520684736092	19285	0.5366335531624787
HAdC2	0.5106990014265336	19320	0.5376074797562401
HAdC2	0.5064194008559202	19355	0.5385814063500014
HAdC2	0.4921540656205421	19390	0.5395553329437627
HAdC2	0.4821683309557775	19425	0.540529259537524
HAdC2	0.4693295292439372	19460	0.5415031861312853
HAdC2	0.46790299572039945	19495	0.5424771127250466
HAdC2	0.4536376604850214	19530	0.5434510393188079
HAdC2	0.442225392296719	19565	0.5444249659125692
HAdC2	0.442225392296719	19600	0.5453988925063306
HAdC2	0.4322396576319544	19635	0.5463728191000918
HAdC2	0.4322396576319544	19670	0.5473467456938531
HAdC2	0.4293865905848787	19705	0.5483206722876144
HAdC2	0.4222539229671897	19740	0.5492945988813758
HAdC2	0.42082738944365194	19775	0.550268525475137
HAdC2	0.4222539229671897	19810	0.5512424520688983
HAdC2	0.42510699001426533	19845	0.5522163786626596
HAdC2	0.41512125534950073	19880	0.553190305256421
HAdC2	0.41512125534950073	19915	0.5541642318501823
HAdC2	0.4079885877318117	19950	0.5551381584439435
HAdC2	0.4094151212553495	19985	0.5561120850377048
HAdC2	0.4037089871611983	20020	0.5570860116314662
HAdC2	0.4051355206847361	20055	0.5580599382252275
HAdC2	0.41512125534950073	20090	0.5590338648189888
HAdC2	0.42653352353780316	20125	0.5600077914127501
HAdC2	0.43651925820256776	20160	0.5609817180065114
HAdC2	0.442225392296719	20195	0.5619556446002727
HAdC2	0.4507845934379458	20230	0.562929571194034
HAdC2	0.45506419400855924	20265	0.5639034977877954
HAdC2	0.4450784593437946	20300	0.5648774243815566
HAdC2	0.44650499286733236	20335	0.5658513509753179
HAdC2	0.449358059914408	20370	0.5668252775690792
HAdC2	0.4579172610556348	20405	0.5677992041628406
HAdC2	0.47075606276747506	20440	0.5687731307566019
HAdC2	0.47503566333808844	20475	0.5697470573503631
HAdC2	0.48074179743223966	20510	0.5707209839441244
HAdC2	0.4893009985734665	20545	0.5716949105378858
HAdC2	0.5035663338088445	20580	0.5726688371316471
HAdC2	0.5092724679029956	20615	0.5736427637254083
HAdC2	0.5178316690442225	20650	0.5746166903191696
HAdC2	0.514978601997147	20685	0.575590616912931
HAdC2	0.5178316690442225	20720	0.5765645435066923
HAdC2	0.5263908701854494	20755	0.5775384701004536
HAdC2	0.5192582025677603	20790	0.5785123966942148
HAdC2	0.5164051355206847	20825	0.5794863232879762
HAdC2	0.514978601997147	20860	0.5804602498817375
HAdC2	0.5092724679029956	20895	0.5814341764754988
HAdC2	0.5064194008559202	20930	0.58240810306926
HAdC2	0.5092724679029957	20965	0.5833820296630214
HAdC2	0.5121255349500713	21000	0.5843559562567827
HAdC2	0.5135520684736091	21035	0.585329882850544
HAdC2	0.5263908701854494	21070	0.5863038094443053
HAdC2	0.5263908701854494	21105	0.5872777360380667
HAdC2	0.514978601997147	21140	0.5882516626318279
HAdC2	0.5178316690442225	21175	0.5892255892255892
HAdC2	0.5178316690442226	21210	0.5901995158193505
HAdC2	0.5164051355206848	21245	0.5911734424131119
HAdC2	0.514978601997147	21280	0.5921473690068731
HAdC2	0.5092724679029957	21315	0.5931212956006344
HAdC2	0.5178316690442225	21350	0.5940952221943957
HAdC2	0.5335235378031384	21385	0.5950691487881571
HAdC2	0.5306704707560628	21420	0.5960430753819184
HAdC2	0.5278174037089872	21455	0.5970170019756796
HAdC2	0.5249643366619116	21490	0.5979909285694409
HAdC2	0.5249643366619116	21525	0.5989648551632023
HAdC2	0.5249643366619116	21560	0.5999387817569636
HAdC2	0.5378031383737518	21595	0.6009127083507249
HAdC2	0.5420827389443652	21630	0.6018866349444861
HAdC2	0.5406562054208274	21665	0.6028605615382475
HAdC2	0.5420827389443652	21700	0.6038344881320088
HAdC2	0.5520684736091298	21735	0.6048084147257701
HAdC2	0.543509272467903	21770	0.6057823413195313
HAdC2	0.5477888730385164	21805	0.6067562679132927
HAdC2	0.5563480741797433	21840	0.607730194507054
HAdC2	0.557774607703281	21875	0.6087041211008153
HAdC2	0.5534950071326676	21910	0.6096780476945767
HAdC2	0.5549215406562054	21945	0.610651974288338
HAdC2	0.557774607703281	21980	0.6116259008820992
HAdC2	0.5706134094151213	22015	0.6125998274758605
HAdC2	0.5463623395149786	22050	0.6135737540696219
HAdC2	0.5263908701854494	22085	0.6145476806633832
HAdC2	0.5292439372325249	22120	0.6155216072571444
HAdC2	0.5263908701854494	22155	0.6164955338509057
HAdC2	0.5378031383737518	22190	0.6174694604446671
HAdC2	0.5349500713266762	22225	0.6184433870384284
HAdC2	0.5406562054208274	22260	0.6194173136321897
HAdC2	0.5349500713266762	22295	0.6203912402259509
HAdC2	0.5349500713266762	22330	0.6213651668197123
HAdC2	0.5477888730385164	22365	0.6223390934134736
HAdC2	0.5520684736091298	22400	0.6233130200072349
HAdC2	0.5534950071326676	22435	0.6242869466009962
HAdC2	0.5592011412268189	22470	0.6252608731947575
HAdC2	0.5549215406562054	22505	0.6262347997885188
HAdC2	0.550641940085592	22540	0.6272087263822801
HAdC2	0.5592011412268189	22575	0.6281826529760414
HAdC2	0.5620542082738944	22610	0.6291565795698028
HAdC2	0.5549215406562054	22645	0.630130506163564
HAdC2	0.5492154065620543	22680	0.6311044327573253
HAdC2	0.5492154065620543	22715	0.6320783593510866
HAdC2	0.5677603423680456	22750	0.633052285944848
HAdC2	0.5805991440798859	22785	0.6340262125386092
HAdC2	0.5905848787446505	22820	0.6350001391323705
HAdC2	0.5877318116975749	22855	0.6359740657261318
HAdC2	0.5748930099857346	22890	0.6369479923198932
HAdC2	0.5848787446504993	22925	0.6379219189136545
HAdC2	0.5863052781740371	22960	0.6388958455074157
HAdC2	0.5877318116975749	22995	0.639869772101177
HAdC2	0.5834522111269616	23030	0.6408436986949384
HAdC2	0.5777460770328102	23065	0.6418176252886997
HAdC2	0.5820256776034236	23100	0.642791551882461
HAdC2	0.5677603423680456	23135	0.6437654784762222
HAdC2	0.5663338088445078	23170	0.6447394050699836
HAdC2	0.5706134094151213	23205	0.6457133316637449
HAdC2	0.5691868758915835	23240	0.6466872582575062
HAdC2	0.5649072753209701	23275	0.6476611848512674
HAdC2	0.5677603423680456	23310	0.6486351114450288
HAdC2	0.5763195435092725	23345	0.6496090380387901
HAdC2	0.5748930099857347	23380	0.6505829646325514
HAdC2	0.5706134094151213	23415	0.6515568912263127
HAdC2	0.5763195435092725	23450	0.652530817820074
HAdC2	0.5734664764621968	23485	0.6535047444138353
HAdC2	0.5777460770328102	23520	0.6544786710075966
HAdC2	0.5863052781740371	23555	0.6554525976013579
HAdC2	0.5977175463623394	23590	0.6564265241951193
HAdC2	0.6048502139800285	23625	0.6574004507888805
HAdC2	0.6062767475035663	23660	0.6583743773826418
HAdC2	0.6191155492154066	23695	0.6593483039764032
HAdC2	0.62339514978602	23730	0.6603222305701645
HAdC2	0.6134094151212554	23765	0.6612961571639258
HAdC2	0.6134094151212554	23800	0.662270083757687
HAdC2	0.6248216833095578	23835	0.6632440103514484
HAdC2	0.6333808844507846	23870	0.6642179369452097
HAdC2	0.6276747503566333	23905	0.665191863538971
HAdC2	0.6262482168330956	23940	0.6661657901327322
HAdC2	0.6248216833095578	23975	0.6671397167264936
HAdC2	0.6262482168330956	24010	0.6681136433202549
HAdC2	0.6176890156918688	24045	0.6690875699140162
HAdC2	0.6219686162624822	24080	0.6700614965077775
HAdC2	0.6262482168330956	24115	0.6710354231015389
HAdC2	0.6205420827389443	24150	0.6720093496953001
HAdC2	0.6291012838801712	24185	0.6729832762890614
HAdC2	0.6276747503566333	24220	0.6739572028828227
HAdC2	0.6205420827389443	24255	0.6749311294765841
HAdC2	0.6091298145506419	24290	0.6759050560703453
HAdC2	0.6034236804564908	24325	0.6768789826641066
HAdC2	0.6048502139800285	24360	0.6778529092578679
HAdC2	0.5891583452211127	24395	0.6788268358516293
HAdC2	0.5848787446504993	24430	0.6798007624453906
HAdC2	0.5877318116975749	24465	0.6807746890391518
HAdC2	0.5848787446504993	24500	0.6817486156329131
HAdC2	0.5820256776034236	24535	0.6827225422266745
HAdC2	0.5720399429386591	24570	0.6836964688204358
HAdC2	0.5734664764621968	24605	0.684670395414197
HAdC2	0.5834522111269614	24640	0.6856443220079583
HAdC2	0.5834522111269614	24675	0.6866182486017197
HAdC2	0.586305278174037	24710	0.687592175195481
HAdC2	0.593437945791726	24745	0.6885661017892423
HAdC2	0.5891583452211127	24780	0.6895400283830035
HAdC2	0.5891583452211127	24815	0.6905139549767649
HAdC2	0.5848787446504993	24850	0.6914878815705262
HAdC2	0.5863052781740371	24885	0.6924618081642875
HAdC2	0.5777460770328102	24920	0.6934357347580488
HAdC2	0.5777460770328102	24955	0.6944096613518101
HAdC2	0.5848787446504993	24990	0.6953835879455714
HAdC2	0.5820256776034237	25025	0.6963575145393327
HAdC2	0.5763195435092725	25060	0.697331441133094
HAdC2	0.5791726105563482	25095	0.6983053677268554
HAdC2	0.5763195435092725	25130	0.6992792943206166
HAdC2	0.5877318116975749	25165	0.7002532209143779
HAdC2	0.5905848787446506	25200	0.7012271475081392
HAdC2	0.5848787446504993	25235	0.7022010741019006
HAdC2	0.5748930099857347	25270	0.7031750006956619
HAdC2	0.5748930099857347	25305	0.7041489272894231
HAdC2	0.5677603423680456	25340	0.7051228538831844
HAdC2	0.5734664764621968	25375	0.7060967804769458
HAdC2	0.5649072753209701	25410	0.7070707070707071
HAdC2	0.5606276747503567	25445	0.7080446336644683
HAdC2	0.5649072753209701	25480	0.7090185602582296
HAdC2	0.5649072753209701	25515	0.709992486851991
HAdC2	0.5592011412268187	25550	0.7109664134457523
HAdC2	0.5606276747503566	25585	0.7119403400395136
HAdC2	0.5663338088445078	25620	0.712914266633275
HAdC2	0.5649072753209701	25655	0.7138881932270362
HAdC2	0.5649072753209701	25690	0.7148621198207975
HAdC2	0.5634807417974322	25725	0.7158360464145588
HAdC2	0.5592011412268187	25760	0.7168099730083202
HAdC2	0.5606276747503567	25795	0.7177838996020814
HAdC2	0.5706134094151213	25830	0.7187578261958427
HAdC2	0.5706134094151213	25865	0.719731752789604
HAdC2	0.5748930099857347	25900	0.7207056793833654
HAdC2	0.5848787446504993	25935	0.7216796059771267
HAdC2	0.5977175463623394	25970	0.7226535325708879
HAdC2	0.593437945791726	26005	0.7236274591646492
HAdC2	0.5977175463623394	26040	0.7246013857584106
HAdC2	0.5962910128388017	26075	0.7255753123521719
HAdC2	0.6034236804564908	26110	0.7265492389459332
HAdC2	0.6077032810271041	26145	0.7275231655396944
HAdC2	0.6105563480741798	26180	0.7284970921334558
HAdC2	0.6105563480741798	26215	0.7294710187272171
HAdC2	0.6205420827389443	26250	0.7304449453209784
HAdC2	0.6191155492154066	26285	0.7314188719147396
HAdC2	0.6162624821683309	26320	0.732392798508501
HAdC2	0.6191155492154066	26355	0.7333667251022623
HAdC2	0.6205420827389443	26390	0.7343406516960236
HAdC2	0.6248216833095578	26425	0.7353145782897849
HAdC2	0.630527817403709	26460	0.7362885048835462
HAdC2	0.6291012838801712	26495	0.7372624314773075
HAdC2	0.6262482168330956	26530	0.7382363580710688
HAdC2	0.62339514978602	26565	0.7392102846648301
HAdC2	0.6134094151212554	26600	0.7401842112585915
HAdC2	0.5977175463623394	26635	0.7411581378523527
HAdC2	0.5920114122681883	26670	0.742132064446114
HAdC2	0.5920114122681883	26705	0.7431059910398753
HAdC2	0.594864479315264	26740	0.7440799176336367
HAdC2	0.5905848787446505	26775	0.745053844227398
HAdC2	0.5777460770328102	26810	0.7460277708211592
HAdC2	0.5791726105563482	26845	0.7470016974149205
HAdC2	0.5706134094151213	26880	0.7479756240086819
HAdC2	0.5691868758915835	26915	0.7489495506024432
HAdC2	0.5649072753209701	26950	0.7499234771962044
HAdC2	0.557774607703281	26985	0.7508974037899657
HAdC2	0.5649072753209701	27020	0.7518713303837271
HAdC2	0.5620542082738944	27055	0.7528452569774884
HAdC2	0.5592011412268187	27090	0.7538191835712497
HAdC2	0.5592011412268187	27125	0.7547931101650109
HAdC2	0.5563480741797432	27160	0.7557670367587723
HAdC2	0.5606276747503567	27195	0.7567409633525336
HAdC2	0.5649072753209701	27230	0.7577148899462949
HAdC2	0.5520684736091298	27265	0.7586888165400562
HAdC2	0.5592011412268189	27300	0.7596627431338175
HAdC2	0.5706134094151213	27335	0.7606366697275788
HAdC2	0.5805991440798859	27370	0.7616105963213401
HAdC2	0.5877318116975749	27405	0.7625845229151015
HAdC2	0.5734664764621968	27440	0.7635584495088628
HAdC2	0.5748930099857347	27475	0.764532376102624
HAdC2	0.5820256776034236	27510	0.7655063026963853
HAdC2	0.5791726105563482	27545	0.7664802292901467
HAdC2	0.5848787446504993	27580	0.767454155883908
HAdC2	0.5905848787446505	27615	0.7684280824776692
HAdC2	0.5863052781740371	27650	0.7694020090714305
HAdC2	0.5920114122681883	27685	0.7703759356651919
HAdC2	0.5920114122681883	27720	0.7713498622589532
HAdC2	0.594864479315264	27755	0.7723237888527145
HAdC2	0.6034236804564908	27790	0.7732977154464757
HAdC2	0.593437945791726	27825	0.7742716420402371
HAdC2	0.5777460770328102	27860	0.7752455686339984
HAdC2	0.5720399429386591	27895	0.7762194952277597
HAdC2	0.5606276747503567	27930	0.777193421821521
HAdC2	0.5649072753209701	27965	0.7781673484152823
HAdC2	0.5606276747503567	28000	0.7791412750090436
HAdC2	0.5449358059914409	28035	0.7801152016028049
HAdC2	0.5378031383737518	28070	0.7810891281965662
HAdC2	0.529243937232525	28105	0.7820630547903276
HAdC2	0.5420827389443652	28140	0.7830369813840888
HAdC2	0.5492154065620543	28175	0.7840109079778501
HAdC2	0.5406562054208274	28210	0.7849848345716114
HAdC2	0.5349500713266762	28245	0.7859587611653728
HAdC2	0.5206847360912982	28280	0.786932687759134
HAdC2	0.5049928673323824	28315	0.7879066143528953
HAdC2	0.5021398002853067	28350	0.7888805409466566
HAdC2	0.4835948644793152	28385	0.789854467540418
HAdC2	0.4835948644793152	28420	0.7908283941341793
HAdC2	0.4764621968616262	28455	0.7918023207279405
HAdC2	0.46504992867332384	28490	0.7927762473217018
HAdC2	0.4736091298145506	28525	0.7937501739154632
HAdC2	0.4721825962910128	28560	0.7947241005092245
HAdC2	0.4650499286733238	28595	0.7956980271029858
HAdC2	0.4593437945791726	28630	0.796671953696747
HAdC2	0.4479315263908702	28665	0.7976458802905084
HAdC2	0.44935805991440797	28700	0.7986198068842697
HAdC2	0.44507845934379453	28735	0.799593733478031
HAdC2	0.43366619115549215	28770	0.8005676600717923
HAdC2	0.43366619115549215	28805	0.8015415866655536
HAdC2	0.4194008559201141	28840	0.8025155132593149
HAdC2	0.41226818830242506	28875	0.8034894398530762
HAdC2	0.4094151212553495	28910	0.8044633664468375
HAdC2	0.39657631954350925	28945	0.8054372930405989
HAdC2	0.40228245363766046	28980	0.8064112196343601
HAdC2	0.41226818830242506	29015	0.8073851462281214
HAdC2	0.41084165477888734	29050	0.8083590728218827
HAdC2	0.4222539229671897	29085	0.8093329994156441
HAdC2	0.41797432239657634	29120	0.8103069260094053
HAdC2	0.42653352353780316	29155	0.8112808526031666
HAdC2	0.43081312410841655	29190	0.812254779196928
HAdC2	0.4222539229671897	29225	0.8132287057906893
HAdC2	0.4322396576319544	29260	0.8142026323844506
HAdC2	0.43081312410841655	29295	0.8151765589782118
HAdC2	0.442225392296719	29330	0.8161504855719732
HAdC2	0.4479315263908702	29365	0.8171244121657345
HAdC2	0.442225392296719	29400	0.8180983387594958
HAdC2	0.4393723252496434	29435	0.8190722653532571
HAdC2	0.449358059914408	29470	0.8200461919470184
HAdC2	0.4536376604850214	29505	0.8210201185407797
HAdC2	0.45649072753209696	29540	0.821994045134541
HAdC2	0.4522111269614836	29575	0.8229679717283023
HAdC2	0.4621968616262482	29610	0.8239418983220637
HAdC2	0.4721825962910129	29645	0.8249158249158249
HAdC2	0.4764621968616262	29680	0.8258897515095862
HAdC2	0.46504992867332384	29715	0.8268636781033475
HAdC2	0.463623395149786	29750	0.8278376046971089
HAdC2	0.4664764621968616	29785	0.8288115312908702
HAdC2	0.45649072753209696	29820	0.8297854578846314
HAdC2	0.449358059914408	29855	0.8307593844783927
HAdC2	0.44507845934379464	29890	0.8317333110721541
HAdC2	0.4465049928673324	29925	0.8327072376659154
HAdC2	0.4379457917261056	29960	0.8336811642596766
HAdC2	0.45506419400855924	29995	0.8346550908534379
HAdC2	0.44650499286733236	30030	0.8356290174471993
HAdC2	0.4579172610556348	30065	0.8366029440409606
HAdC2	0.4593437945791726	30100	0.8375768706347219
HAdC2	0.46219686162624823	30135	0.8385507972284831
HAdC2	0.47360912981455067	30170	0.8395247238222445
HAdC2	0.4664764621968617	30205	0.8404986504160058
HAdC2	0.4621968616262482	30240	0.8414725770097671
HAdC2	0.463623395149786	30275	0.8424465036035284
HAdC2	0.4664764621968616	30310	0.8434204301972897
HAdC2	0.47075606276747506	30345	0.844394356791051
HAdC2	0.47075606276747506	30380	0.8453682833848123
HAdC2	0.48787446504992865	30415	0.8463422099785736
HAdC2	0.4893009985734665	30450	0.847316136572335
HAdC2	0.4736091298145506	30485	0.8482900631660962
HAdC2	0.47075606276747506	30520	0.8492639897598575
HAdC2	0.4664764621968616	30555	0.8502379163536188
HAdC2	0.47075606276747506	30590	0.8512118429473802
HAdC2	0.46790299572039945	30625	0.8521857695411414
HAdC2	0.4736091298145506	30660	0.8531596961349027
HAdC2	0.4664764621968616	30695	0.854133622728664
HAdC2	0.4664764621968616	30730	0.8551075493224254
HAdC2	0.46219686162624823	30765	0.8560814759161867
HAdC2	0.4664764621968617	30800	0.8570554025099479
HAdC2	0.47788873038516405	30835	0.8580293291037092
HAdC2	0.4764621968616262	30870	0.8590032556974706
HAdC2	0.4793152639087018	30905	0.8599771822912319
HAdC2	0.4821683309557775	30940	0.8609511088849932
HAdC2	0.4736091298145506	30975	0.8619250354787545
HAdC2	0.47503566333808844	31010	0.8628989620725158
HAdC2	0.4721825962910128	31045	0.8638728886662771
HAdC2	0.47503566333808844	31080	0.8648468152600384
HAdC2	0.4693295292439372	31115	0.8658207418537998
HAdC2	0.4693295292439372	31150	0.866794668447561
HAdC2	0.4864479315263909	31185	0.8677685950413223
HAdC2	0.5035663338088445	31220	0.8687425216350836
HAdC2	0.5064194008559201	31255	0.869716448228845
HAdC2	0.4921540656205421	31290	0.87069037482260625
HAdC2	0.4921540656205421	31325	0.8716643014163675
HAdC2	0.48930099857346643	31360	0.8726382280101288
HAdC2	0.48930099857346643	31395	0.8736121546038902
HAdC2	0.4821683309557775	31430	0.8745860811976515
HAdC2	0.47503566333808844	31465	0.8755600077914127
HAdC2	0.4693295292439372	31500	0.876533934385174
HAdC2	0.4621968616262482	31535	0.8775078609789354
HAdC2	0.45078459343794575	31570	0.8784817875726967
HAdC2	0.4407988587731812	31605	0.879455714166458
HAdC2	0.43366619115549215	31640	0.8804296407602192
HAdC2	0.4322396576319544	31675	0.8814035673539806
HAdC2	0.427960057061341	31710	0.8823774939477419
HAdC2	0.4194008559201141	31745	0.8833514205415032
HAdC2	0.4065620542082739	31780	0.8843253471352645
HAdC2	0.40228245363766046	31815	0.8852992737290258
HAdC2	0.40228245363766046	31850	0.8862732003227871
HAdC2	0.38944365192582026	31885	0.8872471269165484
HAdC2	0.3851640513552068	31920	0.8882210535103097
HAdC2	0.3751783166904422	31955	0.889194980104071
HAdC2	0.38373751783166904	31990	0.8901689066978323
HAdC2	0.3880171184022825	32025	0.8911428332915936
HAdC2	0.3851640513552068	32060	0.8921167598853549
HAdC2	0.38516405135520687	32095	0.8930906864791163
HAdC2	0.38088445078459343	32130	0.8940646130728775
HAdC2	0.3780313837375178	32165	0.8950385396666388
HAdC2	0.38231098430813126	32200	0.8960124662604001
HAdC2	0.3780313837375178	32235	0.8969863928541615
HAdC2	0.3737517831669044	32270	0.8979603194479228
HAdC2	0.3751783166904422	32305	0.898934246041684
HAdC2	0.38088445078459343	32340	0.8999081726354453
HAdC2	0.3880171184022825	32375	0.9008820992292067
HAdC2	0.38659058487874465	32410	0.901856025822968
HAdC2	0.3880171184022825	32445	0.9028299524167293
HAdC2	0.38659058487874465	32480	0.9038038790104905
HAdC2	0.3794579172610556	32515	0.9047778056042519
HAdC2	0.3794579172610556	32550	0.9057517321980132
HAdC2	0.38088445078459343	32585	0.9067256587917745
HAdC2	0.38373751783166904	32620	0.9076995853855357
HAdC2	0.39372325249643364	32655	0.9086735119792971
HAdC2	0.3894436519258203	32690	0.9096474385730584
HAdC2	0.39514978601997147	32725	0.9106213651668197
HAdC2	0.39657631954350925	32760	0.911595291760581
HAdC2	0.40656205420827385	32795	0.9125692183543423
HAdC2	0.4236804564907275	32830	0.9135431449481036
HAdC2	0.4322396576319544	32865	0.9145170715418649
HAdC2	0.44507845934379464	32900	0.9154909981356263
HAdC2	0.4621968616262482	32935	0.9164649247293876
HAdC2	0.4736091298145506	32970	0.9174388513231488
HAdC2	0.48787446504992865	33005	0.9184127779169101
HAdC2	0.4964336661911555	33040	0.9193867045106715
HAdC2	0.4978601997146933	33075	0.9203606311044328
HAdC2	0.5021398002853067	33110	0.9213345576981941
HAdC2	0.5135520684736091	33145	0.9223084842919553
HAdC2	0.5249643366619116	33180	0.9232824108857167
HAdC2	0.5320970042796005	33215	0.924256337479478
HAdC2	0.5320970042796005	33250	0.9252302640732393
HAdC2	0.536376604850214	33285	0.9262041906670005
HAdC2	0.5378031383737518	33320	0.9271781172607619
HAdC2	0.5420827389443652	33355	0.9281520438545232
HAdC2	0.5534950071326676	33390	0.9291259704482845
HAdC2	0.5463623395149786	33425	0.9300998970420458
HAdC2	0.5477888730385163	33460	0.9310738236358072
HAdC2	0.5463623395149786	33495	0.9320477502295684
HAdC2	0.5406562054208274	33530	0.9330216768233297
HAdC2	0.5392296718972895	33565	0.933995603417091
HAdC2	0.5335235378031384	33600	0.9349695300108524
HAdC2	0.5249643366619116	33635	0.9359434566046136
HAdC2	0.5292439372325249	33670	0.9369173831983749
HAdC2	0.5249643366619116	33705	0.9378913097921362
HAdC2	0.5178316690442226	33740	0.9388652363858976
HAdC2	0.5235378031383737	33775	0.9398391629796589
HAdC2	0.5278174037089871	33810	0.9408130895734201
HAdC2	0.5192582025677603	33845	0.9417870161671814
HAdC2	0.5206847360912982	33880	0.9427609427609428
HAdC2	0.5292439372325249	33915	0.9437348693547041
HAdC2	0.5306704707560628	33950	0.9447087959484654
HAdC2	0.5406562054208274	33985	0.9456827225422266
HAdC2	0.5206847360912982	34020	0.946656649135988
HAdC2	0.5064194008559202	34055	0.9476305757297493
HAdC2	0.5106990014265336	34090	0.9486045023235106
HAdC2	0.5092724679029957	34125	0.9495784289172718
HAdC2	0.5106990014265336	34160	0.9505523555110332
HAdC2	0.5064194008559202	34195	0.9515262821047945
HAdC2	0.5021398002853067	34230	0.9525002086985558
HAdC2	0.4935805991440799	34265	0.9534741352923171
HAdC2	0.49072753209700426	34300	0.9544480618860784
HAdC2	0.4878744650499287	34335	0.9554219884798397
HAdC2	0.47788873038516405	34370	0.956395915073601
HAdC2	0.47360912981455067	34405	0.9573698416673623
HAdC2	0.4721825962910129	34440	0.9583437682611237
HAdC2	0.47360912981455067	34475	0.9593176948548849
HAdC2	0.48074179743223966	34510	0.9602916214486462
HAdC2	0.48074179743223966	34545	0.9612655480424075
HAdC2	0.4793152639087019	34580	0.9622394746361689
HAdC2	0.47075606276747506	34615	0.9632134012299302
HAdC2	0.4736091298145506	34650	0.9641873278236914
HAdC2	0.4621968616262482	34685	0.9651612544174528
HAdC2	0.47503566333808844	34720	0.9661351810112141
HAdC2	0.4821683309557775	34755	0.9671091076049754
HAdC2	0.4593437945791726	34790	0.9680830341987366
HAdC2	0.4593437945791726	34825	0.969056960792498
HAdC2	0.4522111269614836	34860	0.9700308873862593
HAdC2	0.45506419400855924	34895	0.9710048139800206
HAdC2	0.4579172610556348	34930	0.9719787405737819
HAdC2	0.46077032810271035	34965	0.9729526671675433
HAdC2	0.4621968616262482	35000	0.9739265937613045
HAdC2	0.4679029957203994	35035	0.9749005203550658
HAdC2	0.4693295292439372	35070	0.9758744469488271
HAdC2	0.46219686162624823	35105	0.9768483735425885
[truncated: 6,059 more rows]
