# Supplementary material for: Adenovirus maturation establishes the transcription competent packaging of its genome
Source: EMBO Rep. 2025 Oct 21;26(22):5589–611. doi: 10.1038/s44319-025-00598-z (PMC12635127; doi:10.1038/s44319-025-00598-z)
Supplement: Supplementary file 6 — Source data Fig. 5 [file 44319_2025_598_MOESM6_ESM.zip › figure5/D/mut_freq_hexons.txt]

0.875
0.875
0.875
0.875
0.875
0.875
0.875
0.875
0.875
0.875
0.0
0.125
0.875
0.875
0.0
0.0
0.125
0.875
0.875
0.875
0.125
0.375
0.0
0.125
0.125
0.5
0.0
0.125
0.0
0.0
0.25
0.0
0.125
0.125
0.125
0.25
0.0
0.0
0.0
0.0
0.125
0.25
0.0
0.125
0.0
0.0
0.125
0.25
0.0
0.0
0.5
0.25
0.0
0.0
0.25
0.125
0.5
0.0
0.0
0.0
0.0
0.125
0.125
0.125
0.0
0.0
0.0
0.125
0.125
0.125
0.0
0.0
0.0
0.25
0.125
0.125
0.0
0.0
0.0
0.375
0.125
0.0
0.125
0.375
0.0
0.125
0.25
0.25
0.125
0.0
0.375
1.0
0.125
0.125
0.0
0.125
0.5
0.0
0.375
0.25
0.125
0.125
0.0
0.0
0.0
0.125
0.125
0.0
0.0
0.0
0.0
0.125
0.125
0.0
0.125
0.0
0.0
0.0
0.125
0.0
0.125
0.0
0.0
0.0
0.0
0.0
0.25
0.0
0.0
0.0
0.0
0.125
0.0
0.0
0.125
0.0
0.0
0.375
0.0
0.0
0.0
0.25
0.375
0.125
0.25
0.125
0.625
0.375
1.0
0.25
0.625
1.0
0.625
1.0
1.0
1.0
0.75
1.0
1.0
1.0
1.0
0.875
0.875
0.875
0.75
0.75
0.75
0.75
1.0
0.75
1.0
0.75
1.0
0.75
1.0
1.0
0.75
0.625
0.875
0.875
0.875
0.875
0.75
0.75
1.0
1.0
0.5
0.375
0.625
1.0
0.5
0.25
0.375
0.25
0.5
1.0
1.0
0.25
0.875
0.875
0.875
1.0
0.375
0.25
0.5
0.5
0.875
0.75
0.25
0.375
0.5
0.25
0.25
1.0
0.25
1.0
0.375
0.625
0.875
1.0
0.75
1.0
0.5
0.5
0.5
0.25
0.25
0.125
0.375
0.375
0.5
0.125
0.0
0.25
0.875
0.875
0.875
0.875
0.0
0.875
0.875
0.875
0.0
0.5
0.125
0.5
0.625
0.625
0.125
1.0
0.5
1.0
1.0
0.625
0.875
0.75
0.75
1.0
0.625
1.0
0.5
0.0
0.0
0.5
0.125
0.125
0.875
1.0
0.5
0.125
0.5
0.25
0.25
0.125
0.125
0.0
0.0
0.125
0.375
0.125
0.5
0.0
0.125
0.125
0.625
0.625
0.0
0.125
0.0
0.375
1.0
0.5
1.0
1.0
0.875
0.875
0.875
1.0
0.625
1.0
0.625
0.75
1.0
0.75
1.0
0.75
1.0
0.5
1.0
0.5
0.625
1.0
0.25
0.25
0.625
1.0
0.625
0.625
1.0
1.0
0.875
0.875
1.0
1.0
0.75
1.0
0.5
1.0
1.0
0.625
1.0
0.375
1.0
0.625
0.375
0.25
0.125
0.5
0.125
0.5
0.125
0.625
0.375
0.25
0.375
0.0
0.0
0.125
0.125
0.5
0.25
0.125
0.25
0.125
0.5
0.625
1.0
0.5
0.875
0.875
1.0
0.5
0.25
1.0
1.0
0.5
0.25
0.375
0.125
0.25
0.5
0.375
0.125
0.125
0.0
0.0
0.0
0.0
0.0
0.25
0.0
0.0
0.0
0.0
0.0
0.25
0.125
0.0
0.125
0.0
0.125
0.125
0.0
0.25
0.125
0.125
0.25
0.0
0.125
0.0
0.125
0.125
0.125
0.25
0.0
0.125
0.125
0.0
0.125
0.0
0.0
0.125
0.0
0.0
0.0
0.0
0.0
0.0
0.0
0.0
0.0
0.0
0.0
0.125
0.25
0.0
0.125
0.375
0.5
0.25
0.125
0.0
0.5
0.125
0.0
0.0
0.125
0.125
0.0
0.0
0.125
0.0
0.0
0.0
0.125
0.0
0.0
0.25
0.0
0.0
0.0
0.125
0.125
0.25
0.0
0.125
0.0
0.375
0.0
0.125
0.25
0.125
0.0
0.125
0.0
0.125
0.125
0.125
0.125
0.625
0.0
1.0
0.25
1.0
0.5
0.625
0.25
0.875
0.875
0.875
0.875
0.375
0.5
0.5
0.5
0.0
1.0
0.625
0.625
1.0
1.0
1.0
0.75
0.875
0.75
0.75
0.75
1.0
1.0
0.25
0.5
0.25
0.125
0.625
1.0
0.375
1.0
0.625
0.5
1.0
1.0
0.375
0.375
0.25
1.0
0.625
0.0
0.125
0.625
0.5
0.125
0.125
0.0
0.0
0.125
0.375
1.0
0.0
0.125
0.125
0.25
0.25
0.5
0.0
0.125
0.125
0.125
0.0
0.375
0.0
0.125
0.0
0.0
0.0
0.0
0.5
0.25
0.0
0.25
0.375
0.125
1.0
0.125
0.875
0.875
0.875
0.375
0.375
0.5
0.375
1.0
0.125
0.5
0.125
0.0
0.0
0.625
0.0
0.0
0.0
0.5
0.0
0.125
0.375
0.375
0.25
0.5
0.25
0.25
0.0
1.0
0.25
0.375
0.0
0.25
0.0
0.0
0.0
0.0
0.0
0.375
0.0
0.5
0.0
0.0
0.125
0.0
0.0
0.0
0.0
0.0
0.0
0.0
0.0
0.0
0.125
0.0
0.0
0.125
0.0
0.0
0.0
0.25
0.0
0.0
0.0
0.0
0.125
0.0
0.0
0.25
0.25
0.0
0.0
0.0
0.0
0.0
0.0
0.0
0.0
0.125
0.0
0.0
0.125
0.0
0.125
0.0
0.0
0.0
0.0
0.0
0.0
0.25
0.0
0.0
0.0
0.0
0.0
0.25
0.125
0.0
0.0
0.0
0.125
0.0
0.0
0.375
0.0
0.0
0.0
0.0
0.0
0.0
0.0
0.0
0.0
0.0
0.375
0.0
0.0
0.0
0.25
0.25
1.0
0.25
0.5
0.125
0.375
0.25
0.0
0.125
0.0
0.375
0.0
0.125
0.0
0.0
0.125
0.0
0.0
0.0
0.125
0.125
0.125
0.0
0.0
0.125
0.0
0.0
0.0
0.0
0.25
0.125
0.0
0.0
0.0
0.25
0.0
0.25
0.0
0.0
0.0
0.25
0.0
0.125
0.0
0.125
0.0
0.0
0.125
0.125
0.0
0.125
0.25
0.25
0.0
0.25
0.375
0.125
0.0
0.125
0.0
0.0
0.25
0.0
0.125
0.0
0.125
0.25
0.125
0.0
0.0
0.0
0.25
0.0
0.0
0.0
0.125
0.0
0.25
0.25
0.0
0.0
0.0
0.125
0.0
0.0
0.125
0.25
1.0
0.0
0.125
0.125
0.25
0.5
0.0
0.0
0.0
0.0
0.125
0.0
0.0
0.125
0.0
0.125
0.0
0.0
0.0
0.0
0.25
0.0
0.0
0.0
0.25
0.25
0.125
0.25
0.125
0.5
0.0
0.0
0.125
0.0
0.125
0.125
0.0
0.0
0.0
0.0
0.0
0.0
0.0
0.0
0.125
0.0
0.0
0.125
0.0
0.0
0.0
0.0
0.0
1.0
0.0
0.875
0.875
0.0
0.125
0.0
0.0
0.125
0.125
0.125
0.125
0.0
0.125
0.125
0.0
0.0
0.0
0.0
0.0
0.0
0.0
0.125
0.0
0.0
0.125
0.375
1.0
0.0
0.0
0.125
0.125
0.0
0.125
0.0
0.25
0.375
1.0
0.125
0.125
1.0
0.125
0.125
0.125
0.125
0.125
0.0
0.125
0.0
0.25
0.0
0.0
0.0
0.25
0.0
0.0
0.125
0.0
0.0
0.25
0.125
0.25
0.625
0.625
0.5
0.125
0.375
0.5
0.0
0.375
0.5
0.0
0.375
0.5
0.875
0.875
0.875
0.875
0.875
0.875
0.875
0.875
0.875
0.875
0.875
0.875
0.875
0.625
1.0
0.125
0.125
0.0
0.0
0.0
0.0
0.125
0.375
0.25
0.25
0.25
0.875
0.875
0.875
0.375
0.875
0.25
0.125
0.25
0.125
1.0
0.0
0.375
1.0
0.125
0.0
0.0
0.0
0.625
0.0
0.0
0.0
0.0
0.0
0.0
0.625
0.25
0.0
0.125
0.625
0.0
0.875
0.875
0.875
0.375
0.125
0.125
0.0
0.0
0.0
0.125
0.0
0.0
0.125
0.375
1.0
0.0
0.125
0.125
0.0
0.0
0.0
0.0
0.125
0.0
0.0
0.125
0.0
0.0
0.25
0.0
0.0
0.0
0.0
0.0
0.0
0.0
0.5
0.125
0.0
0.25
0.0
0.125
0.125
0.0
0.125
0.125
0.125
0.125
0.25
0.0
0.0
0.125
0.0
0.125
0.0
0.125
0.0
0.25
0.0
0.125
0.125
0.0
0.375
0.125
0.125
0.125
0.0
0.0
0.0
0.125
0.125
0.0
0.125
0.25
0.0
0.0
0.125
0.0
0.125
0.0
0.125
0.125
0.5
0.125
0.0
0.125
0.0
0.0
0.0
0.0
0.125
0.125
0.0
0.0
0.0
0.125
0.125
0.0
