# Supplementary material for: Adenovirus maturation establishes the transcription competent packaging of its genome
Source: EMBO Rep. 2025 Oct 21;26(22):5589–611. doi: 10.1038/s44319-025-00598-z (PMC12635127; doi:10.1038/s44319-025-00598-z)
Supplement: Supplementary file 6 — Source data Fig. 5 [file 44319_2025_598_MOESM6_ESM.zip › figure5/D/mut_freq_fibers.txt]

0.0
0.5
0.7
1.0
0.9
0.9
0.9
0.9
0.9
0.9
0.9
0.9
0.9
0.9
0.9
0.9
0.9
0.9
0.9
0.2
0.4
0.1
1.0
0.9
0.9
0.9
0.9
0.9
0.9
0.9
0.9
0.9
0.9
0.9
0.9
0.9
0.9
0.9
0.9
0.9
0.9
0.9
0.9
0.9
0.9
0.9
0.9
0.9
0.9
0.9
0.9
0.9
0.9
0.9
0.9
0.9
0.9
0.9
0.9
0.9
0.9
0.9
0.9
0.9
0.9
0.9
0.9
0.9
0.9
0.9
0.9
0.9
0.9
0.9
0.9
0.9
0.9
0.9
0.6
0.4
0.3
0.6
0.3
0.4
0.1
0.1
0.1
0.0
0.2
0.6
0.7
0.7
1.0
0.8
1.0
0.6
0.7
0.6
0.2
0.4
0.9
0.9
0.9
0.9
0.9
0.9
0.9
0.9
0.9
0.9
0.9
0.9
0.9
0.9
0.9
0.9
0.9
0.9
0.9
0.9
0.9
0.9
0.9
0.9
0.9
0.9
0.9
0.9
0.9
0.9
0.9
0.9
0.9
0.9
0.9
0.9
0.9
0.9
0.9
0.9
0.9
0.9
0.9
0.9
0.9
0.9
0.9
0.9
0.9
0.9
0.9
0.9
0.9
0.9
0.9
0.9
0.9
0.9
0.9
0.9
0.9
0.9
0.9
0.9
0.9
0.9
0.9
0.9
0.9
0.9
0.9
0.9
0.9
0.9
0.9
0.9
0.9
0.9
0.9
0.9
0.9
0.9
0.9
0.9
0.9
0.9
0.9
0.9
0.9
0.9
0.9
0.9
0.9
0.9
0.9
0.9
0.9
0.9
0.9
0.9
0.9
0.9
0.9
0.9
0.9
0.9
0.9
0.9
0.9
0.9
0.6
0.5
0.0
0.1
0.2
0.5
0.2
1.0
0.4
0.9
0.1
0.5
0.5
0.5
0.5
0.2
0.4
0.0
0.3
0.1
0.5
0.2
1.0
0.6
0.7
0.6
0.9
0.1
0.4
0.4
0.4
0.7
0.9
0.9
0.9
0.4
0.9
1.0
0.3
0.6
0.5
0.7
0.9
0.9
0.9
0.9
0.9
0.9
0.9
0.9
0.9
0.9
0.9
0.9
0.9
0.9
0.9
0.2
0.0
0.6
0.1
0.6
0.2
0.3
0.5
0.6
0.4
1.0
1.0
0.3
0.7
0.5
0.6
0.4
1.0
0.9
0.9
0.9
0.9
1.0
0.9
0.9
0.9
0.6
0.7
0.6
0.6
0.6
0.6
0.1
0.2
0.6
0.5
0.4
0.6
1.0
0.9
1.0
0.4
0.6
0.1
0.6
0.7
1.0
0.7
0.9
0.9
0.9
0.9
0.9
0.9
0.9
0.9
0.9
0.9
0.9
0.9
0.9
0.9
0.9
0.9
0.9
0.9
0.5
0.5
1.0
0.7
0.7
0.7
1.0
0.6
0.4
0.6
0.6
0.6
0.8
0.8
0.5
0.5
0.4
0.8
0.6
0.8
1.0
0.7
0.8
0.6
1.0
0.7
0.7
0.9
0.9
1.0
1.0
0.7
0.4
0.5
0.6
0.6
0.8
0.9
0.7
1.0
0.7
0.5
0.5
0.6
0.6
1.0
1.0
0.8
0.5
0.6
0.8
0.6
0.6
0.6
0.3
0.6
0.4
0.7
0.4
0.6
1.0
0.7
1.0
0.4
0.3
1.0
0.8
1.0
0.6
0.7
0.8
0.7
0.7
0.8
0.8
0.7
1.0
0.7
0.8
0.6
0.6
0.8
1.0
0.8
1.0
1.0
0.8
0.7
0.8
1.0
1.0
1.0
0.8
1.0
0.7
1.0
0.8
0.8
1.0
0.9
0.6
0.7
0.8
0.8
0.9
0.9
0.9
0.8
0.7
0.7
1.0
0.7
0.8
0.6
0.5
0.8
1.0
0.8
1.0
0.9
0.9
0.9
0.9
0.9
0.9
0.9
0.9
0.9
0.9
0.9
0.9
0.9
0.9
0.9
0.9
0.9
0.9
0.9
0.9
0.9
0.9
0.9
0.9
0.9
0.9
0.9
0.9
0.9
0.9
0.9
0.8
0.7
0.4
0.5
0.3
1.0
0.6
0.7
0.6
0.2
1.0
0.3
0.6
0.7
1.0
1.0
0.7
0.7
0.7
0.4
1.0
0.7
0.9
0.7
1.0
0.9
0.9
0.9
0.9
0.9
1.0
0.7
0.6
0.4
0.7
0.9
0.9
0.9
0.9
0.9
0.9
0.9
0.9
0.9
0.9
0.9
0.9
0.9
0.9
0.9
0.9
0.9
0.9
0.9
0.9
0.9
0.9
0.9
0.9
0.9
0.9
0.9
0.9
0.9
0.9
0.7
0.6
0.7
1.0
0.9
0.9
0.9
0.9
0.9
0.9
0.9
0.9
0.9
0.9
0.9
0.9
0.9
0.9
0.7
0.7
1.0
0.7
0.6
0.7
0.7
0.6
0.6
0.3
0.5
0.6
0.6
1.0
0.7
0.6
1.0
1.0
1.0
0.5
0.7
0.5
0.7
0.7
0.8
0.7
0.5
0.7
0.8
0.7
0.9
1.0
0.6
0.7
0.5
1.0
0.6
0.7
0.7
0.8
0.8
0.8
0.8
0.8
1.0
0.8
0.8
1.0
1.0
0.8
0.8
0.8
0.8
0.8
0.8
0.7
0.8
1.0
0.8
0.8
0.8
0.8
0.7
0.8
0.8
0.7
0.7
0.7
1.0
0.8
0.8
0.8
0.7
0.8
0.8
0.8
0.8
0.8
0.8
1.0
0.4
0.6
1.0
0.7
0.6
1.0
0.7
0.6
0.7
0.7
1.0
0.7
0.8
0.6
0.8
0.6
0.6
0.7
0.7
0.8
1.0
1.0
1.0
1.0
0.8
1.0
0.8
1.0
1.0
0.8
0.8
0.8
0.8
1.0
0.7
0.8
0.6
0.8
0.4
0.5
0.7
0.5
1.0
0.9
0.7
0.7
0.6
0.7
0.5
1.0
0.4
0.9
0.3
0.2
0.1
0.9
0.9
0.7
0.0
0.0
0.6
0.3
0.2
0.5
0.6
0.3
0.6
0.4
0.7
1.0
0.7
0.5
0.6
0.6
0.9
0.7
0.6
0.9
0.9
0.9
0.9
1.0
0.7
0.6
0.2
0.1
0.2
0.3
0.4
0.4
0.9
0.9
0.9
0.9
0.9
0.9
0.9
0.9
0.9
0.9
0.9
0.9
0.9
0.9
0.9
0.5
0.2
0.4
0.9
0.3
0.1
0.4
1.0
0.6
1.0
0.7
0.9
0.9
0.9
1.0
0.7
0.2
0.6
0.3
0.9
0.9
0.9
0.9
0.9
0.9
0.9
0.9
0.9
0.9
0.9
0.9
0.9
0.9
0.9
0.9
0.9
0.9
0.9
0.9
0.9
0.9
0.9
0.9
0.9
0.9
0.9
0.9
0.9
0.9
0.9
0.9
0.9
0.9
0.9
0.9
0.9
0.9
0.9
0.9
0.9
0.9
0.9
0.9
0.9
0.9
0.9
0.9
0.9
0.5
0.6
0.3
1.0
0.2
0.4
0.3
0.5
0.4
0.5
0.6
0.3
0.5
1.0
0.3
0.5
0.6
0.6
0.6
0.6
0.4
0.9
1.0
0.2
0.7
0.5
1.0
1.0
0.7
0.5
0.7
0.5
0.6
1.0
1.0
0.7
0.9
0.7
0.6
0.7
1.0
0.4
0.9
0.9
0.9
0.9
0.9
0.9
0.9
0.9
0.9
0.9
0.9
0.9
0.9
0.7
0.2
0.9
0.9
0.9
0.3
1.0
0.6
0.1
0.7
0.1
0.5
0.6
0.6
0.6
0.6
0.5
1.0
1.0
0.9
0.6
1.0
1.0
0.2
0.9
0.5
0.9
0.9
0.9
0.6
0.5
0.7
0.4
0.6
0.5
0.9
0.9
1.0
0.7
1.0
0.7
0.7
0.6
0.6
0.0
0.2
0.5
0.5
0.2
0.2
0.2
0.4
1.0
0.5
0.5
0.9
0.9
0.9
0.9
0.9
0.9
0.9
0.9
0.9
0.9
0.9
0.9
0.9
0.9
0.9
0.2
0.0
0.6
0.6
0.9
0.9
0.9
0.9
1.0
1.0
0.7
0.9
0.9
0.7
0.6
0.5
0.9
0.3
0.9
0.9
0.9
0.9
0.6
0.4
0.9
0.6
0.7
0.6
0.5
0.5
0.5
1.0
0.6
0.9
0.5
0.9
0.7
0.7
0.7
0.4
0.6
1.0
0.6
0.6
0.6
0.7
0.5
0.9
0.9
0.9
0.9
0.9
0.9
0.9
0.1
0.7
0.7
1.0
0.7
1.0
1.0
1.0
0.8
1.0
1.0
1.0
0.6
0.7
0.0
0.5
1.0
0.9
0.9
0.9
1.0
0.1
0.4
0.5
0.6
0.5
0.7
0.9
0.9
0.9
0.9
0.9
0.9
0.9
0.9
1.0
0.6
1.0
1.0
0.9
1.0
0.8
1.0
0.9
0.6
0.7
0.7
0.7
0.7
0.2
0.7
0.4
1.0
0.6
0.7
0.9
0.9
0.9
0.9
0.9
0.9
0.9
0.9
0.9
0.9
0.9
0.9
0.9
0.9
0.9
0.9
0.9
0.9
0.9
0.9
0.9
0.9
0.9
0.9
0.9
0.9
0.9
0.9
0.9
0.9
0.9
0.9
0.9
0.9
0.9
0.9
0.5
0.1
0.4
0.1
0.5
1.0
1.0
1.0
0.6
0.9
0.9
0.9
0.9
0.9
0.0
